# Supplementary material for: Overview of the functional virulent genome of the coffee leaf rust pathogen Hemileia vastatrix with an emphasis on early stages of infection
Source: Front Plant Sci. 2014 Mar 14;5:88. doi: 10.3389/fpls.2014.00088 (PMC3953675; doi:10.3389/fpls.2014.00088)
Supplement: Supplementary file 1 [file Presentation1.ZIP]

Archive with 14 entries (14 files):
- 81604_Azinheira_Data_Sheet_1.xlsx
- 81604_Azinheira_Data_Sheet_10.XLSX
- 81604_Azinheira_Data_Sheet_11.XLSX
- 81604_Azinheira_Data_Sheet_12.PDF
- 81604_Azinheira_Data_Sheet_13.XLSX
- 81604_Azinheira_Data_Sheet_14.XLSX
- 81604_Azinheira_Data_Sheet_2.xlsx
- 81604_Azinheira_Data_Sheet_3.xlsx
- 81604_Azinheira_Data_Sheet_4.xlsx
- 81604_Azinheira_Data_Sheet_5.xlsx
- 81604_Azinheira_Data_Sheet_6.xlsx
- 81604_Azinheira_Data_Sheet_7.XLSX
- 81604_Azinheira_Data_Sheet_8.XLSX
- 81604_Azinheira_Data_Sheet_9.XLSX
