# Supplementary material for: Overview of the functional virulent genome of the coffee leaf rust pathogen Hemileia vastatrix with an emphasis on early stages of infection
Source: Front Plant Sci. 2014 Mar 14;5:88. doi: 10.3389/fpls.2014.00088 (PMC3953675; doi:10.3389/fpls.2014.00088)
Supplement: Supplementary file 1 [file Presentation1.ZIP › 81604_Azinheira_Data_Sheet_1.xlsx]

## Sheet: Sheet1
SD1. Primer sequence and amplicon size for RT-qPCR amplification and quantification of Hemileia vastatrix gene expression
Transcript	Forward primer	Reverse primer	Amplicon size (bp)
Hv00125	GGTGTGCCTGCTTTGTAGTTCG	GCGGGTGAGAAACAATCATGCG	107
Hv00156	TGCATTACAGCCCGTTCCAAAG	GTTGAAGGGCATGATGTTGGTG	168
Hv00175	ACCCTCCTGCTCAGATCGACTC	GCAGCATCCGCACACTTCCAAC	196
Hv00191	GAACAAGATGAATTTGCCGCTCA	CGATTCAACAGTAACACCGTCTC	180
Hv00297	CACTCTGCCTGATCTTCCTTAC	TGTTAGCTTTGACGGCACCTTC	152
Hv00334	TCCCACTTTGAGGGTAGCTTTG	GGCGAAAGAATTTGCCGATCAG	166
Hv00373	CAGAATATGTCGCTACACGG	TCGGCCAATATACATCCCAC	106
Hv00409	TGAAAGGATCGTGGTGGCTATG	AGAAGGCGCTTGAGAAGATTGG	127
Hv00489	GCTTAACCGGCGTCAATTATCG	GAGCTGCATTTGAGCCTCATTC	149
Hv00491	GTGATACATCCGCAGCAACACC	TTCATCCTCCTCAGCCGCATTC	158
Hv00616	TGATCCTTCGGATGAACCAG	ACTCTCCAGGTATCAATCGG	84
Hv00622	GAACGATAAATCCGCTTTGAGA	TCTTTCATGGCTACATCCTTCC	187
Hv00643	AGGATGCAAGCAGAGACATAGC	TCAGTCATCTACGCCTAAGACG	131
Hv00704	CTTCCGATGAAGTAGCCAGATG	CTAGCAATGCCTACCCACAATG	175
Hv00717	CATCGCGCAAATTGACTTGTCC	TCGCCGTGTTGAAATTACTGGG	149
Hv00898	TGATGATGCTGCTGTTCCTGTC	GTCGCCTGGGAATAATGGGTTG	114
Hv01055	AGTGCCTGATTTAGTTCCGA	ACAATACCACTTCTCCCACAC	189
Hv01133	CCTCCATAAACACGCTCTGAAC	CTCCTGCTTGATGCTGCATTTG	188
Hv01266	TTCATTACGCTGGCGGGATTAC	ACCCTATTTCGCGTTCCTTTCG	124
Hv01268	ATAATGGCCGTCACTATGAGGG	GGACTCCACCAGAATTGAATCG	163
Hv01400	TAAGGCCCTTTGCCTCTTTGTGCTC	TTGCTACCGCTGACCATGCTGATTC	170
Hv01431	CAACAGGTCACCGCCAGACAAG	CGACTGCGAATCGTCCAGATCC	131
Hv01534	ATGTCTGTCCCACTGCACATTG	AGACGTTTACGCAGGTGTTTCC	162
Hv01548	AATGGACCGGGTTCGGAAGTTG	GACGGAAAGCTGGAGGGAATTG	138
Hv01594	TTGGGCTGATGCAAGAGAAGAC	AAAGGAGCAGCTCGATCCAAAG	108
Hv01628	CCTCATATCTCCTCACACCGA	TGAAGAAATGTAAGCCAGCGA	230
Hv01629	CAGAGTTCCAgGGTATGCAGTT	GAGTAAATCCGACTCCTCCACA	207
Hv01805	ACTGCCCTTCAAGGTGGCATAC	TGGGCTTCTTTGGCTGAGATCG	104
Hv01932	GGGCGATTTCCATTCTCTAGTG	GAGTGCTGCTTCTAAAGTAGGG	120
Hv01988	CATCAACCACTTGCCCATATCC	GAAGAGCTTCCCGAATTGTACC	121
Hv02022	ATTCTACCCGAGGCAGAGAAAG	TTTGCCACTGGCTCAGATGATG	131
Hv04402	GACATTTGGCGCTTACAGCCAC	ACCGTCTGCCTATCACCATCAC	163
Hv06436	AATGCCACACCGCAAACATCTC	AAGGAAGAATCAGCGTGGTCAG	171
Hv06448	GCTATTAAGAGCGCGTTGGTTGAGC	CCAATGATGGCGACACGATGTTTGG	165
Hv06788	TCGTCATTATCGACCAGCCATC	CTAGAACTGCTGCCCTTGTCTC	145
Hv06883	AAAGTGACAGGAGCCGATGTTG	TCTTTGGGTGAGAGCCTCTTTC	194
Hv07140	TTGGCACCACCTTCGAGATCAC	TAGGTTCGCTTCGCAAGGACAG	165
Hv07174	GCTCAAAGGTCATCTCGCAAAG	CCACCACAAGCGACAAAGTTAC	198
Hv07400	CAGGAAGCCTGGGCAATTTGTC	GCATGTCTCGCGCTGTCTTCTC	141
Hv08812	TGTCGAGTTCGCTCACAAGGATGTC	GACGTTCTTCAAAGCACCGCTGATG	184
Hv08827	ACAGGGCTGCTACAGAATACTC	TTGGTCGGCGATAAGCTAGAAG	170
Hv08833	CCCAATCGCTGCTAGGATTTAC	GAGCCGATACATTTCCACCTTC	194
Hv09049	TGCAGGTAAGCGTTGGTCAAAG	TTTCAATGCGAGGTGCAGGAAG	126
