# Supplementary material for: Overview of the functional virulent genome of the coffee leaf rust pathogen Hemileia vastatrix with an emphasis on early stages of infection
Source: Front Plant Sci. 2014 Mar 14;5:88. doi: 10.3389/fpls.2014.00088 (PMC3953675; doi:10.3389/fpls.2014.00088)
Supplement: Supplementary file 1 [file Presentation1.ZIP › 81604_Azinheira_Data_Sheet_10.XLSX]

## Sheet: SD10
SD10. Number of predicted Hemileia vastatrix genes encoding transporters according to the Transporter Classification Database
Transporter type (class)	Transporter type (sub-class)	Transporter type (family)	Transporter type (family name)	Nr. of genes
Channels/Pores	α-Type Channels	1.A.1	VIC (Voltage-gated Ion Channel )	1
Channels/Pores	α-Type Channels	1.A.3	Ryanodine-Inositol 1,4,5-triphosphate Receptor Ca2+ Channel (RIR-CaC) Family	0
Channels/Pores	α-Type Channels	1.A.4	TRP-CC (Transient Receptor Potential Ca2+ Channel)	0
Channels/Pores	α-Type Channels	1.A.6	Epithelial Na+ Channel (ENaC) Family	0
Channels/Pores	α-Type Channels	1.A.8	MIP (Major Intrinsic Protein)	3
Channels/Pores	α-Type Channels	1.A.9	Neurotransmitter Receptor, Cys loop, Ligand-gated Ion Channel (LIC) Family	1
Channels/Pores	α-Type Channels	1.A.11	Amt (Ammonium Transporter)	1
Channels/Pores	α-Type Channels	1.A.12	Intracellular Chloride Channel (CLIC) Family	0
Channels/Pores	α-Type Channels	1.A.15	NSCC2 (Non-selective Cation Channel-2)	0
Channels/Pores	α-Type Channels	1.A.16	Mid1 (Yeast Stretch-Activated, Cation-Selective, Ca2+ Channel)	0
Channels/Pores	α-Type Channels	1.A.17	Calcium-Dependent Chloride Channel (Ca-ClC) Family	0
Channels/Pores	α-Type Channels	1.A.23	MscS (Small Conductance Mechanosensitive Ion Channel	0
Channels/Pores	α-Type Channels	1.A.24	Gap Junction-forming Connexin (Connexin) Family	1
Channels/Pores	α-Type Channels	1.A.26	Plant Plasmodesmata (PPD) Family	5
Channels/Pores	α-Type Channels	1.A.31	Annexin	0
Channels/Pores	α-Type Channels	1.A.33	Cation Channel-forming Heat Shock Protein-70 (Hsp70) Family	8
Channels/Pores	α-Type Channels	1.A.35	MIT (CorA Metal Ion Transporter)	1
Channels/Pores	α-Type Channels	1.A.48	Anion Channel Tweety (Tweety) Family	0
Channels/Pores	α-Type Channels	1.A.55	Synaptic Vesicle-Associated Ca2+ Channel, Flower (Flower or Cg6151-p) Family	1
Channels/Pores	α-Type Channels	1.A.56	Ctr (Copper Transporter )	1
Channels/Pores	β-Barrel Porins	1.B.8	MPP (Mitochondrial and Plastid Porin)	1
Channels/Pores	β-Barrel Porins	1.B.12	Autotransporter-1 (AT-1) Family	0
Channels/Pores	β-Barrel Porins	1.B.14	Outer Membrane Receptor (OMR) Family	0
Channels/Pores	β-Barrel Porins	1.B.40	Autotransporter-2 (AT-2) Family	0
Channels/Pores	β-Barrel Porins	1.B.53	Filamentous Phage gp3 Channel-Forming Protein (FP-gp3) Family	0
Channels/Pores	Pore-Forming Toxins	1.C.33	Cathelicidin (Cathelicidin) Family	0
Channels/Pores	Pore-Forming Toxins	1.C.48	Prion Peptide Fragment (PrP-F) Family	0
Channels/Pores	Pore-Forming Toxins	1.C.57	Clostridial Cytotoxin (CCT) Family	0
Channels/Pores	Pore-Forming Toxins	1.C.82	Pore-forming Amphipathic Helical Peptide HP(2-20) (HP2-20) Family	1
Channels/Pores	Vesicle Fusion Pores	1.F.1	Synaptosomal Vesicle Fusion Pore (SVF-Pore) Family	0
Electrochemical Potential-driven Transporters	Porters (uniporters, symporters, antiporters)	2.A.1	MFS (Major Facilitator Superfamily)	20
Electrochemical Potential-driven Transporters	Porters (uniporters, symporters, antiporters)	2.A.2	GPH (Glycoside-Pentoside-Hexuronide: Cation Symporter)	0
Electrochemical Potential-driven Transporters	Porters (uniporters, symporters, antiporters)	2.A.3	APC (Amino Acid-Polyamine-Organocation)	4
Electrochemical Potential-driven Transporters	Porters (uniporters, symporters, antiporters)	2.A.4	CDF (Cation Diffusion Facilitator)	4
Electrochemical Potential-driven Transporters	Porters (uniporters, symporters, antiporters)	2.A.5	ZIP (Zinc (Zn2+)-Iron (Fe2+) Permease)	0
Electrochemical Potential-driven Transporters	Porters (uniporters, symporters, antiporters)	2.A.6	RND (Resistance-Nodulation-Cell Division)	1
Electrochemical Potential-driven Transporters	Porters (uniporters, symporters, antiporters)	2.A.7	DMT (Drug/Metabolite Transporter)	5
Electrochemical Potential-driven Transporters	Porters (uniporters, symporters, antiporters)	2.A.9	Oxa1 (Cytochrome Oxidase Biogenesis)	0
Electrochemical Potential-driven Transporters	Porters (uniporters, symporters, antiporters)	2.A.16	TDT (Telurite-resistance/Dicarboxylate Transporter)	0
Electrochemical Potential-driven Transporters	Porters (uniporters, symporters, antiporters)	2.A.17	POT (Proton-dependent Oligopeptide Transporter)	1
Electrochemical Potential-driven Transporters	Porters (uniporters, symporters, antiporters)	2.A.18	AAAP (Amino Acid/Auxin Permease)	3
Electrochemical Potential-driven Transporters	Porters (uniporters, symporters, antiporters)	2.A.19	CaCA (Ca2+:Cation Antiporter )	3
Electrochemical Potential-driven Transporters	Porters (uniporters, symporters, antiporters)	2.A.20	PiT (Inorganic Phosphate Transporter)	0
Electrochemical Potential-driven Transporters	Porters (uniporters, symporters, antiporters)	2.A.21	SSS (Solute:Sodium Symporter)	0
Electrochemical Potential-driven Transporters	Porters (uniporters, symporters, antiporters)	2.A.29	MC (Mitochondrial Carrier)	21
Electrochemical Potential-driven Transporters	Porters (uniporters, symporters, antiporters)	2.A.30	CCC (Cation-Chloride Cotransporter)	0
Electrochemical Potential-driven Transporters	Porters (uniporters, symporters, antiporters)	2.A.31	AE (Anion Exchanger)	0
Electrochemical Potential-driven Transporters	Porters (uniporters, symporters, antiporters)	2.A.36	CPA1 (Monovalent Cation:Proton Antiporter-1)	0
Electrochemical Potential-driven Transporters	Porters (uniporters, symporters, antiporters)	2.A.37	CPA2 (Monovalent Cation:Proton Antiporter-2)	0
Electrochemical Potential-driven Transporters	Porters (uniporters, symporters, antiporters)	2.A.38	Trk (K+ Transporter)	0
Electrochemical Potential-driven Transporters	Porters (uniporters, symporters, antiporters)	2.A.39	NCS1 (Nucleobase:Cation Symporter-1)	0
Electrochemical Potential-driven Transporters	Porters (uniporters, symporters, antiporters)	2.A.40	NCS2 (Nucleobase:Cation Symporter-2)	0
Electrochemical Potential-driven Transporters	Porters (uniporters, symporters, antiporters)	2.A.41	CNT (Concentrative Nucleoside Transporter)	0
Electrochemical Potential-driven Transporters	Porters (uniporters, symporters, antiporters)	2.A.43	LCT (Lysosomal Cystine Transporter)	0
Electrochemical Potential-driven Transporters	Porters (uniporters, symporters, antiporters)	2.A.44	FNT (Formate-Nitrite Transporter)	0
Electrochemical Potential-driven Transporters	Porters (uniporters, symporters, antiporters)	2.A.47	DASS (Divalent Anion:Na+ Symporter)	2
Electrochemical Potential-driven Transporters	Porters (uniporters, symporters, antiporters)	2.A.48	Reduced Folate Carrier (RFC) Family	0
Electrochemical Potential-driven Transporters	Porters (uniporters, symporters, antiporters)	2.A.49	ClC (Chloride Channel)	0
Electrochemical Potential-driven Transporters	Porters (uniporters, symporters, antiporters)	2.A.50	GUP (Glycerol Uptake)	0
Electrochemical Potential-driven Transporters	Porters (uniporters, symporters, antiporters)	2.A.51	CHR (Chromate Ion Transporter)	0
Electrochemical Potential-driven Transporters	Porters (uniporters, symporters, antiporters)	2.A.52	NiCoT (Ni2+-Co2+ Transporter)	0
Electrochemical Potential-driven Transporters	Porters (uniporters, symporters, antiporters)	2.A.53	SulP (Sulfate Permease)	2
Electrochemical Potential-driven Transporters	Porters (uniporters, symporters, antiporters)	2.A.54	MTC (Mitochondrial Tricarboxylate Carrier)	0
Electrochemical Potential-driven Transporters	Porters (uniporters, symporters, antiporters)	2.A.55	Nramp (Metal Ion (Mn2+-iron) Transporter)	0
Electrochemical Potential-driven Transporters	Porters (uniporters, symporters, antiporters)	2.A.57	ENT (Equilibrative Nucleoside Transporter)	0
Electrochemical Potential-driven Transporters	Porters (uniporters, symporters, antiporters)	2.A.59	ACR3 (Arsenical Resistance-3)	0
Electrochemical Potential-driven Transporters	Porters (uniporters, symporters, antiporters)	2.A.64	Twin Arginine Targeting (Tat) Family	0
Electrochemical Potential-driven Transporters	Porters (uniporters, symporters, antiporters)	2.A.66	MOP (Multidrug/Oligosaccharidyl-lipid/Polysaccharide) Flippase)	2
Electrochemical Potential-driven Transporters	Porters (uniporters, symporters, antiporters)	2.A.67	OPT (Oligopeptide Transporter)	2
Electrochemical Potential-driven Transporters	Porters (uniporters, symporters, antiporters)	2.A.69	AEC (Auxin Efflux Carrier)	0
Electrochemical Potential-driven Transporters	Porters (uniporters, symporters, antiporters)	2.A.72	KUP (K+ Uptake Permease)	0
Electrochemical Potential-driven Transporters	Porters (uniporters, symporters, antiporters)	2.A.82	Organic Solute Transporter (OST) Family	2
Electrochemical Potential-driven Transporters	Porters (uniporters, symporters, antiporters)	2.A.89	Vacuolar Iron Transporter (VIT) Family	1
Electrochemical Potential-driven Transporters	Porters (uniporters, symporters, antiporters)	2.A.94	Phosphate Permease (Pho1) Family	0
Electrochemical Potential-driven Transporters	Porters (uniporters, symporters, antiporters)	2.A.96	YaaH (ATO)	2
Electrochemical Potential-driven Transporters	Porters (uniporters, symporters, antiporters)	2.A.97	Mitochondrial Inner Membrane K+/H+ and Ca2+/H+ Exchanger (LetM1) Family	0
Electrochemical Potential-driven Transporters	Porters (uniporters, symporters, antiporters)	2.A.100	FP (Ferroportin)	0
Electrochemical Potential-driven Transporters	Ion gradient-driven energizers	2.C.1	TonB-ExbB-ExbD/TolA-TolQ-TolR (TonB) Family of Auxiliary Proteins for Energization of Outer Membrane Receptor (OMR)-mediated Active Transport	0
Primary Active Transporters	P-P-bond hydrolysis-driven transporters	3.A.1	ABC (ATP-binding Cassette)	15
Primary Active Transporters	P-P-bond hydrolysis-driven transporters	3.A.2	F-ATPase (H+- or Na+-translocating F-type, V-type and A-type ATPase	25
Primary Active Transporters	P-P-bond hydrolysis-driven transporters	3.A.3	P-ATPase (P-type ATPase)	17
Primary Active Transporters	P-P-bond hydrolysis-driven transporters	3.A.4	ArsAB (Arsenite-Antimonite Efflux Family)	0
Primary Active Transporters	P-P-bond hydrolysis-driven transporters	3.A.5	Sec (General Secretory Pathway)	1
Primary Active Transporters	P-P-bond hydrolysis-driven transporters	3.A.7	Type IV (Conjugal DNA-Protein Transfer or VirB) Secretory Pathway (IVSP) Family	0
Primary Active Transporters	P-P-bond hydrolysis-driven transporters	3.A.8	MPT (Mitochondrial Protein Translocase)	3
Primary Active Transporters	P-P-bond hydrolysis-driven transporters	3.A.9	Chloroplast Envelope Protein Translocase (CEPT or Tic-Toc) Family	2
Primary Active Transporters	P-P-bond hydrolysis-driven transporters	3.A.12	Septal DNA Translocator (S-DNA-T) Family	0
Primary Active Transporters	P-P-bond hydrolysis-driven transporters	3.A.16	Endoplasmic Reticular Retrotranslocon (ER-RT) Family	6
Primary Active Transporters	P-P-bond hydrolysis-driven transporters	3.A.18	Nuclear mRNA Exporter (mRNA-E) Family	6
Primary Active Transporters	P-P-bond hydrolysis-driven transporters	3.A.19	TMS Recognition/Insertion Complex (TRC) Family	1
Primary Active Transporters	P-P-bond hydrolysis-driven transporters	3.A.20	Peroxisomal Protein Importer (PPI) Family	3
Primary Active Transporters	Decarboxylation-driven transporters	3.B.1	Na+-transporting Carboxylic Acid Decarboxylase (NaT-DC) Family	0
Primary Active Transporters	Oxidoreduction-driven transporters	3.D.1	H+ or Na+-translocating NADH Dehydrogenase (NDH) Family	11
Primary Active Transporters	Oxidoreduction-driven transporters	3.D.3	Proton-translocating Quinol:Cytochrome c Reductase (QCR) Superfamily	1
Primary Active Transporters	Oxidoreduction-driven transporters	3.D.4	Proton-translocating Cytochrome Oxidase (COX) Superfamily	4
Primary Active Transporters	Oxidoreduction-driven transporters	3.D.5	Na+-translocating NADH:Quinone Dehydrogenase (Na-NDH) Family	0
Group Translocators	The Acyl CoA Ligase-Coupled Transporters	4.C.1	Proposed Fatty Acid Transporter (FAT) Family	0
Group Translocators	The Acyl CoA Ligase-Coupled Transporters	4.C.2	Carnitine O-Acyl Transferase (CrAT) Family	2
Transmembrane Electron Carriers	Transmembrane 2-Electron Transfer Carriers	5.A.4	Prokaryotic Succinate Dehydrogenase (SDH) Family	1
Transmembrane Electron Carriers	Transmembrane 1-Electron Transfer Carriers	5.B.1	Phagocyte (gp91phox) NADPH Oxidase Family	1
Accessory Factors Involved in Transport	Auxiliary transport proteins	8.A.5	Voltage-gated K+ Channel beta-subunit (Kv beta) Family	1
Accessory Factors Involved in Transport	Auxiliary transport proteins	8.A.11	Immunophilin-like Prolyl:peptidyl Isomerase Regulator (I-PPI) Family	0
Accessory Factors Involved in Transport	Auxiliary transport proteins	8.A.13	Tetratricopeptide Repeat (Tpr1) Family	0
Accessory Factors Involved in Transport	Auxiliary transport proteins	8.A.20	plant/algal/chlorella nitrate transporter accessory protein	1
Accessory Factors Involved in Transport	Auxiliary transport proteins	8.A.21	Stomatin/Podocin/Band 7/Nephrosis.2/SPFH (Stomatin) Family	1
Accessory Factors Involved in Transport	Auxiliary transport proteins	8.A.27	PLI (Phospholipid Importer)	1
Accessory Factors Involved in Transport	Auxiliary transport proteins	8.A.28	Ankyrin (Ankyrin) Family	0
Accessory Factors Involved in Transport	Auxiliary transport proteins	8.A.30	Nedd4-Family Interacting Protein-2 (Nedd4) Family	2
Accessory Factors Involved in Transport	Auxiliary transport proteins	8.A.32	beta-Amyloid Cleaving Enzyme (BACE1) Family	0
Accessory Factors Involved in Transport	Auxiliary transport proteins	8.A.34	Endophilin (Endophilin) Family	1
Accessory Factors Involved in Transport	Ribosomally synthesized protein/peptide toxins/agonists that target channels and carriers	8.B.9	Triflin Toxin (Triflin or CRISP) Family	0
Incompletely Characterized Transport Systems	Recognized transporters of unknown biochemical mechanism	9.A.1	Non ABC Multidrug Exporter (N-MDE) Family	0
Incompletely Characterized Transport Systems	Recognized transporters of unknown biochemical mechanism	9.A.6	ATP-E (ATP Exporter)	0
Incompletely Characterized Transport Systems	Recognized transporters of unknown biochemical mechanism	9.A.10	ILT (Iron/Lead Transporter)	1
Incompletely Characterized Transport Systems	Recognized transporters of unknown biochemical mechanism	9.A.14	Nuclear Pore Complex (NPC) Family	1
Incompletely Characterized Transport Systems	Recognized transporters of unknown biochemical mechanism	9.A.17	Integral Membrane Peroxisomal Protein Importer-2 (PPI2) Family	0
Incompletely Characterized Transport Systems	Recognized transporters of unknown biochemical mechanism	9.A.19	MgtE (Mg2+ Transporter-E)	0
Incompletely Characterized Transport Systems	Recognized transporters of unknown biochemical mechanism	9.A.20	Low Affinity Cation Transporter (LCT) Family	0
Incompletely Characterized Transport Systems	Recognized transporters of unknown biochemical mechanism	9.A.25	RD1 or ESX-1/Snm Protein Secretion System (RD1) Family	0
Incompletely Characterized Transport Systems	Recognized transporters of unknown biochemical mechanism	9.A.26	LTE (Lipid-translocating Exporter)	1
Incompletely Characterized Transport Systems	Recognized transporters of unknown biochemical mechanism	9.A.27	Non-Classical Protein Exporter (NCPE) Family	0
Incompletely Characterized Transport Systems	Recognized transporters of unknown biochemical mechanism	9.A.34	Putative Type VI Symbiosis/Virulence Secretory Pathway (VISP) Family	1
Incompletely Characterized Transport Systems	Recognized transporters of unknown biochemical mechanism	9.A.40	HlyC/CorC (HCC) Family	1
Incompletely Characterized Transport Systems	Recognized transporters of unknown biochemical mechanism	9.A.45	Magnesium Transporter1 (MagT1) Family	0
Incompletely Characterized Transport Systems	Recognized transporters of unknown biochemical mechanism	9.A.50	Nuclear t-RNA exporter (t-Exporter) Family	1
Incompletely Characterized Transport Systems	Recognized transporters of unknown biochemical mechanism	9.A.55	TMEM205 family	0
Incompletely Characterized Transport Systems	Recognized transporters of unknown biochemical mechanism	9.A.59	mitochondrial EF hand Ca2+ uptake porters family	2
Incompletely Characterized Transport Systems	Putative uncharacterized transport proteins	9.B.1	MHP (Metal Homeostasis Protein)	0
Incompletely Characterized Transport Systems	Putative uncharacterized transport proteins	9.B.12	SHP (Stress-Induced Hydrophobic Peptide)	0
Incompletely Characterized Transport Systems	Putative uncharacterized transport proteins	9.B.16	Ductin (Putative Ductin Channel)	0
Incompletely Characterized Transport Systems	Putative uncharacterized transport proteins	9.B.17	VAMP-associated protein (VAP) Family	0
Incompletely Characterized Transport Systems	Putative uncharacterized transport proteins	9.B.19	MnHP (Mn2+ Homeostasis Protein)	0
Incompletely Characterized Transport Systems	Putative uncharacterized transport proteins	9.B.21	Frataxin (Frataxin) Family	0
Incompletely Characterized Transport Systems	Putative uncharacterized transport proteins	9.B.24	Testis-Enhanced Gene Transfer (TEGT) Family	0
Incompletely Characterized Transport Systems	Putative uncharacterized transport proteins	9.B.25	Mitochondrial Inner/Outer Membrane Fusion (MMF) Family	1
Incompletely Characterized Transport Systems	Putative uncharacterized transport proteins	9.B.26	PF27	1
Incompletely Characterized Transport Systems	Putative uncharacterized transport proteins	9.B.37	Huntington-interacting Protein 14 (HIP14) Family	0
Incompletely Characterized Transport Systems	Putative uncharacterized transport proteins	9.B.45	arg/asp/asp (RDD) family	0
Incompletely Characterized Transport Systems	Putative uncharacterized transport proteins	9.B.82	Endoplasmic Reticulum Retrieval Protein1 (Putative Heavy Metal Transporter) (Rer1) Family	1
Incompletely Characterized Transport Systems	Putative uncharacterized transport proteins	9.B.96	PE-PGRS Protein Family	0
Incompletely Characterized Transport Systems	Functionally characterized transport proteins with unidentified sequences	9.C.6	Mitochondrial Outer Membrane Insertion Pathway (MOM-IP) Family	0
