# Supplementary material for: Overview of the functional virulent genome of the coffee leaf rust pathogen Hemileia vastatrix with an emphasis on early stages of infection
Source: Front Plant Sci. 2014 Mar 14;5:88. doi: 10.3389/fpls.2014.00088 (PMC3953675; doi:10.3389/fpls.2014.00088)
Supplement: Supplementary file 1 [file Presentation1.ZIP › 81604_Azinheira_Data_Sheet_11.XLSX]

## Sheet: SD11
SD11. Classification of Hemileia vastatrix genes by class and sub-class of the Transporter Classification Database, with reference to the number of genes and their accumulated Relative abundance in each library
Transporter type (class)	Transporter type (sub-class)	Ra - gU library	Ra - Ap library	Ra - H library	Nr. of genes - gU library	Nr. of genes - Ap library	Nr. of genes - H library	Nr. of genes - total
Channels/Pores	α-Type Channels	3.64	3.66	2.67	12	14	14	23
	β-Barrel Porins	0.21	0.26	0.29	1	1	1	1
	Pore-Forming Toxins	0.02	0.01	0	1	1	0	1
Electrochemical Potential-driven Transporters	Porters (uniporters, symporters, antiporters)	5.72	5.91	9.11	45	32	31	75
Primary Active Transporters	P-P-bond hydrolysis-driven transporters	5.95	8.4	6.74	50	54	37	79
	Oxidoreduction-driven transporters	1.3	1.99	2.21	12	12	9	16
Group Translocators	The Acyl CoA Ligase-Coupled Transporters	0.18	0.25	0	2	2	0	2
Transmembrane Electron Carriers	Transmembrane 2-Electron Transfer Carriers	0.08	0.13	0	1	1	0	1
	Transmembrane 1-Electron Transfer Carriers	0.06	0	0	1	0	0	1
Accessory Factors Involved in Transport	Auxiliary transport proteins	0.82	0.68	0.61	6	4	4	7
Incompletely Characterized Transport Systems	Recognized transporters of unknown biochemical mechanism	8.67	4.49	0.62	7	5	2	8
	Putative uncharacterized transport proteins	0.29	0.33	0.09	3	3	1	3
total		26.94	26.11	22.34	141	129	99	217
