# Supplementary material for: Overview of the functional virulent genome of the coffee leaf rust pathogen Hemileia vastatrix with an emphasis on early stages of infection
Source: Front Plant Sci. 2014 Mar 14;5:88. doi: 10.3389/fpls.2014.00088 (PMC3953675; doi:10.3389/fpls.2014.00088)
Supplement: Supplementary file 1 [file Presentation1.ZIP › 81604_Azinheira_Data_Sheet_13.XLSX]

## Sheet: SD13
SD13. Homology searches between Uromyces fabae in planta-induced genes and the Hemileia vastatrix ESTs
		blastn			tblastx
Uromyces fabae gene	Predicted function in U. fabae (according to Jakupovic et al., 2006)	hit	score	e-value	hit	score	e-value
gi|66652200|gb|DR010694.1|DR010694 Uf516 haustorium-specific cDNA library Uromyces viciae-fabae cDNA, mRNA sequence Jakupovic et al. 2006		Hv00661	74	2e-13	Hv00661	213	2e-97
gi|66652199|gb|DR010693.1|DR010693 Uf515 haustorium-specific cDNA library Uromyces viciae-fabae cDNA, mRNA sequence Jakupovic et al. 2006		No_hits			No_hits
gi|66652198|gb|DR010692.1|DR010692 Uf514 haustorium-specific cDNA library Uromyces viciae-fabae cDNA, mRNA sequence Jakupovic et al. 2006		No_hits			No_hits
gi|66652197|gb|DR010691.1|DR010691 Uf513 haustorium-specific cDNA library Uromyces viciae-fabae cDNA similar to leucine aminopeptidase, mRNA sequence Jakupovic et al. 2006		Hv00284	50	3e-06	Hv00284	137	3e-50
gi|66652196|gb|DR010690.1|DR010690 Uf512 haustorium-specific cDNA library Uromyces viciae-fabae cDNA, mRNA sequence Jakupovic et al. 2006		No_hits			No_hits
gi|66652195|gb|DR010689.1|DR010689 Uf511 haustorium-specific cDNA library Uromyces viciae-fabae cDNA, mRNA sequence Jakupovic et al. 2006		No_hits			No_hits
gi|66652194|gb|DR010688.1|DR010688 Uf510 haustorium-specific cDNA library Uromyces viciae-fabae cDNA similar to mitochondrial import receptor subunit tom22, mRNA sequence Jakupovic et al. 2006		No_hits			No_hits
gi|66652193|gb|DR010687.1|DR010687 Uf509 haustorium-specific cDNA library Uromyces viciae-fabae cDNA, mRNA sequence Jakupovic et al. 2006		No_hits			No_hits
gi|66652192|gb|DR010686.1|DR010686 Uf508 haustorium-specific cDNA library Uromyces viciae-fabae cDNA, mRNA sequence Jakupovic et al. 2006		No_hits			No_hits
gi|66652191|gb|DR010685.1|DR010685 Uf507 haustorium-specific cDNA library Uromyces viciae-fabae cDNA, mRNA sequence Jakupovic et al. 2006		No_hits			No_hits
gi|66652190|gb|DR010684.1|DR010684 Uf506 haustorium-specific cDNA library Uromyces viciae-fabae cDNA, mRNA sequence Jakupovic et al. 2006		No_hits			No_hits
gi|66652189|gb|DR010683.1|DR010683 Uf505 haustorium-specific cDNA library Uromyces viciae-fabae cDNA, mRNA sequence Jakupovic et al. 2006		No_hits			No_hits
gi|66652188|gb|DR010682.1|DR010682 Uf504 haustorium-specific cDNA library Uromyces viciae-fabae cDNA similar to TOM7, mRNA sequence Jakupovic et al. 2006		No_hits			No_hits
gi|66652187|gb|DR010681.1|DR010681 Uf503 haustorium-specific cDNA library Uromyces viciae-fabae cDNA similar to translation initiation factor 2 beta subunit, mRNA sequence Jakupovic et al. 2006	Translation	Hv09081	145	7e-35	Hv09081	213	2e-77
gi|66652186|gb|DR010680.1|DR010680 Uf502 haustorium-specific cDNA library Uromyces viciae-fabae cDNA, mRNA sequence Jakupovic et al. 2006		No_hits			No_hits
gi|66652185|gb|DR010679.1|DR010679 Uf501 haustorium-specific cDNA library Uromyces viciae-fabae cDNA, mRNA sequence Jakupovic et al. 2006		No_hits			No_hits
gi|66652184|gb|DR010678.1|DR010678 Uf500 haustorium-specific cDNA library Uromyces viciae-fabae cDNA similar to ATP-synthase deltasubunit, mRNA sequence Jakupovic et al. 2006	Electron transport and membrane-associated energy conservation/respiration	No_hits			Hv07680	141	2e-34
gi|66652183|gb|DR010677.1|DR010677 Uf499 haustorium-specific cDNA library Uromyces viciae-fabae cDNA, mRNA sequence Jakupovic et al. 2006		No_hits			No_hits
gi|66652182|gb|DR010676.1|DR010676 Uf498 haustorium-specific cDNA library Uromyces viciae-fabae cDNA similar to negative regulation of gluconeogenesis-related protein, putative, mRNA sequence Jakupovic et al. 2006		No_hits			No_hits
gi|66652181|gb|DR010675.1|DR010675 Uf497 haustorium-specific cDNA library Uromyces viciae-fabae cDNA similar to protein-nucleusimport-related protein, mRNA sequence Jakupovic et al. 2006		No_hits			Hv00493	96	2e-21
gi|66652180|gb|DR010674.1|DR010674 Uf496 haustorium-specific cDNA library Uromyces viciae-fabae cDNA, mRNA sequence Jakupovic et al. 2006		No_hits			No_hits
gi|66652179|gb|DR010673.1|DR010673 Uf495 haustorium-specific cDNA library Uromyces viciae-fabae cDNA, mRNA sequence Jakupovic et al. 2006		No_hits			No_hits
gi|66652178|gb|DR010672.1|DR010672 Uf494 haustorium-specific cDNA library Uromyces viciae-fabae cDNA, mRNA sequence Jakupovic et al. 2006		No_hits			No_hits
gi|66652177|gb|DR010671.1|DR010671 Uf493 haustorium-specific cDNA library Uromyces viciae-fabae cDNA similar to alpha1 tubulin,mRNA sequence Jakupovic et al. 2006		Hv00182	76	4e-14	Hv00182	209	3e-55
gi|66652176|gb|DR010670.1|DR010670 Uf492 haustorium-specific cDNA library Uromyces viciae-fabae cDNA, mRNA sequence Jakupovic et al. 2006		No_hits			No_hits
gi|66652175|gb|DR010669.1|DR010669 Uf491 haustorium-specific cDNA library Uromyces viciae-fabae cDNA, mRNA sequence Jakupovic et al. 2006		No_hits			No_hits
gi|66652174|gb|DR010668.1|DR010668 Uf490 haustorium-specific cDNA library Uromyces viciae-fabae cDNA, mRNA sequence Jakupovic et al. 2006		No_hits			No_hits
gi|66652173|gb|DR010667.1|DR010667 Uf489 haustorium-specific cDNA library Uromyces viciae-fabae cDNA, mRNA sequence Jakupovic et al. 2006		No_hits			No_hits
gi|66652172|gb|DR010666.1|DR010666 Uf488 haustorium-specific cDNA library Uromyces viciae-fabae cDNA, mRNA sequence Jakupovic et al. 2006		No_hits			No_hits
gi|66652171|gb|DR010665.1|DR010665 Uf487 haustorium-specific cDNA library Uromyces viciae-fabae cDNA, mRNA sequence Jakupovic et al. 2006		No_hits			No_hits
gi|66652170|gb|DR010664.1|DR010664 Uf486 haustorium-specific cDNA library Uromyces viciae-fabae cDNA, mRNA sequence Jakupovic et al. 2006		No_hits			No_hits
gi|66652169|gb|DR010663.1|DR010663 Uf485 haustorium-specific cDNA library Uromyces viciae-fabae cDNA, mRNA sequence Jakupovic et al. 2006		No_hits			No_hits
gi|66652168|gb|DR010662.1|DR010662 Uf484 haustorium-specific cDNA library Uromyces viciae-fabae cDNA similar to delta1-pyrroline-5-carboxylate dehydrogenase, mRNA sequence Jakupovic et al. 2006	Aminoacid metabolism	Hv04314	64	2e-10	Hv04314	303	3e-96
gi|66652167|gb|DR010661.1|DR010661 Uf483 haustorium-specific cDNA library Uromyces viciae-fabae cDNA, mRNA sequence Jakupovic et al. 2006		No_hits			No_hits
gi|66652166|gb|DR010660.1|DR010660 Uf482 haustorium-specific cDNA library Uromyces viciae-fabae cDNA, mRNA sequence Jakupovic et al. 2006		No_hits			No_hits
gi|66652165|gb|DR010659.1|DR010659 Uf481 haustorium-specific cDNA library Uromyces viciae-fabae cDNA similar to mitochondrialprotein, mRNA sequence Jakupovic et al. 2006		No_hits			No_hits
gi|66652164|gb|DR010658.1|DR010658 Uf480 haustorium-specific cDNA library Uromyces viciae-fabae cDNA similar tophospholipids:diacylglycerol acyltransferase, mRNA sequence Jakupovic et al. 2006	Lipid, fatty acid, and isoprenoid metabolism	No_hits			No_hits
gi|66652163|gb|DR010657.1|DR010657 Uf479 haustorium-specific cDNA library Uromyces viciae-fabae cDNA similar to protein disulfideisomerase, mRNA sequence Jakupovic et al. 2006		No_hits			Hv00153	133	9e-54
gi|66652162|gb|DR010656.1|DR010656 Uf478 haustorium-specific cDNA library Uromyces viciae-fabae cDNA similar to 60s ribosomalprotein L7a, mRNA sequence Jakupovic et al. 2006	Ribosome biogenesis	Hv00269	60	3e-09	Hv00269	262	4e-71
gi|66652161|gb|DR010655.1|DR010655 Uf477 haustorium-specific cDNA library Uromyces viciae-fabae cDNA, mRNA sequence Jakupovic et al. 2006		No_hits			No_hits
gi|66652160|gb|DR010654.1|DR010654 Uf476 haustorium-specific cDNA library Uromyces viciae-fabae cDNA, mRNA sequence Jakupovic et al. 2006		No_hits			No_hits
gi|66652159|gb|DR010653.1|DR010653 Uf475 haustorium-specific cDNA library Uromyces viciae-fabae cDNA, mRNA sequence Jakupovic et al. 2006		No_hits			No_hits
gi|66652158|gb|DR010652.1|DR010652 Uf474 haustorium-specific cDNA library Uromyces viciae-fabae cDNA similar to acyl carrierprotein, mRNA sequence Jakupovic et al. 2006	Lipid, fatty acid, and isoprenoid metabolism	No_hits			Hv02293	69	5e-21
gi|66652157|gb|DR010651.1|DR010651 Uf473 haustorium-specific cDNA library Uromyces viciae-fabae cDNA similar to serine/threonineprotein kinase FSK, mRNA sequence Jakupovic et al. 2006		Hv02085	103	2e-22	Hv02085	94	1e-48
gi|66652156|gb|DR010650.1|DR010650 Uf472 haustorium-specific cDNA library Uromyces viciae-fabae cDNA, mRNA sequence Jakupovic et al. 2006		No_hits			No_hits
gi|66652155|gb|DR010649.1|DR010649 Uf471 haustorium-specific cDNA library Uromyces viciae-fabae cDNA similar toglutamine:fructose-6-phosphate amidotransferase, mRNA sequence Jakupovic et al. 2006	C-compound and carbohydrate metabolism	Hv00834	58	1e-08	Hv00834	340	1e-148
gi|66652154|gb|DR010648.1|DR010648 Uf470 haustorium-specific cDNA library Uromyces viciae-fabae cDNA, mRNA sequence Jakupovic et al. 2006		No_hits			No_hits
gi|66652153|gb|DR010647.1|DR010647 Uf469 haustorium-specific cDNA library Uromyces viciae-fabae cDNA, mRNA sequence Jakupovic et al. 2006		No_hits			Hv01113	89	8e-19
gi|66652152|gb|DR010646.1|DR010646 Uf468 haustorium-specific cDNA library Uromyces viciae-fabae cDNA similar to glutathioneS-transferase kappa 1, mRNA sequence Jakupovic et al. 2006	Detoxification	No_hits			Hv00775	144	2e-35
gi|66652151|gb|DR010645.1|DR010645 Uf467 haustorium-specific cDNA library Uromyces viciae-fabae cDNA, mRNA sequence Jakupovic et al. 2006		No_hits			No_hits
gi|66652150|gb|DR010644.1|DR010644 Uf466 haustorium-specific cDNA library Uromyces viciae-fabae cDNA, mRNA sequence Jakupovic et al. 2006		No_hits			No_hits
gi|66652149|gb|DR010643.1|DR010643 Uf465 haustorium-specific cDNA library Uromyces viciae-fabae cDNA, mRNA sequence Jakupovic et al. 2006		No_hits			No_hits
gi|66652148|gb|DR010642.1|DR010642 Uf464 haustorium-specific cDNA library Uromyces viciae-fabae cDNA, mRNA sequence Jakupovic et al. 2006		No_hits			No_hits
gi|66652147|gb|DR010641.1|DR010641 Uf463 haustorium-specific cDNA library Uromyces viciae-fabae cDNA similar to GTPase rho1, mRNAsequence Jakupovic et al. 2006		Hv08489	70	3e-12	Hv00517	335	5e-93
gi|66652146|gb|DR010640.1|DR010640 Uf462 haustorium-specific cDNA library Uromyces viciae-fabae cDNA similar to 60S ribosomalprotein L15-2, mRNA sequence Jakupovic et al. 2006	Ribosome biogenesis	Hv00433	92	8e-19	Hv00433	215	3e-78
gi|66652145|gb|DR010639.1|DR010639 Uf461 haustorium-specific cDNA library Uromyces viciae-fabae cDNA, mRNA sequence Jakupovic et al. 2006		No_hits			No_hits
gi|66652144|gb|DR010638.1|DR010638 Uf460 haustorium-specific cDNA library Uromyces viciae-fabae cDNA, mRNA sequence Jakupovic et al. 2006		No_hits			No_hits
gi|66652143|gb|DR010637.1|DR010637 Uf459 haustorium-specific cDNA library Uromyces viciae-fabae cDNA similar to mitochondrial processing peptidase beta subunit, mitochondrial precursor (beta-mpp),mRNA sequence Jakupovic et al. 2006		No_hits			Hv02284	187	2e-48
gi|66652142|gb|DR010636.1|DR010636 Uf458 haustorium-specific cDNA library Uromyces viciae-fabae cDNA, mRNA sequence Jakupovic et al. 2006		No_hits			Hv01320	111	5e-29
gi|66652141|gb|DR010635.1|DR010635 Uf457 haustorium-specific cDNA library Uromyces viciae-fabae cDNA, mRNA sequence Jakupovic et al. 2006		No_hits			No_hits
gi|66652140|gb|DR010634.1|DR010634 Uf456 haustorium-specific cDNA library Uromyces viciae-fabae cDNA similar to pyruvatedehydrogenase beta subunit, mitochondrial, mRNA sequence Jakupovic et al. 2006		Hv00963	72	7e-13	Hv00963	223	2e-66
gi|66652139|gb|DR010633.1|DR010633 Uf455 haustorium-specific cDNA library Uromyces viciae-fabae cDNA similar to macrofageactivating glycoprotein, mRNA sequence Jakupovic et al. 2006		No_hits			Hv00520	104	3e-68
gi|66652138|gb|DR010632.1|DR010632 Uf454 haustorium-specific cDNA library Uromyces viciae-fabae cDNA, mRNA sequence Jakupovic et al. 2006		No_hits			No_hits
gi|66652137|gb|DR010631.1|DR010631 Uf453 haustorium-specific cDNA library Uromyces viciae-fabae cDNA, mRNA sequence Jakupovic et al. 2006		No_hits			No_hits
gi|66652136|gb|DR010630.1|DR010630 Uf452 haustorium-specific cDNA library Uromyces viciae-fabae cDNA, mRNA sequence Jakupovic et al. 2006		No_hits			No_hits
gi|66652135|gb|DR010629.1|DR010629 Uf451 haustorium-specific cDNA library Uromyces viciae-fabae cDNA, mRNA sequence Jakupovic et al. 2006		No_hits			No_hits
gi|66652134|gb|DR010628.1|DR010628 Uf450 haustorium-specific cDNA library Uromyces viciae-fabae cDNA, mRNA sequence Jakupovic et al. 2006		No_hits			No_hits
gi|66652133|gb|DR010627.1|DR010627 Uf449 haustorium-specific cDNA library Uromyces viciae-fabae cDNA similar to heat shock protein78, mRNA sequence Jakupovic et al. 2006	Stress response	No_hits			Hv08784	65	2e-21
gi|66652132|gb|DR010626.1|DR010626 Uf448 haustorium-specific cDNA library Uromyces viciae-fabae cDNA, mRNA sequence Jakupovic et al. 2006		No_hits			No_hits
gi|66652131|gb|DR010625.1|DR010625 Uf447 haustorium-specific cDNA library Uromyces viciae-fabae cDNA, mRNA sequence Jakupovic et al. 2006		No_hits			No_hits
gi|66652130|gb|DR010624.1|DR010624 Uf446 haustorium-specific cDNA library Uromyces viciae-fabae cDNA, mRNA sequence Jakupovic et al. 2006		No_hits			No_hits
gi|66652129|gb|DR010623.1|DR010623 Uf445 haustorium-specific cDNA library Uromyces viciae-fabae cDNA similar to seryl-tRNAsynthetase, cytoplasmic, mRNA sequence Jakupovic et al. 2006	Aminoacyl-tRNA-synthetases	No_hits			No_hits
gi|66652128|gb|DR010622.1|DR010622 Uf444 haustorium-specific cDNA library Uromyces viciae-fabae cDNA, mRNA sequence Jakupovic et al. 2006		No_hits			Hv01818	151	3e-67
gi|66652127|gb|DR010621.1|DR010621 Uf443 haustorium-specific cDNA library Uromyces viciae-fabae cDNA similar to mitochondrial cytochrome c peroxidase, mRNA sequence Jakupovic et al. 2006	Detoxification	No_hits			Hv00188	188	6e-49
gi|66652126|gb|DR010620.1|DR010620 Uf442 haustorium-specific cDNA library Uromyces viciae-fabae cDNA similar to dioxygenases related to 2-nitropropane dioxygenase, mRNA sequence Jakupovic et al. 2006		No_hits			Hv08835	126	2e-55
gi|66652125|gb|DR010619.1|DR010619 Uf441 haustorium-specific cDNA library Uromyces viciae-fabae cDNA, mRNA sequence Jakupovic et al. 2006		No_hits			No_hits
gi|66652124|gb|DR010618.1|DR010618 Uf440 haustorium-specific cDNA library Uromyces viciae-fabae cDNA similar to FK506 bindingprotein 2, mRNA sequence Jakupovic et al. 2006		No_hits			Hv05166	163	3e-41
gi|66652123|gb|DR010617.1|DR010617 Uf439 haustorium-specific cDNA library Uromyces viciae-fabae cDNA, mRNA sequence Jakupovic et al. 2006		No_hits			No_hits
gi|66652122|gb|DR010616.1|DR010616 Uf438 haustorium-specific cDNA library Uromyces viciae-fabae cDNA, mRNA sequence Jakupovic et al. 2006		No_hits			No_hits
gi|66652121|gb|DR010615.1|DR010615 Uf437 haustorium-specific cDNA library Uromyces viciae-fabae cDNA, mRNA sequence Jakupovic et al. 2006		No_hits			No_hits
gi|66652120|gb|DR010614.1|DR010614 Uf436 haustorium-specific cDNA library Uromyces viciae-fabae cDNA similar to triosephosphateisomerase, mRNA sequence Jakupovic et al. 2006	Glycolysis	No_hits			Hv01066	173	2e-44
gi|66652119|gb|DR010613.1|DR010613 Uf435 haustorium-specific cDNA library Uromyces viciae-fabae cDNA, mRNA sequence Jakupovic et al. 2006		No_hits			No_hits
gi|66652118|gb|DR010612.1|DR010612 Uf434 haustorium-specific cDNA library Uromyces viciae-fabae cDNA similar to glutamate-cysteine ligase, mRNA sequence Jakupovic et al. 2006	Detoxification	No_hits			No_hits
gi|66652117|gb|DR010611.1|DR010611 Uf433 haustorium-specific cDNA library Uromyces viciae-fabae cDNA, mRNA sequence Jakupovic et al. 2006		No_hits			No_hits
gi|66652116|gb|DR010610.1|DR010610 Uf432 haustorium-specific cDNA library Uromyces viciae-fabae cDNA, mRNA sequence Jakupovic et al. 2006		No_hits			No_hits
gi|66652115|gb|DR010609.1|DR010609 Uf431 haustorium-specific cDNA library Uromyces viciae-fabae cDNA similar to DNA-directed RNApolymerase beta chain (transcriptase beta chain) (RNA polymerase betasubunit), mRNA sequence Jakupovic et al. 2006		No_hits			No_hits
gi|66652114|gb|DR010608.1|DR010608 Uf430 haustorium-specific cDNA library Uromyces viciae-fabae cDNA, mRNA sequence Jakupovic et al. 2006		No_hits			No_hits
gi|66652113|gb|DR010607.1|DR010607 Uf429 haustorium-specific cDNA library Uromyces viciae-fabae cDNA, mRNA sequence Jakupovic et al. 2006		No_hits			No_hits
gi|66652112|gb|DR010606.1|DR010606 Uf428 haustorium-specific cDNA library Uromyces viciae-fabae cDNA similar to iron-sulfur clusterassembly-related protein, mRNA sequence Jakupovic et al. 2006		No_hits			Hv00325	104	5e-52
gi|66652111|gb|DR010605.1|DR010605 Uf427 haustorium-specific cDNA library Uromyces viciae-fabae cDNA similar to MLO3 protein,nuclear protein; RNA-binding, mRNA sequence Jakupovic et al. 2006		Hv00093	86	5e-17	Hv00093	260	5e-74
gi|66652110|gb|DR010604.1|DR010604 Uf426 haustorium-specific cDNA library Uromyces viciae-fabae cDNA, mRNA sequence Jakupovic et al. 2006		No_hits			No_hits
gi|66652109|gb|DR010603.1|DR010603 Uf425 haustorium-specific cDNA library Uromyces viciae-fabae cDNA, mRNA sequence Jakupovic et al. 2006		No_hits			No_hits
gi|66652108|gb|DR010602.1|DR010602 Uf424 haustorium-specific cDNA library Uromyces viciae-fabae cDNA similar to GTPase inhibitor,mRNA sequence Jakupovic et al. 2006		No_hits			Hv07285	93	1e-23
gi|66652107|gb|DR010601.1|DR010601 Uf423 haustorium-specific cDNA library Uromyces viciae-fabae cDNA similar to vacuolar proteinsorting protein subunit, mRNA sequence Jakupovic et al. 2006		No_hits			No_hits
gi|66652106|gb|DR010600.1|DR010600 Uf422 haustorium-specific cDNA library Uromyces viciae-fabae cDNA similar to ribosomal proteinL35, mRNA sequence Jakupovic et al. 2006	Ribosome biogenesis	No_hits			Hv00776	240	2e-64
gi|66652105|gb|DR010599.1|DR010599 Uf421 haustorium-specific cDNA library Uromyces viciae-fabae cDNA, mRNA sequence Jakupovic et al. 2006		Hv00623	48	8e-06	Hv00194	59	8e-17
gi|66652104|gb|DR010598.1|DR010598 Uf420 haustorium-specific cDNA library Uromyces viciae-fabae cDNA, mRNA sequence Jakupovic et al. 2006		No_hits			No_hits
gi|66652103|gb|DR010597.1|DR010597 Uf419 haustorium-specific cDNA library Uromyces viciae-fabae cDNA, mRNA sequence Jakupovic et al. 2006		No_hits			No_hits
gi|66652102|gb|DR010596.1|DR010596 Uf418 haustorium-specific cDNA library Uromyces viciae-fabae cDNA, mRNA sequence Jakupovic et al. 2006		No_hits			No_hits
gi|66652101|gb|DR010595.1|DR010595 Uf417 haustorium-specific cDNA library Uromyces viciae-fabae cDNA, mRNA sequence Jakupovic et al. 2006		No_hits			No_hits
gi|66652100|gb|DR010594.1|DR010594 Uf416 haustorium-specific cDNA library Uromyces viciae-fabae cDNA, mRNA sequence Jakupovic et al. 2006		No_hits			No_hits
gi|66652099|gb|DR010593.1|DR010593 Uf415 haustorium-specific cDNA library Uromyces viciae-fabae cDNA, mRNA sequence Jakupovic et al. 2006		No_hits			No_hits
gi|66652098|gb|DR010592.1|DR010592 Uf414 haustorium-specific cDNA library Uromyces viciae-fabae cDNA, mRNA sequence Jakupovic et al. 2006		No_hits			No_hits
gi|66652097|gb|DR010591.1|DR010591 Uf413 haustorium-specific cDNA library Uromyces viciae-fabae cDNA, mRNA sequence Jakupovic et al. 2006		No_hits			No_hits
gi|66652096|gb|DR010590.1|DR010590 Uf412 haustorium-specific cDNA library Uromyces viciae-fabae cDNA, mRNA sequence Jakupovic et al. 2006		No_hits			No_hits
gi|66652095|gb|DR010589.1|DR010589 Uf411 haustorium-specific cDNA library Uromyces viciae-fabae cDNA, mRNA sequence Jakupovic et al. 2006		No_hits			No_hits
gi|66652094|gb|DR010588.1|DR010588 Uf410 haustorium-specific cDNA library Uromyces viciae-fabae cDNA similar to putative componentof RNA polymerase II holoenzyme and mediator subcomplex; RNApolymerase transcriptional regulation mediator, mRNA sequenceJakupovic et al. 2006		No_hits			No_hits
gi|66652093|gb|DR010587.1|DR010587 Uf409 haustorium-specific cDNA library Uromyces viciae-fabae cDNA, mRNA sequence Jakupovic et al. 2006		No_hits			No_hits
gi|66652092|gb|DR010586.1|DR010586 Uf408 haustorium-specific cDNA library Uromyces viciae-fabae cDNA, mRNA sequence Jakupovic et al. 2006		No_hits			No_hits
gi|66652091|gb|DR010585.1|DR010585 Uf407 haustorium-specific cDNA library Uromyces viciae-fabae cDNA, mRNA sequence Jakupovic et al. 2006		No_hits			No_hits
gi|66652090|gb|DR010584.1|DR010584 Uf406 haustorium-specific cDNA library Uromyces viciae-fabae cDNA similar to S-phase specificribosomal protein cyc07, mRNA sequence Jakupovic et al. 2006	Ribosome biogenesis	Hv02193	56	3e-08	Hv00130	248	5e-67
gi|66652089|gb|DR010583.1|DR010583 Uf405 haustorium-specific cDNA library Uromyces viciae-fabae cDNA, mRNA sequence Jakupovic et al. 2006		No_hits			No_hits
gi|66652088|gb|DR010582.1|DR010582 Uf404 haustorium-specific cDNA library Uromyces viciae-fabae cDNA, mRNA sequence Jakupovic et al. 2006		No_hits			No_hits
gi|66652087|gb|DR010581.1|DR010581 Uf403 haustorium-specific cDNA library Uromyces viciae-fabae cDNA, mRNA sequence Jakupovic et al. 2006		No_hits			No_hits
gi|66652086|gb|DR010580.1|DR010580 Uf402 haustorium-specific cDNA library Uromyces viciae-fabae cDNA similar to 6-phosphogluconatedehydrogenase, mRNA sequence Jakupovic et al. 2006		Hv00094	56	2e-08	Hv00094	117	5e-28
gi|66652085|gb|DR010579.1|DR010579 Uf401 haustorium-specific cDNA library Uromyces viciae-fabae cDNA, mRNA sequence Jakupovic et al. 2006		No_hits			No_hits
gi|66652084|gb|DR010578.1|DR010578 Uf400 haustorium-specific cDNA library Uromyces viciae-fabae cDNA, mRNA sequence Jakupovic et al. 2006		No_hits			Hv02051	258	6e-70
gi|66652083|gb|DR010577.1|DR010577 Uf399 haustorium-specific cDNA library Uromyces viciae-fabae cDNA, mRNA sequence Jakupovic et al. 2006		No_hits			No_hits
gi|66652082|gb|DR010576.1|DR010576 Uf398 haustorium-specific cDNA library Uromyces viciae-fabae cDNA, mRNA sequence Jakupovic et al. 2006		No_hits			No_hits
gi|66652081|gb|DR010575.1|DR010575 Uf397 haustorium-specific cDNA library Uromyces viciae-fabae cDNA, mRNA sequence Jakupovic et al. 2006		No_hits			No_hits
gi|66652080|gb|DR010574.1|DR010574 Uf396 haustorium-specific cDNA library Uromyces viciae-fabae cDNA, mRNA sequence Jakupovic et al. 2006		No_hits			No_hits
gi|66652079|gb|DR010573.1|DR010573 Uf395 haustorium-specific cDNA library Uromyces viciae-fabae cDNA, mRNA sequence Jakupovic et al. 2006		No_hits			No_hits
gi|66652078|gb|DR010572.1|DR010572 Uf394 haustorium-specific cDNA library Uromyces viciae-fabae cDNA similar to ubiquitin-likemodifier, mRNA sequence Jakupovic et al. 2006		No_hits			Hv02313	77	3e-15
gi|66652077|gb|DR010571.1|DR010571 Uf393 haustorium-specific cDNA library Uromyces viciae-fabae cDNA similar to actin bindingprotein, mRNA sequence Jakupovic et al. 2006	Cytoskeleton	No_hits			No_hits
gi|66652076|gb|DR010570.1|DR010570 Uf392 haustorium-specific cDNA library Uromyces viciae-fabae cDNA, mRNA sequence Jakupovic et al. 2006		No_hits			Hv01128	72	5e-14
gi|66652075|gb|DR010569.1|DR010569 Uf391 haustorium-specific cDNA library Uromyces viciae-fabae cDNA, mRNA sequence Jakupovic et al. 2006		No_hits			Hv00418	114	1e-26
gi|66652074|gb|DR010568.1|DR010568 Uf390 haustorium-specific cDNA library Uromyces viciae-fabae cDNA, mRNA sequence Jakupovic et al. 2006		No_hits			No_hits
gi|66652073|gb|DR010567.1|DR010567 Uf389 haustorium-specific cDNA library Uromyces viciae-fabae cDNA similar to spi1-GTP-bindingprotein, mRNA sequence Jakupovic et al. 2006		Hv00085	52	7e-07	Hv00085	201	7e-53
gi|66652072|gb|DR010566.1|DR010566 Uf388 haustorium-specific cDNA library Uromyces viciae-fabae cDNA similar to cytochrome coxidase subunit 1, mRNA sequence Jakupovic et al. 2006	Electron transport and membrane-associated energy conservation/respiration	No_hits			Hv08801	160	9e-74
gi|66652071|gb|DR010565.1|DR010565 Uf387 haustorium-specific cDNA library Uromyces viciae-fabae cDNA similar to pyruvatedehydrogenase kinase, mRNA sequence Jakupovic et al. 2006		No_hits			No_hits
gi|66652070|gb|DR010564.1|DR010564 Uf386 haustorium-specific cDNA library Uromyces viciae-fabae cDNA, mRNA sequence Jakupovic et al. 2006		No_hits			No_hits
gi|66652069|gb|DR010563.1|DR010563 Uf385 haustorium-specific cDNA library Uromyces viciae-fabae cDNA, mRNA sequence Jakupovic et al. 2006		Hv00040	567	1e-162	Hv00040	163	9e-70
gi|66652068|gb|DR010562.1|DR010562 Uf384 haustorium-specific cDNA library Uromyces viciae-fabae cDNA, mRNA sequence Jakupovic et al. 2006		No_hits			No_hits
gi|66652067|gb|DR010561.1|DR010561 Uf383 haustorium-specific cDNA library Uromyces viciae-fabae cDNA similar to protein kinase,mRNA sequence Jakupovic et al. 2006		No_hits			No_hits
gi|66652066|gb|DR010560.1|DR010560 Uf382 haustorium-specific cDNA library Uromyces viciae-fabae cDNA similar to 60S ribosomalprotein L7, mRNA sequence Jakupovic et al. 2006	Ribosome biogenesis	Hv02248	78	2e-14	Hv00345	479	1e-136
gi|66652065|gb|DR010559.1|DR010559 Uf381 haustorium-specific cDNA library Uromyces viciae-fabae cDNA similar to proteasomecomponent PUP2, mRNA sequence Jakupovic et al. 2006		Hv00292	100	4e-21	Hv00292	420	1e-134
gi|66652064|gb|DR010558.1|DR010558 Uf380 haustorium-specific cDNA library Uromyces viciae-fabae cDNA similar to ribosomal proteinL13A, mRNA sequence Jakupovic et al. 2006	Ribosome biogenesis	Hv00318	105	4e-23	Hv00318	346	2e-96
gi|66652063|gb|DR010557.1|DR010557 Uf379 haustorium-specific cDNA library Uromyces viciae-fabae cDNA, mRNA sequence Jakupovic et al. 2006		No_hits			No_hits
gi|66652062|gb|DR010556.1|DR010556 Uf378 haustorium-specific cDNA library Uromyces viciae-fabae cDNA, mRNA sequence Jakupovic et al. 2006		No_hits			No_hits
gi|66652061|gb|DR010555.1|DR010555 Uf377 haustorium-specific cDNA library Uromyces viciae-fabae cDNA, mRNA sequence Jakupovic et al. 2006		No_hits			Hv06759	89	3e-21
gi|66652060|gb|DR010554.1|DR010554 Uf376 haustorium-specific cDNA library Uromyces viciae-fabae cDNA, mRNA sequence Jakupovic et al. 2006		No_hits			No_hits
gi|66652059|gb|DR010553.1|DR010553 Uf375 haustorium-specific cDNA library Uromyces viciae-fabae cDNA similar to coatomer zetasubunit (zeta-coat protein), mRNA sequence Jakupovic et al. 2006		Hv01898	84	2e-16	Hv01898	176	9e-85
gi|66652058|gb|DR010552.1|DR010552 Uf374 haustorium-specific cDNA library Uromyces viciae-fabae cDNA, mRNA sequence Jakupovic et al. 2006		No_hits			No_hits
gi|66652057|gb|DR010551.1|DR010551 Uf373 haustorium-specific cDNA library Uromyces viciae-fabae cDNA similar to zinc finger protein161, mRNA sequence Jakupovic et al. 2006		No_hits			No_hits
gi|66652056|gb|DR010550.1|DR010550 Uf372 haustorium-specific cDNA library Uromyces viciae-fabae cDNA, mRNA sequence Jakupovic et al. 2006		Hv00226	76	7e-14	Hv00226	191	1e-105
gi|66652055|gb|DR010549.1|DR010549 Uf371 haustorium-specific cDNA library Uromyces viciae-fabae cDNA similar to 60S ribosomalprotein L44, mRNA sequence Jakupovic et al. 2006	Ribosome biogenesis	Hv00107	86	4e-17	Hv00107	241	8e-65
gi|66652054|gb|DR010548.1|DR010548 Uf370 haustorium-specific cDNA library Uromyces viciae-fabae cDNA, mRNA sequence Jakupovic et al. 2006		No_hits			No_hits
gi|66652053|gb|DR010547.1|DR010547 Uf369 haustorium-specific cDNA library Uromyces viciae-fabae cDNA, mRNA sequence Jakupovic et al. 2006		No_hits			No_hits
gi|66652052|gb|DR010546.1|DR010546 Uf368 haustorium-specific cDNA library Uromyces viciae-fabae cDNA, mRNA sequence Jakupovic et al. 2006		No_hits			No_hits
gi|66652051|gb|DR010545.1|DR010545 Uf367 haustorium-specific cDNA library Uromyces viciae-fabae cDNA similar to Lian-Aa1retrotransposon protein, mRNA sequence Jakupovic et al. 2006		No_hits			Hv06657	48	1e-12
gi|66652050|gb|DR010544.1|DR010544 Uf366 haustorium-specific cDNA library Uromyces viciae-fabae cDNA similar to glyceroltransporter, mRNA sequence Jakupovic et al. 2006	Cellular transport and transport facilitation	No_hits			No_hits
gi|66652049|gb|DR010543.1|DR010543 Uf365 haustorium-specific cDNA library Uromyces viciae-fabae cDNA similar to carbonic anhydrase,mRNA sequence Jakupovic et al. 2006		No_hits			Hv00536	183	2e-66
gi|66652048|gb|DR010542.1|DR010542 Uf364 haustorium-specific cDNA library Uromyces viciae-fabae cDNA, mRNA sequence Jakupovic et al. 2006		No_hits			Hv00260	157	2e-53
gi|66652047|gb|DR010541.1|DR010541 Uf363 haustorium-specific cDNA library Uromyces viciae-fabae cDNA similar to triacylglycerollipase, mRNA sequence Jakupovic et al. 2006	Lipid, fatty acid, and isoprenoid metabolism	No_hits			No_hits
gi|66652046|gb|DR010540.1|DR010540 Uf362 haustorium-specific cDNA library Uromyces viciae-fabae cDNA similar to malatedehydrogenase (oxaloacetate-decarboxylating), mRNA sequence Jakupovic et al. 2006	Tricarboxylic-acid pathway	No_hits			Hv03471	168	7e-43
gi|66652045|gb|DR010539.1|DR010539 Uf361 haustorium-specific cDNA library Uromyces viciae-fabae cDNA, mRNA sequence Jakupovic et al. 2006		No_hits			No_hits
gi|66652044|gb|DR010538.1|DR010538 Uf360 haustorium-specific cDNA library Uromyces viciae-fabae cDNA similar to 40S ribosomalprotein S5, mRNA sequence Jakupovic et al. 2006	Ribosome biogenesis	Hv00131	129	4e-30	Hv00131	303	4e-87
gi|66652043|gb|DR010537.1|DR010537 Uf359 haustorium-specific cDNA library Uromyces viciae-fabae cDNA, mRNA sequence Jakupovic et al. 2006		No_hits			No_hits
gi|66652042|gb|DR010536.1|DR010536 Uf358 haustorium-specific cDNA library Uromyces viciae-fabae cDNA similar to NADH-ubiquinoneoxidoreductase 21.3 kDa subunit, mRNA sequence Jakupovic et al. 2006	Electron transport and membrane-associated energy conservation/respiration	No_hits			Hv00397	181	2e-54
gi|66652041|gb|DR010535.1|DR010535 Uf357 haustorium-specific cDNA library Uromyces viciae-fabae cDNA, mRNA sequence Jakupovic et al. 2006		No_hits			No_hits
gi|66652040|gb|DR010534.1|DR010534 Uf356 haustorium-specific cDNA library Uromyces viciae-fabae cDNA, mRNA sequence Jakupovic et al. 2006		No_hits			No_hits
gi|66652039|gb|DR010533.1|DR010533 Uf355 haustorium-specific cDNA library Uromyces viciae-fabae cDNA, mRNA sequence Jakupovic et al. 2006		No_hits			No_hits
gi|66652038|gb|DR010532.1|DR010532 Uf354 haustorium-specific cDNA library Uromyces viciae-fabae cDNA, mRNA sequence Jakupovic et al. 2006		No_hits			No_hits
gi|66652037|gb|DR010531.1|DR010531 Uf353 haustorium-specific cDNA library Uromyces viciae-fabae cDNA, mRNA sequence Jakupovic et al. 2006		Hv00055	50	3e-06	No_hits
gi|66652036|gb|DR010530.1|DR010530 Uf352 haustorium-specific cDNA library Uromyces viciae-fabae cDNA similar to pyruvatedehydrogenase kinase, mRNA sequence Jakupovic et al. 2006		No_hits			No_hits
gi|66652035|gb|DR010529.1|DR010529 Uf351 haustorium-specific cDNA library Uromyces viciae-fabae cDNA, mRNA sequence Jakupovic et al. 2006		Hv00526	109	3e-24	Hv00526	281	9e-77
gi|66652034|gb|DR010528.1|DR010528 Uf350 haustorium-specific cDNA library Uromyces viciae-fabae cDNA similar to zinc finger protein641, mRNA sequence Jakupovic et al. 2006		No_hits			Hv01547	78	4e-25
gi|66652033|gb|DR010527.1|DR010527 Uf349 haustorium-specific cDNA library Uromyces viciae-fabae cDNA similar to 60S ribosomalprotein L8, mRNA sequence Jakupovic et al. 2006	Ribosome biogenesis	Hv00247	161	1e-39	Hv00247	521	1e-149
gi|66652032|gb|DR010526.1|DR010526 Uf348 haustorium-specific cDNA library Uromyces viciae-fabae cDNA, mRNA sequence Jakupovic et al. 2006		No_hits			No_hits
gi|66652031|gb|DR010525.1|DR010525 Uf347 haustorium-specific cDNA library Uromyces viciae-fabae cDNA, mRNA sequence Jakupovic et al. 2006		No_hits			No_hits
gi|66652030|gb|DR010524.1|DR010524 Uf346 haustorium-specific cDNA library Uromyces viciae-fabae cDNA, mRNA sequence Jakupovic et al. 2006		No_hits			No_hits
gi|66652029|gb|DR010523.1|DR010523 Uf345 haustorium-specific cDNA library Uromyces viciae-fabae cDNA, mRNA sequence Jakupovic et al. 2006		No_hits			No_hits
gi|66652028|gb|DR010522.1|DR010522 Uf344 haustorium-specific cDNA library Uromyces viciae-fabae cDNA, mRNA sequence Jakupovic et al. 2006		No_hits			No_hits
gi|66652027|gb|DR010521.1|DR010521 Uf343 haustorium-specific cDNA library Uromyces viciae-fabae cDNA similar to pumilio familyprotein (imported), mRNA sequence Jakupovic et al. 2006		No_hits			No_hits
gi|66652026|gb|DR010520.1|DR010520 Uf342 haustorium-specific cDNA library Uromyces viciae-fabae cDNA similar to oxoglutaratedehydrogenase, mRNA sequence Jakupovic et al. 2006	Tricarboxylic-acid pathway	No_hits			Hv02279	260	2e-70
gi|66652025|gb|DR010519.1|DR010519 Uf341 haustorium-specific cDNA library Uromyces viciae-fabae cDNA, mRNA sequence Jakupovic et al. 2006		No_hits			No_hits
gi|66652024|gb|DR010518.1|DR010518 Uf340 haustorium-specific cDNA library Uromyces viciae-fabae cDNA similar to vacuole protein,mRNA sequence Jakupovic et al. 2006		No_hits			Hv02156	112	1e-44
gi|66652023|gb|DR010517.1|DR010517 Uf339 haustorium-specific cDNA library Uromyces viciae-fabae cDNA, mRNA sequence Jakupovic et al. 2006		No_hits			No_hits
gi|66652022|gb|DR010516.1|DR010516 Uf338 haustorium-specific cDNA library Uromyces viciae-fabae cDNA similar to farnesyldiphosphatesynthetase, mRNA sequence Jakupovic et al. 2006	Lipid, fatty acid, and isoprenoid metabolism	No_hits			No_hits
gi|66652021|gb|DR010515.1|DR010515 Uf337 haustorium-specific cDNA library Uromyces viciae-fabae cDNA, mRNA sequence Jakupovic et al. 2006		No_hits			No_hits
gi|66652020|gb|DR010514.1|DR010514 Uf336 haustorium-specific cDNA library Uromyces viciae-fabae cDNA similar to mitotic spindlecheckpoint-related protein, mRNA sequence Jakupovic et al. 2006		No_hits			Hv09249	60	3e-14
gi|66652019|gb|DR010513.1|DR010513 Uf335 haustorium-specific cDNA library Uromyces viciae-fabae cDNA similar to polyubiquitin, mRNAsequence Jakupovic et al. 2006		Hv00469	276	3e-74	Hv00469	467	1e-136
gi|66652018|gb|DR010512.1|DR010512 Uf334 haustorium-specific cDNA library Uromyces viciae-fabae cDNA, mRNA sequence Jakupovic et al. 2006		No_hits			No_hits
gi|66652017|gb|DR010511.1|DR010511 Uf333 haustorium-specific cDNA library Uromyces viciae-fabae cDNA similar to Flavoprotein(Monodehydroascorbate Reductase), mRNA sequence Jakupovic et al. 2006		No_hits			No_hits
gi|66652016|gb|DR010510.1|DR010510 Uf332 haustorium-specific cDNA library Uromyces viciae-fabae cDNA similar to spliceosomeassociated protein 145, mRNA sequence Jakupovic et al. 2006		No_hits			No_hits
gi|66652015|gb|DR010509.1|DR010509 Uf331 haustorium-specific cDNA library Uromyces viciae-fabae cDNA, mRNA sequence Jakupovic et al. 2006		No_hits			No_hits
gi|66652014|gb|DR010508.1|DR010508 Uf330 haustorium-specific cDNA library Uromyces viciae-fabae cDNA, mRNA sequence Jakupovic et al. 2006		No_hits			No_hits
gi|66652013|gb|DR010507.1|DR010507 Uf329 haustorium-specific cDNA library Uromyces viciae-fabae cDNA, mRNA sequence Jakupovic et al. 2006		No_hits			No_hits
gi|66652012|gb|DR010506.1|DR010506 Uf328 haustorium-specific cDNA library Uromyces viciae-fabae cDNA, mRNA sequence Jakupovic et al. 2006		No_hits			No_hits
gi|66652011|gb|DR010505.1|DR010505 Uf327 haustorium-specific cDNA library Uromyces viciae-fabae cDNA, mRNA sequence Jakupovic et al. 2006		No_hits			No_hits
gi|66652010|gb|DR010504.1|DR010504 Uf326 haustorium-specific cDNA library Uromyces viciae-fabae cDNA similar to RNA recognitionmotif (RRM)-containing protein, mRNA sequence Jakupovic et al. 2006		No_hits			Hv08947	81	4e-32
gi|66652009|gb|DR010503.1|DR010503 Uf325 haustorium-specific cDNA library Uromyces viciae-fabae cDNA, mRNA sequence Jakupovic et al. 2006		No_hits			No_hits
gi|66652008|gb|DR010502.1|DR010502 Uf324 haustorium-specific cDNA library Uromyces viciae-fabae cDNA, mRNA sequence Jakupovic et al. 2006		No_hits			No_hits
gi|66652007|gb|DR010501.1|DR010501 Uf323 haustorium-specific cDNA library Uromyces viciae-fabae cDNA, mRNA sequence Jakupovic et al. 2006		No_hits			Hv00454	144	2e-45
gi|66652006|gb|DR010500.1|DR010500 Uf322 haustorium-specific cDNA library Uromyces viciae-fabae cDNA similar to elongation factor2, mRNA sequence Jakupovic et al. 2006	Translation	Hv00146	78	1e-14	Hv00146	214	5e-63
gi|66652005|gb|DR010499.1|DR010499 Uf321 haustorium-specific cDNA library Uromyces viciae-fabae cDNA, mRNA sequence Jakupovic et al. 2006		No_hits			No_hits
gi|66652004|gb|DR010498.1|DR010498 Uf320 haustorium-specific cDNA library Uromyces viciae-fabae cDNA, mRNA sequence Jakupovic et al. 2006		No_hits			No_hits
gi|66652003|gb|DR010497.1|DR010497 Uf319 haustorium-specific cDNA library Uromyces viciae-fabae cDNA, mRNA sequence Jakupovic et al. 2006		No_hits			No_hits
gi|66652002|gb|DR010496.1|DR010496 Uf318 haustorium-specific cDNA library Uromyces viciae-fabae cDNA, mRNA sequence Jakupovic et al. 2006		No_hits			No_hits
gi|66652001|gb|DR010495.1|DR010495 Uf317 haustorium-specific cDNA library Uromyces viciae-fabae cDNA, mRNA sequence Jakupovic et al. 2006		No_hits			No_hits
gi|66652000|gb|DR010494.1|DR010494 Uf316 haustorium-specific cDNA library Uromyces viciae-fabae cDNA similar to transcriptionfactor BTF3a, mRNA sequence Jakupovic et al. 2006		Hv01054	48	9e-06	Hv01054	212	2e-58
gi|66651999|gb|DR010493.1|DR010493 Uf315 haustorium-specific cDNA library Uromyces viciae-fabae cDNA similar to DNA directed RNApolymerase III subunit, mRNA sequence Jakupovic et al. 2006		No_hits			Hv01454	205	5e-54
gi|66651998|gb|DR010492.1|DR010492 Uf314 haustorium-specific cDNA library Uromyces viciae-fabae cDNA similar to RING-H2 zinc fingerprotein, mRNA sequence Jakupovic et al. 2006		No_hits			No_hits
gi|66651997|gb|DR010491.1|DR010491 Uf313 haustorium-specific cDNA library Uromyces viciae-fabae cDNA, mRNA sequence Jakupovic et al. 2006		No_hits			No_hits
gi|66651996|gb|DR010490.1|DR010490 Uf312 haustorium-specific cDNA library Uromyces viciae-fabae cDNA, mRNA sequence Jakupovic et al. 2006		No_hits			No_hits
gi|66651995|gb|DR010489.1|DR010489 Uf311 haustorium-specific cDNA library Uromyces viciae-fabae cDNA similar to isoaspartylmethyltransferase, mRNA sequence Jakupovic et al. 2006		No_hits			No_hits
gi|66651994|gb|DR010488.1|DR010488 Uf310 haustorium-specific cDNA library Uromyces viciae-fabae cDNA, mRNA sequence Jakupovic et al. 2006		No_hits			No_hits
gi|66651993|gb|DR010487.1|DR010487 Uf309 haustorium-specific cDNA library Uromyces viciae-fabae cDNA, mRNA sequence Jakupovic et al. 2006		No_hits			No_hits
gi|66651992|gb|DR010486.1|DR010486 Uf308 haustorium-specific cDNA library Uromyces viciae-fabae cDNA similar to negative regulatorof differentiation 1 Nrd1p, mRNA sequence Jakupovic et al. 2006		No_hits			No_hits
gi|66651991|gb|DR010485.1|DR010485 Uf307 haustorium-specific cDNA library Uromyces viciae-fabae cDNA similar to putative 26sproteasome regulatory subunit, mRNA sequence Jakupovic et al. 2006		No_hits			Hv00689	104	5e-47
gi|66651990|gb|DR010484.1|DR010484 Uf306 haustorium-specific cDNA library Uromyces viciae-fabae cDNA, mRNA sequence Jakupovic et al. 2006		No_hits			No_hits
gi|66651989|gb|DR010483.1|DR010483 Uf305 haustorium-specific cDNA library Uromyces viciae-fabae cDNA, mRNA sequence Jakupovic et al. 2006		No_hits			No_hits
gi|66651988|gb|DR010482.1|DR010482 Uf304 haustorium-specific cDNA library Uromyces viciae-fabae cDNA, mRNA sequence Jakupovic et al. 2006		No_hits			No_hits
gi|66651987|gb|DR010481.1|DR010481 Uf303 haustorium-specific cDNA library Uromyces viciae-fabae cDNA, mRNA sequence Jakupovic et al. 2006		No_hits			No_hits
gi|66651986|gb|DR010480.1|DR010480 Uf302 haustorium-specific cDNA library Uromyces viciae-fabae cDNA similar to NADH-ubiquinoneoxidoreductase 19.3 kDa subunit, mRNA sequence Jakupovic et al. 2006	Electron transport and membrane-associated energy conservation/respiration	Hv00289	62	7e-10	Hv00289	237	2e-63
gi|66651985|gb|DR010479.1|DR010479 Uf301 haustorium-specific cDNA library Uromyces viciae-fabae cDNA similar to zinc RING fingerprotein, mRNA sequence Jakupovic et al. 2006		No_hits			No_hits
gi|66651984|gb|DR010478.1|DR010478 Uf300 haustorium-specific cDNA library Uromyces viciae-fabae cDNA, mRNA sequence Jakupovic et al. 2006		No_hits			No_hits
gi|66651983|gb|DR010477.1|DR010477 Uf299 haustorium-specific cDNA library Uromyces viciae-fabae cDNA similar to NADH dehydrogenasesubunit 5, mRNA sequence Jakupovic et al. 2006	Electron transport and membrane-associated energy conservation/respiration	No_hits			No_hits
gi|66651982|gb|DR010476.1|DR010476 Uf298 haustorium-specific cDNA library Uromyces viciae-fabae cDNA similar tosenescence-associated protein, mRNA sequence Jakupovic et al. 2006		Hv00806	676	0	Hv00806	191	2e-91
gi|66651981|gb|DR010475.1|DR010475 Uf297 haustorium-specific cDNA library Uromyces viciae-fabae cDNA similar to phosphoribosyl-ATPdiphosphatase, mRNA sequence Jakupovic et al. 2006	Nucleotide metabolism	No_hits			No_hits
gi|66651980|gb|DR010474.1|DR010474 Uf296 haustorium-specific cDNA library Uromyces viciae-fabae cDNA, mRNA sequence Jakupovic et al. 2006		No_hits			No_hits
gi|66651979|gb|DR010473.1|DR010473 Uf295 haustorium-specific cDNA library Uromyces viciae-fabae cDNA similar toserine/threonine-specific protein kinase, mRNA sequence Jakupovic et al. 2006		No_hits			No_hits
gi|66651978|gb|DR010472.1|DR010472 Uf294 haustorium-specific cDNA library Uromyces viciae-fabae cDNA, mRNA sequence Jakupovic et al. 2006		No_hits			Hv00241	160	2e-40
gi|66651977|gb|DR010471.1|DR010471 Uf293 haustorium-specific cDNA library Uromyces viciae-fabae cDNA similar to threonine synthase,mRNA sequence Jakupovic et al. 2006	Aminoacid metabolism	No_hits			No_hits
gi|66651976|gb|DR010470.1|DR010470 Uf292 haustorium-specific cDNA library Uromyces viciae-fabae cDNA similar to basic leucinezipper and W2 domains 2; HSPC028 protein, mRNA sequence Jakupovic et al. 2006		No_hits			No_hits
gi|66651975|gb|DR010469.1|DR010469 Uf291 haustorium-specific cDNA library Uromyces viciae-fabae cDNA similar to cytochrome coxidase Subunit V, mRNA sequence Jakupovic et al. 2006	Electron transport and membrane-associated energy conservation/respiration	No_hits			Hv08891	126	3e-58
gi|66651974|gb|DR010468.1|DR010468 Uf290 haustorium-specific cDNA library Uromyces viciae-fabae cDNA, mRNA sequence Jakupovic et al. 2006		No_hits			No_hits
gi|66651973|gb|DR010467.1|DR010467 Uf289 haustorium-specific cDNA library Uromyces viciae-fabae cDNA, mRNA sequence Jakupovic et al. 2006		No_hits			No_hits
gi|66651972|gb|DR010466.1|DR010466 Uf288 haustorium-specific cDNA library Uromyces viciae-fabae cDNA, mRNA sequence Jakupovic et al. 2006		No_hits			No_hits
gi|66651971|gb|DR010465.1|DR010465 Uf287 haustorium-specific cDNA library Uromyces viciae-fabae cDNA, mRNA sequence Jakupovic et al. 2006		Hv00226	101	8e-22	Hv00226	241	1e-100
gi|66651970|gb|DR010464.1|DR010464 Uf286 haustorium-specific cDNA library Uromyces viciae-fabae cDNA, mRNA sequence Jakupovic et al. 2006		No_hits			No_hits
gi|66651969|gb|DR010463.1|DR010463 Uf285 haustorium-specific cDNA library Uromyces viciae-fabae cDNA, mRNA sequence Jakupovic et al. 2006		No_hits			No_hits
gi|66651968|gb|DR010462.1|DR010462 Uf284 haustorium-specific cDNA library Uromyces viciae-fabae cDNA similar to NADH-ubiquinoneoxidoreductase 30.4 kDa subunit, mRNA sequence Jakupovic et al. 2006	Electron transport and membrane-associated energy conservation/respiration	No_hits			Hv00319	126	2e-43
gi|66651967|gb|DR010461.1|DR010461 Uf283 haustorium-specific cDNA library Uromyces viciae-fabae cDNA similar to 60S ribosomalprotein L9, mRNA sequence Jakupovic et al. 2006	Ribosome biogenesis	Hv02048	80	3e-15	Hv02048	189	7e-63
gi|66651966|gb|DR010460.1|DR010460 Uf282 haustorium-specific cDNA library Uromyces viciae-fabae cDNA similar to 60S ribosomalprotein L14-B, mRNA sequence Jakupovic et al. 2006	Ribosome biogenesis	No_hits			Hv02051	258	6e-70
gi|66651965|gb|DR010459.1|DR010459 Uf281 haustorium-specific cDNA library Uromyces viciae-fabae cDNA, mRNA sequence Jakupovic et al. 2006		No_hits			No_hits
gi|66651964|gb|DR010458.1|DR010458 Uf280 haustorium-specific cDNA library Uromyces viciae-fabae cDNA, mRNA sequence Jakupovic et al. 2006		No_hits			No_hits
gi|66651963|gb|DR010457.1|DR010457 Uf279 haustorium-specific cDNA library Uromyces viciae-fabae cDNA, mRNA sequence Jakupovic et al. 2006		No_hits			No_hits
gi|66651962|gb|DR010456.1|DR010456 Uf278 haustorium-specific cDNA library Uromyces viciae-fabae cDNA similar to voltage-dependention-selective channel, mRNA sequence Jakupovic et al. 2006	Cellular transport and transport facilitation	No_hits			Hv00262	111	2e-30
gi|66651961|gb|DR010455.1|DR010455 Uf277 haustorium-specific cDNA library Uromyces viciae-fabae cDNA similar to calmodulin, mRNAsequence Jakupovic et al. 2006		Hv00312	68	7e-12	Hv00312	240	1e-64
gi|66651960|gb|DR010454.1|DR010454 Uf276 haustorium-specific cDNA library Uromyces viciae-fabae cDNA, mRNA sequence Jakupovic et al. 2006		No_hits			No_hits
gi|66651959|gb|DR010453.1|DR010453 Uf275 haustorium-specific cDNA library Uromyces viciae-fabae cDNA similar to reduced viabilityupon starvation protein, mRNA sequence Jakupovic et al. 2006		Hv00595	72	7e-13	Hv00595	389	1e-109
gi|66651958|gb|DR010452.1|DR010452 Uf274 haustorium-specific cDNA library Uromyces viciae-fabae cDNA similar to small heat shockprotein, mRNA sequence Jakupovic et al. 2006	Stress response	No_hits			Hv00468	173	3e-46
gi|66651957|gb|DR010451.1|DR010451 Uf273 haustorium-specific cDNA library Uromyces viciae-fabae cDNA similar to ATP-dependent DNAhelicase, mRNA sequence Jakupovic et al. 2006		No_hits			No_hits
gi|66651956|gb|DR010450.1|DR010450 Uf272 haustorium-specific cDNA library Uromyces viciae-fabae cDNA, mRNA sequence Jakupovic et al. 2006		No_hits			Hv00698	139	4e-34
gi|66651955|gb|DR010449.1|DR010449 Uf271 haustorium-specific cDNA library Uromyces viciae-fabae cDNA similar to 20S proteasomebeta-type subunit, mRNA sequence Jakupovic et al. 2006		Hv00352	86	5e-17	Hv00352	384	1e-108
gi|66651954|gb|DR010448.1|DR010448 Uf270 haustorium-specific cDNA library Uromyces viciae-fabae cDNA, mRNA sequence Jakupovic et al. 2006		No_hits			No_hits
gi|66651953|gb|DR010447.1|DR010447 Uf269 haustorium-specific cDNA library Uromyces viciae-fabae cDNA, mRNA sequence Jakupovic et al. 2006		No_hits			No_hits
gi|66651952|gb|DR010446.1|DR010446 Uf268 haustorium-specific cDNA library Uromyces viciae-fabae cDNA, mRNA sequence Jakupovic et al. 2006		No_hits			No_hits
gi|66651951|gb|DR010445.1|DR010445 Uf267 haustorium-specific cDNA library Uromyces viciae-fabae cDNA similar to germinal histone H4gene, mRNA sequence Jakupovic et al. 2006		Hv06977	129	3e-30	Hv02178	227	4e-61
gi|66651950|gb|DR010444.1|DR010444 Uf266 haustorium-specific cDNA library Uromyces viciae-fabae cDNA, mRNA sequence Jakupovic et al. 2006		No_hits			No_hits
gi|66651949|gb|DR010443.1|DR010443 Uf265 haustorium-specific cDNA library Uromyces viciae-fabae cDNA, mRNA sequence Jakupovic et al. 2006		No_hits			No_hits
gi|66651948|gb|DR010442.1|DR010442 Uf264 haustorium-specific cDNA library Uromyces viciae-fabae cDNA, mRNA sequence Jakupovic et al. 2006		No_hits			No_hits
gi|66651947|gb|DR010441.1|DR010441 Uf263 haustorium-specific cDNA library Uromyces viciae-fabae cDNA similar to similarity tomammalian signal transducing adaptor, mRNA sequence Jakupovic et al. 2006		No_hits			Hv07042	161	2e-40
gi|66651946|gb|DR010440.1|DR010440 Uf262 haustorium-specific cDNA library Uromyces viciae-fabae cDNA, mRNA sequence Jakupovic et al. 2006		Hv00370	80	3e-15	Hv00370	127	7e-37
gi|66651945|gb|DR010439.1|DR010439 Uf261 haustorium-specific cDNA library Uromyces viciae-fabae cDNA, mRNA sequence Jakupovic et al. 2006		No_hits			Hv00168	102	4e-27
gi|66651944|gb|DR010438.1|DR010438 Uf260 haustorium-specific cDNA library Uromyces viciae-fabae cDNA similar to chaperoneregulator, mRNA sequence Jakupovic et al. 2006		No_hits			Hv00228	322	4e-89
gi|66651943|gb|DR010437.1|DR010437 Uf259 haustorium-specific cDNA library Uromyces viciae-fabae cDNA similar to glucose-6-phosphateisomerase, mRNA sequence Jakupovic et al. 2006	Glycolysis	No_hits			Hv08855	297	1e-111
gi|66651942|gb|DR010436.1|DR010436 Uf258 haustorium-specific cDNA library Uromyces viciae-fabae cDNA similar to vacuolar ATPsynthase 16 kDa proteolipid subunit, mRNA sequence Jakupovic et al. 2006		Hv01880	60	1e-09	Hv01880	123	8e-44
gi|66651941|gb|DR010435.1|DR010435 Uf257 haustorium-specific cDNA library Uromyces viciae-fabae cDNA similar to ubiquitin-likeprotein, mRNA sequence Jakupovic et al. 2006		No_hits			Hv02275	120	2e-28
gi|66651940|gb|DR010434.1|DR010434 Uf256 haustorium-specific cDNA library Uromyces viciae-fabae cDNA, mRNA sequence Jakupovic et al. 2006		Hv06259	56	5e-08	Hv06259	94	3e-20
gi|66651939|gb|DR010433.1|DR010433 Uf255 haustorium-specific cDNA library Uromyces viciae-fabae cDNA similar to 3-oxoacyl-(acylcarrier protein) reductase, mRNA sequence Jakupovic et al. 2006	Lipid, fatty acid, and isoprenoid metabolism	No_hits			Hv07465	68	3e-12
gi|66651938|gb|DR010432.1|DR010432 Uf254 haustorium-specific cDNA library Uromyces viciae-fabae cDNA similar to polyubiquitin, mRNAsequence Jakupovic et al. 2006		No_hits			No_hits
gi|66651937|gb|DR010431.1|DR010431 Uf253 haustorium-specific cDNA library Uromyces viciae-fabae cDNA, mRNA sequence Jakupovic et al. 2006		No_hits			No_hits
gi|66651936|gb|DR010430.1|DR010430 Uf252 haustorium-specific cDNA library Uromyces viciae-fabae cDNA similar to apocytochrome b,mRNA sequence Jakupovic et al. 2006	Electron transport and membrane-associated energy conservation/respiration	No_hits			No_hits
gi|66651935|gb|DR010429.1|DR010429 Uf251 haustorium-specific cDNA library Uromyces viciae-fabae cDNA, mRNA sequence Jakupovic et al. 2006		No_hits			No_hits
gi|66651934|gb|DR010428.1|DR010428 Uf250 haustorium-specific cDNA library Uromyces viciae-fabae cDNA, mRNA sequence Jakupovic et al. 2006		No_hits			No_hits
gi|66651933|gb|DR010427.1|DR010427 Uf249 haustorium-specific cDNA library Uromyces viciae-fabae cDNA similar to UDP-galactosetransporter, mRNA sequence Jakupovic et al. 2006	Cellular transport and transport facilitation	Hv06572	50	2e-06	Hv06572	223	2e-59
gi|66651932|gb|DR010426.1|DR010426 Uf248 haustorium-specific cDNA library Uromyces viciae-fabae cDNA, mRNA sequence Jakupovic et al. 2006		No_hits			No_hits
gi|66651931|gb|DR010425.1|DR010425 Uf247 haustorium-specific cDNA library Uromyces viciae-fabae cDNA, mRNA sequence Jakupovic et al. 2006		No_hits			No_hits
gi|66651930|gb|DR010424.1|DR010424 Uf246 haustorium-specific cDNA library Uromyces viciae-fabae cDNA similar to septin, mRNAsequence Jakupovic et al. 2006		Hv01688	70	3e-12	Hv01688	264	1e-115
gi|66651929|gb|DR010423.1|DR010423 Uf245 haustorium-specific cDNA library Uromyces viciae-fabae cDNA, mRNA sequence Jakupovic et al. 2006		No_hits			No_hits
gi|66651928|gb|DR010422.1|DR010422 Uf244 haustorium-specific cDNA library Uromyces viciae-fabae cDNA similar to nucleotide excisionrepair protein yeast rad23, mRNA sequence Jakupovic et al. 2006		No_hits			No_hits
gi|66651927|gb|DR010421.1|DR010421 Uf243 haustorium-specific cDNA library Uromyces viciae-fabae cDNA similar to cytochrome coxidase, mRNA sequence Jakupovic et al. 2006	Electron transport and membrane-associated energy conservation/respiration	No_hits			Hv07728	118	5e-28
gi|66651926|gb|DR010420.1|DR010420 Uf242 haustorium-specific cDNA library Uromyces viciae-fabae cDNA, mRNA sequence Jakupovic et al. 2006		No_hits			Hv04491	78	9e-31
gi|66651925|gb|DR010419.1|DR010419 Uf241 haustorium-specific cDNA library Uromyces viciae-fabae cDNA, mRNA sequence Jakupovic et al. 2006		No_hits			No_hits
gi|66651924|gb|DR010418.1|DR010418 Uf240 haustorium-specific cDNA library Uromyces viciae-fabae cDNA similar tonucleoside-diphosphate kinase, mRNA sequence Jakupovic et al. 2006	Nucleotide metabolism	Hv00713	70	3e-12	Hv00713	339	3e-94
gi|66651923|gb|DR010417.1|DR010417 Uf239 haustorium-specific cDNA library Uromyces viciae-fabae cDNA similar to plant virus RNAreplicase, mRNA sequence Jakupovic et al. 2006	Viral proteins	No_hits			No_hits
gi|66651922|gb|DR010416.1|DR010416 Uf238 haustorium-specific cDNA library Uromyces viciae-fabae cDNA, mRNA sequence Jakupovic et al. 2006		No_hits			No_hits
gi|66651921|gb|DR010415.1|DR010415 Uf237 haustorium-specific cDNA library Uromyces viciae-fabae cDNA similar to 60s ribosomalprotein L32, mRNA sequence Jakupovic et al. 2006	Ribosome biogenesis	Hv00526	109	3e-24	Hv00526	281	9e-77
gi|66651920|gb|DR010414.1|DR010414 Uf236 haustorium-specific cDNA library Uromyces viciae-fabae cDNA, mRNA sequence Jakupovic et al. 2006		No_hits			No_hits
gi|66651919|gb|DR010413.1|DR010413 Uf235 haustorium-specific cDNA library Uromyces viciae-fabae cDNA, mRNA sequence Jakupovic et al. 2006		No_hits			Hv00884	84	1e-33
gi|66651918|gb|DR010412.1|DR010412 Uf234 haustorium-specific cDNA library Uromyces viciae-fabae cDNA, mRNA sequence Jakupovic et al. 2006		No_hits			No_hits
gi|66651917|gb|DR010411.1|DR010411 Uf233 haustorium-specific cDNA library Uromyces viciae-fabae cDNA, mRNA sequence Jakupovic et al. 2006		No_hits			Hv00042	65	5e-15
gi|66651916|gb|DR010410.1|DR010410 Uf232 haustorium-specific cDNA library Uromyces viciae-fabae cDNA similar to guanine nucleotidebinding protein beta subunit, mRNA sequence Jakupovic et al. 2006		Hv01053	64	2e-10	Hv01053	330	1e-109
gi|66651915|gb|DR010409.1|DR010409 Uf231 haustorium-specific cDNA library Uromyces viciae-fabae cDNA, mRNA sequence Jakupovic et al. 2006		No_hits			No_hits
gi|66651914|gb|DR010408.1|DR010408 Uf230 haustorium-specific cDNA library Uromyces viciae-fabae cDNA, mRNA sequence Jakupovic et al. 2006		No_hits			No_hits
gi|66651913|gb|DR010407.1|DR010407 Uf229 haustorium-specific cDNA library Uromyces viciae-fabae cDNA, mRNA sequence Jakupovic et al. 2006		No_hits			No_hits
gi|66651912|gb|DR010406.1|DR010406 Uf228 haustorium-specific cDNA library Uromyces viciae-fabae cDNA similar to proteasome subunitalpha type 1, mRNA sequence Jakupovic et al. 2006		Hv00661	74	2e-13	Hv00661	213	2e-97
gi|66651911|gb|DR010405.1|DR010405 Uf227 haustorium-specific cDNA library Uromyces viciae-fabae cDNA, mRNA sequence Jakupovic et al. 2006		No_hits			Hv04474	52	1e-15
gi|66651910|gb|DR010404.1|DR010404 Uf226 haustorium-specific cDNA library Uromyces viciae-fabae cDNA, mRNA sequence Jakupovic et al. 2006		No_hits			No_hits
gi|66651909|gb|DR010403.1|DR010403 Uf225 haustorium-specific cDNA library Uromyces viciae-fabae cDNA, mRNA sequence Jakupovic et al. 2006		No_hits			No_hits
gi|66651908|gb|DR010402.1|DR010402 Uf224 haustorium-specific cDNA library Uromyces viciae-fabae cDNA similar to DNA repair andrecombination protein pif1, mitochondrial precursor, mRNA sequenceJakupovic et al. 2006		No_hits			No_hits
gi|66651907|gb|DR010401.1|DR010401 Uf223 haustorium-specific cDNA library Uromyces viciae-fabae cDNA, mRNA sequence Jakupovic et al. 2006		No_hits			No_hits
gi|66651906|gb|DR010400.1|DR010400 Uf222 haustorium-specific cDNA library Uromyces viciae-fabae cDNA, mRNA sequence Jakupovic et al. 2006		No_hits			No_hits
gi|66651905|gb|DR010399.1|DR010399 Uf221 haustorium-specific cDNA library Uromyces viciae-fabae cDNA, mRNA sequence Jakupovic et al. 2006		No_hits			Hv00238	88	2e-44
gi|66651904|gb|DR010398.1|DR010398 Uf220 haustorium-specific cDNA library Uromyces viciae-fabae cDNA, mRNA sequence Jakupovic et al. 2006		No_hits			No_hits
gi|66651903|gb|DR010397.1|DR010397 Uf219 haustorium-specific cDNA library Uromyces viciae-fabae cDNA similar todihydrolipoyllysine-residue acetyltransferase, mRNA sequence Jakupovic et al. 2006		No_hits			Hv05320	64	2e-11
gi|66651902|gb|DR010396.1|DR010396 Uf218 haustorium-specific cDNA library Uromyces viciae-fabae cDNA, mRNA sequence Jakupovic et al. 2006		No_hits			No_hits
gi|66651901|gb|DR010395.1|DR010395 Uf217 haustorium-specific cDNA library Uromyces viciae-fabae cDNA, mRNA sequence Jakupovic et al. 2006		No_hits			No_hits
gi|66651900|gb|DR010394.1|DR010394 Uf216 haustorium-specific cDNA library Uromyces viciae-fabae cDNA similar to protein-nucleusimport-related protein, mRNA sequence Jakupovic et al. 2006		No_hits			Hv00493	77	2e-20
gi|66651899|gb|DR010393.1|DR010393 Uf215 haustorium-specific cDNA library Uromyces viciae-fabae cDNA similar to serine/threonineprotein phosphatase ppe1, mRNA sequence Jakupovic et al. 2006		Hv07133	101	6e-22	Hv07133	246	2e-66
gi|66651898|gb|DR010392.1|DR010392 Uf214 haustorium-specific cDNA library Uromyces viciae-fabae cDNA, mRNA sequence Jakupovic et al. 2006		No_hits			No_hits
gi|66651897|gb|DR010391.1|DR010391 Uf213 haustorium-specific cDNA library Uromyces viciae-fabae cDNA, mRNA sequence Jakupovic et al. 2006		Hv07617	54	1e-07	No_hits
gi|66651896|gb|DR010390.1|DR010390 Uf212 haustorium-specific cDNA library Uromyces viciae-fabae cDNA, mRNA sequence Jakupovic et al. 2006		No_hits			No_hits
gi|66651895|gb|DR010389.1|DR010389 Uf211 haustorium-specific cDNA library Uromyces viciae-fabae cDNA, mRNA sequence Jakupovic et al. 2006		No_hits			No_hits
gi|66651894|gb|DR010388.1|DR010388 Uf210 haustorium-specific cDNA library Uromyces viciae-fabae cDNA, mRNA sequence Jakupovic et al. 2006		No_hits			No_hits
gi|66651893|gb|DR010387.1|DR010387 Uf209 haustorium-specific cDNA library Uromyces viciae-fabae cDNA, mRNA sequence Jakupovic et al. 2006		No_hits			No_hits
gi|66651892|gb|DR010386.1|DR010386 Uf208 haustorium-specific cDNA library Uromyces viciae-fabae cDNA, mRNA sequence Jakupovic et al. 2006		No_hits			No_hits
gi|66651891|gb|DR010385.1|DR010385 Uf207 haustorium-specific cDNA library Uromyces viciae-fabae cDNA, mRNA sequence Jakupovic et al. 2006		No_hits			No_hits
gi|66651890|gb|DR010384.1|DR010384 Uf206 haustorium-specific cDNA library Uromyces viciae-fabae cDNA similar to 3-phosphoglyceratekinase, mRNA sequence Jakupovic et al. 2006	Glycolysis	Hv00515	66	5e-11	Hv00515	298	1e-86
gi|66651889|gb|DR010383.1|DR010383 Uf205 haustorium-specific cDNA library Uromyces viciae-fabae cDNA, mRNA sequence Jakupovic et al. 2006		No_hits			Hv04294	55	7e-11
gi|66651888|gb|DR010382.1|DR010382 Uf204 haustorium-specific cDNA library Uromyces viciae-fabae cDNA similar to nitric oxidesynthase interacting protein, mRNA sequence Jakupovic et al. 2006		No_hits			Hv01928	69	2e-29
gi|66651887|gb|DR010381.1|DR010381 Uf203 haustorium-specific cDNA library Uromyces viciae-fabae cDNA similar to guanylate kinase,mRNA sequence Jakupovic et al. 2006	Nucleotide metabolism	No_hits			No_hits
gi|66651886|gb|DR010380.1|DR010380 Uf202 haustorium-specific cDNA library Uromyces viciae-fabae cDNA similar to 60S ribosomalprotein RL36_TRIHM, mRNA sequence Jakupovic et al. 2006	Ribosome biogenesis	No_hits			Hv00551	224	9e-60
gi|66651885|gb|DR010379.1|DR010379 Uf201 haustorium-specific cDNA library Uromyces viciae-fabae cDNA, mRNA sequence Jakupovic et al. 2006		No_hits			No_hits
gi|66651884|gb|DR010378.1|DR010378 Uf200 haustorium-specific cDNA library Uromyces viciae-fabae cDNA, mRNA sequence Jakupovic et al. 2006		No_hits			No_hits
gi|66651883|gb|DR010377.1|DR010377 Uf199 haustorium-specific cDNA library Uromyces viciae-fabae cDNA similar to threonyl-tRNAsynthetase, cytoplasmic, mRNA sequence Jakupovic et al. 2006	Aminoacyl-tRNA-synthetases	No_hits			No_hits
gi|66651882|gb|DR010376.1|DR010376 Uf198 haustorium-specific cDNA library Uromyces viciae-fabae cDNA, mRNA sequence Jakupovic et al. 2006		No_hits			No_hits
gi|66651881|gb|DR010375.1|DR010375 Uf197 haustorium-specific cDNA library Uromyces viciae-fabae cDNA similar to thioredoxinperoxidase, mRNA sequence Jakupovic et al. 2006	Detoxification	No_hits			Hv01086	220	2e-66
gi|66651880|gb|DR010374.1|DR010374 Uf196 haustorium-specific cDNA library Uromyces viciae-fabae cDNA similar to Na+/K+-exchangingATPase, mRNA sequence Jakupovic et al. 2006	Cellular transport and transport facilitation	Hv01557	56	5e-08	Hv01557	356	2e-99
gi|66651879|gb|DR010373.1|DR010373 Uf195 haustorium-specific cDNA library Uromyces viciae-fabae cDNA, mRNA sequence Jakupovic et al. 2006		Hv01614	50	3e-06	No_hits
gi|66651878|gb|DR010372.1|DR010372 Uf194 haustorium-specific cDNA library Uromyces viciae-fabae cDNA similar to DNA-directed DNApolymerase III, mRNA sequence Jakupovic et al. 2006		No_hits			No_hits
gi|66651877|gb|DR010371.1|DR010371 Uf193 haustorium-specific cDNA library Uromyces viciae-fabae cDNA, mRNA sequence Jakupovic et al. 2006		No_hits			No_hits
gi|66651876|gb|DR010370.1|DR010370 Uf192 haustorium-specific cDNA library Uromyces viciae-fabae cDNA, mRNA sequence Jakupovic et al. 2006		No_hits			No_hits
gi|66651875|gb|DR010369.1|DR010369 Uf191 haustorium-specific cDNA library Uromyces viciae-fabae cDNA, mRNA sequence Jakupovic et al. 2006		No_hits			No_hits
gi|66651874|gb|DR010368.1|DR010368 Uf190 haustorium-specific cDNA library Uromyces viciae-fabae cDNA, mRNA sequence Jakupovic et al. 2006		No_hits			No_hits
gi|66651873|gb|DR010367.1|DR010367 Uf189 haustorium-specific cDNA library Uromyces viciae-fabae cDNA similar to fumarate hydratase,mRNA sequence Jakupovic et al. 2006	Tricarboxylic-acid pathway	No_hits			Hv01158	68	2e-12
gi|66651872|gb|DR010366.1|DR010366 Uf188 haustorium-specific cDNA library Uromyces viciae-fabae cDNA similar to fasciclin I familyprotein, mRNA sequence Jakupovic et al. 2006		No_hits			Hv00194	100	2e-25
gi|66651871|gb|DR010365.1|DR010365 Uf187 haustorium-specific cDNA library Uromyces viciae-fabae cDNA, mRNA sequence Jakupovic et al. 2006		No_hits			No_hits
gi|66651870|gb|DR010364.1|DR010364 Uf186 haustorium-specific cDNA library Uromyces viciae-fabae cDNA, mRNA sequence Jakupovic et al. 2006		No_hits			No_hits
gi|66651869|gb|DR010363.1|DR010363 Uf185 haustorium-specific cDNA library Uromyces viciae-fabae cDNA, mRNA sequence Jakupovic et al. 2006		No_hits			No_hits
gi|66651868|gb|DR010362.1|DR010362 Uf184 haustorium-specific cDNA library Uromyces viciae-fabae cDNA, mRNA sequence Jakupovic et al. 2006		No_hits			No_hits
gi|66651867|gb|DR010361.1|DR010361 Uf183 haustorium-specific cDNA library Uromyces viciae-fabae cDNA similar tosenescence-associated protein, mRNA sequence Jakupovic et al. 2006		Hv00040	430	1e-121	Hv00040	183	7e-48
gi|66651866|gb|DR010360.1|DR010360 Uf182 haustorium-specific cDNA library Uromyces viciae-fabae cDNA, mRNA sequence Jakupovic et al. 2006		No_hits			No_hits
gi|66651865|gb|DR010359.1|DR010359 Uf181 haustorium-specific cDNA library Uromyces viciae-fabae cDNA, mRNA sequence Jakupovic et al. 2006		No_hits			No_hits
gi|66651864|gb|DR010358.1|DR010358 Uf180 haustorium-specific cDNA library Uromyces viciae-fabae cDNA similar to saccharopinereductase, mRNA sequence Jakupovic et al. 2006	Aminoacid metabolism	Hv01065	50	2e-06	Hv01065	216	2e-69
gi|66651863|gb|DR010357.1|DR010357 Uf179 haustorium-specific cDNA library Uromyces viciae-fabae cDNA, mRNA sequence Jakupovic et al. 2006		No_hits			No_hits
gi|66651862|gb|DR010356.1|DR010356 Uf178 haustorium-specific cDNA library Uromyces viciae-fabae cDNA, mRNA sequence Jakupovic et al. 2006		No_hits			No_hits
gi|66651861|gb|DR010355.1|DR010355 Uf177 haustorium-specific cDNA library Uromyces viciae-fabae cDNA, mRNA sequence Jakupovic et al. 2006		No_hits			No_hits
gi|66651860|gb|DR010354.1|DR010354 Uf176 haustorium-specific cDNA library Uromyces viciae-fabae cDNA similar to cytochrome c, mRNAsequence Jakupovic et al. 2006	Electron transport and membrane-associated energy conservation/respiration	Hv02043	48	8e-06	Hv00766	169	4e-43
gi|66651859|gb|DR010353.1|DR010353 Uf175 haustorium-specific cDNA library Uromyces viciae-fabae cDNA similar to organic acidtransporter, mRNA sequence Jakupovic et al. 2006	Cellular transport and transport facilitation	No_hits			Hv02127	46	1e-12
gi|66651858|gb|DR010352.1|DR010352 Uf174 haustorium-specific cDNA library Uromyces viciae-fabae cDNA similar to nuclear transportfactor Ntf2p, mRNA sequence Jakupovic et al. 2006		No_hits			Hv00122	193	2e-50
gi|66651857|gb|DR010351.1|DR010351 Uf173 haustorium-specific cDNA library Uromyces viciae-fabae cDNA, mRNA sequence Jakupovic et al. 2006		No_hits			No_hits
gi|66651856|gb|DR010350.1|DR010350 Uf172 haustorium-specific cDNA library Uromyces viciae-fabae cDNA similar toubiquinol-cytochrome c reductase iron- sulphur subunit, mRNA sequenceJakupovic et al. 2006	Electron transport and membrane-associated energy conservation/respiration	Hv01751	62	9e-10	Hv01751	315	1e-105
gi|66651855|gb|DR010349.1|DR010349 Uf171 haustorium-specific cDNA library Uromyces viciae-fabae cDNA similar to folic acid andderivative metabolism- related protein, mRNA sequence Jakupovic et al. 2006		No_hits			Hv00596	213	9e-79
gi|66651854|gb|DR010348.1|DR010348 Uf170 haustorium-specific cDNA library Uromyces viciae-fabae cDNA, mRNA sequence Jakupovic et al. 2006		No_hits			No_hits
gi|66651853|gb|DR010347.1|DR010347 Uf169 haustorium-specific cDNA library Uromyces viciae-fabae cDNA, mRNA sequence Jakupovic et al. 2006		No_hits			No_hits
gi|66651852|gb|DR010346.1|DR010346 Uf168 haustorium-specific cDNA library Uromyces viciae-fabae cDNA, mRNA sequence Jakupovic et al. 2006		No_hits			No_hits
gi|66651851|gb|DR010345.1|DR010345 Uf167 haustorium-specific cDNA library Uromyces viciae-fabae cDNA similar to transcriptioninitiation factor TFIID-1, mRNA sequence Jakupovic et al. 2006		Hv00820	149	4e-36	Hv00820	280	2e-76
gi|66651850|gb|DR010344.1|DR010344 Uf166 haustorium-specific cDNA library Uromyces viciae-fabae cDNA, mRNA sequence Jakupovic et al. 2006		No_hits			No_hits
gi|66651849|gb|DR010343.1|DR010343 Uf165 haustorium-specific cDNA library Uromyces viciae-fabae cDNA similar to 60S ribosomalprotein L25, mRNA sequence Jakupovic et al. 2006	Ribosome biogenesis	Hv00532	90	3e-18	Hv00532	277	1e-75
gi|66651848|gb|DR010342.1|DR010342 Uf164 haustorium-specific cDNA library Uromyces viciae-fabae cDNA similar to tRNA(1-methyladenosine) methyltransferase subunit, mRNA sequence Jakupovic et al. 2006		No_hits			No_hits
gi|66651847|gb|DR010341.1|DR010341 Uf163 haustorium-specific cDNA library Uromyces viciae-fabae cDNA, mRNA sequence Jakupovic et al. 2006		Hv02005	54	2e-07	Hv02005	117	2e-41
gi|66651846|gb|DR010340.1|DR010340 Uf162 haustorium-specific cDNA library Uromyces viciae-fabae cDNA, mRNA sequence Jakupovic et al. 2006		No_hits			No_hits
gi|66651845|gb|DR010339.1|DR010339 Uf161 haustorium-specific cDNA library Uromyces viciae-fabae cDNA, mRNA sequence Jakupovic et al. 2006		No_hits			No_hits
gi|66651844|gb|DR010338.1|DR010338 Uf160 haustorium-specific cDNA library Uromyces viciae-fabae cDNA, mRNA sequence Jakupovic et al. 2006		No_hits			No_hits
gi|66651843|gb|DR010337.1|DR010337 Uf159 haustorium-specific cDNA library Uromyces viciae-fabae cDNA, mRNA sequence Jakupovic et al. 2006		No_hits			No_hits
gi|66651842|gb|DR010336.1|DR010336 Uf158 haustorium-specific cDNA library Uromyces viciae-fabae cDNA similar to proteolysis andpeptidolysis-related protein, mRNA sequence Jakupovic et al. 2006		No_hits			No_hits
gi|66651841|gb|DR010335.1|DR010335 Uf157 haustorium-specific cDNA library Uromyces viciae-fabae cDNA similar to uracilphosphoribosyltransferase, mRNA sequence Jakupovic et al. 2006	Nucleotide metabolism	No_hits			No_hits
gi|66651840|gb|DR010334.1|DR010334 Uf156 haustorium-specific cDNA library Uromyces viciae-fabae cDNA similar to ribonuclease, mRNAsequence Jakupovic et al. 2006	Nucleotide metabolism	No_hits			No_hits
gi|66651839|gb|DR010333.1|DR010333 Uf155 haustorium-specific cDNA library Uromyces viciae-fabae cDNA, mRNA sequence Jakupovic et al. 2006		No_hits			No_hits
gi|66651838|gb|DR010332.1|DR010332 Uf154 haustorium-specific cDNA library Uromyces viciae-fabae cDNA similar to acetyl-CoAacetyltransferase, mRNA sequence Jakupovic et al. 2006	Lipid, fatty acid, and isoprenoid metabolism	Hv04684	48	1e-05	Hv04684	259	7e-69
gi|66651837|gb|DR010331.1|DR010331 Uf153 haustorium-specific cDNA library Uromyces viciae-fabae cDNA, mRNA sequence Jakupovic et al. 2006		No_hits			No_hits
gi|66651836|gb|DR010330.1|DR010330 Uf152 haustorium-specific cDNA library Uromyces viciae-fabae cDNA similar to flagelliform silkprotein, mRNA sequence Jakupovic et al. 2006		No_hits			No_hits
gi|66651835|gb|DR010329.1|DR010329 Uf151 haustorium-specific cDNA library Uromyces viciae-fabae cDNA, mRNA sequence Jakupovic et al. 2006		No_hits			No_hits
gi|66651834|gb|DR010328.1|DR010328 Uf150 haustorium-specific cDNA library Uromyces viciae-fabae cDNA similar to 40S ribosomalprotein S28, mRNA sequence Jakupovic et al. 2006	Ribosome biogenesis	No_hits			Hv02294	116	3e-27
gi|66651833|gb|DR010327.1|DR010327 Uf149 haustorium-specific cDNA library Uromyces viciae-fabae cDNA similar to long chain fattyacid elongation enzyme, mRNA sequence Jakupovic et al. 2006	Lipid, fatty acid, and isoprenoid metabolism	Hv09263	56	5e-08	Hv09263	222	6e-59
gi|66651832|gb|DR010326.1|DR010326 Uf148 haustorium-specific cDNA library Uromyces viciae-fabae cDNA similar to 40S ribosomalprotein S23, mRNA sequence Jakupovic et al. 2006	Ribosome biogenesis	Hv00403	143	2e-34	Hv00403	315	5e-87
gi|66651831|gb|DR010325.1|DR010325 Uf147 haustorium-specific cDNA library Uromyces viciae-fabae cDNA, mRNA sequence Jakupovic et al. 2006		No_hits			No_hits
gi|66651830|gb|DR010324.1|DR010324 Uf146 haustorium-specific cDNA library Uromyces viciae-fabae cDNA similar to pyruvate kinase,mRNA sequence Jakupovic et al. 2006	Glycolysis	No_hits			Hv00255	253	1e-101
gi|66651829|gb|DR010323.1|DR010323 Uf145 haustorium-specific cDNA library Uromyces viciae-fabae cDNA similar to peptide transporterMTD1, mRNA sequence Jakupovic et al. 2006	Cellular transport and transport facilitation	No_hits			Hv04704	132	6e-32
gi|66651828|gb|DR010322.1|DR010322 Uf144 haustorium-specific cDNA library Uromyces viciae-fabae cDNA, mRNA sequence Jakupovic et al. 2006		No_hits			Hv02162	47	3e-14
gi|66651827|gb|DR010321.1|DR010321 Uf143 haustorium-specific cDNA library Uromyces viciae-fabae cDNA similar to PIG21, mRNAsequence Jakupovic et al. 2006		No_hits			No_hits
gi|66651826|gb|DR010320.1|DR010320 Uf142 haustorium-specific cDNA library Uromyces viciae-fabae cDNA similar to PIG17, mRNAsequence Jakupovic et al. 2006		No_hits			Hv01113	182	3e-49
gi|66651825|gb|DR010319.1|DR010319 Uf141 haustorium-specific cDNA library Uromyces viciae-fabae cDNA similar to citrate synthase,mRNA sequence Jakupovic et al. 2006		Hv08833	113	2e-25	Hv08833	423	1e-118
gi|66651824|gb|DR010318.1|DR010318 Uf140 haustorium-specific cDNA library Uromyces viciae-fabae cDNA similar to extracellularelastinolytic metalloproteinase precursor, mRNA sequence Jakupovic et al. 2006		Hv01779	64	3e-10	Hv01779	158	3e-48
gi|66651823|gb|DR010317.1|DR010317 Uf139 haustorium-specific cDNA library Uromyces viciae-fabae cDNA similar tobeta-fructofuranosidase (invertase), mRNA sequence Jakupovic et al. 2006	C-compound and carbohydrate metabolism	No_hits			No_hits
gi|66651822|gb|DR010316.1|DR010316 Uf138 haustorium-specific cDNA library Uromyces viciae-fabae cDNA similar to phenol2-monooxygenase, mRNA sequence Jakupovic et al. 2006	Detoxification	No_hits			Hv00216	119	1e-39
gi|66651821|gb|DR010315.1|DR010315 Uf137 haustorium-specific cDNA library Uromyces viciae-fabae cDNA similar to elongation factor 1beta, mRNA sequence Jakupovic et al. 2006	Translation	Hv00294	50	4e-06	Hv01874	142	4e-60
gi|66651820|gb|DR010314.1|DR010314 Uf136 haustorium-specific cDNA library Uromyces viciae-fabae cDNA similar to infectionstructure-specific protein, mRNA sequence Jakupovic et al. 2006		No_hits			No_hits
gi|66651819|gb|DR010313.1|DR010313 Uf135 haustorium-specific cDNA library Uromyces viciae-fabae cDNA, mRNA sequence Jakupovic et al. 2006		Hv00042	131	1e-30	Hv00042	68	9e-44
gi|66651818|gb|DR010312.1|DR010312 Uf134 haustorium-specific cDNA library Uromyces viciae-fabae cDNA, mRNA sequence Jakupovic et al. 2006		No_hits			No_hits
gi|66651817|gb|DR010311.1|DR010311 Uf133 haustorium-specific cDNA library Uromyces viciae-fabae cDNA similar tohigh-glucose-regulated protein 8, mRNA sequence Jakupovic et al. 2006		Hv00273	56	8e-08	Hv00273	254	3e-98
gi|66651816|gb|DR010310.1|DR010310 Uf132 haustorium-specific cDNA library Uromyces viciae-fabae cDNA, mRNA sequence Jakupovic et al. 2006		No_hits			No_hits
gi|66651815|gb|DR010309.1|DR010309 Uf131 haustorium-specific cDNA library Uromyces viciae-fabae cDNA, mRNA sequence Jakupovic et al. 2006		No_hits			No_hits
gi|66651814|gb|DR010308.1|DR010308 Uf130 haustorium-specific cDNA library Uromyces viciae-fabae cDNA similar to heat shock protein,mRNA sequence Jakupovic et al. 2006	Stress response	Hv04574	78	2e-14	Hv00257	430	1e-121
gi|66651813|gb|DR010307.1|DR010307 Uf129 haustorium-specific cDNA library Uromyces viciae-fabae cDNA similar to membraneglycoprotein, mRNA sequence Jakupovic et al. 2006		No_hits			No_hits
gi|66651812|gb|DR010306.1|DR010306 Uf128 haustorium-specific cDNA library Uromyces viciae-fabae cDNA similar to plant virus RNAreplicase, mRNA sequence Jakupovic et al. 2006	Viral proteins	No_hits			No_hits
gi|66651811|gb|DR010305.1|DR010305 Uf127 haustorium-specific cDNA library Uromyces viciae-fabae cDNA similar to C2H2 zinc fingerprotein flbC, mRNA sequence Jakupovic et al. 2006		No_hits			Hv01546	73	4e-14
gi|66651810|gb|DR010304.1|DR010304 Uf126 haustorium-specific cDNA library Uromyces viciae-fabae cDNA similar to prephenatedehydrogenase, mRNA sequence Jakupovic et al. 2006	Aminoacid metabolism	No_hits			Hv01929	197	3e-96
gi|66651809|gb|DR010303.1|DR010303 Uf125 haustorium-specific cDNA library Uromyces viciae-fabae cDNA, mRNA sequence Jakupovic et al. 2006		No_hits			No_hits
gi|66651808|gb|DR010302.1|DR010302 Uf124 haustorium-specific cDNA library Uromyces viciae-fabae cDNA, mRNA sequence Jakupovic et al. 2006		No_hits			Hv05431	64	4e-11
gi|66651807|gb|DR010301.1|DR010301 Uf123 haustorium-specific cDNA library Uromyces viciae-fabae cDNA, mRNA sequence Jakupovic et al. 2006		No_hits			Hv04474	69	2e-34
gi|66651806|gb|DR010300.1|DR010300 Uf122 haustorium-specific cDNA library Uromyces viciae-fabae cDNA, mRNA sequence Jakupovic et al. 2006		No_hits			No_hits
gi|66651805|gb|DR010299.1|DR010299 Uf121 haustorium-specific cDNA library Uromyces viciae-fabae cDNA similar to PIG32; similar topyridoxine biosynthesis enzyme, mRNA sequence Jakupovic et al. 2006	Metabolism of vitamins, cofactors, and prosthetic groups	Hv00731	137	2e-32	Hv00731	349	5e-97
gi|66651804|gb|DR010298.1|DR010298 Uf120 haustorium-specific cDNA library Uromyces viciae-fabae cDNA similar to ribosomal proteinS11, mRNA sequence Jakupovic et al. 2006	Ribosome biogenesis	Hv00575	100	3e-21	Hv00575	166	3e-68
gi|66651803|gb|DR010297.1|DR010297 Uf119 haustorium-specific cDNA library Uromyces viciae-fabae cDNA, mRNA sequence Jakupovic et al. 2006		No_hits			No_hits
gi|66651802|gb|DR010296.1|DR010296 Uf118 haustorium-specific cDNA library Uromyces viciae-fabae cDNA similar toendo-1,3;1,4-beta-D-glucanase, mRNA sequence Jakupovic et al. 2006		No_hits			Hv01102	101	4e-39
gi|66651801|gb|DR010295.1|DR010295 Uf117 haustorium-specific cDNA library Uromyces viciae-fabae cDNA, mRNA sequence Jakupovic et al. 2006		No_hits			No_hits
gi|66651800|gb|DR010294.1|DR010294 Uf116 haustorium-specific cDNA library Uromyces viciae-fabae cDNA similar to plant virusreplicase, mRNA sequence Jakupovic et al. 2006	Viral proteins	No_hits			No_hits
gi|66651799|gb|DR010293.1|DR010293 Uf115 haustorium-specific cDNA library Uromyces viciae-fabae cDNA, mRNA sequence Jakupovic et al. 2006		No_hits			No_hits
gi|66651798|gb|DR010292.1|DR010292 Uf114 haustorium-specific cDNA library Uromyces viciae-fabae cDNA similar to translationinitiation factor 3 subunit 2, mRNA sequence Jakupovic et al. 2006	Translation	Hv01128	80	3e-15	Hv01128	266	1e-135
gi|66651797|gb|DR010291.1|DR010291 Uf113 haustorium-specific cDNA library Uromyces viciae-fabae cDNA similar to nuclear associatedprotein-related / NAP-related, mRNA sequence Jakupovic et al. 2006		No_hits			No_hits
gi|66651796|gb|DR010290.1|DR010290 Uf112 haustorium-specific cDNA library Uromyces viciae-fabae cDNA similar to H3_EMENI histoneH3, mRNA sequence Jakupovic et al. 2006		Hv00350	100	3e-21	Hv00350	118	2e-39
gi|66651795|gb|DR010289.1|DR010289 Uf111 haustorium-specific cDNA library Uromyces viciae-fabae cDNA, mRNA sequence Jakupovic et al. 2006		No_hits			Hv03172	143	9e-38
gi|66651794|gb|DR010288.1|DR010288 Uf110 haustorium-specific cDNA library Uromyces viciae-fabae cDNA, mRNA sequence Jakupovic et al. 2006		No_hits			Hv06759	45	4e-13
gi|66651793|gb|DR010287.1|DR010287 Uf109 haustorium-specific cDNA library Uromyces viciae-fabae cDNA similar to membrane-type 1matrix metalloproteinase cytoplasmic tail binding protein-1, mRNAsequence Jakupovic et al. 2006		No_hits			Hv07714	73	5e-14
gi|66651792|gb|DR010286.1|DR010286 Uf108 haustorium-specific cDNA library Uromyces viciae-fabae cDNA similar to multi-proteinbinding factor 1, mRNA sequence Jakupovic et al. 2006		No_hits			Hv01948	154	1e-43
gi|66651791|gb|DR010285.1|DR010285 Uf107 haustorium-specific cDNA library Uromyces viciae-fabae cDNA, mRNA sequence Jakupovic et al. 2006		No_hits			No_hits
gi|66651790|gb|DR010284.1|DR010284 Uf106 haustorium-specific cDNA library Uromyces viciae-fabae cDNA similar to a-factor pheromonematuration protease, mRNA sequence Jakupovic et al. 2006		No_hits			Hv06702	193	1e-60
gi|66651789|gb|DR010283.1|DR010283 Uf105 haustorium-specific cDNA library Uromyces viciae-fabae cDNA similar to heat shock protein90, mRNA sequence Jakupovic et al. 2006	Stress response	Hv04250	49	7e-06	Hv00232	62	5e-32
gi|66651788|gb|DR010282.1|DR010282 Uf104 haustorium-specific cDNA library Uromyces viciae-fabae cDNA similar to homoserinedehydrogenase, mRNA sequence Jakupovic et al. 2006	Aminoacid metabolism	No_hits			No_hits
gi|66651787|gb|DR010281.1|DR010281 Uf103 haustorium-specific cDNA library Uromyces viciae-fabae cDNA, mRNA sequence Jakupovic et al. 2006		No_hits			No_hits
gi|66651786|gb|DR010280.1|DR010280 Uf102 haustorium-specific cDNA library Uromyces viciae-fabae cDNA, mRNA sequence Jakupovic et al. 2006		No_hits			No_hits
gi|66651785|gb|DR010279.1|DR010279 Uf101 haustorium-specific cDNA library Uromyces viciae-fabae cDNA similar to glutaminesynthetase, mRNA sequence Jakupovic et al. 2006	Aminoacid metabolism	Hv00219	88	1e-17	Hv00219	303	1e-115
gi|66651784|gb|DR010278.1|DR010278 Uf100 haustorium-specific cDNA library Uromyces viciae-fabae cDNA similar to proteinase A, mRNAsequence Jakupovic et al. 2006		Hv00189	74	2e-13	Hv00189	201	1e-90
gi|66651783|gb|DR010277.1|DR010277 Uf099 haustorium-specific cDNA library Uromyces viciae-fabae cDNA, mRNA sequence Jakupovic et al. 2006		No_hits			No_hits
gi|66651782|gb|DR010276.1|DR010276 Uf098 haustorium-specific cDNA library Uromyces viciae-fabae cDNA similar to phosphoglyceratemutase, mRNA sequence Jakupovic et al. 2006	Glycolysis	No_hits			Hv00134	227	1e-60
gi|66651781|gb|DR010275.1|DR010275 Uf097 haustorium-specific cDNA library Uromyces viciae-fabae cDNA similar to ATP synthase alphachain, mRNA sequence Jakupovic et al. 2006	Electron transport and membrane-associated energy conservation/respiration	Hv00152	400	1e-112	Hv00152	642	0
gi|66651780|gb|DR010274.1|DR010274 Uf096 haustorium-specific cDNA library Uromyces viciae-fabae cDNA similar to cAMP-dependentprotein kinase C subunit, mRNA sequence Jakupovic et al. 2006		No_hits			Hv01078	58	3e-17
gi|66651779|gb|DR010273.1|DR010273 Uf095 haustorium-specific cDNA library Uromyces viciae-fabae cDNA, mRNA sequence Jakupovic et al. 2006		No_hits			Hv00666	84	2e-17
gi|66651778|gb|DR010272.1|DR010272 Uf094 haustorium-specific cDNA library Uromyces viciae-fabae cDNA, mRNA sequence Jakupovic et al. 2006		No_hits			No_hits
gi|66651777|gb|DR010271.1|DR010271 Uf093 haustorium-specific cDNA library Uromyces viciae-fabae cDNA similar to 60S ribosomalprotein L24, mRNA sequence Jakupovic et al. 2006	Ribosome biogenesis	Hv00492	48	8e-06	Hv00492	207	1e-63
gi|66651776|gb|DR010270.1|DR010270 Uf092 haustorium-specific cDNA library Uromyces viciae-fabae cDNA similar to peroxidase, mRNAsequence Jakupovic et al. 2006	Detoxification	No_hits			Hv04679	87	3e-18
gi|66651775|gb|DR010269.1|DR010269 Uf091 haustorium-specific cDNA library Uromyces viciae-fabae cDNA, mRNA sequence Jakupovic et al. 2006		No_hits			No_hits
gi|66651774|gb|DR010268.1|DR010268 Uf090 haustorium-specific cDNA library Uromyces viciae-fabae cDNA, mRNA sequence Jakupovic et al. 2006		No_hits			No_hits
gi|66651773|gb|DR010267.1|DR010267 Uf089 haustorium-specific cDNA library Uromyces viciae-fabae cDNA, mRNA sequence Jakupovic et al. 2006		No_hits			Hv08920	89	8e-32
gi|66651772|gb|DR010266.1|DR010266 Uf088 haustorium-specific cDNA library Uromyces viciae-fabae cDNA, mRNA sequence Jakupovic et al. 2006		No_hits			Hv00420	82	2e-43
gi|66651771|gb|DR010265.1|DR010265 Uf087 haustorium-specific cDNA library Uromyces viciae-fabae cDNA, mRNA sequence Jakupovic et al. 2006		No_hits			No_hits
gi|66651770|gb|DR010264.1|DR010264 Uf086 haustorium-specific cDNA library Uromyces viciae-fabae cDNA, mRNA sequence Jakupovic et al. 2006		No_hits			No_hits
gi|66651769|gb|DR010263.1|DR010263 Uf085 haustorium-specific cDNA library Uromyces viciae-fabae cDNA similar to PIG30, mRNAsequence Jakupovic et al. 2006		No_hits			No_hits
gi|66651768|gb|DR010262.1|DR010262 Uf084 haustorium-specific cDNA library Uromyces viciae-fabae cDNA similar to thioredoxin, mRNAsequence Jakupovic et al. 2006		No_hits			Hv00679	116	4e-30
gi|66651767|gb|DR010261.1|DR010261 Uf083 haustorium-specific cDNA library Uromyces viciae-fabae cDNA, mRNA sequence Jakupovic et al. 2006		No_hits			No_hits
gi|66651766|gb|DR010260.1|DR010260 Uf082 haustorium-specific cDNA library Uromyces viciae-fabae cDNA, mRNA sequence Jakupovic et al. 2006		No_hits			No_hits
gi|66651765|gb|DR010259.1|DR010259 Uf081 haustorium-specific cDNA library Uromyces viciae-fabae cDNA, mRNA sequence Jakupovic et al. 2006		No_hits			No_hits
gi|66651764|gb|DR010258.1|DR010258 Uf080 haustorium-specific cDNA library Uromyces viciae-fabae cDNA similar to ribosomal protein(processing of 20S pre-rRNA), mRNA sequence Jakupovic et al. 2006	Ribosome biogenesis	No_hits			No_hits
gi|66651763|gb|DR010257.1|DR010257 Uf079 haustorium-specific cDNA library Uromyces viciae-fabae cDNA, mRNA sequence Jakupovic et al. 2006		No_hits			No_hits
gi|66651762|gb|DR010256.1|DR010256 Uf078 haustorium-specific cDNA library Uromyces viciae-fabae cDNA similar to uracilphosphoribosyltransferase, mRNA sequence Jakupovic et al. 2006	Nucleotide metabolism	No_hits			No_hits
gi|66651761|gb|DR010255.1|DR010255 Uf077 haustorium-specific cDNA library Uromyces viciae-fabae cDNA similar to vacuole protein,mRNA sequence Jakupovic et al. 2006		No_hits			Hv00356	261	2e-74
gi|66651760|gb|DR010254.1|DR010254 Uf076 haustorium-specific cDNA library Uromyces viciae-fabae cDNA similar to endoplasmicreticulum protein, mRNA sequence Jakupovic et al. 2006		No_hits			No_hits
gi|66651759|gb|DR010253.1|DR010253 Uf075 haustorium-specific cDNA library Uromyces viciae-fabae cDNA, mRNA sequence Jakupovic et al. 2006		No_hits			No_hits
gi|66651758|gb|DR010252.1|DR010252 Uf074 haustorium-specific cDNA library Uromyces viciae-fabae cDNA, mRNA sequence Jakupovic et al. 2006		No_hits			Hv00258	153	4e-38
gi|66651757|gb|DR010251.1|DR010251 Uf073 haustorium-specific cDNA library Uromyces viciae-fabae cDNA similar to delta1-pyrroline-5-carboxylate reductase, mRNA sequence Jakupovic et al. 2006	Aminoacid metabolism	No_hits			Hv08874	379	1e-106
gi|66651756|gb|DR010250.1|DR010250 Uf072 haustorium-specific cDNA library Uromyces viciae-fabae cDNA similar toimidazolglycerolphosphate hydratase, mRNA sequence Jakupovic et al. 2006	Aminoacid metabolism	No_hits			No_hits
gi|66651755|gb|DR010249.1|DR010249 Uf071 haustorium-specific cDNA library Uromyces viciae-fabae cDNA similar to PIG26, mRNAsequence Jakupovic et al. 2006		No_hits			No_hits
gi|66651754|gb|DR010248.1|DR010248 Uf070 haustorium-specific cDNA library Uromyces viciae-fabae cDNA, mRNA sequence Jakupovic et al. 2006		No_hits			No_hits
gi|66651753|gb|DR010247.1|DR010247 Uf069 haustorium-specific cDNA library Uromyces viciae-fabae cDNA similar to PIG25, mRNAsequence Jakupovic et al. 2006		No_hits			No_hits
gi|66651752|gb|DR010246.1|DR010246 Uf068 haustorium-specific cDNA library Uromyces viciae-fabae cDNA, mRNA sequence Jakupovic et al. 2006		No_hits			No_hits
gi|66651751|gb|DR010245.1|DR010245 Uf067 haustorium-specific cDNA library Uromyces viciae-fabae cDNA similar toadenosylhomocysteinase, mRNA sequence Jakupovic et al. 2006	Aminoacid metabolism	Hv00167	82	1e-15	Hv00167	264	1e-71
gi|66651750|gb|DR010244.1|DR010244 Uf066 haustorium-specific cDNA library Uromyces viciae-fabae cDNA similar to transporter-likeprotein, mRNA sequence Jakupovic et al. 2006	Cellular transport and transport facilitation	No_hits			Hv01178	84	2e-29
gi|66651749|gb|DR010243.1|DR010243 Uf065 haustorium-specific cDNA library Uromyces viciae-fabae cDNA similar to ATP synthase betachain, mRNA sequence Jakupovic et al. 2006	Electron transport and membrane-associated energy conservation/respiration	Hv00165	150	3e-36	Hv00165	336	1e-116
gi|66651748|gb|DR010242.1|DR010242 Uf064 haustorium-specific cDNA library Uromyces viciae-fabae cDNA similar tospliceosome-associated protein, mRNA sequence Jakupovic et al. 2006		No_hits			No_hits
gi|66651747|gb|DR010241.1|DR010241 Uf063 haustorium-specific cDNA library Uromyces viciae-fabae cDNA similar to 40S ribosomalprotein S6, mRNA sequence Jakupovic et al. 2006	Ribosome biogenesis	Hv06977	105	7e-23	Hv00116	227	7e-61
gi|66651746|gb|DR010240.1|DR010240 Uf062 haustorium-specific cDNA library Uromyces viciae-fabae cDNA, mRNA sequence Jakupovic et al. 2006		No_hits			No_hits
gi|66651745|gb|DR010239.1|DR010239 Uf061 haustorium-specific cDNA library Uromyces viciae-fabae cDNA, mRNA sequence Jakupovic et al. 2006		No_hits			Hv00454	144	2e-45
gi|66651744|gb|DR010238.1|DR010238 Uf060 haustorium-specific cDNA library Uromyces viciae-fabae cDNA, mRNA sequence Jakupovic et al. 2006		No_hits			No_hits
gi|66651743|gb|DR010237.1|DR010237 Uf059 haustorium-specific cDNA library Uromyces viciae-fabae cDNA, mRNA sequence Jakupovic et al. 2006		No_hits			No_hits
gi|66651742|gb|DR010236.1|DR010236 Uf058 haustorium-specific cDNA library Uromyces viciae-fabae cDNA similar to manganesesuperoxide dismutase, mRNA sequence Jakupovic et al. 2006	Detoxification	No_hits			Hv00297	80	1e-38
gi|66651741|gb|DR010235.1|DR010235 Uf057 haustorium-specific cDNA library Uromyces viciae-fabae cDNA, mRNA sequence Jakupovic et al. 2006		No_hits			No_hits
gi|66651740|gb|DR010234.1|DR010234 Uf056 haustorium-specific cDNA library Uromyces viciae-fabae cDNA, mRNA sequence Jakupovic et al. 2006		No_hits			No_hits
gi|66651739|gb|DR010233.1|DR010233 Uf055 haustorium-specific cDNA library Uromyces viciae-fabae cDNA similar to ATP synthaseoligomycin sensitivity conferring protein, mRNA sequence Jakupovic et al. 2006	Electron transport and membrane-associated energy conservation/respiration	No_hits			Hv00513	129	8e-61
gi|66651738|gb|DR010232.1|DR010232 Uf054 haustorium-specific cDNA library Uromyces viciae-fabae cDNA, mRNA sequence Jakupovic et al. 2006		No_hits			No_hits
gi|66651737|gb|DR010231.1|DR010231 Uf053 haustorium-specific cDNA library Uromyces viciae-fabae cDNA similar to regulatory proteincys-3, mRNA sequence Jakupovic et al. 2006		No_hits			Hv06662	69	3e-24
gi|66651736|gb|DR010230.1|DR010230 Uf052 haustorium-specific cDNA library Uromyces viciae-fabae cDNA, mRNA sequence Jakupovic et al. 2006		No_hits			No_hits
gi|66651735|gb|DR010229.1|DR010229 Uf051 haustorium-specific cDNA library Uromyces viciae-fabae cDNA similar to myosin tailregion-interacting protein MTI1, mRNA sequence Jakupovic et al. 2006	Cytoskeleton	No_hits			No_hits
gi|66651734|gb|DR010228.1|DR010228 Uf050 haustorium-specific cDNA library Uromyces viciae-fabae cDNA, mRNA sequence Jakupovic et al. 2006		No_hits			No_hits
gi|66651733|gb|DR010227.1|DR010227 Uf049 haustorium-specific cDNA library Uromyces viciae-fabae cDNA, mRNA sequence Jakupovic et al. 2006		No_hits			No_hits
gi|66651732|gb|DR010226.1|DR010226 Uf048 haustorium-specific cDNA library Uromyces viciae-fabae cDNA similar to 4-aminobutyrateaminotransferase, mRNA sequence Jakupovic et al. 2006	Aminoacid metabolism	No_hits			Hv08924	84	3e-17
gi|66651731|gb|DR010225.1|DR010225 Uf047 haustorium-specific cDNA library Uromyces viciae-fabae cDNA, mRNA sequence Jakupovic et al. 2006		Hv00148	1004	0	Hv00148	257	1e-118
gi|66651730|gb|DR010224.1|DR010224 Uf046 haustorium-specific cDNA library Uromyces viciae-fabae cDNA, mRNA sequence Jakupovic et al. 2006		No_hits			No_hits
gi|66651729|gb|DR010223.1|DR010223 Uf045 haustorium-specific cDNA library Uromyces viciae-fabae cDNA similar tofructose-bisphosphate aldolase, mRNA sequence Jakupovic et al. 2006	Glycolysis	Hv00274	129	5e-30	Hv00274	439	0
gi|66651728|gb|DR010222.1|DR010222 Uf044 haustorium-specific cDNA library Uromyces viciae-fabae cDNA similar to PIG19, mRNAsequence Jakupovic et al. 2006		Hv03171	64	4e-10	No_hits
gi|66651727|gb|DR010221.1|DR010221 Uf043 haustorium-specific cDNA library Uromyces viciae-fabae cDNA similar to serine proteinase,mRNA sequence Jakupovic et al. 2006		Hv00157	82	2e-15	Hv00157	607	0
gi|66651726|gb|DR010220.1|DR010220 Uf042 haustorium-specific cDNA library Uromyces viciae-fabae cDNA similar to integral membranetransporter protein, mRNA sequence Jakupovic et al. 2006	Cellular transport and transport facilitation	Hv00040	1218	0	Hv00040	430	0
gi|66651725|gb|DR010219.1|DR010219 Uf041 haustorium-specific cDNA library Uromyces viciae-fabae cDNA, mRNA sequence Jakupovic et al. 2006		No_hits			No_hits
gi|66651724|gb|DR010218.1|DR010218 Uf040 haustorium-specific cDNA library Uromyces viciae-fabae cDNA similar to ATP:ADP antiporter,mRNA sequence Jakupovic et al. 2006	Cellular transport and transport facilitation	Hv00233	153	2e-37	Hv00233	365	1e-121
gi|66651723|gb|DR010217.1|DR010217 Uf039 haustorium-specific cDNA library Uromyces viciae-fabae cDNA similar to cellwall-associated hydrolase, mRNA sequence Jakupovic et al. 2006		Hv00067	486	1e-137	Hv00067	212	1e-108
gi|66651722|gb|DR010216.1|DR010216 Uf038 haustorium-specific cDNA library Uromyces viciae-fabae cDNA, mRNA sequence Jakupovic et al. 2006		Hv00302	101	9e-22	Hv00302	62	6e-24
gi|66651721|gb|DR010215.1|DR010215 Uf037 haustorium-specific cDNA library Uromyces viciae-fabae cDNA similar to ATP synthase,subunit 4, mRNA sequence Jakupovic et al. 2006	Electron transport and membrane-associated energy conservation/respiration	Hv00281	56	6e-08	Hv00281	336	5e-93
gi|66651720|gb|DR010214.1|DR010214 Uf036 haustorium-specific cDNA library Uromyces viciae-fabae cDNA similar to ATP synthase gammachain, mitochondrial precursor, mRNA sequence Jakupovic et al. 2006	Electron transport and membrane-associated energy conservation/respiration	Hv00290	54	3e-07	Hv00290	194	1e-109
gi|66651719|gb|DR010213.1|DR010213 Uf035 haustorium-specific cDNA library Uromyces viciae-fabae cDNA, mRNA sequence Jakupovic et al. 2006		No_hits			No_hits
gi|66651718|gb|DR010212.1|DR010212 Uf034 haustorium-specific cDNA library Uromyces viciae-fabae cDNA, mRNA sequence Jakupovic et al. 2006		No_hits			No_hits
gi|66651717|gb|DR010211.1|DR010211 Uf033 haustorium-specific cDNA library Uromyces viciae-fabae cDNA, mRNA sequence Jakupovic et al. 2006		No_hits			No_hits
gi|66651716|gb|DR010210.1|DR010210 Uf032 haustorium-specific cDNA library Uromyces viciae-fabae cDNA similar to PIG10, mRNAsequence Jakupovic et al. 2006		No_hits			No_hits
gi|66651715|gb|DR010209.1|DR010209 Uf031 haustorium-specific cDNA library Uromyces viciae-fabae cDNA, mRNA sequence Jakupovic et al. 2006		Hv01409	161	9e-40	Hv00302	75	1e-38
gi|66651714|gb|DR010208.1|DR010208 Uf030 haustorium-specific cDNA library Uromyces viciae-fabae cDNA, mRNA sequence Jakupovic et al. 2006		No_hits			No_hits
gi|66651713|gb|DR010207.1|DR010207 Uf029 haustorium-specific cDNA library Uromyces viciae-fabae cDNA, mRNA sequence Jakupovic et al. 2006		No_hits			No_hits
gi|66651712|gb|DR010206.1|DR010206 Uf028 haustorium-specific cDNA library Uromyces viciae-fabae cDNA similar to phosphopyruvatehydratase, mRNA sequence Jakupovic et al. 2006	Glycolysis	Hv00195	105	1e-22	Hv00195	833	0
gi|66651711|gb|DR010205.1|DR010205 Uf027 haustorium-specific cDNA library Uromyces viciae-fabae cDNA similar toglyceraldehyde-3-phosphate dehydrogenase, mRNA sequence Jakupovic et al. 2006	Glycolysis	Hv00196	169	6e-42	Hv00196	440	1e-167
gi|66651710|gb|DR010204.1|DR010204 Uf026 haustorium-specific cDNA library Uromyces viciae-fabae cDNA similar to PIG20, mRNAsequence Jakupovic et al. 2006		No_hits			No_hits
gi|66651709|gb|DR010203.1|DR010203 Uf025 haustorium-specific cDNA library Uromyces viciae-fabae cDNA similar to 6-phosphogluconatedehydrogenase, mRNA sequence Jakupovic et al. 2006		Hv00094	115	1e-25	Hv00094	267	0
gi|66651708|gb|DR010202.1|DR010202 Uf024 haustorium-specific cDNA library Uromyces viciae-fabae cDNA similar to malatedehydrogenase, mRNA sequence Jakupovic et al. 2006	Tricarboxylic-acid pathway	Hv00224	62	1e-09	Hv00224	274	1e-148
gi|66651707|gb|DR010201.1|DR010201 Uf023 haustorium-specific cDNA library Uromyces viciae-fabae cDNA, mRNA sequence Jakupovic et al. 2006		No_hits			No_hits
gi|66651706|gb|DR010200.1|DR010200 Uf022 haustorium-specific cDNA library Uromyces viciae-fabae cDNA similar to PIG13; similar tometallothionein, mRNA sequence Jakupovic et al. 2006	Stress response	No_hits			No_hits
gi|66651705|gb|DR010199.1|DR010199 Uf021 haustorium-specific cDNA library Uromyces viciae-fabae cDNA, mRNA sequence Jakupovic et al. 2006		No_hits			No_hits
gi|66651704|gb|DR010198.1|DR010198 Uf020 haustorium-specific cDNA library Uromyces viciae-fabae cDNA similar to PIG23, mRNAsequence Jakupovic et al. 2006		No_hits			No_hits
gi|66651703|gb|DR010197.1|DR010197 Uf019 haustorium-specific cDNA library Uromyces viciae-fabae cDNA similar to malatedehydrogenase, mRNA sequence Jakupovic et al. 2006	Tricarboxylic-acid pathway	Hv00491	86	1e-16	Hv00491	504	1e-152
gi|66651702|gb|DR010196.1|DR010196 Uf018 haustorium-specific cDNA library Uromyces viciae-fabae cDNA similar to PIG24, mRNAsequence Jakupovic et al. 2006		No_hits			No_hits
gi|66651701|gb|DR010195.1|DR010195 Uf017 haustorium-specific cDNA library Uromyces viciae-fabae cDNA, mRNA sequence Jakupovic et al. 2006		No_hits			No_hits
gi|66651700|gb|DR010194.1|DR010194 Uf016 haustorium-specific cDNA library Uromyces viciae-fabae cDNA, mRNA sequence Jakupovic et al. 2006		No_hits			No_hits
gi|66651699|gb|DR010193.1|DR010193 Uf015 haustorium-specific cDNA library Uromyces viciae-fabae cDNA, mRNA sequence Jakupovic et al. 2006		No_hits			No_hits
gi|66651698|gb|DR010192.1|DR010192 Uf013 haustorium-specific cDNA library Uromyces viciae-fabae cDNA similar to PIG9, mRNA sequenceJakupovic et al. 2006		No_hits			No_hits
gi|66651697|gb|DR010191.1|DR010191 Uf012 haustorium-specific cDNA library Uromyces viciae-fabae cDNA similar to PIG12, mRNAsequence Jakupovic et al. 2006		No_hits			No_hits
gi|66651696|gb|DR010190.1|DR010190 Uf011 haustorium-specific cDNA library Uromyces viciae-fabae cDNA, mRNA sequence Jakupovic et al. 2006		No_hits			Hv04351	51	1e-12
gi|66651695|gb|DR010189.1|DR010189 Uf010 haustorium-specific cDNA library Uromyces viciae-fabae cDNA similar to PIG6, mRNA sequenceJakupovic et al. 2006		No_hits			No_hits
gi|66651694|gb|DR010188.1|DR010188 Uf009 haustorium-specific cDNA library Uromyces viciae-fabae cDNA similar to PIG7, mRNA sequenceJakupovic et al. 2006		No_hits			Hv04304	119	1e-33
gi|66651693|gb|DR010187.1|DR010187 Uf008 haustorium-specific cDNA library Uromyces viciae-fabae cDNA similar to PIG18; similar tochitinase, mRNA sequence Jakupovic et al. 2006	C-compound and carbohydrate metabolism	No_hits			Hv04379	272	1e-98
gi|66651692|gb|DR010186.1|DR010186 Uf007 haustorium-specific cDNA library Uromyces viciae-fabae cDNA similar to PIG14, mRNAsequence Jakupovic et al. 2006		No_hits			No_hits
gi|66651691|gb|DR010185.1|DR010185 Uf006 haustorium-specific cDNA library Uromyces viciae-fabae cDNA similar to PIG22, mRNAsequence Jakupovic et al. 2006		No_hits			No_hits
gi|66651690|gb|DR010184.1|DR010184 Uf005 haustorium-specific cDNA library Uromyces viciae-fabae cDNA similar to PIG15; similar totrehalose-phosphate synthase, mRNA sequence Jakupovic et al. 2006	C-compound and carbohydrate metabolism	No_hits			No_hits
gi|66651689|gb|DR010183.1|DR010183 Uf004 haustorium-specific cDNA library Uromyces viciae-fabae cDNA, mRNA sequence Jakupovic et al. 2006		No_hits			No_hits
gi|66651688|gb|DR010182.1|DR010182 Uf003 haustorium-specific cDNA library Uromyces viciae-fabae cDNA similar to PIG3, mRNA sequenceJakupovic et al. 2006		No_hits			No_hits
gi|66651687|gb|DR010181.1|DR010181 Uf002 haustorium-specific cDNA library Uromyces viciae-fabae cDNA similar to PIG5, mRNA sequenceJakupovic et al. 2006		No_hits			No_hits
gi|66651686|gb|DR010180.1|DR010180 Uf001 haustorium-specific cDNA library Uromyces viciae-fabae cDNA, mRNA sequence Jakupovic et al. 2006		No_hits			No_hits
gi|1764136|gb|U81792.1|UFU81792 Uromyces fabae peptidyl-prolylcis/trans isomerase homolog PIG28 mRNA, complete cds Hahn & Mendgen 1997	Stress response	Hv02039	58	1e-08	Hv00609	175	2e-64
gi|1764134|gb|U81791.1|UFU81791 Uromyces fabae metallothionein-like protein PIG11 mRNA, complete cds Hahn & Mendgen 1997	Stress response	No_hits			No_hits
gi|1764132|gb|U81790.1|UFU81790 Uromyces fabae short chain dehydrogenase homolog PIG8 mRNA, complete cds Hahn & Mendgen 1997	C-compound and carbohydrate metabolism	Hv05618	70	5e-12	Hv00309	472	1e-134
gi|1764130|gb|U81789.1|UFU81789 Uromyces fabae NMT1 homolog PIG1 mRNA, complete cds Hahn & Mendgen 1997		Hv04338	200	3e-51	Hv04338	733	0
gi|1764097|gb|U81794.1|UFU81794 Uromyces fabae putative permease (PIG2) gene, complete cds Hahn et al 1997	Cellular transport and transport facilitation	Hv06711	58	1e-07	Hv00207	74	3e-61
gi|78482807|emb|AJ971426.1| Uromyces fabae RTP1 gene for rust transferred protein, exons 1-7 Kemen et al 2005		No_hits			Hv04304	47	4e-12
gi|78482805|emb|AJ971316.1| Uromyces fabae mRNA for PIG15p (pig15 gene) Kemen et al 2005		No_hits			No_hits
gi|1764138|gb|U81793.1|UFU81793 Uromyces fabae cytochrome P-450 monooxygenase homolog PIG16 mRNA, partial cds Hahn & Mendgen 1997	Detoxification	No_hits			Hv00985	55	7e-15
gi|84616344|emb|AJ640083.1| Uromyces viciae-fabae inv1 gene for invertase 1 precursor, exons 1-8 Voegele et al 2006		No_hits			No_hits
gi|67845235|emb|AJ809335.1| Uromyces fabae mad2 gene for major alcohol dehydrogenase, exons 1-12 Link et al 2005	C-compound and carbohydrate metabolism	No_hits			No_hits
gi|44682842|emb|AJ628939.1| Uromyces fabae aat3 gene for aminoacid transporter, exons 1-26 Struck et al 2004	Cellular transport and transport facilitation	No_hits			Hv00207	53	1e-58
gi|40644749|emb|AJ575686.1| Uromyces fabae sucDH1 gene for succinate dehydrogenase, exons 1-6 Wirsel et al 2004		Hv00635	70	2e-11	Hv00635	208	1e-125
gi|38490518|emb|AJ575269.1| Uromyces fabae bgl1 gene for beta glucosidase precursor, exons 1-10 Haerter & Voegele 2004	C-compound and carbohydrate metabolism	No_hits			No_hits
gi|15485607|emb|AJ308252.1| Uromyces fabae AAT1 gene for aminoacid transporter, exons 1-18 Hahn & Mendgen 1997	Cellular transport and transport facilitation	No_hits			Hv00207	115	1e-74
gi|14348969|emb|AJ310209.1| Uromyces fabae hxt1 gene for HXT1p,exons 1-21 Voegele et al 2001	Cellular transport and transport facilitation	No_hits			Hv01611	100	1e-109
gi|6165485|emb|AJ250426.1| Uromyces fabae thi1 gene for THI1p,exons 1-10 Sohn et al 2000	Metabolism of vitamins, cofactors, and prosthetic groups	Hv00903	101	7e-21	Hv04338	121	1e-122
gi|2652921|emb|AJ003067.1| Uromyces fabae plasma membrane (H+)ATPase (Uf-PMA1) gene, complete cds Struck et al 1998	Cellular transport and transport facilitation	Hv00402	186	2e-46	Hv00176	285	0
