# Supplementary material for: Overview of the functional virulent genome of the coffee leaf rust pathogen Hemileia vastatrix with an emphasis on early stages of infection
Source: Front Plant Sci. 2014 Mar 14;5:88. doi: 10.3389/fpls.2014.00088 (PMC3953675; doi:10.3389/fpls.2014.00088)
Supplement: Supplementary file 1 [file Presentation1.ZIP › 81604_Azinheira_Data_Sheet_14.XLSX]

## Sheet: SD 14
SD14. Homology searches between Phakopsora pachyrhizi ESTs and the Hemileia vastatrix ESTs
	blastn			tblastx
Phakopsora pachyrhizi gene	hit	score	e-value	hit	score	e-value
gi|83922700|gb|DN740295.1|DN740295 Pp2048 Phakopsora pachyrhizi germinating urediniospores cDNA 5', mRNAsequence Posada-Buitrago & Frederick 2005	No_hits			Hv02120	135	7e-33
gi|83922699|gb|DN740294.1|DN740294 Pp2047 Phakopsora pachyrhizi germinating urediniospores cDNA 5', mRNAsequence Posada-Buitrago & Frederick 2005	No_hits			Hv02120	135	7e-33
gi|83922698|gb|DN740293.1|DN740293 Pp2046 Phakopsora pachyrhizi germinating urediniospores cDNA 5', mRNAsequence Posada-Buitrago & Frederick 2005	No_hits			No_hits
gi|83922697|gb|DN740292.1|DN740292 Pp2045 Phakopsora pachyrhizi germinating urediniospores cDNA 5', mRNAsequence Posada-Buitrago & Frederick 2005	No_hits			Hv01515	39	2e-13
gi|83922696|gb|DN740291.1|DN740291 Pp2044 Phakopsora pachyrhizi germinating urediniospores cDNA 5', mRNAsequence Posada-Buitrago & Frederick 2005	No_hits			No_hits
gi|83922695|gb|DN740290.1|DN740290 Pp2043 Phakopsora pachyrhizi germinating urediniospores cDNA 5', mRNAsequence Posada-Buitrago & Frederick 2005	Hv02580	50	3e-06	Hv01515	47	3e-06
gi|83922694|gb|DN740289.1|DN740289 Pp2042 Phakopsora pachyrhizi germinating urediniospores cDNA 5', mRNAsequence Posada-Buitrago & Frederick 2005	No_hits			No_hits
gi|83922693|gb|DN740288.1|DN740288 Pp2041 Phakopsora pachyrhizi germinating urediniospores cDNA 5', mRNAsequence Posada-Buitrago & Frederick 2005	No_hits			Hv07628	49	1e-06
gi|83922692|gb|DN740287.1|DN740287 Pp2040 Phakopsora pachyrhizi germinating urediniospores cDNA 5', mRNAsequence Posada-Buitrago & Frederick 2005	No_hits			Hv01941	200	2e-52
gi|83922691|gb|DN740286.1|DN740286 Pp2039 Phakopsora pachyrhizi germinating urediniospores cDNA 5', mRNAsequence Posada-Buitrago & Frederick 2005	No_hits			Hv06009	59	4e-12
gi|83922690|gb|DN740285.1|DN740285 Pp2038 Phakopsora pachyrhizi germinating urediniospores cDNA 5', mRNAsequence Posada-Buitrago & Frederick 2005	Hv00702	72	8e-13	Hv00383	210	5e-58
gi|83922689|gb|DN740284.1|DN740284 Pp2037 Phakopsora pachyrhizi germinating urediniospores cDNA 5', mRNAsequence Posada-Buitrago & Frederick 2005	No_hits			No_hits
gi|83922688|gb|DN740283.1|DN740283 Pp2036 Phakopsora pachyrhizi germinating urediniospores cDNA 5', mRNAsequence Posada-Buitrago & Frederick 2005	No_hits			No_hits
gi|83922687|gb|DN740282.1|DN740282 Pp2035 Phakopsora pachyrhizi germinating urediniospores cDNA 5', mRNAsequence Posada-Buitrago & Frederick 2005	No_hits			No_hits
gi|83922686|gb|DN740281.1|DN740281 Pp2034 Phakopsora pachyrhizi germinating urediniospores cDNA 5', mRNAsequence Posada-Buitrago & Frederick 2005	No_hits			Hv08785	65	2e-11
gi|83922685|gb|DN740280.1|DN740280 Pp2033 Phakopsora pachyrhizi germinating urediniospores cDNA 5', mRNAsequence Posada-Buitrago & Frederick 2005	No_hits			Hv01686	106	4e-47
gi|83922684|gb|DN740279.1|DN740279 Pp2032 Phakopsora pachyrhizi germinating urediniospores cDNA 5', mRNAsequence Posada-Buitrago & Frederick 2005	No_hits			No_hits
gi|83922683|gb|DN740278.1|DN740278 Pp2031 Phakopsora pachyrhizi germinating urediniospores cDNA 5', mRNAsequence Posada-Buitrago & Frederick 2005	No_hits			No_hits
gi|83922682|gb|DN740277.1|DN740277 Pp2030 Phakopsora pachyrhizi germinating urediniospores cDNA 5', mRNAsequence Posada-Buitrago & Frederick 2005	No_hits			Hv08785	65	2e-11
gi|83922681|gb|DN740276.1|DN740276 Pp2029 Phakopsora pachyrhizi germinating urediniospores cDNA 5', mRNAsequence Posada-Buitrago & Frederick 2005	No_hits			No_hits
gi|83922680|gb|DN740275.1|DN740275 Pp2027 Phakopsora pachyrhizi germinating urediniospores cDNA 5', mRNAsequence Posada-Buitrago & Frederick 2005	No_hits			No_hits
gi|83922679|gb|DN740274.1|DN740274 Pp2026 Phakopsora pachyrhizi germinating urediniospores cDNA 5', mRNAsequence Posada-Buitrago & Frederick 2005	No_hits			Hv00399	142	7e-35
gi|83922678|gb|DN740273.1|DN740273 Pp2025 Phakopsora pachyrhizi germinating urediniospores cDNA 5', mRNAsequence Posada-Buitrago & Frederick 2005	No_hits			Hv08785	65	2e-11
gi|83922677|gb|DN740272.1|DN740272 Pp2024 Phakopsora pachyrhizi germinating urediniospores cDNA 5', mRNAsequence Posada-Buitrago & Frederick 2005	No_hits			No_hits
gi|83922676|gb|DN740271.1|DN740271 Pp2023 Phakopsora pachyrhizi germinating urediniospores cDNA 5', mRNAsequence Posada-Buitrago & Frederick 2005	No_hits			Hv04395	118	7e-42
gi|83922675|gb|DN740270.1|DN740270 Pp2022 Phakopsora pachyrhizi germinating urediniospores cDNA 5', mRNAsequence Posada-Buitrago & Frederick 2005	No_hits			No_hits
gi|83922674|gb|DN740269.1|DN740269 Pp2021 Phakopsora pachyrhizi germinating urediniospores cDNA 5', mRNAsequence Posada-Buitrago & Frederick 2005	No_hits			No_hits
gi|83922673|gb|DN740268.1|DN740268 Pp2020 Phakopsora pachyrhizi germinating urediniospores cDNA 5', mRNAsequence Posada-Buitrago & Frederick 2005	No_hits			Hv03032	44	3e-07
gi|83922672|gb|DN740267.1|DN740267 Pp2019 Phakopsora pachyrhizi germinating urediniospores cDNA 5', mRNAsequence Posada-Buitrago & Frederick 2005	No_hits			Hv03032	44	3e-07
gi|83922671|gb|DN740266.1|DN740266 Pp2018 Phakopsora pachyrhizi germinating urediniospores cDNA 5', mRNAsequence Posada-Buitrago & Frederick 2005	No_hits			Hv02196	41	6e-09
gi|83922670|gb|DN740265.1|DN740265 Pp2017 Phakopsora pachyrhizi germinating urediniospores cDNA 5', mRNAsequence Posada-Buitrago & Frederick 2005	No_hits			No_hits
gi|83922669|gb|DN740264.1|DN740264 Pp2015 Phakopsora pachyrhizi germinating urediniospores cDNA 5', mRNAsequence Posada-Buitrago & Frederick 2005	No_hits			Hv08785	68	1e-12
gi|83922668|gb|DN740263.1|DN740263 Pp2014 Phakopsora pachyrhizi germinating urediniospores cDNA 5', mRNAsequence Posada-Buitrago & Frederick 2005	No_hits			Hv08785	66	9e-12
gi|83922667|gb|DN740262.1|DN740262 Pp2013 Phakopsora pachyrhizi germinating urediniospores cDNA 5', mRNAsequence Posada-Buitrago & Frederick 2005	No_hits			Hv08785	66	9e-12
gi|83922666|gb|DN740261.1|DN740261 Pp2012 Phakopsora pachyrhizi germinating urediniospores cDNA 5', mRNAsequence Posada-Buitrago & Frederick 2005	No_hits			No_hits
gi|83922665|gb|DN740260.1|DN740260 Pp2011 Phakopsora pachyrhizi germinating urediniospores cDNA 5', mRNAsequence Posada-Buitrago & Frederick 2005	No_hits			Hv05352	159	6e-48
gi|83922664|gb|DN740259.1|DN740259 Pp2010 Phakopsora pachyrhizi germinating urediniospores cDNA 5', mRNAsequence Posada-Buitrago & Frederick 2005	No_hits			Hv01380	124	1e-33
gi|83922663|gb|DN740258.1|DN740258 Pp2009 Phakopsora pachyrhizi germinating urediniospores cDNA 5', mRNAsequence Posada-Buitrago & Frederick 2005	No_hits			No_hits
gi|83922662|gb|DN740257.1|DN740257 Pp2007 Phakopsora pachyrhizi germinating urediniospores cDNA 5', mRNAsequence Posada-Buitrago & Frederick 2005	No_hits			Hv03032	44	3e-07
gi|83922661|gb|DN740256.1|DN740256 Pp2006 Phakopsora pachyrhizi germinating urediniospores cDNA 5', mRNAsequence Posada-Buitrago & Frederick 2005	No_hits			Hv08785	65	2e-11
gi|83922660|gb|DN740255.1|DN740255 Pp2005 Phakopsora pachyrhizi germinating urediniospores cDNA 5', mRNAsequence Posada-Buitrago & Frederick 2005	No_hits			No_hits
gi|83922659|gb|DN740254.1|DN740254 Pp2004 Phakopsora pachyrhizi germinating urediniospores cDNA 5', mRNAsequence Posada-Buitrago & Frederick 2005	No_hits			Hv01108	52	6e-15
gi|83922658|gb|DN740253.1|DN740253 Pp2003 Phakopsora pachyrhizi germinating urediniospores cDNA 5', mRNAsequence Posada-Buitrago & Frederick 2005	Hv00702	72	8e-13	Hv00383	236	3e-65
gi|83922657|gb|DN740252.1|DN740252 Pp2002 Phakopsora pachyrhizi germinating urediniospores cDNA 5', mRNAsequence Posada-Buitrago & Frederick 2005	No_hits			Hv08785	69	1e-12
gi|83922656|gb|DN740251.1|DN740251 Pp2001 Phakopsora pachyrhizi germinating urediniospores cDNA 5', mRNAsequence Posada-Buitrago & Frederick 2005	No_hits			Hv01665	61	8e-17
gi|83922655|gb|DN740250.1|DN740250 Pp1948 Phakopsora pachyrhizi germinating urediniospores cDNA 5', mRNAsequence Posada-Buitrago & Frederick 2005	No_hits			Hv03172	98	3e-25
gi|83922654|gb|DN740249.1|DN740249 Pp1947 Phakopsora pachyrhizi germinating urediniospores cDNA 5', mRNAsequence Posada-Buitrago & Frederick 2005	No_hits			No_hits
gi|83922653|gb|DN740248.1|DN740248 Pp1946 Phakopsora pachyrhizi germinating urediniospores cDNA 5', mRNAsequence Posada-Buitrago & Frederick 2005	No_hits			Hv08785	65	2e-11
gi|83922652|gb|DN740247.1|DN740247 Pp1945 Phakopsora pachyrhizi germinating urediniospores cDNA 5', mRNAsequence Posada-Buitrago & Frederick 2005	No_hits			Hv00730	82	6e-26
gi|83922651|gb|DN740246.1|DN740246 Pp1944 Phakopsora pachyrhizi germinating urediniospores cDNA 5', mRNAsequence Posada-Buitrago & Frederick 2005	No_hits			No_hits
gi|83922650|gb|DN740245.1|DN740245 Pp1943 Phakopsora pachyrhizi germinating urediniospores cDNA 5', mRNAsequence Posada-Buitrago & Frederick 2005	No_hits			Hv01373	139	4e-34
gi|83922649|gb|DN740244.1|DN740244 Pp1942 Phakopsora pachyrhizi germinating urediniospores cDNA 5', mRNAsequence Posada-Buitrago & Frederick 2005	No_hits			Hv08785	65	2e-11
gi|83922648|gb|DN740243.1|DN740243 Pp1941 Phakopsora pachyrhizi germinating urediniospores cDNA 5', mRNAsequence Posada-Buitrago & Frederick 2005	No_hits			No_hits
gi|83922647|gb|DN740242.1|DN740242 Pp1940 Phakopsora pachyrhizi germinating urediniospores cDNA 5', mRNAsequence Posada-Buitrago & Frederick 2005	No_hits			No_hits
gi|83922646|gb|DN740241.1|DN740241 Pp1939 Phakopsora pachyrhizi germinating urediniospores cDNA 5', mRNAsequence Posada-Buitrago & Frederick 2005	No_hits			Hv02192	95	8e-23
gi|83922645|gb|DN740240.1|DN740240 Pp1937 Phakopsora pachyrhizi germinating urediniospores cDNA 5', mRNAsequence Posada-Buitrago & Frederick 2005	No_hits			Hv08785	79	1e-15
gi|83922644|gb|DN740239.1|DN740239 Pp1936 Phakopsora pachyrhizi germinating urediniospores cDNA 5', mRNAsequence Posada-Buitrago & Frederick 2005	No_hits			Hv00100	226	1e-65
gi|83922643|gb|DN740238.1|DN740238 Pp1935 Phakopsora pachyrhizi germinating urediniospores cDNA 5', mRNAsequence Posada-Buitrago & Frederick 2005	No_hits			No_hits
gi|83922642|gb|DN740237.1|DN740237 Pp1934 Phakopsora pachyrhizi germinating urediniospores cDNA 5', mRNAsequence Posada-Buitrago & Frederick 2005	No_hits			No_hits
gi|83922641|gb|DN740236.1|DN740236 Pp1933 Phakopsora pachyrhizi germinating urediniospores cDNA 5', mRNAsequence Posada-Buitrago & Frederick 2005	No_hits			Hv06243	47	3e-06
gi|83922640|gb|DN740235.1|DN740235 Pp1932 Phakopsora pachyrhizi germinating urediniospores cDNA 5', mRNAsequence Posada-Buitrago & Frederick 2005	No_hits			Hv08785	65	2e-11
gi|83922639|gb|DN740234.1|DN740234 Pp1931 Phakopsora pachyrhizi germinating urediniospores cDNA 5', mRNAsequence Posada-Buitrago & Frederick 2005	No_hits			Hv01373	139	4e-34
gi|83922638|gb|DN740233.1|DN740233 Pp1930 Phakopsora pachyrhizi germinating urediniospores cDNA 5', mRNAsequence Posada-Buitrago & Frederick 2005	No_hits			No_hits
gi|83922637|gb|DN740232.1|DN740232 Pp1929 Phakopsora pachyrhizi germinating urediniospores cDNA 5', mRNAsequence Posada-Buitrago & Frederick 2005	No_hits			Hv01438	158	6e-74
gi|83922636|gb|DN740231.1|DN740231 Pp1928 Phakopsora pachyrhizi germinating urediniospores cDNA 5', mRNAsequence Posada-Buitrago & Frederick 2005	No_hits			Hv00465	49	7e-07
gi|83922635|gb|DN740230.1|DN740230 Pp1927 Phakopsora pachyrhizi germinating urediniospores cDNA 5', mRNAsequence Posada-Buitrago & Frederick 2005	No_hits			Hv02192	95	8e-23
gi|83922634|gb|DN740229.1|DN740229 Pp1926 Phakopsora pachyrhizi germinating urediniospores cDNA 5', mRNAsequence Posada-Buitrago & Frederick 2005	No_hits			No_hits
gi|83922633|gb|DN740228.1|DN740228 Pp1925 Phakopsora pachyrhizi germinating urediniospores cDNA 5', mRNAsequence Posada-Buitrago & Frederick 2005	No_hits			Hv01743	233	1e-70
gi|83922632|gb|DN740227.1|DN740227 Pp1924 Phakopsora pachyrhizi germinating urediniospores cDNA 5', mRNAsequence Posada-Buitrago & Frederick 2005	No_hits			Hv00100	226	1e-65
gi|83922631|gb|DN740226.1|DN740226 Pp1923 Phakopsora pachyrhizi germinating urediniospores cDNA 5', mRNAsequence Posada-Buitrago & Frederick 2005	No_hits			No_hits
gi|83922630|gb|DN740225.1|DN740225 Pp1922 Phakopsora pachyrhizi germinating urediniospores cDNA 5', mRNAsequence Posada-Buitrago & Frederick 2005	No_hits			No_hits
gi|83922629|gb|DN740224.1|DN740224 Pp1920 Phakopsora pachyrhizi germinating urediniospores cDNA 5', mRNAsequence Posada-Buitrago & Frederick 2005	No_hits			Hv08785	65	2e-11
gi|83922628|gb|DN740223.1|DN740223 Pp1919 Phakopsora pachyrhizi germinating urediniospores cDNA 5', mRNAsequence Posada-Buitrago & Frederick 2005	No_hits			No_hits
gi|83922627|gb|DN740222.1|DN740222 Pp1918 Phakopsora pachyrhizi germinating urediniospores cDNA 5', mRNAsequence Posada-Buitrago & Frederick 2005	No_hits			No_hits
gi|83922626|gb|DN740221.1|DN740221 Pp1917 Phakopsora pachyrhizi germinating urediniospores cDNA 5', mRNAsequence Posada-Buitrago & Frederick 2005	No_hits			No_hits
gi|83922625|gb|DN740220.1|DN740220 Pp1916 Phakopsora pachyrhizi germinating urediniospores cDNA 5', mRNAsequence Posada-Buitrago & Frederick 2005	No_hits			Hv00730	82	6e-26
gi|83922624|gb|DN740219.1|DN740219 Pp1915 Phakopsora pachyrhizi germinating urediniospores cDNA 5', mRNAsequence Posada-Buitrago & Frederick 2005	No_hits			No_hits
gi|83922623|gb|DN740218.1|DN740218 Pp1914 Phakopsora pachyrhizi germinating urediniospores cDNA 5', mRNAsequence Posada-Buitrago & Frederick 2005	No_hits			No_hits
gi|83922622|gb|DN740217.1|DN740217 Pp1913 Phakopsora pachyrhizi germinating urediniospores cDNA 5', mRNAsequence Posada-Buitrago & Frederick 2005	No_hits			Hv06747	164	1e-41
gi|83922621|gb|DN740216.1|DN740216 Pp1912 Phakopsora pachyrhizi germinating urediniospores cDNA 5', mRNAsequence Posada-Buitrago & Frederick 2005	No_hits			No_hits
gi|83922620|gb|DN740215.1|DN740215 Pp1911 Phakopsora pachyrhizi germinating urediniospores cDNA 5', mRNAsequence Posada-Buitrago & Frederick 2005	No_hits			Hv08785	65	2e-11
gi|83922619|gb|DN740214.1|DN740214 Pp1910 Phakopsora pachyrhizi germinating urediniospores cDNA 5', mRNAsequence Posada-Buitrago & Frederick 2005	No_hits			Hv00730	82	6e-26
gi|83922618|gb|DN740213.1|DN740213 Pp1909 Phakopsora pachyrhizi germinating urediniospores cDNA 5', mRNAsequence Posada-Buitrago & Frederick 2005	No_hits			No_hits
gi|83922617|gb|DN740212.1|DN740212 Pp1908 Phakopsora pachyrhizi germinating urediniospores cDNA 5', mRNAsequence Posada-Buitrago & Frederick 2005	No_hits			No_hits
gi|83922616|gb|DN740211.1|DN740211 Pp1905 Phakopsora pachyrhizi germinating urediniospores cDNA 5', mRNAsequence Posada-Buitrago & Frederick 2005	No_hits			Hv00155	65	3e-14
gi|83922615|gb|DN740210.1|DN740210 Pp1904 Phakopsora pachyrhizi germinating urediniospores cDNA 5', mRNAsequence Posada-Buitrago & Frederick 2005	No_hits			Hv01019	60	6e-10
gi|83922614|gb|DN740209.1|DN740209 Pp1903 Phakopsora pachyrhizi germinating urediniospores cDNA 5', mRNAsequence Posada-Buitrago & Frederick 2005	No_hits			No_hits
gi|83922613|gb|DN740208.1|DN740208 Pp1902 Phakopsora pachyrhizi germinating urediniospores cDNA 5', mRNAsequence Posada-Buitrago & Frederick 2005	No_hits			No_hits
gi|83922612|gb|DN740207.1|DN740207 Pp1901 Phakopsora pachyrhizi germinating urediniospores cDNA 5', mRNAsequence Posada-Buitrago & Frederick 2005	No_hits			Hv06434	48	2e-06
gi|83922611|gb|DN740206.1|DN740206 Pp1848 Phakopsora pachyrhizi germinating urediniospores cDNA 5', mRNAsequence Posada-Buitrago & Frederick 2005	Hv00232	94	2e-19	Hv00232	157	1e-79
gi|83922610|gb|DN740205.1|DN740205 Pp1847 Phakopsora pachyrhizi germinating urediniospores cDNA 5', mRNAsequence Posada-Buitrago & Frederick 2005	No_hits			No_hits
gi|83922609|gb|DN740204.1|DN740204 Pp1846 Phakopsora pachyrhizi germinating urediniospores cDNA 5', mRNAsequence Posada-Buitrago & Frederick 2005	No_hits			Hv00606	79	1e-17
gi|83922608|gb|DN740203.1|DN740203 Pp1845 Phakopsora pachyrhizi germinating urediniospores cDNA 5', mRNAsequence Posada-Buitrago & Frederick 2005	No_hits			No_hits
gi|83922607|gb|DN740202.1|DN740202 Pp1844 Phakopsora pachyrhizi germinating urediniospores cDNA 5', mRNAsequence Posada-Buitrago & Frederick 2005	No_hits			No_hits
gi|83922606|gb|DN740201.1|DN740201 Pp1843 Phakopsora pachyrhizi germinating urediniospores cDNA 5', mRNAsequence Posada-Buitrago & Frederick 2005	No_hits			No_hits
gi|83922605|gb|DN740200.1|DN740200 Pp1842 Phakopsora pachyrhizi germinating urediniospores cDNA 5', mRNAsequence Posada-Buitrago & Frederick 2005	No_hits			Hv00249	42	9e-10
gi|83922604|gb|DN740199.1|DN740199 Pp1841 Phakopsora pachyrhizi germinating urediniospores cDNA 5', mRNAsequence Posada-Buitrago & Frederick 2005	No_hits			No_hits
gi|83922603|gb|DN740198.1|DN740198 Pp1840 Phakopsora pachyrhizi germinating urediniospores cDNA 5', mRNAsequence Posada-Buitrago & Frederick 2005	No_hits			Hv06434	90	3e-19
gi|83922602|gb|DN740197.1|DN740197 Pp1838 Phakopsora pachyrhizi germinating urediniospores cDNA 5', mRNAsequence Posada-Buitrago & Frederick 2005	No_hits			Hv00409	40	1e-06
gi|83922601|gb|DN740196.1|DN740196 Pp1837 Phakopsora pachyrhizi germinating urediniospores cDNA 5', mRNAsequence Posada-Buitrago & Frederick 2005	No_hits			Hv00489	68	2e-12
gi|83922600|gb|DN740195.1|DN740195 Pp1836 Phakopsora pachyrhizi germinating urediniospores cDNA 5', mRNAsequence Posada-Buitrago & Frederick 2005	No_hits			No_hits
gi|83922599|gb|DN740194.1|DN740194 Pp1835 Phakopsora pachyrhizi germinating urediniospores cDNA 5', mRNAsequence Posada-Buitrago & Frederick 2005	No_hits			Hv06950	57	3e-20
gi|83922598|gb|DN740193.1|DN740193 Pp1834 Phakopsora pachyrhizi germinating urediniospores cDNA 5', mRNAsequence Posada-Buitrago & Frederick 2005	No_hits			No_hits
gi|83922597|gb|DN740192.1|DN740192 Pp1833 Phakopsora pachyrhizi germinating urediniospores cDNA 5', mRNAsequence Posada-Buitrago & Frederick 2005	No_hits			No_hits
gi|83922596|gb|DN740191.1|DN740191 Pp1832 Phakopsora pachyrhizi germinating urediniospores cDNA 5', mRNAsequence Posada-Buitrago & Frederick 2005	No_hits			No_hits
gi|83922595|gb|DN740190.1|DN740190 Pp1831 Phakopsora pachyrhizi germinating urediniospores cDNA 5', mRNAsequence Posada-Buitrago & Frederick 2005	No_hits			Hv03032	44	3e-07
gi|83922594|gb|DN740189.1|DN740189 Pp1829 Phakopsora pachyrhizi germinating urediniospores cDNA 5', mRNAsequence Posada-Buitrago & Frederick 2005	No_hits			No_hits
gi|83922593|gb|DN740188.1|DN740188 Pp1828 Phakopsora pachyrhizi germinating urediniospores cDNA 5', mRNAsequence Posada-Buitrago & Frederick 2005	No_hits			Hv03032	44	3e-07
gi|83922592|gb|DN740187.1|DN740187 Pp1827 Phakopsora pachyrhizi germinating urediniospores cDNA 5', mRNAsequence Posada-Buitrago & Frederick 2005	No_hits			No_hits
gi|83922591|gb|DN740186.1|DN740186 Pp1826 Phakopsora pachyrhizi germinating urediniospores cDNA 5', mRNAsequence Posada-Buitrago & Frederick 2005	No_hits			Hv08785	66	9e-12
gi|83922590|gb|DN740185.1|DN740185 Pp1825 Phakopsora pachyrhizi germinating urediniospores cDNA 5', mRNAsequence Posada-Buitrago & Frederick 2005	No_hits			No_hits
gi|83922589|gb|DN740184.1|DN740184 Pp1823 Phakopsora pachyrhizi germinating urediniospores cDNA 5', mRNAsequence Posada-Buitrago & Frederick 2005	No_hits			No_hits
gi|83922588|gb|DN740183.1|DN740183 Pp1822 Phakopsora pachyrhizi germinating urediniospores cDNA 5', mRNAsequence Posada-Buitrago & Frederick 2005	No_hits			No_hits
gi|83922587|gb|DN740182.1|DN740182 Pp1821 Phakopsora pachyrhizi germinating urediniospores cDNA 5', mRNAsequence Posada-Buitrago & Frederick 2005	No_hits			No_hits
gi|83922586|gb|DN740181.1|DN740181 Pp1820 Phakopsora pachyrhizi germinating urediniospores cDNA 5', mRNAsequence Posada-Buitrago & Frederick 2005	No_hits			No_hits
gi|83922585|gb|DN740180.1|DN740180 Pp1817 Phakopsora pachyrhizi germinating urediniospores cDNA 5', mRNAsequence Posada-Buitrago & Frederick 2005	No_hits			No_hits
gi|83922584|gb|DN740179.1|DN740179 Pp1816 Phakopsora pachyrhizi germinating urediniospores cDNA 5', mRNAsequence Posada-Buitrago & Frederick 2005	No_hits			Hv04277	51	8e-09
gi|83922583|gb|DN740178.1|DN740178 Pp1812 Phakopsora pachyrhizi germinating urediniospores cDNA 5', mRNAsequence Posada-Buitrago & Frederick 2005	Hv00473	68	1e-11	Hv00473	154	2e-38
gi|83922582|gb|DN740177.1|DN740177 Pp1811 Phakopsora pachyrhizi germinating urediniospores cDNA 5', mRNAsequence Posada-Buitrago & Frederick 2005	Hv00040	329	2e-90	Hv00040	140	1e-34
gi|83922581|gb|DN740176.1|DN740176 Pp1810 Phakopsora pachyrhizi germinating urediniospores cDNA 5', mRNAsequence Posada-Buitrago & Frederick 2005	Hv01072	74	2e-13	Hv01072	194	4e-71
gi|83922580|gb|DN740175.1|DN740175 Pp1809 Phakopsora pachyrhizi germinating urediniospores cDNA 5', mRNAsequence Posada-Buitrago & Frederick 2005	No_hits			Hv08785	66	9e-12
gi|83922579|gb|DN740174.1|DN740174 Pp1807 Phakopsora pachyrhizi germinating urediniospores cDNA 5', mRNAsequence Posada-Buitrago & Frederick 2005	No_hits			No_hits
gi|83922578|gb|DN740173.1|DN740173 Pp1806 Phakopsora pachyrhizi germinating urediniospores cDNA 5', mRNAsequence Posada-Buitrago & Frederick 2005	No_hits			Hv01710	135	3e-41
gi|83922577|gb|DN740172.1|DN740172 Pp1805 Phakopsora pachyrhizi germinating urediniospores cDNA 5', mRNAsequence Posada-Buitrago & Frederick 2005	No_hits			Hv01019	60	6e-10
gi|83922576|gb|DN740171.1|DN740171 Pp1804 Phakopsora pachyrhizi germinating urediniospores cDNA 5', mRNAsequence Posada-Buitrago & Frederick 2005	No_hits			Hv08785	65	2e-11
gi|83922575|gb|DN740170.1|DN740170 Pp1803 Phakopsora pachyrhizi germinating urediniospores cDNA 5', mRNAsequence Posada-Buitrago & Frederick 2005	No_hits			Hv08785	66	9e-12
gi|83922574|gb|DN740169.1|DN740169 Pp1802 Phakopsora pachyrhizi germinating urediniospores cDNA 5', mRNAsequence Posada-Buitrago & Frederick 2005	No_hits			Hv08785	66	9e-12
gi|83922573|gb|DN740168.1|DN740168 Pp1801 Phakopsora pachyrhizi germinating urediniospores cDNA 5', mRNAsequence Posada-Buitrago & Frederick 2005	No_hits			No_hits
gi|83922572|gb|DN740167.1|DN740167 Pp1748 Phakopsora pachyrhizi germinating urediniospores cDNA 5', mRNAsequence Posada-Buitrago & Frederick 2005	No_hits			No_hits
gi|83922571|gb|DN740166.1|DN740166 Pp1747 Phakopsora pachyrhizi germinating urediniospores cDNA 5', mRNAsequence Posada-Buitrago & Frederick 2005	No_hits			No_hits
gi|83922570|gb|DN740165.1|DN740165 Pp1744 Phakopsora pachyrhizi germinating urediniospores cDNA 5', mRNAsequence Posada-Buitrago & Frederick 2005	Hv00684	64	2e-10	Hv00684	210	2e-55
gi|83922569|gb|DN740164.1|DN740164 Pp1743 Phakopsora pachyrhizi germinating urediniospores cDNA 5', mRNAsequence Posada-Buitrago & Frederick 2005	Hv07382	52	8e-07	Hv00638	55	2e-13
gi|83922568|gb|DN740163.1|DN740163 Pp1742 Phakopsora pachyrhizi germinating urediniospores cDNA 5', mRNAsequence Posada-Buitrago & Frederick 2005	No_hits			No_hits
gi|83922567|gb|DN740162.1|DN740162 Pp1741 Phakopsora pachyrhizi germinating urediniospores cDNA 5', mRNAsequence Posada-Buitrago & Frederick 2005	No_hits			Hv08785	66	9e-12
gi|83922566|gb|DN740161.1|DN740161 Pp1740 Phakopsora pachyrhizi germinating urediniospores cDNA 5', mRNAsequence Posada-Buitrago & Frederick 2005	No_hits			Hv02030	138	7e-43
gi|83922565|gb|DN740160.1|DN740160 Pp1737 Phakopsora pachyrhizi germinating urediniospores cDNA 5', mRNAsequence Posada-Buitrago & Frederick 2005	No_hits			Hv02163	182	6e-47
gi|83922564|gb|DN740159.1|DN740159 Pp1736 Phakopsora pachyrhizi germinating urediniospores cDNA 5', mRNAsequence Posada-Buitrago & Frederick 2005	Hv00469	281	5e-76	Hv00469	365	1e-110
gi|83922563|gb|DN740158.1|DN740158 Pp1735 Phakopsora pachyrhizi germinating urediniospores cDNA 5', mRNAsequence Posada-Buitrago & Frederick 2005	No_hits			Hv01501	233	1e-71
gi|83922562|gb|DN740157.1|DN740157 Pp1734 Phakopsora pachyrhizi germinating urediniospores cDNA 5', mRNAsequence Posada-Buitrago & Frederick 2005	No_hits			Hv02113	177	1e-45
gi|83922561|gb|DN740156.1|DN740156 Pp1733 Phakopsora pachyrhizi germinating urediniospores cDNA 5', mRNAsequence Posada-Buitrago & Frederick 2005	No_hits			No_hits
gi|83922560|gb|DN740155.1|DN740155 Pp1732 Phakopsora pachyrhizi germinating urediniospores cDNA 5', mRNAsequence Posada-Buitrago & Frederick 2005	Hv04556	60	3e-09	No_hits
gi|83922559|gb|DN740154.1|DN740154 Pp1731 Phakopsora pachyrhizi germinating urediniospores cDNA 5', mRNAsequence Posada-Buitrago & Frederick 2005	Hv07716	52	8e-07	Hv00638	55	2e-13
gi|83922558|gb|DN740153.1|DN740153 Pp1730 Phakopsora pachyrhizi germinating urediniospores cDNA 5', mRNAsequence Posada-Buitrago & Frederick 2005	Hv00148	176	2e-44	Hv00148	98	2e-21
gi|83922557|gb|DN740152.1|DN740152 Pp1729 Phakopsora pachyrhizi germinating urediniospores cDNA 5', mRNAsequence Posada-Buitrago & Frederick 2005	No_hits			No_hits
gi|83922556|gb|DN740151.1|DN740151 Pp1728 Phakopsora pachyrhizi germinating urediniospores cDNA 5', mRNAsequence Posada-Buitrago & Frederick 2005	No_hits			Hv02030	138	4e-49
gi|83922555|gb|DN740150.1|DN740150 Pp1727 Phakopsora pachyrhizi germinating urediniospores cDNA 5', mRNAsequence Posada-Buitrago & Frederick 2005	No_hits			Hv00331	144	3e-45
gi|83922554|gb|DN740149.1|DN740149 Pp1725 Phakopsora pachyrhizi germinating urediniospores cDNA 5', mRNAsequence Posada-Buitrago & Frederick 2005	No_hits			No_hits
gi|83922553|gb|DN740148.1|DN740148 Pp1724 Phakopsora pachyrhizi germinating urediniospores cDNA 5', mRNAsequence Posada-Buitrago & Frederick 2005	Hv00469	283	1e-76	Hv00469	400	1e-112
gi|83922552|gb|DN740147.1|DN740147 Pp1723 Phakopsora pachyrhizi germinating urediniospores cDNA 5', mRNAsequence Posada-Buitrago & Frederick 2005	No_hits			Hv08785	65	2e-11
gi|83922551|gb|DN740146.1|DN740146 Pp1722 Phakopsora pachyrhizi germinating urediniospores cDNA 5', mRNAsequence Posada-Buitrago & Frederick 2005	No_hits			Hv02113	177	1e-45
gi|83922550|gb|DN740145.1|DN740145 Pp1719 Phakopsora pachyrhizi germinating urediniospores cDNA 5', mRNAsequence Posada-Buitrago & Frederick 2005	No_hits			No_hits
gi|83922549|gb|DN740144.1|DN740144 Pp1718 Phakopsora pachyrhizi germinating urediniospores cDNA 5', mRNAsequence Posada-Buitrago & Frederick 2005	Hv00148	176	2e-44	Hv00148	98	2e-21
gi|83922548|gb|DN740143.1|DN740143 Pp1717 Phakopsora pachyrhizi germinating urediniospores cDNA 5', mRNAsequence Posada-Buitrago & Frederick 2005	No_hits			No_hits
gi|83922547|gb|DN740142.1|DN740142 Pp1715 Phakopsora pachyrhizi germinating urediniospores cDNA 5', mRNAsequence Posada-Buitrago & Frederick 2005	No_hits			Hv08785	65	2e-11
gi|83922546|gb|DN740141.1|DN740141 Pp1714 Phakopsora pachyrhizi germinating urediniospores cDNA 5', mRNAsequence Posada-Buitrago & Frederick 2005	No_hits			Hv00720	427	1e-120
gi|83922545|gb|DN740140.1|DN740140 Pp1713 Phakopsora pachyrhizi germinating urediniospores cDNA 5', mRNAsequence Posada-Buitrago & Frederick 2005	No_hits			Hv00322	223	1e-58
gi|83922544|gb|DN740139.1|DN740139 Pp1712 Phakopsora pachyrhizi germinating urediniospores cDNA 5', mRNAsequence Posada-Buitrago & Frederick 2005	No_hits			No_hits
gi|83922543|gb|DN740138.1|DN740138 Pp1711 Phakopsora pachyrhizi germinating urediniospores cDNA 5', mRNAsequence Posada-Buitrago & Frederick 2005	No_hits			No_hits
gi|83922542|gb|DN740137.1|DN740137 Pp1709 Phakopsora pachyrhizi germinating urediniospores cDNA 5', mRNAsequence Posada-Buitrago & Frederick 2005	Hv00684	64	2e-10	Hv00684	210	2e-55
gi|83922541|gb|DN740136.1|DN740136 Pp1708 Phakopsora pachyrhizi germinating urediniospores cDNA 5', mRNAsequence Posada-Buitrago & Frederick 2005	No_hits			Hv05127	51	2e-09
gi|83922540|gb|DN740135.1|DN740135 Pp1707 Phakopsora pachyrhizi germinating urediniospores cDNA 5', mRNAsequence Posada-Buitrago & Frederick 2005	No_hits			No_hits
gi|83922539|gb|DN740134.1|DN740134 Pp1706 Phakopsora pachyrhizi germinating urediniospores cDNA 5', mRNAsequence Posada-Buitrago & Frederick 2005	No_hits			No_hits
gi|83922538|gb|DN740133.1|DN740133 Pp1705 Phakopsora pachyrhizi germinating urediniospores cDNA 5', mRNAsequence Posada-Buitrago & Frederick 2005	No_hits			Hv00125	93	5e-20
gi|83922537|gb|DN740132.1|DN740132 Pp1704 Phakopsora pachyrhizi germinating urediniospores cDNA 5', mRNAsequence Posada-Buitrago & Frederick 2005	No_hits			Hv06756	61	2e-10
gi|83922536|gb|DN740131.1|DN740131 Pp1703 Phakopsora pachyrhizi germinating urediniospores cDNA 5', mRNAsequence Posada-Buitrago & Frederick 2005	Hv00191	50	3e-06	Hv00191	293	2e-80
gi|83922535|gb|DN740130.1|DN740130 Pp1702 Phakopsora pachyrhizi germinating urediniospores cDNA 5', mRNAsequence Posada-Buitrago & Frederick 2005	No_hits			No_hits
gi|83922534|gb|DN740129.1|DN740129 Pp1701 Phakopsora pachyrhizi germinating urediniospores cDNA 5', mRNAsequence Posada-Buitrago & Frederick 2005	No_hits			No_hits
gi|83922533|gb|DN740128.1|DN740128 Pp1648 Phakopsora pachyrhizi germinating urediniospores cDNA 5', mRNAsequence Posada-Buitrago & Frederick 2005	No_hits			No_hits
gi|83922532|gb|DN740127.1|DN740127 Pp1647 Phakopsora pachyrhizi germinating urediniospores cDNA 5', mRNAsequence Posada-Buitrago & Frederick 2005	No_hits			No_hits
gi|83922531|gb|DN740126.1|DN740126 Pp1646 Phakopsora pachyrhizi germinating urediniospores cDNA 5', mRNAsequence Posada-Buitrago & Frederick 2005	No_hits			No_hits
gi|83922530|gb|DN740125.1|DN740125 Pp1645 Phakopsora pachyrhizi germinating urediniospores cDNA 5', mRNAsequence Posada-Buitrago & Frederick 2005	No_hits			Hv00125	62	1e-14
gi|83922529|gb|DN740124.1|DN740124 Pp1644 Phakopsora pachyrhizi germinating urediniospores cDNA 5', mRNAsequence Posada-Buitrago & Frederick 2005	No_hits			No_hits
gi|83922528|gb|DN740123.1|DN740123 Pp1643 Phakopsora pachyrhizi germinating urediniospores cDNA 5', mRNAsequence Posada-Buitrago & Frederick 2005	No_hits			No_hits
gi|83922527|gb|DN740122.1|DN740122 Pp1642 Phakopsora pachyrhizi germinating urediniospores cDNA 5', mRNAsequence Posada-Buitrago & Frederick 2005	No_hits			No_hits
gi|83922526|gb|DN740121.1|DN740121 Pp1640 Phakopsora pachyrhizi germinating urediniospores cDNA 5', mRNAsequence Posada-Buitrago & Frederick 2005	No_hits			No_hits
gi|83922525|gb|DN740120.1|DN740120 Pp1638 Phakopsora pachyrhizi germinating urediniospores cDNA 5', mRNAsequence Posada-Buitrago & Frederick 2005	No_hits			Hv04407	50	5e-14
gi|83922524|gb|DN740119.1|DN740119 Pp1637 Phakopsora pachyrhizi germinating urediniospores cDNA 5', mRNAsequence Posada-Buitrago & Frederick 2005	No_hits			No_hits
gi|83922523|gb|DN740118.1|DN740118 Pp1636 Phakopsora pachyrhizi germinating urediniospores cDNA 5', mRNAsequence Posada-Buitrago & Frederick 2005	No_hits			No_hits
gi|83922522|gb|DN740117.1|DN740117 Pp1635 Phakopsora pachyrhizi germinating urediniospores cDNA 5', mRNAsequence Posada-Buitrago & Frederick 2005	No_hits			Hv05433	45	2e-08
gi|83922521|gb|DN740116.1|DN740116 Pp1634 Phakopsora pachyrhizi germinating urediniospores cDNA 5', mRNAsequence Posada-Buitrago & Frederick 2005	No_hits			No_hits
gi|83922520|gb|DN740115.1|DN740115 Pp1631 Phakopsora pachyrhizi germinating urediniospores cDNA 5', mRNAsequence Posada-Buitrago & Frederick 2005	No_hits			No_hits
gi|83922519|gb|DN740114.1|DN740114 Pp1629 Phakopsora pachyrhizi germinating urediniospores cDNA 5', mRNAsequence Posada-Buitrago & Frederick 2005	No_hits			No_hits
gi|83922518|gb|DN740113.1|DN740113 Pp1626 Phakopsora pachyrhizi germinating urediniospores cDNA 5', mRNAsequence Posada-Buitrago & Frederick 2005	No_hits			No_hits
gi|83922517|gb|DN740112.1|DN740112 Pp1625 Phakopsora pachyrhizi germinating urediniospores cDNA 5', mRNAsequence Posada-Buitrago & Frederick 2005	No_hits			Hv01058	59	1e-20
gi|83922516|gb|DN740111.1|DN740111 Pp1619 Phakopsora pachyrhizi germinating urediniospores cDNA 5', mRNAsequence Posada-Buitrago & Frederick 2005	No_hits			No_hits
gi|83922515|gb|DN740110.1|DN740110 Pp1618 Phakopsora pachyrhizi germinating urediniospores cDNA 5', mRNAsequence Posada-Buitrago & Frederick 2005	No_hits			No_hits
gi|83922514|gb|DN740109.1|DN740109 Pp1617 Phakopsora pachyrhizi germinating urediniospores cDNA 5', mRNAsequence Posada-Buitrago & Frederick 2005	No_hits			No_hits
gi|83922513|gb|DN740108.1|DN740108 Pp1616 Phakopsora pachyrhizi germinating urediniospores cDNA 5', mRNAsequence Posada-Buitrago & Frederick 2005	No_hits			No_hits
gi|83922512|gb|DN740107.1|DN740107 Pp1615 Phakopsora pachyrhizi germinating urediniospores cDNA 5', mRNAsequence Posada-Buitrago & Frederick 2005	No_hits			Hv02079	103	1e-32
gi|83922511|gb|DN740106.1|DN740106 Pp1614 Phakopsora pachyrhizi germinating urediniospores cDNA 5', mRNAsequence Posada-Buitrago & Frederick 2005	No_hits			No_hits
gi|83922510|gb|DN740105.1|DN740105 Pp1609 Phakopsora pachyrhizi germinating urediniospores cDNA 5', mRNAsequence Posada-Buitrago & Frederick 2005	No_hits			Hv00643	29	5e-07
gi|83922509|gb|DN740104.1|DN740104 Pp1606 Phakopsora pachyrhizi germinating urediniospores cDNA 5', mRNAsequence Posada-Buitrago & Frederick 2005	No_hits			No_hits
gi|83922508|gb|DN740103.1|DN740103 Pp1605 Phakopsora pachyrhizi germinating urediniospores cDNA 5', mRNAsequence Posada-Buitrago & Frederick 2005	No_hits			No_hits
gi|83922507|gb|DN740102.1|DN740102 Pp1604 Phakopsora pachyrhizi germinating urediniospores cDNA 5', mRNAsequence Posada-Buitrago & Frederick 2005	No_hits			Hv06142	47	5e-07
gi|83922506|gb|DN740101.1|DN740101 Pp1603 Phakopsora pachyrhizi germinating urediniospores cDNA 5', mRNAsequence Posada-Buitrago & Frederick 2005	No_hits			No_hits
gi|83922505|gb|DN740100.1|DN740100 Pp1602 Phakopsora pachyrhizi germinating urediniospores cDNA 5', mRNAsequence Posada-Buitrago & Frederick 2005	No_hits			No_hits
gi|83922504|gb|DN740099.1|DN740099 Pp1601 Phakopsora pachyrhizi germinating urediniospores cDNA 5', mRNAsequence Posada-Buitrago & Frederick 2005	No_hits			Hv08785	79	1e-15
gi|83922503|gb|DN740098.1|DN740098 Pp1548 Phakopsora pachyrhizi germinating urediniospores cDNA 5', mRNAsequence Posada-Buitrago & Frederick 2005	No_hits			No_hits
gi|83922502|gb|DN740097.1|DN740097 Pp1547 Phakopsora pachyrhizi germinating urediniospores cDNA 5', mRNAsequence Posada-Buitrago & Frederick 2005	No_hits			Hv00405	106	4e-24
gi|83922501|gb|DN740096.1|DN740096 Pp1545 Phakopsora pachyrhizi germinating urediniospores cDNA 5', mRNAsequence Posada-Buitrago & Frederick 2005	No_hits			No_hits
gi|83922500|gb|DN740095.1|DN740095 Pp1544 Phakopsora pachyrhizi germinating urediniospores cDNA 5', mRNAsequence Posada-Buitrago & Frederick 2005	No_hits			No_hits
gi|83922499|gb|DN740094.1|DN740094 Pp1542 Phakopsora pachyrhizi germinating urediniospores cDNA 5', mRNAsequence Posada-Buitrago & Frederick 2005	No_hits			Hv01710	84	1e-23
gi|83922498|gb|DN740093.1|DN740093 Pp1541 Phakopsora pachyrhizi germinating urediniospores cDNA 5', mRNAsequence Posada-Buitrago & Frederick 2005	Hv08478	50	3e-06	Hv00476	226	2e-84
gi|83922497|gb|DN740092.1|DN740092 Pp1540 Phakopsora pachyrhizi germinating urediniospores cDNA 5', mRNAsequence Posada-Buitrago & Frederick 2005	No_hits			No_hits
gi|83922496|gb|DN740091.1|DN740091 Pp1538 Phakopsora pachyrhizi germinating urediniospores cDNA 5', mRNAsequence Posada-Buitrago & Frederick 2005	No_hits			No_hits
gi|83922495|gb|DN740090.1|DN740090 Pp1536 Phakopsora pachyrhizi germinating urediniospores cDNA 5', mRNAsequence Posada-Buitrago & Frederick 2005	No_hits			Hv00122	142	6e-38
gi|83922494|gb|DN740089.1|DN740089 Pp1534 Phakopsora pachyrhizi germinating urediniospores cDNA 5', mRNAsequence Posada-Buitrago & Frederick 2005	No_hits			Hv08785	65	1e-11
gi|83922493|gb|DN740088.1|DN740088 Pp1531 Phakopsora pachyrhizi germinating urediniospores cDNA 5', mRNAsequence Posada-Buitrago & Frederick 2005	No_hits			Hv05433	69	3e-14
gi|83922492|gb|DN740087.1|DN740087 Pp1529 Phakopsora pachyrhizi germinating urediniospores cDNA 5', mRNAsequence Posada-Buitrago & Frederick 2005	No_hits			Hv00489	30	2e-09
gi|83922491|gb|DN740086.1|DN740086 Pp1527 Phakopsora pachyrhizi germinating urediniospores cDNA 5', mRNAsequence Posada-Buitrago & Frederick 2005	No_hits			Hv09485	67	4e-23
gi|83922490|gb|DN740085.1|DN740085 Pp1525 Phakopsora pachyrhizi germinating urediniospores cDNA 5', mRNAsequence Posada-Buitrago & Frederick 2005	No_hits			Hv08785	65	2e-11
gi|83922489|gb|DN740084.1|DN740084 Pp1524 Phakopsora pachyrhizi germinating urediniospores cDNA 5', mRNAsequence Posada-Buitrago & Frederick 2005	No_hits			No_hits
gi|83922488|gb|DN740083.1|DN740083 Pp1523 Phakopsora pachyrhizi germinating urediniospores cDNA 5', mRNAsequence Posada-Buitrago & Frederick 2005	No_hits			No_hits
gi|83922487|gb|DN740082.1|DN740082 Pp1521 Phakopsora pachyrhizi germinating urediniospores cDNA 5', mRNAsequence Posada-Buitrago & Frederick 2005	No_hits			No_hits
gi|83922486|gb|DN740081.1|DN740081 Pp1520 Phakopsora pachyrhizi germinating urediniospores cDNA 5', mRNAsequence Posada-Buitrago & Frederick 2005	Hv05852	50	3e-06	Hv01278	111	1e-25
gi|83922485|gb|DN740080.1|DN740080 Pp1517 Phakopsora pachyrhizi germinating urediniospores cDNA 5', mRNAsequence Posada-Buitrago & Frederick 2005	No_hits			Hv00514	56	7e-09
gi|83922484|gb|DN740079.1|DN740079 Pp1516 Phakopsora pachyrhizi germinating urediniospores cDNA 5', mRNAsequence Posada-Buitrago & Frederick 2005	No_hits			No_hits
gi|83922483|gb|DN740078.1|DN740078 Pp1515 Phakopsora pachyrhizi germinating urediniospores cDNA 5', mRNAsequence Posada-Buitrago & Frederick 2005	No_hits			No_hits
gi|83922482|gb|DN740077.1|DN740077 Pp1514 Phakopsora pachyrhizi germinating urediniospores cDNA 5', mRNAsequence Posada-Buitrago & Frederick 2005	No_hits			No_hits
gi|83922481|gb|DN740076.1|DN740076 Pp1513 Phakopsora pachyrhizi germinating urediniospores cDNA 5', mRNAsequence Posada-Buitrago & Frederick 2005	No_hits			No_hits
gi|83922480|gb|DN740075.1|DN740075 Pp1512 Phakopsora pachyrhizi germinating urediniospores cDNA 5', mRNAsequence Posada-Buitrago & Frederick 2005	No_hits			Hv00125	49	2e-10
gi|83922479|gb|DN740074.1|DN740074 Pp1511 Phakopsora pachyrhizi germinating urediniospores cDNA 5', mRNAsequence Posada-Buitrago & Frederick 2005	No_hits			Hv01977	191	1e-49
gi|83922478|gb|DN740073.1|DN740073 Pp1510 Phakopsora pachyrhizi germinating urediniospores cDNA 5', mRNAsequence Posada-Buitrago & Frederick 2005	No_hits			Hv00125	67	4e-12
gi|83922477|gb|DN740072.1|DN740072 Pp1509 Phakopsora pachyrhizi germinating urediniospores cDNA 5', mRNAsequence Posada-Buitrago & Frederick 2005	No_hits			No_hits
gi|83922476|gb|DN740071.1|DN740071 Pp1506 Phakopsora pachyrhizi germinating urediniospores cDNA 5', mRNAsequence Posada-Buitrago & Frederick 2005	No_hits			No_hits
gi|83922475|gb|DN740070.1|DN740070 Pp1505 Phakopsora pachyrhizi germinating urediniospores cDNA 5', mRNAsequence Posada-Buitrago & Frederick 2005	No_hits			No_hits
gi|83922474|gb|DN740069.1|DN740069 Pp1504 Phakopsora pachyrhizi germinating urediniospores cDNA 5', mRNAsequence Posada-Buitrago & Frederick 2005	Hv00820	135	7e-32	Hv00820	286	3e-78
gi|83922473|gb|DN740068.1|DN740068 Pp1503 Phakopsora pachyrhizi germinating urediniospores cDNA 5', mRNAsequence Posada-Buitrago & Frederick 2005	No_hits			Hv00331	179	6e-46
gi|83922472|gb|DN740067.1|DN740067 Pp1502 Phakopsora pachyrhizi germinating urediniospores cDNA 5', mRNAsequence Posada-Buitrago & Frederick 2005	No_hits			No_hits
gi|83922471|gb|DN740066.1|DN740066 Pp1501 Phakopsora pachyrhizi germinating urediniospores cDNA 5', mRNAsequence Posada-Buitrago & Frederick 2005	No_hits			No_hits
gi|83922470|gb|DN740065.1|DN740065 Pp1448 Phakopsora pachyrhizi germinating urediniospores cDNA 5', mRNAsequence Posada-Buitrago & Frederick 2005	No_hits			No_hits
gi|83922469|gb|DN740064.1|DN740064 Pp1447 Phakopsora pachyrhizi germinating urediniospores cDNA 5', mRNAsequence Posada-Buitrago & Frederick 2005	No_hits			No_hits
gi|83922468|gb|DN740063.1|DN740063 Pp1446 Phakopsora pachyrhizi germinating urediniospores cDNA 5', mRNAsequence Posada-Buitrago & Frederick 2005	Hv08406	714	0	Hv08406	303	2e-83
gi|83922467|gb|DN740062.1|DN740062 Pp1445 Phakopsora pachyrhizi germinating urediniospores cDNA 5', mRNAsequence Posada-Buitrago & Frederick 2005	No_hits			No_hits
gi|83922466|gb|DN740061.1|DN740061 Pp1444 Phakopsora pachyrhizi germinating urediniospores cDNA 5', mRNAsequence Posada-Buitrago & Frederick 2005	No_hits			No_hits
gi|83922465|gb|DN740060.1|DN740060 Pp1441 Phakopsora pachyrhizi germinating urediniospores cDNA 5', mRNAsequence Posada-Buitrago & Frederick 2005	No_hits			No_hits
gi|83922464|gb|DN740059.1|DN740059 Pp1440 Phakopsora pachyrhizi germinating urediniospores cDNA 5', mRNAsequence Posada-Buitrago & Frederick 2005	No_hits			No_hits
gi|83922463|gb|DN740058.1|DN740058 Pp1439 Phakopsora pachyrhizi germinating urediniospores cDNA 5', mRNAsequence Posada-Buitrago & Frederick 2005	No_hits			Hv00326	269	4e-73
gi|83922462|gb|DN740057.1|DN740057 Pp1438 Phakopsora pachyrhizi germinating urediniospores cDNA 5', mRNAsequence Posada-Buitrago & Frederick 2005	No_hits			Hv08785	52	1e-07
gi|83922461|gb|DN740056.1|DN740056 Pp1437 Phakopsora pachyrhizi germinating urediniospores cDNA 5', mRNAsequence Posada-Buitrago & Frederick 2005	No_hits			No_hits
gi|83922460|gb|DN740055.1|DN740055 Pp1434 Phakopsora pachyrhizi germinating urediniospores cDNA 5', mRNAsequence Posada-Buitrago & Frederick 2005	No_hits			No_hits
gi|83922459|gb|DN740054.1|DN740054 Pp1433 Phakopsora pachyrhizi germinating urediniospores cDNA 5', mRNAsequence Posada-Buitrago & Frederick 2005	No_hits			Hv01438	254	1e-68
gi|83922458|gb|DN740053.1|DN740053 Pp1432 Phakopsora pachyrhizi germinating urediniospores cDNA 5', mRNAsequence Posada-Buitrago & Frederick 2005	Hv00161	133	3e-31	Hv00161	312	1e-105
gi|83922457|gb|DN740052.1|DN740052 Pp1431 Phakopsora pachyrhizi germinating urediniospores cDNA 5', mRNAsequence Posada-Buitrago & Frederick 2005	No_hits			No_hits
gi|83922456|gb|DN740051.1|DN740051 Pp1430 Phakopsora pachyrhizi germinating urediniospores cDNA 5', mRNAsequence Posada-Buitrago & Frederick 2005	No_hits			Hv08785	62	1e-10
gi|83922455|gb|DN740050.1|DN740050 Pp1429 Phakopsora pachyrhizi germinating urediniospores cDNA 5', mRNAsequence Posada-Buitrago & Frederick 2005	No_hits			Hv00409	57	6e-15
gi|83922454|gb|DN740049.1|DN740049 Pp1428 Phakopsora pachyrhizi germinating urediniospores cDNA 5', mRNAsequence Posada-Buitrago & Frederick 2005	No_hits			No_hits
gi|83922453|gb|DN740048.1|DN740048 Pp1427 Phakopsora pachyrhizi germinating urediniospores cDNA 5', mRNAsequence Posada-Buitrago & Frederick 2005	No_hits			No_hits
gi|83922452|gb|DN740047.1|DN740047 Pp1426 Phakopsora pachyrhizi germinating urediniospores cDNA 5', mRNAsequence Posada-Buitrago & Frederick 2005	No_hits			Hv08785	66	9e-12
gi|83922451|gb|DN740046.1|DN740046 Pp1425 Phakopsora pachyrhizi germinating urediniospores cDNA 5', mRNAsequence Posada-Buitrago & Frederick 2005	No_hits			No_hits
gi|83922450|gb|DN740045.1|DN740045 Pp1424 Phakopsora pachyrhizi germinating urediniospores cDNA 5', mRNAsequence Posada-Buitrago & Frederick 2005	No_hits			Hv04294	39	2e-06
gi|83922449|gb|DN740044.1|DN740044 Pp1423 Phakopsora pachyrhizi germinating urediniospores cDNA 5', mRNAsequence Posada-Buitrago & Frederick 2005	No_hits			No_hits
gi|83922448|gb|DN740043.1|DN740043 Pp1422 Phakopsora pachyrhizi germinating urediniospores cDNA 5', mRNAsequence Posada-Buitrago & Frederick 2005	No_hits			No_hits
gi|83922447|gb|DN740042.1|DN740042 Pp1421 Phakopsora pachyrhizi germinating urediniospores cDNA 5', mRNAsequence Posada-Buitrago & Frederick 2005	No_hits			Hv01705	89	1e-18
gi|83922446|gb|DN740041.1|DN740041 Pp1420 Phakopsora pachyrhizi germinating urediniospores cDNA 5', mRNAsequence Posada-Buitrago & Frederick 2005	Hv08226	248	6e-66	Hv00247	237	4e-67
gi|83922445|gb|DN740040.1|DN740040 Pp1419 Phakopsora pachyrhizi germinating urediniospores cDNA 5', mRNAsequence Posada-Buitrago & Frederick 2005	No_hits			No_hits
gi|83922444|gb|DN740039.1|DN740039 Pp1418 Phakopsora pachyrhizi germinating urediniospores cDNA 5', mRNAsequence Posada-Buitrago & Frederick 2005	Hv01516	52	8e-07	Hv01516	194	1e-50
gi|83922443|gb|DN740038.1|DN740038 Pp1417 Phakopsora pachyrhizi germinating urediniospores cDNA 5', mRNAsequence Posada-Buitrago & Frederick 2005	Hv01573	50	3e-06	Hv01573	143	2e-38
gi|83922442|gb|DN740037.1|DN740037 Pp1416 Phakopsora pachyrhizi germinating urediniospores cDNA 5', mRNAsequence Posada-Buitrago & Frederick 2005	No_hits			Hv08785	65	2e-11
gi|83922441|gb|DN740036.1|DN740036 Pp1415 Phakopsora pachyrhizi germinating urediniospores cDNA 5', mRNAsequence Posada-Buitrago & Frederick 2005	No_hits			No_hits
gi|83922440|gb|DN740035.1|DN740035 Pp1414 Phakopsora pachyrhizi germinating urediniospores cDNA 5', mRNAsequence Posada-Buitrago & Frederick 2005	No_hits			Hv08785	65	2e-11
gi|83922439|gb|DN740034.1|DN740034 Pp1413 Phakopsora pachyrhizi germinating urediniospores cDNA 5', mRNAsequence Posada-Buitrago & Frederick 2005	No_hits			Hv01515	47	3e-06
gi|83922438|gb|DN740033.1|DN740033 Pp1411 Phakopsora pachyrhizi germinating urediniospores cDNA 5', mRNAsequence Posada-Buitrago & Frederick 2005	No_hits			No_hits
gi|83922437|gb|DN740032.1|DN740032 Pp1410 Phakopsora pachyrhizi germinating urediniospores cDNA 5', mRNAsequence Posada-Buitrago & Frederick 2005	No_hits			No_hits
gi|83922436|gb|DN740031.1|DN740031 Pp1409 Phakopsora pachyrhizi germinating urediniospores cDNA 5', mRNAsequence Posada-Buitrago & Frederick 2005	No_hits			Hv01384	123	8e-32
gi|83922435|gb|DN740030.1|DN740030 Pp1408 Phakopsora pachyrhizi germinating urediniospores cDNA 5', mRNAsequence Posada-Buitrago & Frederick 2005	No_hits			Hv00720	354	9e-99
gi|83922434|gb|DN740029.1|DN740029 Pp1407 Phakopsora pachyrhizi germinating urediniospores cDNA 5', mRNAsequence Posada-Buitrago & Frederick 2005	No_hits			No_hits
gi|83922433|gb|DN740028.1|DN740028 Pp1406 Phakopsora pachyrhizi germinating urediniospores cDNA 5', mRNAsequence Posada-Buitrago & Frederick 2005	Hv03462	56	5e-08	Hv08551	50	5e-07
gi|83922432|gb|DN740027.1|DN740027 Pp1405 Phakopsora pachyrhizi germinating urediniospores cDNA 5', mRNAsequence Posada-Buitrago & Frederick 2005	No_hits			Hv01527	43	5e-06
gi|83922431|gb|DN740026.1|DN740026 Pp1404 Phakopsora pachyrhizi germinating urediniospores cDNA 5', mRNAsequence Posada-Buitrago & Frederick 2005	No_hits			Hv08785	65	2e-11
gi|83922430|gb|DN740025.1|DN740025 Pp1403 Phakopsora pachyrhizi germinating urediniospores cDNA 5', mRNAsequence Posada-Buitrago & Frederick 2005	No_hits			No_hits
gi|83922429|gb|DN740024.1|DN740024 Pp1402 Phakopsora pachyrhizi germinating urediniospores cDNA 5', mRNAsequence Posada-Buitrago & Frederick 2005	No_hits			Hv00489	87	4e-18
gi|83922428|gb|DN740023.1|DN740023 Pp1401 Phakopsora pachyrhizi germinating urediniospores cDNA 5', mRNAsequence Posada-Buitrago & Frederick 2005	No_hits			No_hits
gi|83922427|gb|DN740022.1|DN740022 Pp1348 Phakopsora pachyrhizi germinating urediniospores cDNA 5', mRNAsequence Posada-Buitrago & Frederick 2005	No_hits			Hv01904	156	9e-48
gi|83922426|gb|DN740021.1|DN740021 Pp1347 Phakopsora pachyrhizi germinating urediniospores cDNA 5', mRNAsequence Posada-Buitrago & Frederick 2005	No_hits			No_hits
gi|83922425|gb|DN740020.1|DN740020 Pp1346 Phakopsora pachyrhizi germinating urediniospores cDNA 5', mRNAsequence Posada-Buitrago & Frederick 2005	No_hits			Hv01345	99	1e-27
gi|83922424|gb|DN740019.1|DN740019 Pp1345 Phakopsora pachyrhizi germinating urediniospores cDNA 5', mRNAsequence Posada-Buitrago & Frederick 2005	No_hits			Hv03032	47	3e-06
gi|83922423|gb|DN740018.1|DN740018 Pp1344 Phakopsora pachyrhizi germinating urediniospores cDNA 5', mRNAsequence Posada-Buitrago & Frederick 2005	Hv00264	62	6e-10	Hv00264	63	4e-20
gi|83922422|gb|DN740017.1|DN740017 Pp1343 Phakopsora pachyrhizi germinating urediniospores cDNA 5', mRNAsequence Posada-Buitrago & Frederick 2005	Hv00461	115	6e-26	Hv00461	458	1e-141
gi|83922421|gb|DN740016.1|DN740016 Pp1342 Phakopsora pachyrhizi germinating urediniospores cDNA 5', mRNAsequence Posada-Buitrago & Frederick 2005	No_hits			Hv01625	81	1e-29
gi|83922420|gb|DN740015.1|DN740015 Pp1341 Phakopsora pachyrhizi germinating urediniospores cDNA 5', mRNAsequence Posada-Buitrago & Frederick 2005	No_hits			No_hits
gi|83922419|gb|DN740014.1|DN740014 Pp1340 Phakopsora pachyrhizi germinating urediniospores cDNA 5', mRNAsequence Posada-Buitrago & Frederick 2005	Hv00176	86	5e-17	Hv00176	336	1e-101
gi|83922418|gb|DN740013.1|DN740013 Pp1339 Phakopsora pachyrhizi germinating urediniospores cDNA 5', mRNAsequence Posada-Buitrago & Frederick 2005	No_hits			No_hits
gi|83922417|gb|DN740012.1|DN740012 Pp1338 Phakopsora pachyrhizi germinating urediniospores cDNA 5', mRNAsequence Posada-Buitrago & Frederick 2005	No_hits			No_hits
gi|83922416|gb|DN740011.1|DN740011 Pp1337 Phakopsora pachyrhizi germinating urediniospores cDNA 5', mRNAsequence Posada-Buitrago & Frederick 2005	No_hits			Hv01795	244	6e-80
gi|83922415|gb|DN740010.1|DN740010 Pp1336 Phakopsora pachyrhizi germinating urediniospores cDNA 5', mRNAsequence Posada-Buitrago & Frederick 2005	No_hits			Hv00331	177	9e-49
gi|83922414|gb|DN740009.1|DN740009 Pp1335 Phakopsora pachyrhizi germinating urediniospores cDNA 5', mRNAsequence Posada-Buitrago & Frederick 2005	No_hits			No_hits
gi|83922413|gb|DN740008.1|DN740008 Pp1333 Phakopsora pachyrhizi germinating urediniospores cDNA 5', mRNAsequence Posada-Buitrago & Frederick 2005	No_hits			Hv08785	69	1e-12
gi|83922412|gb|DN740007.1|DN740007 Pp1332 Phakopsora pachyrhizi germinating urediniospores cDNA 5', mRNAsequence Posada-Buitrago & Frederick 2005	No_hits			No_hits
gi|83922411|gb|DN740006.1|DN740006 Pp1331 Phakopsora pachyrhizi germinating urediniospores cDNA 5', mRNAsequence Posada-Buitrago & Frederick 2005	No_hits			No_hits
gi|83922410|gb|DN740005.1|DN740005 Pp1330 Phakopsora pachyrhizi germinating urediniospores cDNA 5', mRNAsequence Posada-Buitrago & Frederick 2005	No_hits			Hv01592	291	1e-92
gi|83922409|gb|DN740004.1|DN740004 Pp1329 Phakopsora pachyrhizi germinating urediniospores cDNA 5', mRNAsequence Posada-Buitrago & Frederick 2005	No_hits			No_hits
gi|83922408|gb|DN740003.1|DN740003 Pp1328 Phakopsora pachyrhizi germinating urediniospores cDNA 5', mRNAsequence Posada-Buitrago & Frederick 2005	No_hits			Hv01019	60	6e-10
gi|83922407|gb|DN740002.1|DN740002 Pp1327 Phakopsora pachyrhizi germinating urediniospores cDNA 5', mRNAsequence Posada-Buitrago & Frederick 2005	No_hits			Hv00441	182	3e-51
gi|83922406|gb|DN740001.1|DN740001 Pp1326 Phakopsora pachyrhizi germinating urediniospores cDNA 5', mRNAsequence Posada-Buitrago & Frederick 2005	No_hits			Hv00996	81	2e-16
gi|83922405|gb|DN740000.1|DN740000 Pp1325 Phakopsora pachyrhizi germinating urediniospores cDNA 5', mRNAsequence Posada-Buitrago & Frederick 2005	Hv09048	52	7e-07	Hv01629	166	3e-42
gi|83922404|gb|DN739999.1|DN739999 Pp1324 Phakopsora pachyrhizi germinating urediniospores cDNA 5', mRNAsequence Posada-Buitrago & Frederick 2005	No_hits			No_hits
gi|83922403|gb|DN739998.1|DN739998 Pp1323 Phakopsora pachyrhizi germinating urediniospores cDNA 5', mRNAsequence Posada-Buitrago & Frederick 2005	Hv06696	58	1e-08	No_hits
gi|83922402|gb|DN739997.1|DN739997 Pp1322 Phakopsora pachyrhizi germinating urediniospores cDNA 5', mRNAsequence Posada-Buitrago & Frederick 2005	No_hits			Hv08785	77	5e-15
gi|83922401|gb|DN739996.1|DN739996 Pp1321 Phakopsora pachyrhizi germinating urediniospores cDNA 5', mRNAsequence Posada-Buitrago & Frederick 2005	No_hits			No_hits
gi|83922400|gb|DN739995.1|DN739995 Pp1320 Phakopsora pachyrhizi germinating urediniospores cDNA 5', mRNAsequence Posada-Buitrago & Frederick 2005	No_hits			No_hits
gi|83922399|gb|DN739994.1|DN739994 Pp1319 Phakopsora pachyrhizi germinating urediniospores cDNA 5', mRNAsequence Posada-Buitrago & Frederick 2005	No_hits			No_hits
gi|83922398|gb|DN739993.1|DN739993 Pp1318 Phakopsora pachyrhizi germinating urediniospores cDNA 5', mRNAsequence Posada-Buitrago & Frederick 2005	No_hits			Hv00182	189	2e-91
gi|83922397|gb|DN739992.1|DN739992 Pp1317 Phakopsora pachyrhizi germinating urediniospores cDNA 5', mRNAsequence Posada-Buitrago & Frederick 2005	No_hits			Hv01560	134	3e-41
gi|83922396|gb|DN739991.1|DN739991 Pp1316 Phakopsora pachyrhizi germinating urediniospores cDNA 5', mRNAsequence Posada-Buitrago & Frederick 2005	No_hits			Hv04407	50	9e-18
gi|83922395|gb|DN739990.1|DN739990 Pp1315 Phakopsora pachyrhizi germinating urediniospores cDNA 5', mRNAsequence Posada-Buitrago & Frederick 2005	No_hits			Hv08785	65	2e-11
gi|83922394|gb|DN739989.1|DN739989 Pp1314 Phakopsora pachyrhizi germinating urediniospores cDNA 5', mRNAsequence Posada-Buitrago & Frederick 2005	No_hits			No_hits
gi|83922393|gb|DN739988.1|DN739988 Pp1313 Phakopsora pachyrhizi germinating urediniospores cDNA 5', mRNAsequence Posada-Buitrago & Frederick 2005	No_hits			No_hits
gi|83922392|gb|DN739987.1|DN739987 Pp1312 Phakopsora pachyrhizi germinating urediniospores cDNA 5', mRNAsequence Posada-Buitrago & Frederick 2005	No_hits			No_hits
gi|83922391|gb|DN739986.1|DN739986 Pp1311 Phakopsora pachyrhizi germinating urediniospores cDNA 5', mRNAsequence Posada-Buitrago & Frederick 2005	No_hits			Hv05630	35	6e-06
gi|83922390|gb|DN739985.1|DN739985 Pp1310 Phakopsora pachyrhizi germinating urediniospores cDNA 5', mRNAsequence Posada-Buitrago & Frederick 2005	No_hits			Hv08785	71	2e-13
gi|83922389|gb|DN739984.1|DN739984 Pp1309 Phakopsora pachyrhizi germinating urediniospores cDNA 5', mRNAsequence Posada-Buitrago & Frederick 2005	No_hits			Hv08785	65	2e-11
gi|83922388|gb|DN739983.1|DN739983 Pp1308 Phakopsora pachyrhizi germinating urediniospores cDNA 5', mRNAsequence Posada-Buitrago & Frederick 2005	No_hits			No_hits
gi|83922387|gb|DN739982.1|DN739982 Pp1307 Phakopsora pachyrhizi germinating urediniospores cDNA 5', mRNAsequence Posada-Buitrago & Frederick 2005	No_hits			Hv08785	68	3e-12
gi|83922386|gb|DN739981.1|DN739981 Pp1306 Phakopsora pachyrhizi germinating urediniospores cDNA 5', mRNAsequence Posada-Buitrago & Frederick 2005	Hv01552	62	8e-10	Hv01552	189	4e-75
gi|83922385|gb|DN739980.1|DN739980 Pp1305 Phakopsora pachyrhizi germinating urediniospores cDNA 5', mRNAsequence Posada-Buitrago & Frederick 2005	No_hits			No_hits
gi|83922384|gb|DN739979.1|DN739979 Pp1304 Phakopsora pachyrhizi germinating urediniospores cDNA 5', mRNAsequence Posada-Buitrago & Frederick 2005	No_hits			Hv08785	65	2e-11
gi|83922383|gb|DN739978.1|DN739978 Pp1303 Phakopsora pachyrhizi germinating urediniospores cDNA 5', mRNAsequence Posada-Buitrago & Frederick 2005	Hv08956	58	1e-08	Hv08956	174	6e-54
gi|83922382|gb|DN739977.1|DN739977 Pp1302 Phakopsora pachyrhizi germinating urediniospores cDNA 5', mRNAsequence Posada-Buitrago & Frederick 2005	No_hits			No_hits
gi|83922381|gb|DN739976.1|DN739976 Pp1301 Phakopsora pachyrhizi germinating urediniospores cDNA 5', mRNAsequence Posada-Buitrago & Frederick 2005	No_hits			Hv00203	167	2e-42
gi|83922380|gb|DN739975.1|DN739975 Pp1246 Phakopsora pachyrhizi germinating urediniospores cDNA 5', mRNAsequence Posada-Buitrago & Frederick 2005	No_hits			Hv02120	131	8e-32
gi|83922379|gb|DN739974.1|DN739974 Pp1244 Phakopsora pachyrhizi germinating urediniospores cDNA 5', mRNAsequence Posada-Buitrago & Frederick 2005	No_hits			No_hits
gi|83922378|gb|DN739973.1|DN739973 Pp1243 Phakopsora pachyrhizi germinating urediniospores cDNA 5', mRNAsequence Posada-Buitrago & Frederick 2005	No_hits			No_hits
gi|83922377|gb|DN739972.1|DN739972 Pp1242 Phakopsora pachyrhizi germinating urediniospores cDNA 5', mRNAsequence Posada-Buitrago & Frederick 2005	No_hits			No_hits
gi|83922376|gb|DN739971.1|DN739971 Pp1241 Phakopsora pachyrhizi germinating urediniospores cDNA 5', mRNAsequence Posada-Buitrago & Frederick 2005	No_hits			No_hits
gi|83922375|gb|DN739970.1|DN739970 Pp1240 Phakopsora pachyrhizi germinating urediniospores cDNA 5', mRNAsequence Posada-Buitrago & Frederick 2005	No_hits			No_hits
gi|83922374|gb|DN739969.1|DN739969 Pp1238 Phakopsora pachyrhizi germinating urediniospores cDNA 5', mRNAsequence Posada-Buitrago & Frederick 2005	No_hits			No_hits
gi|83922373|gb|DN739968.1|DN739968 Pp1237 Phakopsora pachyrhizi germinating urediniospores cDNA 5', mRNAsequence Posada-Buitrago & Frederick 2005	No_hits			Hv04407	50	6e-08
gi|83922372|gb|DN739967.1|DN739967 Pp1236 Phakopsora pachyrhizi germinating urediniospores cDNA 5', mRNAsequence Posada-Buitrago & Frederick 2005	Hv00720	70	3e-12	Hv00720	188	1e-52
gi|83922371|gb|DN739966.1|DN739966 Pp1235 Phakopsora pachyrhizi germinating urediniospores cDNA 5', mRNAsequence Posada-Buitrago & Frederick 2005	No_hits			No_hits
gi|83922370|gb|DN739965.1|DN739965 Pp1234 Phakopsora pachyrhizi germinating urediniospores cDNA 5', mRNAsequence Posada-Buitrago & Frederick 2005	No_hits			No_hits
gi|83922369|gb|DN739964.1|DN739964 Pp1233 Phakopsora pachyrhizi germinating urediniospores cDNA 5', mRNAsequence Posada-Buitrago & Frederick 2005	No_hits			No_hits
gi|83922368|gb|DN739963.1|DN739963 Pp1232 Phakopsora pachyrhizi germinating urediniospores cDNA 5', mRNAsequence Posada-Buitrago & Frederick 2005	No_hits			No_hits
gi|83922367|gb|DN739962.1|DN739962 Pp1231 Phakopsora pachyrhizi germinating urediniospores cDNA 5', mRNAsequence Posada-Buitrago & Frederick 2005	No_hits			Hv02298	53	6e-08
gi|83922366|gb|DN739961.1|DN739961 Pp1230 Phakopsora pachyrhizi germinating urediniospores cDNA 5', mRNAsequence Posada-Buitrago & Frederick 2005	No_hits			No_hits
gi|83922365|gb|DN739960.1|DN739960 Pp1229 Phakopsora pachyrhizi germinating urediniospores cDNA 5', mRNAsequence Posada-Buitrago & Frederick 2005	No_hits			No_hits
gi|83922364|gb|DN739959.1|DN739959 Pp1228 Phakopsora pachyrhizi germinating urediniospores cDNA 5', mRNAsequence Posada-Buitrago & Frederick 2005	No_hits			No_hits
gi|83922363|gb|DN739958.1|DN739958 Pp1226 Phakopsora pachyrhizi germinating urediniospores cDNA 5', mRNAsequence Posada-Buitrago & Frederick 2005	No_hits			No_hits
gi|83922362|gb|DN739957.1|DN739957 Pp1225 Phakopsora pachyrhizi germinating urediniospores cDNA 5', mRNAsequence Posada-Buitrago & Frederick 2005	No_hits			No_hits
gi|83922361|gb|DN739956.1|DN739956 Pp1224 Phakopsora pachyrhizi germinating urediniospores cDNA 5', mRNAsequence Posada-Buitrago & Frederick 2005	No_hits			Hv04407	47	2e-15
gi|83922360|gb|DN739955.1|DN739955 Pp1222 Phakopsora pachyrhizi germinating urediniospores cDNA 5', mRNAsequence Posada-Buitrago & Frederick 2005	No_hits			No_hits
gi|83922359|gb|DN739954.1|DN739954 Pp1221 Phakopsora pachyrhizi germinating urediniospores cDNA 5', mRNAsequence Posada-Buitrago & Frederick 2005	Hv00942	66	5e-11	Hv00942	241	1e-64
gi|83922358|gb|DN739953.1|DN739953 Pp1220 Phakopsora pachyrhizi germinating urediniospores cDNA 5', mRNAsequence Posada-Buitrago & Frederick 2005	Hv04407	56	5e-08	No_hits
gi|83922357|gb|DN739952.1|DN739952 Pp1219 Phakopsora pachyrhizi germinating urediniospores cDNA 5', mRNAsequence Posada-Buitrago & Frederick 2005	No_hits			Hv08785	66	9e-12
gi|83922356|gb|DN739951.1|DN739951 Pp1218 Phakopsora pachyrhizi germinating urediniospores cDNA 5', mRNAsequence Posada-Buitrago & Frederick 2005	No_hits			No_hits
gi|83922355|gb|DN739950.1|DN739950 Pp1216 Phakopsora pachyrhizi germinating urediniospores cDNA 5', mRNAsequence Posada-Buitrago & Frederick 2005	No_hits			No_hits
gi|83922354|gb|DN739949.1|DN739949 Pp1215 Phakopsora pachyrhizi germinating urediniospores cDNA 5', mRNAsequence Posada-Buitrago & Frederick 2005	No_hits			No_hits
gi|83922353|gb|DN739948.1|DN739948 Pp1214 Phakopsora pachyrhizi germinating urediniospores cDNA 5', mRNAsequence Posada-Buitrago & Frederick 2005	No_hits			Hv00125	35	3e-07
gi|83922352|gb|DN739947.1|DN739947 Pp1213 Phakopsora pachyrhizi germinating urediniospores cDNA 5', mRNAsequence Posada-Buitrago & Frederick 2005	No_hits			Hv04243	127	4e-33
gi|83922351|gb|DN739946.1|DN739946 Pp1211 Phakopsora pachyrhizi germinating urediniospores cDNA 5', mRNAsequence Posada-Buitrago & Frederick 2005	No_hits			Hv06142	47	3e-09
gi|83922350|gb|DN739945.1|DN739945 Pp1210 Phakopsora pachyrhizi germinating urediniospores cDNA 5', mRNAsequence Posada-Buitrago & Frederick 2005	No_hits			Hv00125	37	1e-06
gi|83922349|gb|DN739944.1|DN739944 Pp1209 Phakopsora pachyrhizi germinating urediniospores cDNA 5', mRNAsequence Posada-Buitrago & Frederick 2005	No_hits			Hv07293	126	9e-36
gi|83922348|gb|DN739943.1|DN739943 Pp1208 Phakopsora pachyrhizi germinating urediniospores cDNA 5', mRNAsequence Posada-Buitrago & Frederick 2005	No_hits			No_hits
gi|83922347|gb|DN739942.1|DN739942 Pp1207 Phakopsora pachyrhizi germinating urediniospores cDNA 5', mRNAsequence Posada-Buitrago & Frederick 2005	No_hits			Hv08785	60	6e-10
gi|83922346|gb|DN739941.1|DN739941 Pp1206 Phakopsora pachyrhizi germinating urediniospores cDNA 5', mRNAsequence Posada-Buitrago & Frederick 2005	No_hits			Hv08785	54	3e-08
gi|83922345|gb|DN739940.1|DN739940 Pp1205 Phakopsora pachyrhizi germinating urediniospores cDNA 5', mRNAsequence Posada-Buitrago & Frederick 2005	No_hits			Hv00125	62	4e-12
gi|83922344|gb|DN739939.1|DN739939 Pp1204 Phakopsora pachyrhizi germinating urediniospores cDNA 5', mRNAsequence Posada-Buitrago & Frederick 2005	No_hits			Hv08785	65	2e-11
gi|83922343|gb|DN739938.1|DN739938 Pp1203 Phakopsora pachyrhizi germinating urediniospores cDNA 5', mRNAsequence Posada-Buitrago & Frederick 2005	No_hits			No_hits
gi|83922342|gb|DN739937.1|DN739937 Pp1202 Phakopsora pachyrhizi germinating urediniospores cDNA 5', mRNAsequence Posada-Buitrago & Frederick 2005	No_hits			No_hits
gi|83922341|gb|DN739936.1|DN739936 Pp1201 Phakopsora pachyrhizi germinating urediniospores cDNA 5', mRNAsequence Posada-Buitrago & Frederick 2005	Hv01700	66	5e-11	Hv09653	39	8e-08
gi|83922340|gb|DN739935.1|DN739935 Pp1148 Phakopsora pachyrhizi germinating urediniospores cDNA 5', mRNAsequence Posada-Buitrago & Frederick 2005	No_hits			No_hits
gi|83922339|gb|DN739934.1|DN739934 Pp1147 Phakopsora pachyrhizi germinating urediniospores cDNA 5', mRNAsequence Posada-Buitrago & Frederick 2005	Hv02282	351	5e-97	Hv02282	232	3e-63
gi|83922338|gb|DN739933.1|DN739933 Pp1145 Phakopsora pachyrhizi germinating urediniospores cDNA 5', mRNAsequence Posada-Buitrago & Frederick 2005	No_hits			Hv01710	88	9e-20
gi|83922337|gb|DN739932.1|DN739932 Pp1144 Phakopsora pachyrhizi germinating urediniospores cDNA 5', mRNAsequence Posada-Buitrago & Frederick 2005	No_hits			No_hits
gi|83922336|gb|DN739931.1|DN739931 Pp1143 Phakopsora pachyrhizi germinating urediniospores cDNA 5', mRNAsequence Posada-Buitrago & Frederick 2005	No_hits			No_hits
gi|83922335|gb|DN739930.1|DN739930 Pp1140 Phakopsora pachyrhizi germinating urediniospores cDNA 5', mRNAsequence Posada-Buitrago & Frederick 2005	No_hits			No_hits
gi|83922334|gb|DN739929.1|DN739929 Pp1139 Phakopsora pachyrhizi germinating urediniospores cDNA 5', mRNAsequence Posada-Buitrago & Frederick 2005	No_hits			No_hits
gi|83922333|gb|DN739928.1|DN739928 Pp1137A Phakopsorapachyrhizi germinating urediniospores cDNA 5',mRNA sequence Posada-Buitrago & Frederick 2005	No_hits			No_hits
gi|83922332|gb|DN739927.1|DN739927 Pp1136A Phakopsorapachyrhizi germinating urediniospores cDNA 5',mRNA sequence Posada-Buitrago & Frederick 2005	No_hits			No_hits
gi|83922331|gb|DN739926.1|DN739926 Pp1135 Phakopsora pachyrhizi germinating urediniospores cDNA 5', mRNAsequence Posada-Buitrago & Frederick 2005	No_hits			Hv08785	50	5e-07
gi|83922330|gb|DN739925.1|DN739925 Pp1134 Phakopsora pachyrhizi germinating urediniospores cDNA 5', mRNAsequence Posada-Buitrago & Frederick 2005	No_hits			No_hits
gi|83922329|gb|DN739924.1|DN739924 Pp1133 Phakopsora pachyrhizi germinating urediniospores cDNA 5', mRNAsequence Posada-Buitrago & Frederick 2005	No_hits			No_hits
gi|83922328|gb|DN739923.1|DN739923 Pp1132 Phakopsora pachyrhizi germinating urediniospores cDNA 5', mRNAsequence Posada-Buitrago & Frederick 2005	No_hits			Hv08785	51	1e-07
gi|83922327|gb|DN739922.1|DN739922 Pp1131 Phakopsora pachyrhizi germinating urediniospores cDNA 5', mRNAsequence Posada-Buitrago & Frederick 2005	No_hits			Hv08785	50	4e-07
gi|83922326|gb|DN739921.1|DN739921 Pp1130 Phakopsora pachyrhizi germinating urediniospores cDNA 5', mRNAsequence Posada-Buitrago & Frederick 2005	No_hits			No_hits
gi|83922325|gb|DN739920.1|DN739920 Pp1129 Phakopsora pachyrhizi germinating urediniospores cDNA 5', mRNAsequence Posada-Buitrago & Frederick 2005	No_hits			No_hits
gi|83922324|gb|DN739919.1|DN739919 Pp1128 Phakopsora pachyrhizi germinating urediniospores cDNA 5', mRNAsequence Posada-Buitrago & Frederick 2005	No_hits			No_hits
gi|83922323|gb|DN739918.1|DN739918 Pp1127 Phakopsora pachyrhizi germinating urediniospores cDNA 5', mRNAsequence Posada-Buitrago & Frederick 2005	No_hits			Hv03032	44	3e-07
gi|83922322|gb|DN739917.1|DN739917 Pp1126 Phakopsora pachyrhizi germinating urediniospores cDNA 5', mRNAsequence Posada-Buitrago & Frederick 2005	No_hits			No_hits
gi|83922321|gb|DN739916.1|DN739916 Pp1125 Phakopsora pachyrhizi germinating urediniospores cDNA 5', mRNAsequence Posada-Buitrago & Frederick 2005	No_hits			No_hits
gi|83922320|gb|DN739915.1|DN739915 Pp1124 Phakopsora pachyrhizi germinating urediniospores cDNA 5', mRNAsequence Posada-Buitrago & Frederick 2005	No_hits			No_hits
gi|83922319|gb|DN739914.1|DN739914 Pp1123 Phakopsora pachyrhizi germinating urediniospores cDNA 5', mRNAsequence Posada-Buitrago & Frederick 2005	No_hits			No_hits
gi|83922318|gb|DN739913.1|DN739913 Pp1122 Phakopsora pachyrhizi germinating urediniospores cDNA 5', mRNAsequence Posada-Buitrago & Frederick 2005	No_hits			No_hits
gi|83922317|gb|DN739912.1|DN739912 Pp1121 Phakopsora pachyrhizi germinating urediniospores cDNA 5', mRNAsequence Posada-Buitrago & Frederick 2005	No_hits			Hv01517	100	3e-22
gi|83922316|gb|DN739911.1|DN739911 Pp1120 Phakopsora pachyrhizi germinating urediniospores cDNA 5', mRNAsequence Posada-Buitrago & Frederick 2005	No_hits			No_hits
gi|83922315|gb|DN739910.1|DN739910 Pp1119 Phakopsora pachyrhizi germinating urediniospores cDNA 5', mRNAsequence Posada-Buitrago & Frederick 2005	No_hits			No_hits
gi|83922314|gb|DN739909.1|DN739909 Pp1117 Phakopsora pachyrhizi germinating urediniospores cDNA 5', mRNAsequence Posada-Buitrago & Frederick 2005	No_hits			No_hits
gi|83922313|gb|DN739908.1|DN739908 Pp1116 Phakopsora pachyrhizi germinating urediniospores cDNA 5', mRNAsequence Posada-Buitrago & Frederick 2005	No_hits			No_hits
gi|83922312|gb|DN739907.1|DN739907 Pp1115 Phakopsora pachyrhizi germinating urediniospores cDNA 5', mRNAsequence Posada-Buitrago & Frederick 2005	No_hits			No_hits
gi|83922311|gb|DN739906.1|DN739906 Pp1114 Phakopsora pachyrhizi germinating urediniospores cDNA 5', mRNAsequence Posada-Buitrago & Frederick 2005	No_hits			No_hits
gi|83922310|gb|DN739905.1|DN739905 Pp1112 Phakopsora pachyrhizi germinating urediniospores cDNA 5', mRNAsequence Posada-Buitrago & Frederick 2005	No_hits			No_hits
gi|83922309|gb|DN739904.1|DN739904 Pp1111 Phakopsora pachyrhizi germinating urediniospores cDNA 5', mRNAsequence Posada-Buitrago & Frederick 2005	No_hits			Hv08785	60	6e-10
gi|83922308|gb|DN739903.1|DN739903 Pp1110 Phakopsora pachyrhizi germinating urediniospores cDNA 5', mRNAsequence Posada-Buitrago & Frederick 2005	No_hits			No_hits
gi|83922307|gb|DN739902.1|DN739902 Pp1109 Phakopsora pachyrhizi germinating urediniospores cDNA 5', mRNAsequence Posada-Buitrago & Frederick 2005	No_hits			No_hits
gi|83922306|gb|DN739901.1|DN739901 Pp1108 Phakopsora pachyrhizi germinating urediniospores cDNA 5', mRNAsequence Posada-Buitrago & Frederick 2005	No_hits			No_hits
gi|83922305|gb|DN739900.1|DN739900 Pp1107 Phakopsora pachyrhizi germinating urediniospores cDNA 5', mRNAsequence Posada-Buitrago & Frederick 2005	Hv00170	74	2e-13	Hv00170	255	2e-83
gi|83922304|gb|DN739899.1|DN739899 Pp1106 Phakopsora pachyrhizi germinating urediniospores cDNA 5', mRNAsequence Posada-Buitrago & Frederick 2005	No_hits			No_hits
gi|83922303|gb|DN739898.1|DN739898 Pp1105 Phakopsora pachyrhizi germinating urediniospores cDNA 5', mRNAsequence Posada-Buitrago & Frederick 2005	No_hits			No_hits
gi|83922302|gb|DN739897.1|DN739897 Pp1103 Phakopsora pachyrhizi germinating urediniospores cDNA 5', mRNAsequence Posada-Buitrago & Frederick 2005	No_hits			No_hits
gi|83922301|gb|DN739896.1|DN739896 Pp1101 Phakopsora pachyrhizi germinating urediniospores cDNA 5', mRNAsequence Posada-Buitrago & Frederick 2005	No_hits			No_hits
gi|83922300|gb|DN739895.1|DN739895 Pp1048 Phakopsora pachyrhizi germinating urediniospores cDNA 5', mRNAsequence Posada-Buitrago & Frederick 2005	No_hits			Hv01501	107	1e-68
gi|83922299|gb|DN739894.1|DN739894 Pp1047 Phakopsora pachyrhizi germinating urediniospores cDNA 5', mRNAsequence Posada-Buitrago & Frederick 2005	No_hits			Hv08785	65	2e-11
gi|83922298|gb|DN739893.1|DN739893 Pp1045 Phakopsora pachyrhizi germinating urediniospores cDNA 5', mRNAsequence Posada-Buitrago & Frederick 2005	No_hits			No_hits
gi|83922297|gb|DN739892.1|DN739892 Pp1044 Phakopsora pachyrhizi germinating urediniospores cDNA 5', mRNAsequence Posada-Buitrago & Frederick 2005	No_hits			Hv00125	93	3e-27
gi|83922296|gb|DN739891.1|DN739891 Pp1043 Phakopsora pachyrhizi germinating urediniospores cDNA 5', mRNAsequence Posada-Buitrago & Frederick 2005	No_hits			Hv00125	63	5e-11
gi|83922295|gb|DN739890.1|DN739890 Pp1042 Phakopsora pachyrhizi germinating urediniospores cDNA 5', mRNAsequence Posada-Buitrago & Frederick 2005	No_hits			No_hits
gi|83922294|gb|DN739889.1|DN739889 Pp1040 Phakopsora pachyrhizi germinating urediniospores cDNA 5', mRNAsequence Posada-Buitrago & Frederick 2005	No_hits			Hv08785	65	2e-11
gi|83922293|gb|DN739888.1|DN739888 Pp1039 Phakopsora pachyrhizi germinating urediniospores cDNA 5', mRNAsequence Posada-Buitrago & Frederick 2005	No_hits			Hv08785	95	1e-20
gi|83922292|gb|DN739887.1|DN739887 Pp1038 Phakopsora pachyrhizi germinating urediniospores cDNA 5', mRNAsequence Posada-Buitrago & Frederick 2005	No_hits			No_hits
gi|83922291|gb|DN739886.1|DN739886 Pp1037 Phakopsora pachyrhizi germinating urediniospores cDNA 5', mRNAsequence Posada-Buitrago & Frederick 2005	No_hits			No_hits
gi|83922290|gb|DN739885.1|DN739885 Pp1034 Phakopsora pachyrhizi germinating urediniospores cDNA 5', mRNAsequence Posada-Buitrago & Frederick 2005	No_hits			No_hits
gi|83922289|gb|DN739884.1|DN739884 Pp1033 Phakopsora pachyrhizi germinating urediniospores cDNA 5', mRNAsequence Posada-Buitrago & Frederick 2005	No_hits			No_hits
gi|83922288|gb|DN739883.1|DN739883 Pp1032 Phakopsora pachyrhizi germinating urediniospores cDNA 5', mRNAsequence Posada-Buitrago & Frederick 2005	No_hits			Hv01625	247	1e-66
gi|83922287|gb|DN739882.1|DN739882 Pp1031 Phakopsora pachyrhizi germinating urediniospores cDNA 5', mRNAsequence Posada-Buitrago & Frederick 2005	No_hits			Hv07521	36	8e-06
gi|83922286|gb|DN739881.1|DN739881 Pp1030 Phakopsora pachyrhizi germinating urediniospores cDNA 5', mRNAsequence Posada-Buitrago & Frederick 2005	No_hits			No_hits
gi|83922285|gb|DN739880.1|DN739880 Pp1029 Phakopsora pachyrhizi germinating urediniospores cDNA 5', mRNAsequence Posada-Buitrago & Frederick 2005	No_hits			No_hits
gi|83922284|gb|DN739879.1|DN739879 Pp1028 Phakopsora pachyrhizi germinating urediniospores cDNA 5', mRNAsequence Posada-Buitrago & Frederick 2005	No_hits			No_hits
gi|83922283|gb|DN739878.1|DN739878 Pp1027 Phakopsora pachyrhizi germinating urediniospores cDNA 5', mRNAsequence Posada-Buitrago & Frederick 2005	Hv02304	262	4e-70	Hv02304	264	9e-72
gi|83922282|gb|DN739877.1|DN739877 Pp1026 Phakopsora pachyrhizi germinating urediniospores cDNA 5', mRNAsequence Posada-Buitrago & Frederick 2005	No_hits			No_hits
gi|83922281|gb|DN739876.1|DN739876 Pp1025 Phakopsora pachyrhizi germinating urediniospores cDNA 5', mRNAsequence Posada-Buitrago & Frederick 2005	No_hits			No_hits
gi|83922280|gb|DN739875.1|DN739875 Pp1023 Phakopsora pachyrhizi germinating urediniospores cDNA 5', mRNAsequence Posada-Buitrago & Frederick 2005	No_hits			Hv08785	60	6e-10
gi|83922279|gb|DN739874.1|DN739874 Pp1022 Phakopsora pachyrhizi germinating urediniospores cDNA 5', mRNAsequence Posada-Buitrago & Frederick 2005	No_hits			Hv08785	66	9e-12
gi|83922278|gb|DN739873.1|DN739873 Pp1021 Phakopsora pachyrhizi germinating urediniospores cDNA 5', mRNAsequence Posada-Buitrago & Frederick 2005	No_hits			No_hits
gi|83922277|gb|DN739872.1|DN739872 Pp1019 Phakopsora pachyrhizi germinating urediniospores cDNA 5', mRNAsequence Posada-Buitrago & Frederick 2005	No_hits			Hv06492	159	1e-43
gi|83922276|gb|DN739871.1|DN739871 Pp1018 Phakopsora pachyrhizi germinating urediniospores cDNA 5', mRNAsequence Posada-Buitrago & Frederick 2005	No_hits			Hv04407	50	8e-18
gi|83922275|gb|DN739870.1|DN739870 Pp1017 Phakopsora pachyrhizi germinating urediniospores cDNA 5', mRNAsequence Posada-Buitrago & Frederick 2005	No_hits			Hv01573	112	2e-52
gi|83922274|gb|DN739869.1|DN739869 Pp1016 Phakopsora pachyrhizi germinating urediniospores cDNA 5', mRNAsequence Posada-Buitrago & Frederick 2005	No_hits			No_hits
gi|83922273|gb|DN739868.1|DN739868 Pp1015 Phakopsora pachyrhizi germinating urediniospores cDNA 5', mRNAsequence Posada-Buitrago & Frederick 2005	Hv00665	50	3e-06	Hv00670	41	4e-07
gi|83922272|gb|DN739867.1|DN739867 Pp1014 Phakopsora pachyrhizi germinating urediniospores cDNA 5', mRNAsequence Posada-Buitrago & Frederick 2005	No_hits			No_hits
gi|83922271|gb|DN739866.1|DN739866 Pp1013 Phakopsora pachyrhizi germinating urediniospores cDNA 5', mRNAsequence Posada-Buitrago & Frederick 2005	No_hits			No_hits
gi|83922270|gb|DN739865.1|DN739865 Pp1012 Phakopsora pachyrhizi germinating urediniospores cDNA 5', mRNAsequence Posada-Buitrago & Frederick 2005	No_hits			No_hits
gi|83922269|gb|DN739864.1|DN739864 Pp1011 Phakopsora pachyrhizi germinating urediniospores cDNA 5', mRNAsequence Posada-Buitrago & Frederick 2005	No_hits			Hv08785	67	4e-12
gi|83922268|gb|DN739863.1|DN739863 Pp1010 Phakopsora pachyrhizi germinating urediniospores cDNA 5', mRNAsequence Posada-Buitrago & Frederick 2005	No_hits			Hv08785	65	2e-11
gi|83922267|gb|DN739862.1|DN739862 Pp1009 Phakopsora pachyrhizi germinating urediniospores cDNA 5', mRNAsequence Posada-Buitrago & Frederick 2005	No_hits			No_hits
gi|83922266|gb|DN739861.1|DN739861 Pp1008 Phakopsora pachyrhizi germinating urediniospores cDNA 5', mRNAsequence Posada-Buitrago & Frederick 2005	No_hits			No_hits
gi|83922265|gb|DN739860.1|DN739860 Pp1007 Phakopsora pachyrhizi germinating urediniospores cDNA 5', mRNAsequence Posada-Buitrago & Frederick 2005	No_hits			No_hits
gi|83922264|gb|DN739859.1|DN739859 Pp1006 Phakopsora pachyrhizi germinating urediniospores cDNA 5', mRNAsequence Posada-Buitrago & Frederick 2005	No_hits			No_hits
gi|83922263|gb|DN739858.1|DN739858 Pp1005 Phakopsora pachyrhizi germinating urediniospores cDNA 5', mRNAsequence Posada-Buitrago & Frederick 2005	No_hits			No_hits
gi|83922262|gb|DN739857.1|DN739857 Pp1004 Phakopsora pachyrhizi germinating urediniospores cDNA 5', mRNAsequence Posada-Buitrago & Frederick 2005	Hv00240	180	1e-45	Hv00240	376	1e-109
gi|83922261|gb|DN739856.1|DN739856 Pp1003 Phakopsora pachyrhizi germinating urediniospores cDNA 5', mRNAsequence Posada-Buitrago & Frederick 2005	No_hits			Hv06585	59	1e-16
gi|83922260|gb|DN739855.1|DN739855 Pp1002 Phakopsora pachyrhizi germinating urediniospores cDNA 5', mRNAsequence Posada-Buitrago & Frederick 2005	No_hits			No_hits
gi|83922259|gb|DN739854.1|DN739854 Pp1001 Phakopsora pachyrhizi germinating urediniospores cDNA 5', mRNAsequence Posada-Buitrago & Frederick 2005	Hv04593	54	2e-07	Hv00898	38	6e-06
gi|83922258|gb|DN739853.1|DN739853 Pp0948 Phakopsora pachyrhizi germinating urediniospores cDNA 5', mRNAsequence Posada-Buitrago & Frederick 2005	No_hits			No_hits
gi|83922257|gb|DN739852.1|DN739852 Pp0947 Phakopsora pachyrhizi germinating urediniospores cDNA 5', mRNAsequence Posada-Buitrago & Frederick 2005	No_hits			Hv00215	84	3e-17
gi|83922256|gb|DN739851.1|DN739851 Pp0946 Phakopsora pachyrhizi germinating urediniospores cDNA 5', mRNAsequence Posada-Buitrago & Frederick 2005	Hv07657	52	8e-07	No_hits
gi|83922255|gb|DN739850.1|DN739850 Pp0945 Phakopsora pachyrhizi germinating urediniospores cDNA 5', mRNAsequence Posada-Buitrago & Frederick 2005	No_hits			No_hits
gi|83922254|gb|DN739849.1|DN739849 Pp0944 Phakopsora pachyrhizi germinating urediniospores cDNA 5', mRNAsequence Posada-Buitrago & Frederick 2005	No_hits			Hv01689	79	9e-16
gi|83922253|gb|DN739848.1|DN739848 Pp0942 Phakopsora pachyrhizi germinating urediniospores cDNA 5', mRNAsequence Posada-Buitrago & Frederick 2005	No_hits			Hv08923	84	2e-22
gi|83922252|gb|DN739847.1|DN739847 Pp0941 Phakopsora pachyrhizi germinating urediniospores cDNA 5', mRNAsequence Posada-Buitrago & Frederick 2005	No_hits			No_hits
gi|83922251|gb|DN739846.1|DN739846 Pp0940 Phakopsora pachyrhizi germinating urediniospores cDNA 5', mRNAsequence Posada-Buitrago & Frederick 2005	No_hits			No_hits
gi|83922250|gb|DN739845.1|DN739845 Pp0939 Phakopsora pachyrhizi germinating urediniospores cDNA 5', mRNAsequence Posada-Buitrago & Frederick 2005	No_hits			No_hits
gi|83922249|gb|DN739844.1|DN739844 Pp0938 Phakopsora pachyrhizi germinating urediniospores cDNA 5', mRNAsequence Posada-Buitrago & Frederick 2005	No_hits			Hv08785	59	1e-09
gi|83922248|gb|DN739843.1|DN739843 Pp0937 Phakopsora pachyrhizi germinating urediniospores cDNA 5', mRNAsequence Posada-Buitrago & Frederick 2005	No_hits			Hv08785	48	2e-06
gi|83922247|gb|DN739842.1|DN739842 Pp0936 Phakopsora pachyrhizi germinating urediniospores cDNA 5', mRNAsequence Posada-Buitrago & Frederick 2005	Hv01723	82	9e-16	Hv01723	207	6e-59
gi|83922246|gb|DN739841.1|DN739841 Pp0935 Phakopsora pachyrhizi germinating urediniospores cDNA 5', mRNAsequence Posada-Buitrago & Frederick 2005	No_hits			No_hits
gi|83922245|gb|DN739840.1|DN739840 Pp0934 Phakopsora pachyrhizi germinating urediniospores cDNA 5', mRNAsequence Posada-Buitrago & Frederick 2005	No_hits			No_hits
gi|83922244|gb|DN739839.1|DN739839 Pp0933 Phakopsora pachyrhizi germinating urediniospores cDNA 5', mRNAsequence Posada-Buitrago & Frederick 2005	No_hits			No_hits
gi|83922243|gb|DN739838.1|DN739838 Pp0931 Phakopsora pachyrhizi germinating urediniospores cDNA 5', mRNAsequence Posada-Buitrago & Frederick 2005	No_hits			Hv00285	52	1e-07
gi|83922242|gb|DN739837.1|DN739837 Pp0930 Phakopsora pachyrhizi germinating urediniospores cDNA 5', mRNAsequence Posada-Buitrago & Frederick 2005	No_hits			Hv04407	51	3e-18
gi|83922241|gb|DN739836.1|DN739836 Pp0929 Phakopsora pachyrhizi germinating urediniospores cDNA 5', mRNAsequence Posada-Buitrago & Frederick 2005	No_hits			No_hits
gi|83922240|gb|DN739835.1|DN739835 Pp0927 Phakopsora pachyrhizi germinating urediniospores cDNA 5', mRNAsequence Posada-Buitrago & Frederick 2005	No_hits			No_hits
gi|83922239|gb|DN739834.1|DN739834 Pp0926 Phakopsora pachyrhizi germinating urediniospores cDNA 5', mRNAsequence Posada-Buitrago & Frederick 2005	No_hits			Hv02120	73	2e-23
gi|83922238|gb|DN739833.1|DN739833 Pp0925 Phakopsora pachyrhizi germinating urediniospores cDNA 5', mRNAsequence Posada-Buitrago & Frederick 2005	No_hits			No_hits
gi|83922237|gb|DN739832.1|DN739832 Pp0924 Phakopsora pachyrhizi germinating urediniospores cDNA 5', mRNAsequence Posada-Buitrago & Frederick 2005	No_hits			Hv08958	55	7e-14
gi|83922236|gb|DN739831.1|DN739831 Pp0923 Phakopsora pachyrhizi germinating urediniospores cDNA 5', mRNAsequence Posada-Buitrago & Frederick 2005	No_hits			No_hits
gi|83922235|gb|DN739830.1|DN739830 Pp0922 Phakopsora pachyrhizi germinating urediniospores cDNA 5', mRNAsequence Posada-Buitrago & Frederick 2005	No_hits			Hv01058	140	7e-39
gi|83922234|gb|DN739829.1|DN739829 Pp0921 Phakopsora pachyrhizi germinating urediniospores cDNA 5', mRNAsequence Posada-Buitrago & Frederick 2005	No_hits			Hv08785	67	5e-12
gi|83922233|gb|DN739828.1|DN739828 Pp0920 Phakopsora pachyrhizi germinating urediniospores cDNA 5', mRNAsequence Posada-Buitrago & Frederick 2005	No_hits			Hv09243	91	2e-19
gi|83922232|gb|DN739827.1|DN739827 Pp0918 Phakopsora pachyrhizi germinating urediniospores cDNA 5', mRNAsequence Posada-Buitrago & Frederick 2005	No_hits			No_hits
gi|83922231|gb|DN739826.1|DN739826 Pp0917 Phakopsora pachyrhizi germinating urediniospores cDNA 5', mRNAsequence Posada-Buitrago & Frederick 2005	No_hits			Hv01584	357	1e-99
gi|83922230|gb|DN739825.1|DN739825 Pp0916 Phakopsora pachyrhizi germinating urediniospores cDNA 5', mRNAsequence Posada-Buitrago & Frederick 2005	No_hits			Hv00125	93	4e-19
gi|83922229|gb|DN739824.1|DN739824 Pp0915 Phakopsora pachyrhizi germinating urediniospores cDNA 5', mRNAsequence Posada-Buitrago & Frederick 2005	No_hits			Hv00301	278	2e-81
gi|83922228|gb|DN739823.1|DN739823 Pp0914 Phakopsora pachyrhizi germinating urediniospores cDNA 5', mRNAsequence Posada-Buitrago & Frederick 2005	No_hits			Hv08785	66	9e-12
gi|83922227|gb|DN739822.1|DN739822 Pp0913 Phakopsora pachyrhizi germinating urediniospores cDNA 5', mRNAsequence Posada-Buitrago & Frederick 2005	Hv00720	70	3e-12	Hv00720	294	4e-91
gi|83922226|gb|DN739821.1|DN739821 Pp0912 Phakopsora pachyrhizi germinating urediniospores cDNA 5', mRNAsequence Posada-Buitrago & Frederick 2005	No_hits			No_hits
gi|83922225|gb|DN739820.1|DN739820 Pp0911 Phakopsora pachyrhizi germinating urediniospores cDNA 5', mRNAsequence Posada-Buitrago & Frederick 2005	No_hits			Hv08785	87	2e-18
gi|83922224|gb|DN739819.1|DN739819 Pp0910 Phakopsora pachyrhizi germinating urediniospores cDNA 5', mRNAsequence Posada-Buitrago & Frederick 2005	No_hits			Hv08785	79	2e-15
gi|83922223|gb|DN739818.1|DN739818 Pp0909 Phakopsora pachyrhizi germinating urediniospores cDNA 5', mRNAsequence Posada-Buitrago & Frederick 2005	No_hits			Hv01665	61	9e-10
gi|83922222|gb|DN739817.1|DN739817 Pp0908 Phakopsora pachyrhizi germinating urediniospores cDNA 5', mRNAsequence Posada-Buitrago & Frederick 2005	No_hits			No_hits
gi|83922221|gb|DN739816.1|DN739816 Pp0907 Phakopsora pachyrhizi germinating urediniospores cDNA 5', mRNAsequence Posada-Buitrago & Frederick 2005	No_hits			No_hits
gi|83922220|gb|DN739815.1|DN739815 Pp0906 Phakopsora pachyrhizi germinating urediniospores cDNA 5', mRNAsequence Posada-Buitrago & Frederick 2005	No_hits			No_hits
gi|83922219|gb|DN739814.1|DN739814 Pp0905 Phakopsora pachyrhizi germinating urediniospores cDNA 5', mRNAsequence Posada-Buitrago & Frederick 2005	No_hits			No_hits
gi|83922218|gb|DN739813.1|DN739813 Pp0904 Phakopsora pachyrhizi germinating urediniospores cDNA 5', mRNAsequence Posada-Buitrago & Frederick 2005	No_hits			Hv04351	44	8e-10
gi|83922217|gb|DN739812.1|DN739812 Pp0903 Phakopsora pachyrhizi germinating urediniospores cDNA 5', mRNAsequence Posada-Buitrago & Frederick 2005	No_hits			Hv08785	65	2e-11
gi|83922216|gb|DN739811.1|DN739811 Pp0902 Phakopsora pachyrhizi germinating urediniospores cDNA 5', mRNAsequence Posada-Buitrago & Frederick 2005	No_hits			No_hits
gi|83922215|gb|DN739810.1|DN739810 Pp0847 Phakopsora pachyrhizi germinating urediniospores cDNA 5', mRNAsequence Posada-Buitrago & Frederick 2005	No_hits			No_hits
gi|83922214|gb|DN739809.1|DN739809 Pp0845 Phakopsora pachyrhizi germinating urediniospores cDNA 5', mRNAsequence Posada-Buitrago & Frederick 2005	No_hits			Hv00189	93	4e-28
gi|83922213|gb|DN739808.1|DN739808 Pp0844 Phakopsora pachyrhizi germinating urediniospores cDNA 5', mRNAsequence Posada-Buitrago & Frederick 2005	No_hits			Hv01019	52	9e-08
gi|83922212|gb|DN739807.1|DN739807 Pp0843 Phakopsora pachyrhizi germinating urediniospores cDNA 5', mRNAsequence Posada-Buitrago & Frederick 2005	No_hits			Hv01710	132	4e-39
gi|83922211|gb|DN739806.1|DN739806 Pp0842 Phakopsora pachyrhizi germinating urediniospores cDNA 5', mRNAsequence Posada-Buitrago & Frederick 2005	No_hits			No_hits
gi|83922210|gb|DN739805.1|DN739805 Pp0841 Phakopsora pachyrhizi germinating urediniospores cDNA 5', mRNAsequence Posada-Buitrago & Frederick 2005	No_hits			No_hits
gi|83922209|gb|DN739804.1|DN739804 Pp0840 Phakopsora pachyrhizi germinating urediniospores cDNA 5', mRNAsequence Posada-Buitrago & Frederick 2005	No_hits			Hv01710	135	2e-40
gi|83922208|gb|DN739803.1|DN739803 Pp0839 Phakopsora pachyrhizi germinating urediniospores cDNA 5', mRNAsequence Posada-Buitrago & Frederick 2005	No_hits			Hv01046	73	3e-25
gi|83922207|gb|DN739802.1|DN739802 Pp0838 Phakopsora pachyrhizi germinating urediniospores cDNA 5', mRNAsequence Posada-Buitrago & Frederick 2005	Hv08712	66	5e-11	Hv00465	54	2e-08
gi|83922206|gb|DN739801.1|DN739801 Pp0837 Phakopsora pachyrhizi germinating urediniospores cDNA 5', mRNAsequence Posada-Buitrago & Frederick 2005	No_hits			No_hits
gi|83922205|gb|DN739800.1|DN739800 Pp0836 Phakopsora pachyrhizi germinating urediniospores cDNA 5', mRNAsequence Posada-Buitrago & Frederick 2005	No_hits			Hv00489	63	3e-12
gi|83922204|gb|DN739799.1|DN739799 Pp0835 Phakopsora pachyrhizi germinating urediniospores cDNA 5', mRNAsequence Posada-Buitrago & Frederick 2005	No_hits			No_hits
gi|83922203|gb|DN739798.1|DN739798 Pp0834 Phakopsora pachyrhizi germinating urediniospores cDNA 5', mRNAsequence Posada-Buitrago & Frederick 2005	No_hits			No_hits
gi|83922202|gb|DN739797.1|DN739797 Pp0833 Phakopsora pachyrhizi germinating urediniospores cDNA 5', mRNAsequence Posada-Buitrago & Frederick 2005	No_hits			No_hits
gi|83922201|gb|DN739796.1|DN739796 Pp0832 Phakopsora pachyrhizi germinating urediniospores cDNA 5', mRNAsequence Posada-Buitrago & Frederick 2005	No_hits			No_hits
gi|83922200|gb|DN739795.1|DN739795 Pp0831 Phakopsora pachyrhizi germinating urediniospores cDNA 5', mRNAsequence Posada-Buitrago & Frederick 2005	No_hits			Hv06915	66	9e-12
gi|83922199|gb|DN739794.1|DN739794 Pp0830 Phakopsora pachyrhizi germinating urediniospores cDNA 5', mRNAsequence Posada-Buitrago & Frederick 2005	No_hits			Hv08785	54	3e-08
gi|83922198|gb|DN739793.1|DN739793 Pp0829 Phakopsora pachyrhizi germinating urediniospores cDNA 5', mRNAsequence Posada-Buitrago & Frederick 2005	Hv01042	86	6e-17	Hv01042	221	1e-101
gi|83922197|gb|DN739792.1|DN739792 Pp0828 Phakopsora pachyrhizi germinating urediniospores cDNA 5', mRNAsequence Posada-Buitrago & Frederick 2005	No_hits			No_hits
gi|83922196|gb|DN739791.1|DN739791 Pp0826 Phakopsora pachyrhizi germinating urediniospores cDNA 5', mRNAsequence Posada-Buitrago & Frederick 2005	No_hits			Hv06835	101	6e-28
gi|83922195|gb|DN739790.1|DN739790 Pp0825 Phakopsora pachyrhizi germinating urediniospores cDNA 5', mRNAsequence Posada-Buitrago & Frederick 2005	No_hits			Hv08980	68	7e-20
gi|83922194|gb|DN739789.1|DN739789 Pp0824 Phakopsora pachyrhizi germinating urediniospores cDNA 5', mRNAsequence Posada-Buitrago & Frederick 2005	No_hits			No_hits
gi|83922193|gb|DN739788.1|DN739788 Pp0823 Phakopsora pachyrhizi germinating urediniospores cDNA 5', mRNAsequence Posada-Buitrago & Frederick 2005	No_hits			No_hits
gi|83922192|gb|DN739787.1|DN739787 Pp0822 Phakopsora pachyrhizi germinating urediniospores cDNA 5', mRNAsequence Posada-Buitrago & Frederick 2005	No_hits			No_hits
gi|83922191|gb|DN739786.1|DN739786 Pp0821 Phakopsora pachyrhizi germinating urediniospores cDNA 5', mRNAsequence Posada-Buitrago & Frederick 2005	No_hits			Hv02120	135	7e-33
gi|83922190|gb|DN739785.1|DN739785 Pp0820 Phakopsora pachyrhizi germinating urediniospores cDNA 5', mRNAsequence Posada-Buitrago & Frederick 2005	No_hits			No_hits
gi|83922189|gb|DN739784.1|DN739784 Pp0819 Phakopsora pachyrhizi germinating urediniospores cDNA 5', mRNAsequence Posada-Buitrago & Frederick 2005	No_hits			No_hits
gi|83922188|gb|DN739783.1|DN739783 Pp0818 Phakopsora pachyrhizi germinating urediniospores cDNA 5', mRNAsequence Posada-Buitrago & Frederick 2005	No_hits			Hv06543	54	2e-17
gi|83922187|gb|DN739782.1|DN739782 Pp0817 Phakopsora pachyrhizi germinating urediniospores cDNA 5', mRNAsequence Posada-Buitrago & Frederick 2005	No_hits			No_hits
gi|83922186|gb|DN739781.1|DN739781 Pp0816 Phakopsora pachyrhizi germinating urediniospores cDNA 5', mRNAsequence Posada-Buitrago & Frederick 2005	No_hits			No_hits
gi|83922185|gb|DN739780.1|DN739780 Pp0814 Phakopsora pachyrhizi germinating urediniospores cDNA 5', mRNAsequence Posada-Buitrago & Frederick 2005	Hv01662	54	2e-07	Hv09653	46	8e-06
gi|83922184|gb|DN739779.1|DN739779 Pp0813 Phakopsora pachyrhizi germinating urediniospores cDNA 5', mRNAsequence Posada-Buitrago & Frederick 2005	No_hits			No_hits
gi|83922183|gb|DN739778.1|DN739778 Pp0811 Phakopsora pachyrhizi germinating urediniospores cDNA 5', mRNAsequence Posada-Buitrago & Frederick 2005	No_hits			Hv00640	118	4e-51
gi|83922182|gb|DN739777.1|DN739777 Pp0810 Phakopsora pachyrhizi germinating urediniospores cDNA 5', mRNAsequence Posada-Buitrago & Frederick 2005	No_hits			No_hits
gi|83922181|gb|DN739776.1|DN739776 Pp0809 Phakopsora pachyrhizi germinating urediniospores cDNA 5', mRNAsequence Posada-Buitrago & Frederick 2005	No_hits			Hv01405	115	1e-64
gi|83922180|gb|DN739775.1|DN739775 Pp0808 Phakopsora pachyrhizi germinating urediniospores cDNA 5', mRNAsequence Posada-Buitrago & Frederick 2005	No_hits			Hv00125	55	4e-14
gi|83922179|gb|DN739774.1|DN739774 Pp0807 Phakopsora pachyrhizi germinating urediniospores cDNA 5', mRNAsequence Posada-Buitrago & Frederick 2005	No_hits			No_hits
gi|83922178|gb|DN739773.1|DN739773 Pp0806 Phakopsora pachyrhizi germinating urediniospores cDNA 5', mRNAsequence Posada-Buitrago & Frederick 2005	No_hits			Hv01377	208	9e-55
gi|83922177|gb|DN739772.1|DN739772 Pp0805 Phakopsora pachyrhizi germinating urediniospores cDNA 5', mRNAsequence Posada-Buitrago & Frederick 2005	No_hits			No_hits
gi|83922176|gb|DN739771.1|DN739771 Pp0804 Phakopsora pachyrhizi germinating urediniospores cDNA 5', mRNAsequence Posada-Buitrago & Frederick 2005	No_hits			Hv09049	105	1e-23
gi|83922175|gb|DN739770.1|DN739770 Pp0803 Phakopsora pachyrhizi germinating urediniospores cDNA 5', mRNAsequence Posada-Buitrago & Frederick 2005	No_hits			No_hits
gi|83922174|gb|DN739769.1|DN739769 Pp0802 Phakopsora pachyrhizi germinating urediniospores cDNA 5', mRNAsequence Posada-Buitrago & Frederick 2005	No_hits			Hv08785	67	4e-12
gi|83922173|gb|DN739768.1|DN739768 Pp0801 Phakopsora pachyrhizi germinating urediniospores cDNA 5', mRNAsequence Posada-Buitrago & Frederick 2005	No_hits			No_hits
gi|83922172|gb|DN739767.1|DN739767 Pp0748 Phakopsora pachyrhizi germinating urediniospores cDNA 5', mRNAsequence Posada-Buitrago & Frederick 2005	No_hits			No_hits
gi|83922171|gb|DN739766.1|DN739766 Pp0747 Phakopsora pachyrhizi germinating urediniospores cDNA 5', mRNAsequence Posada-Buitrago & Frederick 2005	No_hits			No_hits
gi|83922170|gb|DN739765.1|DN739765 Pp0746 Phakopsora pachyrhizi germinating urediniospores cDNA 5', mRNAsequence Posada-Buitrago & Frederick 2005	No_hits			No_hits
gi|83922169|gb|DN739764.1|DN739764 Pp0745 Phakopsora pachyrhizi germinating urediniospores cDNA 5', mRNAsequence Posada-Buitrago & Frederick 2005	Hv01409	149	5e-36	Hv00302	70	4e-50
gi|83922168|gb|DN739763.1|DN739763 Pp0744 Phakopsora pachyrhizi germinating urediniospores cDNA 5', mRNAsequence Posada-Buitrago & Frederick 2005	No_hits			Hv00331	170	2e-43
gi|83922167|gb|DN739762.1|DN739762 Pp0743 Phakopsora pachyrhizi germinating urediniospores cDNA 5', mRNAsequence Posada-Buitrago & Frederick 2005	No_hits			No_hits
gi|83922166|gb|DN739761.1|DN739761 Pp0742 Phakopsora pachyrhizi germinating urediniospores cDNA 5', mRNAsequence Posada-Buitrago & Frederick 2005	No_hits			No_hits
gi|83922165|gb|DN739760.1|DN739760 Pp0741 Phakopsora pachyrhizi germinating urediniospores cDNA 5', mRNAsequence Posada-Buitrago & Frederick 2005	No_hits			No_hits
gi|83922164|gb|DN739759.1|DN739759 Pp0740 Phakopsora pachyrhizi germinating urediniospores cDNA 5', mRNAsequence Posada-Buitrago & Frederick 2005	No_hits			No_hits
gi|83922163|gb|DN739758.1|DN739758 Pp0739 Phakopsora pachyrhizi germinating urediniospores cDNA 5', mRNAsequence Posada-Buitrago & Frederick 2005	No_hits			No_hits
gi|83922162|gb|DN739757.1|DN739757 Pp0737 Phakopsora pachyrhizi germinating urediniospores cDNA 5', mRNAsequence Posada-Buitrago & Frederick 2005	No_hits			Hv01665	59	4e-16
gi|83922161|gb|DN739756.1|DN739756 Pp0736 Phakopsora pachyrhizi germinating urediniospores cDNA 5', mRNAsequence Posada-Buitrago & Frederick 2005	No_hits			Hv00401	51	3e-07
gi|83922160|gb|DN739755.1|DN739755 Pp0735 Phakopsora pachyrhizi germinating urediniospores cDNA 5', mRNAsequence Posada-Buitrago & Frederick 2005	No_hits			Hv01576	146	1e-50
gi|83922159|gb|DN739754.1|DN739754 Pp0734 Phakopsora pachyrhizi germinating urediniospores cDNA 5', mRNAsequence Posada-Buitrago & Frederick 2005	Hv06664	50	3e-06	Hv06664	53	7e-08
gi|83922158|gb|DN739753.1|DN739753 Pp0733 Phakopsora pachyrhizi germinating urediniospores cDNA 5', mRNAsequence Posada-Buitrago & Frederick 2005	Hv01359	98	1e-20	Hv00162	65	2e-11
gi|83922157|gb|DN739752.1|DN739752 Pp0732 Phakopsora pachyrhizi germinating urediniospores cDNA 5', mRNAsequence Posada-Buitrago & Frederick 2005	No_hits			No_hits
gi|83922156|gb|DN739751.1|DN739751 Pp0731 Phakopsora pachyrhizi germinating urediniospores cDNA 5', mRNAsequence Posada-Buitrago & Frederick 2005	No_hits			No_hits
gi|83922155|gb|DN739750.1|DN739750 Pp0730 Phakopsora pachyrhizi germinating urediniospores cDNA 5', mRNAsequence Posada-Buitrago & Frederick 2005	No_hits			No_hits
gi|83922154|gb|DN739749.1|DN739749 Pp0729 Phakopsora pachyrhizi germinating urediniospores cDNA 5', mRNAsequence Posada-Buitrago & Frederick 2005	Hv02178	119	4e-27	Hv02178	231	1e-61
gi|83922153|gb|DN739748.1|DN739748 Pp0728 Phakopsora pachyrhizi germinating urediniospores cDNA 5', mRNAsequence Posada-Buitrago & Frederick 2005	No_hits			No_hits
gi|83922152|gb|DN739747.1|DN739747 Pp0727 Phakopsora pachyrhizi germinating urediniospores cDNA 5', mRNAsequence Posada-Buitrago & Frederick 2005	No_hits			Hv06748	64	2e-19
gi|83922151|gb|DN739746.1|DN739746 Pp0726 Phakopsora pachyrhizi germinating urediniospores cDNA 5', mRNAsequence Posada-Buitrago & Frederick 2005	No_hits			No_hits
gi|83922150|gb|DN739745.1|DN739745 Pp0725 Phakopsora pachyrhizi germinating urediniospores cDNA 5', mRNAsequence Posada-Buitrago & Frederick 2005	No_hits			No_hits
gi|83922149|gb|DN739744.1|DN739744 Pp0724 Phakopsora pachyrhizi germinating urediniospores cDNA 5', mRNAsequence Posada-Buitrago & Frederick 2005	No_hits			Hv00125	84	3e-17
gi|83922148|gb|DN739743.1|DN739743 Pp0723 Phakopsora pachyrhizi germinating urediniospores cDNA 5', mRNAsequence Posada-Buitrago & Frederick 2005	No_hits			Hv03032	44	3e-07
gi|83922147|gb|DN739742.1|DN739742 Pp0722 Phakopsora pachyrhizi germinating urediniospores cDNA 5', mRNAsequence Posada-Buitrago & Frederick 2005	No_hits			No_hits
gi|83922146|gb|DN739741.1|DN739741 Pp0721 Phakopsora pachyrhizi germinating urediniospores cDNA 5', mRNAsequence Posada-Buitrago & Frederick 2005	No_hits			No_hits
gi|83922145|gb|DN739740.1|DN739740 Pp0719 Phakopsora pachyrhizi germinating urediniospores cDNA 5', mRNAsequence Posada-Buitrago & Frederick 2005	No_hits			Hv06918	65	7e-20
gi|83922144|gb|DN739739.1|DN739739 Pp0718 Phakopsora pachyrhizi germinating urediniospores cDNA 5', mRNAsequence Posada-Buitrago & Frederick 2005	No_hits			No_hits
gi|83922143|gb|DN739738.1|DN739738 Pp0717 Phakopsora pachyrhizi germinating urediniospores cDNA 5', mRNAsequence Posada-Buitrago & Frederick 2005	No_hits			Hv01438	200	2e-60
gi|83922142|gb|DN739737.1|DN739737 Pp0716 Phakopsora pachyrhizi germinating urediniospores cDNA 5', mRNAsequence Posada-Buitrago & Frederick 2005	No_hits			No_hits
gi|83922141|gb|DN739736.1|DN739736 Pp0715 Phakopsora pachyrhizi germinating urediniospores cDNA 5', mRNAsequence Posada-Buitrago & Frederick 2005	No_hits			No_hits
gi|83922140|gb|DN739735.1|DN739735 Pp0714 Phakopsora pachyrhizi germinating urediniospores cDNA 5', mRNAsequence Posada-Buitrago & Frederick 2005	No_hits			No_hits
gi|83922139|gb|DN739734.1|DN739734 Pp0713 Phakopsora pachyrhizi germinating urediniospores cDNA 5', mRNAsequence Posada-Buitrago & Frederick 2005	No_hits			No_hits
gi|83922138|gb|DN739733.1|DN739733 Pp0712 Phakopsora pachyrhizi germinating urediniospores cDNA 5', mRNAsequence Posada-Buitrago & Frederick 2005	No_hits			Hv05433	58	3e-12
gi|83922137|gb|DN739732.1|DN739732 Pp0711 Phakopsora pachyrhizi germinating urediniospores cDNA 5', mRNAsequence Posada-Buitrago & Frederick 2005	No_hits			No_hits
gi|83922136|gb|DN739731.1|DN739731 Pp0710 Phakopsora pachyrhizi germinating urediniospores cDNA 5', mRNAsequence Posada-Buitrago & Frederick 2005	No_hits			Hv08785	59	1e-09
gi|83922135|gb|DN739730.1|DN739730 Pp0709 Phakopsora pachyrhizi germinating urediniospores cDNA 5', mRNAsequence Posada-Buitrago & Frederick 2005	No_hits			Hv00489	80	5e-16
gi|83922134|gb|DN739729.1|DN739729 Pp0708 Phakopsora pachyrhizi germinating urediniospores cDNA 5', mRNAsequence Posada-Buitrago & Frederick 2005	No_hits			No_hits
gi|83922133|gb|DN739728.1|DN739728 Pp0707 Phakopsora pachyrhizi germinating urediniospores cDNA 5', mRNAsequence Posada-Buitrago & Frederick 2005	No_hits			No_hits
gi|83922132|gb|DN739727.1|DN739727 Pp0706 Phakopsora pachyrhizi germinating urediniospores cDNA 5', mRNAsequence Posada-Buitrago & Frederick 2005	Hv05367	52	8e-07	No_hits
gi|83922131|gb|DN739726.1|DN739726 Pp0705 Phakopsora pachyrhizi germinating urediniospores cDNA 5', mRNAsequence Posada-Buitrago & Frederick 2005	No_hits			No_hits
gi|83922130|gb|DN739725.1|DN739725 Pp0704 Phakopsora pachyrhizi germinating urediniospores cDNA 5', mRNAsequence Posada-Buitrago & Frederick 2005	No_hits			No_hits
gi|83922129|gb|DN739724.1|DN739724 Pp0703 Phakopsora pachyrhizi germinating urediniospores cDNA 5', mRNAsequence Posada-Buitrago & Frederick 2005	No_hits			Hv00538	141	1e-55
gi|83922128|gb|DN739723.1|DN739723 Pp0702 Phakopsora pachyrhizi germinating urediniospores cDNA 5', mRNAsequence Posada-Buitrago & Frederick 2005	No_hits			Hv01515	74	2e-17
gi|83922127|gb|DN739722.1|DN739722 Pp0701 Phakopsora pachyrhizi germinating urediniospores cDNA 5', mRNAsequence Posada-Buitrago & Frederick 2005	No_hits			No_hits
gi|83922126|gb|DN739721.1|DN739721 Pp0647 Phakopsora pachyrhizi germinating urediniospores cDNA 5', mRNAsequence Posada-Buitrago & Frederick 2005	No_hits			No_hits
gi|83922125|gb|DN739720.1|DN739720 Pp0646 Phakopsora pachyrhizi germinating urediniospores cDNA 5', mRNAsequence Posada-Buitrago & Frederick 2005	No_hits			Hv00489	63	3e-12
gi|83922124|gb|DN739719.1|DN739719 Pp0645 Phakopsora pachyrhizi germinating urediniospores cDNA 5', mRNAsequence Posada-Buitrago & Frederick 2005	No_hits			No_hits
gi|83922123|gb|DN739718.1|DN739718 Pp0644 Phakopsora pachyrhizi germinating urediniospores cDNA 5', mRNAsequence Posada-Buitrago & Frederick 2005	Hv07180	76	5e-14	No_hits
gi|83922122|gb|DN739717.1|DN739717 Pp0643 Phakopsora pachyrhizi germinating urediniospores cDNA 5', mRNAsequence Posada-Buitrago & Frederick 2005	Hv00189	98	1e-20	Hv00189	340	1e-101
gi|83922121|gb|DN739716.1|DN739716 Pp0642 Phakopsora pachyrhizi germinating urediniospores cDNA 5', mRNAsequence Posada-Buitrago & Frederick 2005	No_hits			Hv03032	44	3e-07
gi|83922120|gb|DN739715.1|DN739715 Pp0641 Phakopsora pachyrhizi germinating urediniospores cDNA 5', mRNAsequence Posada-Buitrago & Frederick 2005	No_hits			No_hits
gi|83922119|gb|DN739714.1|DN739714 Pp0640 Phakopsora pachyrhizi germinating urediniospores cDNA 5', mRNAsequence Posada-Buitrago & Frederick 2005	No_hits			No_hits
gi|83922118|gb|DN739713.1|DN739713 Pp0639 Phakopsora pachyrhizi germinating urediniospores cDNA 5', mRNAsequence Posada-Buitrago & Frederick 2005	No_hits			No_hits
gi|83922117|gb|DN739712.1|DN739712 Pp0638 Phakopsora pachyrhizi germinating urediniospores cDNA 5', mRNAsequence Posada-Buitrago & Frederick 2005	No_hits			No_hits
gi|83922116|gb|DN739711.1|DN739711 Pp0637 Phakopsora pachyrhizi germinating urediniospores cDNA 5', mRNAsequence Posada-Buitrago & Frederick 2005	No_hits			Hv07548	54	1e-14
gi|83922115|gb|DN739710.1|DN739710 Pp0636 Phakopsora pachyrhizi germinating urediniospores cDNA 5', mRNAsequence Posada-Buitrago & Frederick 2005	No_hits			No_hits
gi|83922114|gb|DN739709.1|DN739709 Pp0635 Phakopsora pachyrhizi germinating urediniospores cDNA 5', mRNAsequence Posada-Buitrago & Frederick 2005	No_hits			Hv01410	57	3e-09
gi|83922113|gb|DN739708.1|DN739708 Pp0634 Phakopsora pachyrhizi germinating urediniospores cDNA 5', mRNAsequence Posada-Buitrago & Frederick 2005	No_hits			No_hits
gi|83922112|gb|DN739707.1|DN739707 Pp0632 Phakopsora pachyrhizi germinating urediniospores cDNA 5', mRNAsequence Posada-Buitrago & Frederick 2005	No_hits			No_hits
gi|83922111|gb|DN739706.1|DN739706 Pp0631 Phakopsora pachyrhizi germinating urediniospores cDNA 5', mRNAsequence Posada-Buitrago & Frederick 2005	No_hits			No_hits
gi|83922110|gb|DN739705.1|DN739705 Pp0630 Phakopsora pachyrhizi germinating urediniospores cDNA 5', mRNAsequence Posada-Buitrago & Frederick 2005	No_hits			No_hits
gi|83922109|gb|DN739704.1|DN739704 Pp0629 Phakopsora pachyrhizi germinating urediniospores cDNA 5', mRNAsequence Posada-Buitrago & Frederick 2005	No_hits			No_hits
gi|83922108|gb|DN739703.1|DN739703 Pp0627 Phakopsora pachyrhizi germinating urediniospores cDNA 5', mRNAsequence Posada-Buitrago & Frederick 2005	No_hits			No_hits
gi|83922107|gb|DN739702.1|DN739702 Pp0626 Phakopsora pachyrhizi germinating urediniospores cDNA 5', mRNAsequence Posada-Buitrago & Frederick 2005	No_hits			No_hits
gi|83922106|gb|DN739701.1|DN739701 Pp0625 Phakopsora pachyrhizi germinating urediniospores cDNA 5', mRNAsequence Posada-Buitrago & Frederick 2005	No_hits			No_hits
gi|83922105|gb|DN739700.1|DN739700 Pp0623 Phakopsora pachyrhizi germinating urediniospores cDNA 5', mRNAsequence Posada-Buitrago & Frederick 2005	Hv00812	52	8e-07	No_hits
gi|83922104|gb|DN739699.1|DN739699 Pp0622 Phakopsora pachyrhizi germinating urediniospores cDNA 5', mRNAsequence Posada-Buitrago & Frederick 2005	No_hits			No_hits
gi|83922103|gb|DN739698.1|DN739698 Pp0621 Phakopsora pachyrhizi germinating urediniospores cDNA 5', mRNAsequence Posada-Buitrago & Frederick 2005	No_hits			No_hits
gi|83922102|gb|DN739697.1|DN739697 Pp0620 Phakopsora pachyrhizi germinating urediniospores cDNA 5', mRNAsequence Posada-Buitrago & Frederick 2005	No_hits			No_hits
gi|83922101|gb|DN739696.1|DN739696 Pp0619 Phakopsora pachyrhizi germinating urediniospores cDNA 5', mRNAsequence Posada-Buitrago & Frederick 2005	No_hits			No_hits
gi|83922100|gb|DN739695.1|DN739695 Pp0618 Phakopsora pachyrhizi germinating urediniospores cDNA 5', mRNAsequence Posada-Buitrago & Frederick 2005	Hv01832	50	2e-06	Hv01832	160	2e-70
gi|83922099|gb|DN739694.1|DN739694 Pp0617 Phakopsora pachyrhizi germinating urediniospores cDNA 5', mRNAsequence Posada-Buitrago & Frederick 2005	No_hits			No_hits
gi|83922098|gb|DN739693.1|DN739693 Pp0616 Phakopsora pachyrhizi germinating urediniospores cDNA 5', mRNAsequence Posada-Buitrago & Frederick 2005	No_hits			No_hits
gi|83922097|gb|DN739692.1|DN739692 Pp0615 Phakopsora pachyrhizi germinating urediniospores cDNA 5', mRNAsequence Posada-Buitrago & Frederick 2005	No_hits			No_hits
gi|83922096|gb|DN739691.1|DN739691 Pp0614 Phakopsora pachyrhizi germinating urediniospores cDNA 5', mRNAsequence Posada-Buitrago & Frederick 2005	No_hits			No_hits
gi|83922095|gb|DN739690.1|DN739690 Pp0613 Phakopsora pachyrhizi germinating urediniospores cDNA 5', mRNAsequence Posada-Buitrago & Frederick 2005	No_hits			Hv04407	50	3e-08
gi|83922094|gb|DN739689.1|DN739689 Pp0612 Phakopsora pachyrhizi germinating urediniospores cDNA 5', mRNAsequence Posada-Buitrago & Frederick 2005	No_hits			Hv07472	56	2e-18
gi|83922093|gb|DN739688.1|DN739688 Pp0611 Phakopsora pachyrhizi germinating urediniospores cDNA 5', mRNAsequence Posada-Buitrago & Frederick 2005	Hv00250	147	2e-35	Hv00250	265	1e-100
gi|83922092|gb|DN739687.1|DN739687 Pp0610 Phakopsora pachyrhizi germinating urediniospores cDNA 5', mRNAsequence Posada-Buitrago & Frederick 2005	No_hits			No_hits
gi|83922091|gb|DN739686.1|DN739686 Pp0609 Phakopsora pachyrhizi germinating urediniospores cDNA 5', mRNAsequence Posada-Buitrago & Frederick 2005	No_hits			No_hits
gi|83922090|gb|DN739685.1|DN739685 Pp0608 Phakopsora pachyrhizi germinating urediniospores cDNA 5', mRNAsequence Posada-Buitrago & Frederick 2005	No_hits			No_hits
gi|83922089|gb|DN739684.1|DN739684 Pp0607 Phakopsora pachyrhizi germinating urediniospores cDNA 5', mRNAsequence Posada-Buitrago & Frederick 2005	No_hits			No_hits
gi|83922088|gb|DN739683.1|DN739683 Pp0606 Phakopsora pachyrhizi germinating urediniospores cDNA 5', mRNAsequence Posada-Buitrago & Frederick 2005	No_hits			Hv07986	39	2e-06
gi|83922087|gb|DN739682.1|DN739682 Pp0605 Phakopsora pachyrhizi germinating urediniospores cDNA 5', mRNAsequence Posada-Buitrago & Frederick 2005	No_hits			Hv00620	48	3e-09
gi|83922086|gb|DN739681.1|DN739681 Pp0604 Phakopsora pachyrhizi germinating urediniospores cDNA 5', mRNAsequence Posada-Buitrago & Frederick 2005	No_hits			Hv01576	203	1e-68
gi|83922085|gb|DN739680.1|DN739680 Pp0603 Phakopsora pachyrhizi germinating urediniospores cDNA 5', mRNAsequence Posada-Buitrago & Frederick 2005	No_hits			Hv01576	51	7e-31
gi|83922084|gb|DN739679.1|DN739679 Pp0602 Phakopsora pachyrhizi germinating urediniospores cDNA 5', mRNAsequence Posada-Buitrago & Frederick 2005	No_hits			No_hits
gi|83922083|gb|DN739678.1|DN739678 Pp0601 Phakopsora pachyrhizi germinating urediniospores cDNA 5', mRNAsequence Posada-Buitrago & Frederick 2005	No_hits			No_hits
gi|83922082|gb|DN739677.1|DN739677 Pp0548 Phakopsora pachyrhizi germinating urediniospores cDNA 5', mRNAsequence Posada-Buitrago & Frederick 2005	No_hits			Hv00177	83	4e-17
gi|83922081|gb|DN739676.1|DN739676 Pp0547 Phakopsora pachyrhizi germinating urediniospores cDNA 5', mRNAsequence Posada-Buitrago & Frederick 2005	No_hits			Hv01867	71	2e-13
gi|83922080|gb|DN739675.1|DN739675 Pp0546 Phakopsora pachyrhizi germinating urediniospores cDNA 5', mRNAsequence Posada-Buitrago & Frederick 2005	No_hits			Hv00191	232	5e-62
gi|83922079|gb|DN739674.1|DN739674 Pp0544 Phakopsora pachyrhizi germinating urediniospores cDNA 5', mRNAsequence Posada-Buitrago & Frederick 2005	No_hits			No_hits
gi|83922078|gb|DN739673.1|DN739673 Pp0543 Phakopsora pachyrhizi germinating urediniospores cDNA 5', mRNAsequence Posada-Buitrago & Frederick 2005	No_hits			Hv00489	57	7e-09
gi|83922077|gb|DN739672.1|DN739672 Pp0542 Phakopsora pachyrhizi germinating urediniospores cDNA 5', mRNAsequence Posada-Buitrago & Frederick 2005	Hv00259	50	3e-06	No_hits
gi|83922076|gb|DN739671.1|DN739671 Pp0541 Phakopsora pachyrhizi germinating urediniospores cDNA 5', mRNAsequence Posada-Buitrago & Frederick 2005	No_hits			Hv00489	111	6e-33
gi|83922075|gb|DN739670.1|DN739670 Pp0540 Phakopsora pachyrhizi germinating urediniospores cDNA 5', mRNAsequence Posada-Buitrago & Frederick 2005	No_hits			No_hits
gi|83922074|gb|DN739669.1|DN739669 Pp0539 Phakopsora pachyrhizi germinating urediniospores cDNA 5', mRNAsequence Posada-Buitrago & Frederick 2005	No_hits			No_hits
gi|83922073|gb|DN739668.1|DN739668 Pp0536 Phakopsora pachyrhizi germinating urediniospores cDNA 5', mRNAsequence Posada-Buitrago & Frederick 2005	No_hits			No_hits
gi|83922072|gb|DN739667.1|DN739667 Pp0535 Phakopsora pachyrhizi germinating urediniospores cDNA 5', mRNAsequence Posada-Buitrago & Frederick 2005	No_hits			No_hits
gi|83922071|gb|DN739666.1|DN739666 Pp0534 Phakopsora pachyrhizi germinating urediniospores cDNA 5', mRNAsequence Posada-Buitrago & Frederick 2005	No_hits			Hv00041	77	1e-18
gi|83922070|gb|DN739665.1|DN739665 Pp0533 Phakopsora pachyrhizi germinating urediniospores cDNA 5', mRNAsequence Posada-Buitrago & Frederick 2005	No_hits			No_hits
gi|83922069|gb|DN739664.1|DN739664 Pp0532 Phakopsora pachyrhizi germinating urediniospores cDNA 5', mRNAsequence Posada-Buitrago & Frederick 2005	No_hits			No_hits
gi|83922068|gb|DN739663.1|DN739663 Pp0531 Phakopsora pachyrhizi germinating urediniospores cDNA 5', mRNAsequence Posada-Buitrago & Frederick 2005	No_hits			Hv02120	134	1e-32
gi|83922067|gb|DN739662.1|DN739662 Pp0529 Phakopsora pachyrhizi germinating urediniospores cDNA 5', mRNAsequence Posada-Buitrago & Frederick 2005	No_hits			No_hits
gi|83922066|gb|DN739661.1|DN739661 Pp0527 Phakopsora pachyrhizi germinating urediniospores cDNA 5', mRNAsequence Posada-Buitrago & Frederick 2005	No_hits			No_hits
gi|83922065|gb|DN739660.1|DN739660 Pp0526 Phakopsora pachyrhizi germinating urediniospores cDNA 5', mRNAsequence Posada-Buitrago & Frederick 2005	No_hits			Hv08785	46	7e-06
gi|83922064|gb|DN739659.1|DN739659 Pp0525 Phakopsora pachyrhizi germinating urediniospores cDNA 5', mRNAsequence Posada-Buitrago & Frederick 2005	No_hits			No_hits
gi|83922063|gb|DN739658.1|DN739658 Pp0524 Phakopsora pachyrhizi germinating urediniospores cDNA 5', mRNAsequence Posada-Buitrago & Frederick 2005	No_hits			No_hits
gi|83922062|gb|DN739657.1|DN739657 Pp0523 Phakopsora pachyrhizi germinating urediniospores cDNA 5', mRNAsequence Posada-Buitrago & Frederick 2005	No_hits			No_hits
gi|83922061|gb|DN739656.1|DN739656 Pp0522 Phakopsora pachyrhizi germinating urediniospores cDNA 5', mRNAsequence Posada-Buitrago & Frederick 2005	No_hits			No_hits
gi|83922060|gb|DN739655.1|DN739655 Pp0521 Phakopsora pachyrhizi germinating urediniospores cDNA 5', mRNAsequence Posada-Buitrago & Frederick 2005	Hv07251	48	1e-05	No_hits
gi|83922059|gb|DN739654.1|DN739654 Pp0520 Phakopsora pachyrhizi germinating urediniospores cDNA 5', mRNAsequence Posada-Buitrago & Frederick 2005	No_hits			No_hits
gi|83922058|gb|DN739653.1|DN739653 Pp0519 Phakopsora pachyrhizi germinating urediniospores cDNA 5', mRNAsequence Posada-Buitrago & Frederick 2005	No_hits			No_hits
gi|83922057|gb|DN739652.1|DN739652 Pp0518 Phakopsora pachyrhizi germinating urediniospores cDNA 5', mRNAsequence Posada-Buitrago & Frederick 2005	No_hits			No_hits
gi|83922056|gb|DN739651.1|DN739651 Pp0517 Phakopsora pachyrhizi germinating urediniospores cDNA 5', mRNAsequence Posada-Buitrago & Frederick 2005	No_hits			No_hits
gi|83922055|gb|DN739650.1|DN739650 Pp0516 Phakopsora pachyrhizi germinating urediniospores cDNA 5', mRNAsequence Posada-Buitrago & Frederick 2005	No_hits			Hv01815	185	3e-75
gi|83922054|gb|DN739649.1|DN739649 Pp0515 Phakopsora pachyrhizi germinating urediniospores cDNA 5', mRNAsequence Posada-Buitrago & Frederick 2005	No_hits			No_hits
gi|83922053|gb|DN739648.1|DN739648 Pp0514 Phakopsora pachyrhizi germinating urediniospores cDNA 5', mRNAsequence Posada-Buitrago & Frederick 2005	No_hits			No_hits
gi|83922052|gb|DN739647.1|DN739647 Pp0512 Phakopsora pachyrhizi germinating urediniospores cDNA 5', mRNAsequence Posada-Buitrago & Frederick 2005	No_hits			No_hits
gi|83922051|gb|DN739646.1|DN739646 Pp0511 Phakopsora pachyrhizi germinating urediniospores cDNA 5', mRNAsequence Posada-Buitrago & Frederick 2005	No_hits			No_hits
gi|83922050|gb|DN739645.1|DN739645 Pp0510 Phakopsora pachyrhizi germinating urediniospores cDNA 5', mRNAsequence Posada-Buitrago & Frederick 2005	No_hits			Hv04407	50	1e-12
gi|83922049|gb|DN739644.1|DN739644 Pp0509 Phakopsora pachyrhizi germinating urediniospores cDNA 5', mRNAsequence Posada-Buitrago & Frederick 2005	No_hits			Hv01019	53	6e-08
gi|83922048|gb|DN739643.1|DN739643 Pp0508 Phakopsora pachyrhizi germinating urediniospores cDNA 5', mRNAsequence Posada-Buitrago & Frederick 2005	No_hits			Hv08785	59	1e-09
gi|83922047|gb|DN739642.1|DN739642 Pp0507 Phakopsora pachyrhizi germinating urediniospores cDNA 5', mRNAsequence Posada-Buitrago & Frederick 2005	No_hits			No_hits
gi|83922046|gb|DN739641.1|DN739641 Pp0506 Phakopsora pachyrhizi germinating urediniospores cDNA 5', mRNAsequence Posada-Buitrago & Frederick 2005	No_hits			No_hits
gi|83922045|gb|DN739640.1|DN739640 Pp0505 Phakopsora pachyrhizi germinating urediniospores cDNA 5', mRNAsequence Posada-Buitrago & Frederick 2005	No_hits			Hv01515	74	2e-17
gi|83922044|gb|DN739639.1|DN739639 Pp0504 Phakopsora pachyrhizi germinating urediniospores cDNA 5', mRNAsequence Posada-Buitrago & Frederick 2005	Hv04730	50	2e-06	No_hits
gi|83922043|gb|DN739638.1|DN739638 Pp0503 Phakopsora pachyrhizi germinating urediniospores cDNA 5', mRNAsequence Posada-Buitrago & Frederick 2005	No_hits			No_hits
gi|83922042|gb|DN739637.1|DN739637 Pp0502 Phakopsora pachyrhizi germinating urediniospores cDNA 5', mRNAsequence Posada-Buitrago & Frederick 2005	No_hits			No_hits
gi|83922041|gb|DN739636.1|DN739636 Pp0447 Phakopsora pachyrhizi germinating urediniospores cDNA 5', mRNAsequence Posada-Buitrago & Frederick 2005	No_hits			No_hits
gi|83922040|gb|DN739635.1|DN739635 Pp0446 Phakopsora pachyrhizi germinating urediniospores cDNA 5', mRNAsequence Posada-Buitrago & Frederick 2005	No_hits			Hv08785	48	1e-06
gi|83922039|gb|DN739634.1|DN739634 Pp0444 Phakopsora pachyrhizi germinating urediniospores cDNA 5', mRNAsequence Posada-Buitrago & Frederick 2005	No_hits			Hv02120	59	4e-18
gi|83922038|gb|DN739633.1|DN739633 Pp0443 Phakopsora pachyrhizi germinating urediniospores cDNA 5', mRNAsequence Posada-Buitrago & Frederick 2005	No_hits			No_hits
gi|83922037|gb|DN739632.1|DN739632 Pp0442 Phakopsora pachyrhizi germinating urediniospores cDNA 5', mRNAsequence Posada-Buitrago & Frederick 2005	No_hits			Hv01026	50	6e-07
gi|83922036|gb|DN739631.1|DN739631 Pp0440 Phakopsora pachyrhizi germinating urediniospores cDNA 5', mRNAsequence Posada-Buitrago & Frederick 2005	No_hits			Hv06943	57	4e-12
gi|83922035|gb|DN739630.1|DN739630 Pp0439 Phakopsora pachyrhizi germinating urediniospores cDNA 5', mRNAsequence Posada-Buitrago & Frederick 2005	No_hits			No_hits
gi|83922034|gb|DN739629.1|DN739629 Pp0438 Phakopsora pachyrhizi germinating urediniospores cDNA 5', mRNAsequence Posada-Buitrago & Frederick 2005	No_hits			No_hits
gi|83922033|gb|DN739628.1|DN739628 Pp0437 Phakopsora pachyrhizi germinating urediniospores cDNA 5', mRNAsequence Posada-Buitrago & Frederick 2005	Hv00116	107	2e-23	Hv02178	226	6e-61
gi|83922032|gb|DN739627.1|DN739627 Pp0436 Phakopsora pachyrhizi germinating urediniospores cDNA 5', mRNAsequence Posada-Buitrago & Frederick 2005	No_hits			Hv00125	93	5e-20
gi|83922031|gb|DN739626.1|DN739626 Pp0435 Phakopsora pachyrhizi germinating urediniospores cDNA 5', mRNAsequence Posada-Buitrago & Frederick 2005	No_hits			No_hits
gi|83922030|gb|DN739625.1|DN739625 Pp0434 Phakopsora pachyrhizi germinating urediniospores cDNA 5', mRNAsequence Posada-Buitrago & Frederick 2005	No_hits			Hv00489	42	5e-09
gi|83922029|gb|DN739624.1|DN739624 Pp0433 Phakopsora pachyrhizi germinating urediniospores cDNA 5', mRNAsequence Posada-Buitrago & Frederick 2005	No_hits			Hv08785	66	9e-12
gi|83922028|gb|DN739623.1|DN739623 Pp0432 Phakopsora pachyrhizi germinating urediniospores cDNA 5', mRNAsequence Posada-Buitrago & Frederick 2005	No_hits			Hv02120	135	6e-33
gi|83922027|gb|DN739622.1|DN739622 Pp0431 Phakopsora pachyrhizi germinating urediniospores cDNA 5', mRNAsequence Posada-Buitrago & Frederick 2005	No_hits			Hv08785	48	2e-06
gi|83922026|gb|DN739621.1|DN739621 Pp0430 Phakopsora pachyrhizi germinating urediniospores cDNA 5', mRNAsequence Posada-Buitrago & Frederick 2005	No_hits			No_hits
gi|83922025|gb|DN739620.1|DN739620 Pp0429 Phakopsora pachyrhizi germinating urediniospores cDNA 5', mRNAsequence Posada-Buitrago & Frederick 2005	No_hits			Hv08785	65	2e-11
gi|83922024|gb|DN739619.1|DN739619 Pp0428 Phakopsora pachyrhizi germinating urediniospores cDNA 5', mRNAsequence Posada-Buitrago & Frederick 2005	No_hits			Hv08785	65	2e-11
gi|83922023|gb|DN739618.1|DN739618 Pp0426 Phakopsora pachyrhizi germinating urediniospores cDNA 5', mRNAsequence Posada-Buitrago & Frederick 2005	No_hits			No_hits
gi|83922022|gb|DN739617.1|DN739617 Pp0425 Phakopsora pachyrhizi germinating urediniospores cDNA 5', mRNAsequence Posada-Buitrago & Frederick 2005	No_hits			Hv00331	240	5e-73
gi|83922021|gb|DN739616.1|DN739616 Pp0424 Phakopsora pachyrhizi germinating urediniospores cDNA 5', mRNAsequence Posada-Buitrago & Frederick 2005	Hv01994	50	3e-06	Hv01994	210	4e-88
gi|83922020|gb|DN739615.1|DN739615 Pp0423 Phakopsora pachyrhizi germinating urediniospores cDNA 5', mRNAsequence Posada-Buitrago & Frederick 2005	No_hits			No_hits
gi|83922019|gb|DN739614.1|DN739614 Pp0422 Phakopsora pachyrhizi germinating urediniospores cDNA 5', mRNAsequence Posada-Buitrago & Frederick 2005	No_hits			No_hits
gi|83922018|gb|DN739613.1|DN739613 Pp0421 Phakopsora pachyrhizi germinating urediniospores cDNA 5', mRNAsequence Posada-Buitrago & Frederick 2005	No_hits			No_hits
gi|83922017|gb|DN739612.1|DN739612 Pp0420 Phakopsora pachyrhizi germinating urediniospores cDNA 5', mRNAsequence Posada-Buitrago & Frederick 2005	No_hits			Hv05433	49	1e-09
gi|83922016|gb|DN739611.1|DN739611 Pp0419 Phakopsora pachyrhizi germinating urediniospores cDNA 5', mRNAsequence Posada-Buitrago & Frederick 2005	No_hits			Hv00409	103	4e-28
gi|83922015|gb|DN739610.1|DN739610 Pp0418 Phakopsora pachyrhizi germinating urediniospores cDNA 5', mRNAsequence Posada-Buitrago & Frederick 2005	No_hits			No_hits
gi|83922014|gb|DN739609.1|DN739609 Pp0417 Phakopsora pachyrhizi germinating urediniospores cDNA 5', mRNAsequence Posada-Buitrago & Frederick 2005	No_hits			Hv08785	82	1e-16
gi|83922013|gb|DN739608.1|DN739608 Pp0416 Phakopsora pachyrhizi germinating urediniospores cDNA 5', mRNAsequence Posada-Buitrago & Frederick 2005	Hv04896	52	6e-07	No_hits
gi|83922012|gb|DN739607.1|DN739607 Pp0415 Phakopsora pachyrhizi germinating urediniospores cDNA 5', mRNAsequence Posada-Buitrago & Frederick 2005	No_hits			Hv00632	49	3e-12
gi|83922011|gb|DN739606.1|DN739606 Pp0414 Phakopsora pachyrhizi germinating urediniospores cDNA 5', mRNAsequence Posada-Buitrago & Frederick 2005	No_hits			No_hits
gi|83922010|gb|DN739605.1|DN739605 Pp0413 Phakopsora pachyrhizi germinating urediniospores cDNA 5', mRNAsequence Posada-Buitrago & Frederick 2005	No_hits			Hv00125	93	5e-20
gi|83922009|gb|DN739604.1|DN739604 Pp0411 Phakopsora pachyrhizi germinating urediniospores cDNA 5', mRNAsequence Posada-Buitrago & Frederick 2005	No_hits			No_hits
gi|83922008|gb|DN739603.1|DN739603 Pp0410 Phakopsora pachyrhizi germinating urediniospores cDNA 5', mRNAsequence Posada-Buitrago & Frederick 2005	No_hits			No_hits
gi|83922007|gb|DN739602.1|DN739602 Pp0409 Phakopsora pachyrhizi germinating urediniospores cDNA 5', mRNAsequence Posada-Buitrago & Frederick 2005	No_hits			Hv00409	65	5e-19
gi|83922006|gb|DN739601.1|DN739601 Pp0408 Phakopsora pachyrhizi germinating urediniospores cDNA 5', mRNAsequence Posada-Buitrago & Frederick 2005	No_hits			Hv02120	127	3e-30
gi|83922005|gb|DN739600.1|DN739600 Pp0407 Phakopsora pachyrhizi germinating urediniospores cDNA 5', mRNAsequence Posada-Buitrago & Frederick 2005	Hv00302	147	2e-35	Hv00302	71	8e-48
gi|83922004|gb|DN739599.1|DN739599 Pp0406 Phakopsora pachyrhizi germinating urediniospores cDNA 5', mRNAsequence Posada-Buitrago & Frederick 2005	Hv02053	98	1e-20	Hv02053	73	8e-40
gi|83922003|gb|DN739598.1|DN739598 Pp0405 Phakopsora pachyrhizi germinating urediniospores cDNA 5', mRNAsequence Posada-Buitrago & Frederick 2005	No_hits			No_hits
gi|83922002|gb|DN739597.1|DN739597 Pp0403 Phakopsora pachyrhizi germinating urediniospores cDNA 5', mRNAsequence Posada-Buitrago & Frederick 2005	No_hits			No_hits
gi|83922001|gb|DN739596.1|DN739596 Pp0402 Phakopsora pachyrhizi germinating urediniospores cDNA 5', mRNAsequence Posada-Buitrago & Frederick 2005	No_hits			No_hits
gi|83922000|gb|DN739595.1|DN739595 Pp0401 Phakopsora pachyrhizi germinating urediniospores cDNA 5', mRNAsequence Posada-Buitrago & Frederick 2005	No_hits			No_hits
gi|83921999|gb|DN739594.1|DN739594 Pp0348 Phakopsora pachyrhizi germinating urediniospores cDNA 5', mRNAsequence Posada-Buitrago & Frederick 2005	No_hits			No_hits
gi|83921998|gb|DN739593.1|DN739593 Pp0346 Phakopsora pachyrhizi germinating urediniospores cDNA 5', mRNAsequence Posada-Buitrago & Frederick 2005	No_hits			Hv01559	81	1e-33
gi|83921997|gb|DN739592.1|DN739592 Pp0345 Phakopsora pachyrhizi germinating urediniospores cDNA 5', mRNAsequence Posada-Buitrago & Frederick 2005	No_hits			No_hits
gi|83921996|gb|DN739591.1|DN739591 Pp0344 Phakopsora pachyrhizi germinating urediniospores cDNA 5', mRNAsequence Posada-Buitrago & Frederick 2005	No_hits			Hv08785	65	2e-11
gi|83921995|gb|DN739590.1|DN739590 Pp0343 Phakopsora pachyrhizi germinating urediniospores cDNA 5', mRNAsequence Posada-Buitrago & Frederick 2005	No_hits			No_hits
gi|83921994|gb|DN739589.1|DN739589 Pp0341 Phakopsora pachyrhizi germinating urediniospores cDNA 5', mRNAsequence Posada-Buitrago & Frederick 2005	No_hits			Hv00648	59	5e-12
gi|83921993|gb|DN739588.1|DN739588 Pp0340 Phakopsora pachyrhizi germinating urediniospores cDNA 5', mRNAsequence Posada-Buitrago & Frederick 2005	No_hits			Hv00489	40	2e-08
gi|83921992|gb|DN739587.1|DN739587 Pp0339 Phakopsora pachyrhizi germinating urediniospores cDNA 5', mRNAsequence Posada-Buitrago & Frederick 2005	No_hits			No_hits
gi|83921991|gb|DN739586.1|DN739586 Pp0338 Phakopsora pachyrhizi germinating urediniospores cDNA 5', mRNAsequence Posada-Buitrago & Frederick 2005	No_hits			No_hits
gi|83921990|gb|DN739585.1|DN739585 Pp0337 Phakopsora pachyrhizi germinating urediniospores cDNA 5', mRNAsequence Posada-Buitrago & Frederick 2005	No_hits			No_hits
gi|83921989|gb|DN739584.1|DN739584 Pp0336 Phakopsora pachyrhizi germinating urediniospores cDNA 5', mRNAsequence Posada-Buitrago & Frederick 2005	No_hits			Hv01710	135	5e-36
gi|83921988|gb|DN739583.1|DN739583 Pp0335 Phakopsora pachyrhizi germinating urediniospores cDNA 5', mRNAsequence Posada-Buitrago & Frederick 2005	No_hits			No_hits
gi|83921987|gb|DN739582.1|DN739582 Pp0334 Phakopsora pachyrhizi germinating urediniospores cDNA 5', mRNAsequence Posada-Buitrago & Frederick 2005	Hv06880	54	2e-07	Hv01483	83	4e-28
gi|83921986|gb|DN739581.1|DN739581 Pp0333 Phakopsora pachyrhizi germinating urediniospores cDNA 5', mRNAsequence Posada-Buitrago & Frederick 2005	No_hits			No_hits
gi|83921985|gb|DN739580.1|DN739580 Pp0332 Phakopsora pachyrhizi germinating urediniospores cDNA 5', mRNAsequence Posada-Buitrago & Frederick 2005	No_hits			Hv08785	79	1e-15
gi|83921984|gb|DN739579.1|DN739579 Pp0331 Phakopsora pachyrhizi germinating urediniospores cDNA 5', mRNAsequence Posada-Buitrago & Frederick 2005	No_hits			Hv08785	65	2e-11
gi|83921983|gb|DN739578.1|DN739578 Pp0330 Phakopsora pachyrhizi germinating urediniospores cDNA 5', mRNAsequence Posada-Buitrago & Frederick 2005	No_hits			Hv08785	79	1e-15
gi|83921982|gb|DN739577.1|DN739577 Pp0329 Phakopsora pachyrhizi germinating urediniospores cDNA 5', mRNAsequence Posada-Buitrago & Frederick 2005	No_hits			No_hits
gi|83921981|gb|DN739576.1|DN739576 Pp0328 Phakopsora pachyrhizi germinating urediniospores cDNA 5', mRNAsequence Posada-Buitrago & Frederick 2005	No_hits			Hv08785	66	1e-11
gi|83921980|gb|DN739575.1|DN739575 Pp0327 Phakopsora pachyrhizi germinating urediniospores cDNA 5', mRNAsequence Posada-Buitrago & Frederick 2005	No_hits			No_hits
gi|83921979|gb|DN739574.1|DN739574 Pp0326 Phakopsora pachyrhizi germinating urediniospores cDNA 5', mRNAsequence Posada-Buitrago & Frederick 2005	No_hits			No_hits
gi|83921978|gb|DN739573.1|DN739573 Pp0325 Phakopsora pachyrhizi germinating urediniospores cDNA 5', mRNAsequence Posada-Buitrago & Frederick 2005	No_hits			Hv08785	89	9e-19
gi|83921977|gb|DN739572.1|DN739572 Pp0324 Phakopsora pachyrhizi germinating urediniospores cDNA 5', mRNAsequence Posada-Buitrago & Frederick 2005	No_hits			No_hits
gi|83921976|gb|DN739571.1|DN739571 Pp0323 Phakopsora pachyrhizi germinating urediniospores cDNA 5', mRNAsequence Posada-Buitrago & Frederick 2005	No_hits			Hv00331	73	4e-14
gi|83921975|gb|DN739570.1|DN739570 Pp0322 Phakopsora pachyrhizi germinating urediniospores cDNA 5', mRNAsequence Posada-Buitrago & Frederick 2005	No_hits			Hv04672	37	4e-09
gi|83921974|gb|DN739569.1|DN739569 Pp0320 Phakopsora pachyrhizi germinating urediniospores cDNA 5', mRNAsequence Posada-Buitrago & Frederick 2005	No_hits			Hv01262	53	4e-14
gi|83921973|gb|DN739568.1|DN739568 Pp0319 Phakopsora pachyrhizi germinating urediniospores cDNA 5', mRNAsequence Posada-Buitrago & Frederick 2005	No_hits			Hv00125	67	4e-12
gi|83921972|gb|DN739567.1|DN739567 Pp0318 Phakopsora pachyrhizi germinating urediniospores cDNA 5', mRNAsequence Posada-Buitrago & Frederick 2005	No_hits			Hv01665	58	9e-09
gi|83921971|gb|DN739566.1|DN739566 Pp0317 Phakopsora pachyrhizi germinating urediniospores cDNA 5', mRNAsequence Posada-Buitrago & Frederick 2005	No_hits			Hv00932	135	8e-36
gi|83921970|gb|DN739565.1|DN739565 Pp0316 Phakopsora pachyrhizi germinating urediniospores cDNA 5', mRNAsequence Posada-Buitrago & Frederick 2005	No_hits			No_hits
gi|83921969|gb|DN739564.1|DN739564 Pp0315 Phakopsora pachyrhizi germinating urediniospores cDNA 5', mRNAsequence Posada-Buitrago & Frederick 2005	Hv08958	52	7e-07	No_hits
gi|83921968|gb|DN739563.1|DN739563 Pp0314 Phakopsora pachyrhizi germinating urediniospores cDNA 5', mRNAsequence Posada-Buitrago & Frederick 2005	No_hits			Hv08785	79	1e-15
gi|83921967|gb|DN739562.1|DN739562 Pp0313 Phakopsora pachyrhizi germinating urediniospores cDNA 5', mRNAsequence Posada-Buitrago & Frederick 2005	No_hits			Hv08785	77	5e-15
gi|83921966|gb|DN739561.1|DN739561 Pp0312 Phakopsora pachyrhizi germinating urediniospores cDNA 5', mRNAsequence Posada-Buitrago & Frederick 2005	No_hits			Hv08785	66	1e-11
gi|83921965|gb|DN739560.1|DN739560 Pp0311 Phakopsora pachyrhizi germinating urediniospores cDNA 5', mRNAsequence Posada-Buitrago & Frederick 2005	No_hits			Hv08785	65	2e-11
gi|83921964|gb|DN739559.1|DN739559 Pp0310 Phakopsora pachyrhizi germinating urediniospores cDNA 5', mRNAsequence Posada-Buitrago & Frederick 2005	No_hits			No_hits
gi|83921963|gb|DN739558.1|DN739558 Pp0309 Phakopsora pachyrhizi germinating urediniospores cDNA 5', mRNAsequence Posada-Buitrago & Frederick 2005	No_hits			Hv08785	65	1e-11
gi|83921962|gb|DN739557.1|DN739557 Pp0308 Phakopsora pachyrhizi germinating urediniospores cDNA 5', mRNAsequence Posada-Buitrago & Frederick 2005	No_hits			Hv01665	55	7e-19
gi|83921961|gb|DN739556.1|DN739556 Pp0307 Phakopsora pachyrhizi germinating urediniospores cDNA 5', mRNAsequence Posada-Buitrago & Frederick 2005	No_hits			No_hits
gi|83921960|gb|DN739555.1|DN739555 Pp0306 Phakopsora pachyrhizi germinating urediniospores cDNA 5', mRNAsequence Posada-Buitrago & Frederick 2005	No_hits			No_hits
gi|83921959|gb|DN739554.1|DN739554 Pp0305 Phakopsora pachyrhizi germinating urediniospores cDNA 5', mRNAsequence Posada-Buitrago & Frederick 2005	No_hits			Hv00125	68	1e-13
gi|83921958|gb|DN739553.1|DN739553 Pp0304 Phakopsora pachyrhizi germinating urediniospores cDNA 5', mRNAsequence Posada-Buitrago & Frederick 2005	No_hits			No_hits
gi|83921957|gb|DN739552.1|DN739552 Pp0303 Phakopsora pachyrhizi germinating urediniospores cDNA 5', mRNAsequence Posada-Buitrago & Frederick 2005	No_hits			No_hits
gi|83921956|gb|DN739551.1|DN739551 Pp0302 Phakopsora pachyrhizi germinating urediniospores cDNA 5', mRNAsequence Posada-Buitrago & Frederick 2005	No_hits			Hv08785	65	2e-11
gi|83921955|gb|DN739550.1|DN739550 Pp0301 Phakopsora pachyrhizi germinating urediniospores cDNA 5', mRNAsequence Posada-Buitrago & Frederick 2005	No_hits			Hv08785	48	2e-06
gi|83921954|gb|DN739549.1|DN739549 Pp0248 Phakopsora pachyrhizi germinating urediniospores cDNA 5', mRNAsequence Posada-Buitrago & Frederick 2005	No_hits			No_hits
gi|83921953|gb|DN739548.1|DN739548 Pp0247 Phakopsora pachyrhizi germinating urediniospores cDNA 5', mRNAsequence Posada-Buitrago & Frederick 2005	No_hits			No_hits
gi|83921952|gb|DN739547.1|DN739547 Pp0246 Phakopsora pachyrhizi germinating urediniospores cDNA 5', mRNAsequence Posada-Buitrago & Frederick 2005	No_hits			Hv08785	48	2e-06
gi|83921951|gb|DN739546.1|DN739546 Pp0245 Phakopsora pachyrhizi germinating urediniospores cDNA 5', mRNAsequence Posada-Buitrago & Frederick 2005	No_hits			Hv08785	48	2e-06
gi|83921950|gb|DN739545.1|DN739545 Pp0244 Phakopsora pachyrhizi germinating urediniospores cDNA 5', mRNAsequence Posada-Buitrago & Frederick 2005	No_hits			No_hits
gi|83921949|gb|DN739544.1|DN739544 Pp0243 Phakopsora pachyrhizi germinating urediniospores cDNA 5', mRNAsequence Posada-Buitrago & Frederick 2005	No_hits			No_hits
gi|83921948|gb|DN739543.1|DN739543 Pp0241 Phakopsora pachyrhizi germinating urediniospores cDNA 5', mRNAsequence Posada-Buitrago & Frederick 2005	No_hits			Hv04407	50	1e-17
gi|83921947|gb|DN739542.1|DN739542 Pp0240 Phakopsora pachyrhizi germinating urediniospores cDNA 5', mRNAsequence Posada-Buitrago & Frederick 2005	No_hits			Hv00489	123	2e-34
gi|83921946|gb|DN739541.1|DN739541 Pp0238 Phakopsora pachyrhizi germinating urediniospores cDNA 5', mRNAsequence Posada-Buitrago & Frederick 2005	No_hits			Hv00409	103	4e-27
gi|83921945|gb|DN739540.1|DN739540 Pp0237 Phakopsora pachyrhizi germinating urediniospores cDNA 5', mRNAsequence Posada-Buitrago & Frederick 2005	No_hits			No_hits
gi|83921944|gb|DN739539.1|DN739539 Pp0236 Phakopsora pachyrhizi germinating urediniospores cDNA 5', mRNAsequence Posada-Buitrago & Frederick 2005	No_hits			No_hits
gi|83921943|gb|DN739538.1|DN739538 Pp0235 Phakopsora pachyrhizi germinating urediniospores cDNA 5', mRNAsequence Posada-Buitrago & Frederick 2005	No_hits			Hv01321	65	3e-27
gi|83921942|gb|DN739537.1|DN739537 Pp0234 Phakopsora pachyrhizi germinating urediniospores cDNA 5', mRNAsequence Posada-Buitrago & Frederick 2005	No_hits			No_hits
gi|83921941|gb|DN739536.1|DN739536 Pp0233 Phakopsora pachyrhizi germinating urediniospores cDNA 5', mRNAsequence Posada-Buitrago & Frederick 2005	No_hits			Hv01710	135	5e-36
gi|83921940|gb|DN739535.1|DN739535 Pp0230 Phakopsora pachyrhizi germinating urediniospores cDNA 5', mRNAsequence Posada-Buitrago & Frederick 2005	No_hits			No_hits
gi|83921939|gb|DN739534.1|DN739534 Pp0229 Phakopsora pachyrhizi germinating urediniospores cDNA 5', mRNAsequence Posada-Buitrago & Frederick 2005	No_hits			Hv08802	109	5e-25
gi|83921938|gb|DN739533.1|DN739533 Pp0228 Phakopsora pachyrhizi germinating urediniospores cDNA 5', mRNAsequence Posada-Buitrago & Frederick 2005	No_hits			No_hits
gi|83921937|gb|DN739532.1|DN739532 Pp0227 Phakopsora pachyrhizi germinating urediniospores cDNA 5', mRNAsequence Posada-Buitrago & Frederick 2005	No_hits			No_hits
gi|83921936|gb|DN739531.1|DN739531 Pp0226 Phakopsora pachyrhizi germinating urediniospores cDNA 5', mRNAsequence Posada-Buitrago & Frederick 2005	No_hits			Hv00489	114	4e-31
gi|83921935|gb|DN739530.1|DN739530 Pp0225 Phakopsora pachyrhizi germinating urediniospores cDNA 5', mRNAsequence Posada-Buitrago & Frederick 2005	No_hits			No_hits
gi|83921934|gb|DN739529.1|DN739529 Pp0224 Phakopsora pachyrhizi germinating urediniospores cDNA 5', mRNAsequence Posada-Buitrago & Frederick 2005	No_hits			No_hits
gi|83921933|gb|DN739528.1|DN739528 Pp0223 Phakopsora pachyrhizi germinating urediniospores cDNA 5', mRNAsequence Posada-Buitrago & Frederick 2005	No_hits			No_hits
gi|83921932|gb|DN739527.1|DN739527 Pp0222 Phakopsora pachyrhizi germinating urediniospores cDNA 5', mRNAsequence Posada-Buitrago & Frederick 2005	No_hits			Hv01771	90	3e-21
gi|83921931|gb|DN739526.1|DN739526 Pp0221 Phakopsora pachyrhizi germinating urediniospores cDNA 5', mRNAsequence Posada-Buitrago & Frederick 2005	No_hits			No_hits
gi|83921930|gb|DN739525.1|DN739525 Pp0220 Phakopsora pachyrhizi germinating urediniospores cDNA 5', mRNAsequence Posada-Buitrago & Frederick 2005	No_hits			No_hits
gi|83921929|gb|DN739524.1|DN739524 Pp0219 Phakopsora pachyrhizi germinating urediniospores cDNA 5', mRNAsequence Posada-Buitrago & Frederick 2005	No_hits			Hv00832	63	6e-11
gi|83921928|gb|DN739523.1|DN739523 Pp0218 Phakopsora pachyrhizi germinating urediniospores cDNA 5', mRNAsequence Posada-Buitrago & Frederick 2005	Hv00731	58	1e-08	Hv00731	75	3e-38
gi|83921927|gb|DN739522.1|DN739522 Pp0217 Phakopsora pachyrhizi germinating urediniospores cDNA 5', mRNAsequence Posada-Buitrago & Frederick 2005	No_hits			Hv01573	86	5e-37
gi|83921926|gb|DN739521.1|DN739521 Pp0216 Phakopsora pachyrhizi germinating urediniospores cDNA 5', mRNAsequence Posada-Buitrago & Frederick 2005	No_hits			Hv01039	44	3e-11
gi|83921925|gb|DN739520.1|DN739520 Pp0215 Phakopsora pachyrhizi germinating urediniospores cDNA 5', mRNAsequence Posada-Buitrago & Frederick 2005	No_hits			No_hits
gi|83921924|gb|DN739519.1|DN739519 Pp0214 Phakopsora pachyrhizi germinating urediniospores cDNA 5', mRNAsequence Posada-Buitrago & Frederick 2005	No_hits			No_hits
gi|83921923|gb|DN739518.1|DN739518 Pp0213 Phakopsora pachyrhizi germinating urediniospores cDNA 5', mRNAsequence Posada-Buitrago & Frederick 2005	No_hits			Hv03172	80	2e-22
gi|83921922|gb|DN739517.1|DN739517 Pp0212 Phakopsora pachyrhizi germinating urediniospores cDNA 5', mRNAsequence Posada-Buitrago & Frederick 2005	No_hits			No_hits
gi|83921921|gb|DN739516.1|DN739516 Pp0211 Phakopsora pachyrhizi germinating urediniospores cDNA 5', mRNAsequence Posada-Buitrago & Frederick 2005	No_hits			No_hits
gi|83921920|gb|DN739515.1|DN739515 Pp0210 Phakopsora pachyrhizi germinating urediniospores cDNA 5', mRNAsequence Posada-Buitrago & Frederick 2005	No_hits			No_hits
gi|83921919|gb|DN739514.1|DN739514 Pp0209 Phakopsora pachyrhizi germinating urediniospores cDNA 5', mRNAsequence Posada-Buitrago & Frederick 2005	No_hits			Hv08785	88	2e-18
gi|83921918|gb|DN739513.1|DN739513 Pp0208 Phakopsora pachyrhizi germinating urediniospores cDNA 5', mRNAsequence Posada-Buitrago & Frederick 2005	No_hits			Hv05433	58	2e-12
gi|83921917|gb|DN739512.1|DN739512 Pp0207 Phakopsora pachyrhizi germinating urediniospores cDNA 5', mRNAsequence Posada-Buitrago & Frederick 2005	No_hits			Hv09049	142	9e-35
gi|83921916|gb|DN739511.1|DN739511 Pp0206 Phakopsora pachyrhizi germinating urediniospores cDNA 5', mRNAsequence Posada-Buitrago & Frederick 2005	No_hits			Hv00044	319	4e-88
gi|83921915|gb|DN739510.1|DN739510 Pp0205 Phakopsora pachyrhizi germinating urediniospores cDNA 5', mRNAsequence Posada-Buitrago & Frederick 2005	No_hits			No_hits
gi|83921914|gb|DN739509.1|DN739509 Pp0204 Phakopsora pachyrhizi germinating urediniospores cDNA 5', mRNAsequence Posada-Buitrago & Frederick 2005	No_hits			Hv08785	65	2e-11
gi|83921913|gb|DN739508.1|DN739508 Pp0203 Phakopsora pachyrhizi germinating urediniospores cDNA 5', mRNAsequence Posada-Buitrago & Frederick 2005	No_hits			Hv01515	47	3e-06
gi|83921912|gb|DN739507.1|DN739507 Pp0202 Phakopsora pachyrhizi germinating urediniospores cDNA 5', mRNAsequence Posada-Buitrago & Frederick 2005	No_hits			No_hits
gi|83921911|gb|DN739506.1|DN739506 Pp0201 Phakopsora pachyrhizi germinating urediniospores cDNA 5', mRNAsequence Posada-Buitrago & Frederick 2005	No_hits			No_hits
gi|83921910|gb|DN739505.1|DN739505 Pp0148 Phakopsora pachyrhizi germinating urediniospores cDNA 5', mRNAsequence Posada-Buitrago & Frederick 2005	No_hits			Hv00643	138	2e-33
gi|83921909|gb|DN739504.1|DN739504 Pp0147 Phakopsora pachyrhizi germinating urediniospores cDNA 5', mRNAsequence Posada-Buitrago & Frederick 2005	No_hits			No_hits
gi|83921908|gb|DN739503.1|DN739503 Pp0146 Phakopsora pachyrhizi germinating urediniospores cDNA 5', mRNAsequence Posada-Buitrago & Frederick 2005	No_hits			Hv00328	56	5e-09
gi|83921907|gb|DN739502.1|DN739502 Pp0145 Phakopsora pachyrhizi germinating urediniospores cDNA 5', mRNAsequence Posada-Buitrago & Frederick 2005	No_hits			Hv06918	65	8e-20
gi|83921906|gb|DN739501.1|DN739501 Pp0144 Phakopsora pachyrhizi germinating urediniospores cDNA 5', mRNAsequence Posada-Buitrago & Frederick 2005	Hv03474	50	3e-06	No_hits
gi|83921905|gb|DN739500.1|DN739500 Pp0143 Phakopsora pachyrhizi germinating urediniospores cDNA 5', mRNAsequence Posada-Buitrago & Frederick 2005	No_hits			No_hits
gi|83921904|gb|DN739499.1|DN739499 Pp0142 Phakopsora pachyrhizi germinating urediniospores cDNA 5', mRNAsequence Posada-Buitrago & Frederick 2005	No_hits			No_hits
gi|83921903|gb|DN739498.1|DN739498 Pp0141 Phakopsora pachyrhizi germinating urediniospores cDNA 5', mRNAsequence Posada-Buitrago & Frederick 2005	No_hits			Hv08785	66	9e-12
gi|83921902|gb|DN739497.1|DN739497 Pp0140 Phakopsora pachyrhizi germinating urediniospores cDNA 5', mRNAsequence Posada-Buitrago & Frederick 2005	No_hits			No_hits
gi|83921901|gb|DN739496.1|DN739496 Pp0139 Phakopsora pachyrhizi germinating urediniospores cDNA 5', mRNAsequence Posada-Buitrago & Frederick 2005	No_hits			Hv08785	65	2e-11
gi|83921900|gb|DN739495.1|DN739495 Pp0137 Phakopsora pachyrhizi germinating urediniospores cDNA 5', mRNAsequence Posada-Buitrago & Frederick 2005	No_hits			No_hits
gi|83921899|gb|DN739494.1|DN739494 Pp0136 Phakopsora pachyrhizi germinating urediniospores cDNA 5', mRNAsequence Posada-Buitrago & Frederick 2005	No_hits			No_hits
gi|83921898|gb|DN739493.1|DN739493 Pp0135 Phakopsora pachyrhizi germinating urediniospores cDNA 5', mRNAsequence Posada-Buitrago & Frederick 2005	No_hits			Hv08785	60	6e-10
gi|83921897|gb|DN739492.1|DN739492 Pp0134 Phakopsora pachyrhizi germinating urediniospores cDNA 5', mRNAsequence Posada-Buitrago & Frederick 2005	No_hits			No_hits
gi|83921896|gb|DN739491.1|DN739491 Pp0133 Phakopsora pachyrhizi germinating urediniospores cDNA 5', mRNAsequence Posada-Buitrago & Frederick 2005	No_hits			No_hits
gi|83921895|gb|DN739490.1|DN739490 Pp0132 Phakopsora pachyrhizi germinating urediniospores cDNA 5', mRNAsequence Posada-Buitrago & Frederick 2005	No_hits			No_hits
gi|83921894|gb|DN739489.1|DN739489 Pp0131 Phakopsora pachyrhizi germinating urediniospores cDNA 5', mRNAsequence Posada-Buitrago & Frederick 2005	No_hits			Hv01515	74	1e-17
gi|83921893|gb|DN739488.1|DN739488 Pp0130 Phakopsora pachyrhizi germinating urediniospores cDNA 5', mRNAsequence Posada-Buitrago & Frederick 2005	Hv02976	50	3e-06	No_hits
gi|83921892|gb|DN739487.1|DN739487 Pp0129 Phakopsora pachyrhizi germinating urediniospores cDNA 5', mRNAsequence Posada-Buitrago & Frederick 2005	No_hits			Hv01573	86	2e-20
gi|83921891|gb|DN739486.1|DN739486 Pp0128 Phakopsora pachyrhizi germinating urediniospores cDNA 5', mRNAsequence Posada-Buitrago & Frederick 2005	No_hits			Hv03032	44	3e-07
gi|83921890|gb|DN739485.1|DN739485 Pp0127 Phakopsora pachyrhizi germinating urediniospores cDNA 5', mRNAsequence Posada-Buitrago & Frederick 2005	Hv07617	82	3e-16	No_hits
gi|83921889|gb|DN739484.1|DN739484 Pp0126 Phakopsora pachyrhizi germinating urediniospores cDNA 5', mRNAsequence Posada-Buitrago & Frederick 2005	No_hits			Hv01537	67	2e-13
gi|83921888|gb|DN739483.1|DN739483 Pp0125 Phakopsora pachyrhizi germinating urediniospores cDNA 5', mRNAsequence Posada-Buitrago & Frederick 2005	Hv01342	56	5e-08	No_hits
gi|83921887|gb|DN739482.1|DN739482 Pp0123 Phakopsora pachyrhizi germinating urediniospores cDNA 5', mRNAsequence Posada-Buitrago & Frederick 2005	No_hits			Hv04407	50	9e-18
gi|83921886|gb|DN739481.1|DN739481 Pp0122 Phakopsora pachyrhizi germinating urediniospores cDNA 5', mRNAsequence Posada-Buitrago & Frederick 2005	No_hits			Hv01058	223	1e-63
gi|83921885|gb|DN739480.1|DN739480 Pp0121 Phakopsora pachyrhizi germinating urediniospores cDNA 5', mRNAsequence Posada-Buitrago & Frederick 2005	No_hits			No_hits
gi|83921884|gb|DN739479.1|DN739479 Pp0120 Phakopsora pachyrhizi germinating urediniospores cDNA 5', mRNAsequence Posada-Buitrago & Frederick 2005	No_hits			Hv07447	49	2e-08
gi|83921883|gb|DN739478.1|DN739478 Pp0119 Phakopsora pachyrhizi germinating urediniospores cDNA 5', mRNAsequence Posada-Buitrago & Frederick 2005	No_hits			No_hits
gi|83921882|gb|DN739477.1|DN739477 Pp0118 Phakopsora pachyrhizi germinating urediniospores cDNA 5', mRNAsequence Posada-Buitrago & Frederick 2005	No_hits			Hv01665	58	9e-09
gi|83921881|gb|DN739476.1|DN739476 Pp0117 Phakopsora pachyrhizi germinating urediniospores cDNA 5', mRNAsequence Posada-Buitrago & Frederick 2005	No_hits			No_hits
gi|83921880|gb|DN739475.1|DN739475 Pp0116 Phakopsora pachyrhizi germinating urediniospores cDNA 5', mRNAsequence Posada-Buitrago & Frederick 2005	No_hits			No_hits
gi|83921879|gb|DN739474.1|DN739474 Pp0115 Phakopsora pachyrhizi germinating urediniospores cDNA 5', mRNAsequence Posada-Buitrago & Frederick 2005	Hv05852	50	3e-06	Hv01278	114	2e-26
gi|83921878|gb|DN739473.1|DN739473 Pp0114 Phakopsora pachyrhizi germinating urediniospores cDNA 5', mRNAsequence Posada-Buitrago & Frederick 2005	No_hits			Hv06915	61	8e-10
gi|83921877|gb|DN739472.1|DN739472 Pp0113 Phakopsora pachyrhizi germinating urediniospores cDNA 5', mRNAsequence Posada-Buitrago & Frederick 2005	No_hits			Hv08785	74	3e-14
gi|83921876|gb|DN739471.1|DN739471 Pp0112 Phakopsora pachyrhizi germinating urediniospores cDNA 5', mRNAsequence Posada-Buitrago & Frederick 2005	No_hits			No_hits
gi|83921875|gb|DN739470.1|DN739470 Pp0111 Phakopsora pachyrhizi germinating urediniospores cDNA 5', mRNAsequence Posada-Buitrago & Frederick 2005	No_hits			Hv04407	50	8e-18
gi|83921874|gb|DN739469.1|DN739469 Pp0109 Phakopsora pachyrhizi germinating urediniospores cDNA 5', mRNAsequence Posada-Buitrago & Frederick 2005	No_hits			Hv01019	35	4e-09
gi|83921873|gb|DN739468.1|DN739468 Pp0108 Phakopsora pachyrhizi germinating urediniospores cDNA 5', mRNAsequence Posada-Buitrago & Frederick 2005	No_hits			Hv08785	63	6e-11
gi|83921872|gb|DN739467.1|DN739467 Pp0107 Phakopsora pachyrhizi germinating urediniospores cDNA 5', mRNAsequence Posada-Buitrago & Frederick 2005	No_hits			No_hits
gi|83921871|gb|DN739466.1|DN739466 Pp0106 Phakopsora pachyrhizi germinating urediniospores cDNA 5', mRNAsequence Posada-Buitrago & Frederick 2005	No_hits			Hv01345	62	1e-24
gi|83921870|gb|DN739465.1|DN739465 Pp0105 Phakopsora pachyrhizi germinating urediniospores cDNA 5', mRNAsequence Posada-Buitrago & Frederick 2005	No_hits			Hv00228	147	3e-36
gi|83921869|gb|DN739464.1|DN739464 Pp0104 Phakopsora pachyrhizi germinating urediniospores cDNA 5', mRNAsequence Posada-Buitrago & Frederick 2005	No_hits			Hv08785	65	2e-11
gi|83921868|gb|DN739463.1|DN739463 Pp0103 Phakopsora pachyrhizi germinating urediniospores cDNA 5', mRNAsequence Posada-Buitrago & Frederick 2005	No_hits			No_hits
gi|83921867|gb|DN739462.1|DN739462 Pp0102 Phakopsora pachyrhizi germinating urediniospores cDNA 5', mRNAsequence Posada-Buitrago & Frederick 2005	No_hits			No_hits
gi|83921866|gb|DN739461.1|DN739461 Pp0101 Phakopsora pachyrhizi germinating urediniospores cDNA 5', mRNAsequence Posada-Buitrago & Frederick 2005	No_hits			No_hits
gi|120497249|gb|EH225416.1|EH225416 JGI_ACAC2986.fwd ACAC Phakopsora pachyrhizi TW72-1 germinating urediniospores on water surface (20C/16 hours/dark) Phakopsora pachyrhizi cDNA clone ACAC2986 5', mRNA sequence	No_hits			No_hits
gi|120497250|gb|EH225417.1|EH225417 JGI_ACAC2999.fwd ACAC Phakopsora pachyrhizi TW72-1 germinating urediniospores on water surface (20C/16 hours/dark) Phakopsora pachyrhizi cDNA clone ACAC2999 5', mRNA sequence	No_hits			No_hits
gi|120497251|gb|EH225418.1|EH225418 JGI_ACAC2998.fwd ACAC Phakopsora pachyrhizi TW72-1 germinating urediniospores on water surface (20C/16 hours/dark) Phakopsora pachyrhizi cDNA clone ACAC2998 5', mRNA sequence	No_hits			Hv08785	88	2e-18
gi|120497252|gb|EH225419.1|EH225419 JGI_ACAC2993.fwd ACAC Phakopsora pachyrhizi TW72-1 germinating urediniospores on water surface (20C/16 hours/dark) Phakopsora pachyrhizi cDNA clone ACAC2993 5', mRNA sequence	No_hits			No_hits
gi|120497253|gb|EH225420.1|EH225420 JGI_ACAC2988.rev ACAC Phakopsora pachyrhizi TW72-1 germinating urediniospores on water surface (20C/16 hours/dark) Phakopsora pachyrhizi cDNA clone ACAC2988 3', mRNA sequence	Hv08938	58	1e-08	Hv08938	179	1e-66
gi|120497254|gb|EH225421.1|EH225421 JGI_ACAC2987.rev ACAC Phakopsora pachyrhizi TW72-1 germinating urediniospores on water surface (20C/16 hours/dark) Phakopsora pachyrhizi cDNA clone ACAC2987 3', mRNA sequence	No_hits			No_hits
gi|120497255|gb|EH225422.1|EH225422 JGI_ACAC2989.fwd ACAC Phakopsora pachyrhizi TW72-1 germinating urediniospores on water surface (20C/16 hours/dark) Phakopsora pachyrhizi cDNA clone ACAC2989 5', mRNA sequence	No_hits			No_hits
gi|120497256|gb|EH225423.1|EH225423 JGI_ACAC2990.fwd ACAC Phakopsora pachyrhizi TW72-1 germinating urediniospores on water surface (20C/16 hours/dark) Phakopsora pachyrhizi cDNA clone ACAC2990 5', mRNA sequence	Hv00447	50	3e-06	No_hits
gi|120497257|gb|EH225424.1|EH225424 JGI_ACAC2991.fwd ACAC Phakopsora pachyrhizi TW72-1 germinating urediniospores on water surface (20C/16 hours/dark) Phakopsora pachyrhizi cDNA clone ACAC2991 5', mRNA sequence	No_hits			No_hits
gi|120497258|gb|EH225425.1|EH225425 JGI_ACAC2995.fwd ACAC Phakopsora pachyrhizi TW72-1 germinating urediniospores on water surface (20C/16 hours/dark) Phakopsora pachyrhizi cDNA clone ACAC2995 5', mRNA sequence	No_hits			No_hits
gi|120497259|gb|EH225426.1|EH225426 JGI_ACAC2993.rev ACAC Phakopsora pachyrhizi TW72-1 germinating urediniospores on water surface (20C/16 hours/dark) Phakopsora pachyrhizi cDNA clone ACAC2993 3', mRNA sequence	No_hits			No_hits
gi|120497260|gb|EH225427.1|EH225427 JGI_ACAC2990.rev ACAC Phakopsora pachyrhizi TW72-1 germinating urediniospores on water surface (20C/16 hours/dark) Phakopsora pachyrhizi cDNA clone ACAC2990 3', mRNA sequence	Hv06711	54	2e-07	No_hits
gi|120497261|gb|EH225428.1|EH225428 JGI_ACAC2988.fwd ACAC Phakopsora pachyrhizi TW72-1 germinating urediniospores on water surface (20C/16 hours/dark) Phakopsora pachyrhizi cDNA clone ACAC2988 5', mRNA sequence	No_hits			No_hits
gi|120497262|gb|EH225429.1|EH225429 JGI_ACAC2987.fwd ACAC Phakopsora pachyrhizi TW72-1 germinating urediniospores on water surface (20C/16 hours/dark) Phakopsora pachyrhizi cDNA clone ACAC2987 5', mRNA sequence	No_hits			No_hits
gi|120497263|gb|EH225430.1|EH225430 JGI_ACAC3014.fwd ACAC Phakopsora pachyrhizi TW72-1 germinating urediniospores on water surface (20C/16 hours/dark) Phakopsora pachyrhizi cDNA clone ACAC3014 5', mRNA sequence	No_hits			Hv02120	135	7e-33
gi|120497264|gb|EH225431.1|EH225431 JGI_ACAC2994.fwd ACAC Phakopsora pachyrhizi TW72-1 germinating urediniospores on water surface (20C/16 hours/dark) Phakopsora pachyrhizi cDNA clone ACAC2994 5', mRNA sequence	Hv01879	105	6e-23	Hv00277	221	2e-59
gi|120497265|gb|EH225432.1|EH225432 JGI_ACAC2992.fwd ACAC Phakopsora pachyrhizi TW72-1 germinating urediniospores on water surface (20C/16 hours/dark) Phakopsora pachyrhizi cDNA clone ACAC2992 5', mRNA sequence	Hv05917	147	2e-35	Hv00090	310	2e-85
gi|120497266|gb|EH225433.1|EH225433 JGI_ACAC2994.rev ACAC Phakopsora pachyrhizi TW72-1 germinating urediniospores on water surface (20C/16 hours/dark) Phakopsora pachyrhizi cDNA clone ACAC2994 3', mRNA sequence	Hv00277	74	1e-13	Hv00277	200	8e-53
gi|120497267|gb|EH225434.1|EH225434 JGI_ACAC3012.fwd ACAC Phakopsora pachyrhizi TW72-1 germinating urediniospores on water surface (20C/16 hours/dark) Phakopsora pachyrhizi cDNA clone ACAC3012 5', mRNA sequence	No_hits			No_hits
gi|120497268|gb|EH225435.1|EH225435 JGI_ACAC2995.rev ACAC Phakopsora pachyrhizi TW72-1 germinating urediniospores on water surface (20C/16 hours/dark) Phakopsora pachyrhizi cDNA clone ACAC2995 3', mRNA sequence	No_hits			No_hits
gi|120497269|gb|EH225436.1|EH225436 JGI_ACAC2996.fwd ACAC Phakopsora pachyrhizi TW72-1 germinating urediniospores on water surface (20C/16 hours/dark) Phakopsora pachyrhizi cDNA clone ACAC2996 5', mRNA sequence	No_hits			No_hits
gi|120497270|gb|EH225437.1|EH225437 JGI_ACAC2997.fwd ACAC Phakopsora pachyrhizi TW72-1 germinating urediniospores on water surface (20C/16 hours/dark) Phakopsora pachyrhizi cDNA clone ACAC2997 5', mRNA sequence	No_hits			Hv00125	88	2e-18
gi|120497271|gb|EH225438.1|EH225438 JGI_ACAC2996.rev ACAC Phakopsora pachyrhizi TW72-1 germinating urediniospores on water surface (20C/16 hours/dark) Phakopsora pachyrhizi cDNA clone ACAC2996 3', mRNA sequence	No_hits			No_hits
gi|120497272|gb|EH225439.1|EH225439 JGI_ACAC3010.fwd ACAC Phakopsora pachyrhizi TW72-1 germinating urediniospores on water surface (20C/16 hours/dark) Phakopsora pachyrhizi cDNA clone ACAC3010 5', mRNA sequence	No_hits			No_hits
gi|120497273|gb|EH225440.1|EH225440 JGI_ACAC3000.fwd ACAC Phakopsora pachyrhizi TW72-1 germinating urediniospores on water surface (20C/16 hours/dark) Phakopsora pachyrhizi cDNA clone ACAC3000 5', mRNA sequence	No_hits			No_hits
gi|120497274|gb|EH225441.1|EH225441 JGI_ACAC2998.rev ACAC Phakopsora pachyrhizi TW72-1 germinating urediniospores on water surface (20C/16 hours/dark) Phakopsora pachyrhizi cDNA clone ACAC2998 3', mRNA sequence	No_hits			Hv08785	88	2e-18
gi|120497275|gb|EH225442.1|EH225442 JGI_ACAC3018.rev ACAC Phakopsora pachyrhizi TW72-1 germinating urediniospores on water surface (20C/16 hours/dark) Phakopsora pachyrhizi cDNA clone ACAC3018 3', mRNA sequence	No_hits			No_hits
gi|120497276|gb|EH225443.1|EH225443 JGI_ACAC2999.rev ACAC Phakopsora pachyrhizi TW72-1 germinating urediniospores on water surface (20C/16 hours/dark) Phakopsora pachyrhizi cDNA clone ACAC2999 3', mRNA sequence	No_hits			No_hits
gi|120497277|gb|EH225444.1|EH225444 JGI_ACAC3003.fwd ACAC Phakopsora pachyrhizi TW72-1 germinating urediniospores on water surface (20C/16 hours/dark) Phakopsora pachyrhizi cDNA clone ACAC3003 5', mRNA sequence	No_hits			No_hits
gi|120497278|gb|EH225445.1|EH225445 JGI_ACAC3026.fwd ACAC Phakopsora pachyrhizi TW72-1 germinating urediniospores on water surface (20C/16 hours/dark) Phakopsora pachyrhizi cDNA clone ACAC3026 5', mRNA sequence	No_hits			No_hits
gi|120497279|gb|EH225446.1|EH225446 JGI_ACAC3005.fwd ACAC Phakopsora pachyrhizi TW72-1 germinating urediniospores on water surface (20C/16 hours/dark) Phakopsora pachyrhizi cDNA clone ACAC3005 5', mRNA sequence	No_hits			No_hits
gi|120497280|gb|EH225447.1|EH225447 JGI_ACAC3000.rev ACAC Phakopsora pachyrhizi TW72-1 germinating urediniospores on water surface (20C/16 hours/dark) Phakopsora pachyrhizi cDNA clone ACAC3000 3', mRNA sequence	No_hits			No_hits
gi|120497281|gb|EH225448.1|EH225448 JGI_ACAC3005.rev ACAC Phakopsora pachyrhizi TW72-1 germinating urediniospores on water surface (20C/16 hours/dark) Phakopsora pachyrhizi cDNA clone ACAC3005 3', mRNA sequence	No_hits			No_hits
gi|120497282|gb|EH225449.1|EH225449 JGI_ACAC3001.rev ACAC Phakopsora pachyrhizi TW72-1 germinating urediniospores on water surface (20C/16 hours/dark) Phakopsora pachyrhizi cDNA clone ACAC3001 3', mRNA sequence	No_hits			Hv03172	98	3e-25
gi|120497283|gb|EH225450.1|EH225450 JGI_ACAC3001.fwd ACAC Phakopsora pachyrhizi TW72-1 germinating urediniospores on water surface (20C/16 hours/dark) Phakopsora pachyrhizi cDNA clone ACAC3001 5', mRNA sequence	No_hits			Hv04407	50	1e-17
gi|120497284|gb|EH225451.1|EH225451 JGI_ACAC3004.fwd ACAC Phakopsora pachyrhizi TW72-1 germinating urediniospores on water surface (20C/16 hours/dark) Phakopsora pachyrhizi cDNA clone ACAC3004 5', mRNA sequence	Hv01879	98	2e-20	Hv00277	218	1e-57
gi|120497285|gb|EH225452.1|EH225452 JGI_ACAC3003.rev ACAC Phakopsora pachyrhizi TW72-1 germinating urediniospores on water surface (20C/16 hours/dark) Phakopsora pachyrhizi cDNA clone ACAC3003 3', mRNA sequence	Hv07023	60	3e-09	No_hits
gi|120497286|gb|EH225453.1|EH225453 JGI_ACAC3101.rev ACAC Phakopsora pachyrhizi TW72-1 germinating urediniospores on water surface (20C/16 hours/dark) Phakopsora pachyrhizi cDNA clone ACAC3101 3', mRNA sequence	No_hits			No_hits
gi|120497287|gb|EH225454.1|EH225454 JGI_ACAC3013.fwd ACAC Phakopsora pachyrhizi TW72-1 germinating urediniospores on water surface (20C/16 hours/dark) Phakopsora pachyrhizi cDNA clone ACAC3013 5', mRNA sequence	Hv00311	72	9e-13	Hv00311	359	1e-132
gi|120497288|gb|EH225455.1|EH225455 JGI_ACAC3004.rev ACAC Phakopsora pachyrhizi TW72-1 germinating urediniospores on water surface (20C/16 hours/dark) Phakopsora pachyrhizi cDNA clone ACAC3004 3', mRNA sequence	Hv00277	74	1e-13	Hv00277	172	2e-44
gi|120497289|gb|EH225456.1|EH225456 JGI_ACAC3006.rev ACAC Phakopsora pachyrhizi TW72-1 germinating urediniospores on water surface (20C/16 hours/dark) Phakopsora pachyrhizi cDNA clone ACAC3006 3', mRNA sequence	No_hits			Hv01278	111	6e-26
gi|120497290|gb|EH225457.1|EH225457 JGI_ACAC3006.fwd ACAC Phakopsora pachyrhizi TW72-1 germinating urediniospores on water surface (20C/16 hours/dark) Phakopsora pachyrhizi cDNA clone ACAC3006 5', mRNA sequence	No_hits			No_hits
gi|120497291|gb|EH225458.1|EH225458 JGI_ACAC3010.rev ACAC Phakopsora pachyrhizi TW72-1 germinating urediniospores on water surface (20C/16 hours/dark) Phakopsora pachyrhizi cDNA clone ACAC3010 3', mRNA sequence	No_hits			No_hits
gi|120497292|gb|EH225459.1|EH225459 JGI_ACAC3017.fwd ACAC Phakopsora pachyrhizi TW72-1 germinating urediniospores on water surface (20C/16 hours/dark) Phakopsora pachyrhizi cDNA clone ACAC3017 5', mRNA sequence	No_hits			No_hits
gi|120497293|gb|EH225460.1|EH225460 JGI_ACAC3007.fwd ACAC Phakopsora pachyrhizi TW72-1 germinating urediniospores on water surface (20C/16 hours/dark) Phakopsora pachyrhizi cDNA clone ACAC3007 5', mRNA sequence	No_hits			No_hits
gi|120497294|gb|EH225461.1|EH225461 JGI_ACAC3049.fwd ACAC Phakopsora pachyrhizi TW72-1 germinating urediniospores on water surface (20C/16 hours/dark) Phakopsora pachyrhizi cDNA clone ACAC3049 5', mRNA sequence	No_hits			No_hits
gi|120497295|gb|EH225462.1|EH225462 JGI_ACAC3009.fwd ACAC Phakopsora pachyrhizi TW72-1 germinating urediniospores on water surface (20C/16 hours/dark) Phakopsora pachyrhizi cDNA clone ACAC3009 5', mRNA sequence	No_hits			Hv00125	88	2e-18
gi|120497296|gb|EH225463.1|EH225463 JGI_ACAC3012.rev ACAC Phakopsora pachyrhizi TW72-1 germinating urediniospores on water surface (20C/16 hours/dark) Phakopsora pachyrhizi cDNA clone ACAC3012 3', mRNA sequence	No_hits			Hv01019	105	9e-26
gi|120497297|gb|EH225464.1|EH225464 JGI_ACAC3008.fwd ACAC Phakopsora pachyrhizi TW72-1 germinating urediniospores on water surface (20C/16 hours/dark) Phakopsora pachyrhizi cDNA clone ACAC3008 5', mRNA sequence	No_hits			Hv01489	87	3e-18
gi|120497298|gb|EH225465.1|EH225465 JGI_ACAC3008.rev ACAC Phakopsora pachyrhizi TW72-1 germinating urediniospores on water surface (20C/16 hours/dark) Phakopsora pachyrhizi cDNA clone ACAC3008 3', mRNA sequence	No_hits			Hv01489	85	1e-17
gi|120497299|gb|EH225466.1|EH225466 JGI_ACAC3007.rev ACAC Phakopsora pachyrhizi TW72-1 germinating urediniospores on water surface (20C/16 hours/dark) Phakopsora pachyrhizi cDNA clone ACAC3007 3', mRNA sequence	Hv08938	58	1e-08	Hv08938	179	1e-66
gi|120497300|gb|EH225467.1|EH225467 JGI_ACAC3011.fwd ACAC Phakopsora pachyrhizi TW72-1 germinating urediniospores on water surface (20C/16 hours/dark) Phakopsora pachyrhizi cDNA clone ACAC3011 5', mRNA sequence	Hv00686	60	3e-09	Hv00686	350	1e-110
gi|120497301|gb|EH225468.1|EH225468 JGI_ACAC3025.fwd ACAC Phakopsora pachyrhizi TW72-1 germinating urediniospores on water surface (20C/16 hours/dark) Phakopsora pachyrhizi cDNA clone ACAC3025 5', mRNA sequence	No_hits			Hv01031	66	1e-27
gi|120497302|gb|EH225469.1|EH225469 JGI_ACAC3009.rev ACAC Phakopsora pachyrhizi TW72-1 germinating urediniospores on water surface (20C/16 hours/dark) Phakopsora pachyrhizi cDNA clone ACAC3009 3', mRNA sequence	No_hits			Hv08785	88	2e-18
gi|120497303|gb|EH225470.1|EH225470 JGI_ACAC3032.fwd ACAC Phakopsora pachyrhizi TW72-1 germinating urediniospores on water surface (20C/16 hours/dark) Phakopsora pachyrhizi cDNA clone ACAC3032 5', mRNA sequence	No_hits			No_hits
gi|120497304|gb|EH225471.1|EH225471 JGI_ACAC3046.rev ACAC Phakopsora pachyrhizi TW72-1 germinating urediniospores on water surface (20C/16 hours/dark) Phakopsora pachyrhizi cDNA clone ACAC3046 3', mRNA sequence	No_hits			No_hits
gi|120497305|gb|EH225472.1|EH225472 JGI_ACAC3016.rev ACAC Phakopsora pachyrhizi TW72-1 germinating urediniospores on water surface (20C/16 hours/dark) Phakopsora pachyrhizi cDNA clone ACAC3016 3', mRNA sequence	No_hits			Hv08785	88	2e-18
gi|120497306|gb|EH225473.1|EH225473 JGI_ACAC3015.rev ACAC Phakopsora pachyrhizi TW72-1 germinating urediniospores on water surface (20C/16 hours/dark) Phakopsora pachyrhizi cDNA clone ACAC3015 3', mRNA sequence	No_hits			No_hits
gi|120497307|gb|EH225474.1|EH225474 JGI_ACAC3013.rev ACAC Phakopsora pachyrhizi TW72-1 germinating urediniospores on water surface (20C/16 hours/dark) Phakopsora pachyrhizi cDNA clone ACAC3013 3', mRNA sequence	No_hits			Hv04968	327	1e-90
gi|120497308|gb|EH225475.1|EH225475 JGI_ACAC3047.fwd ACAC Phakopsora pachyrhizi TW72-1 germinating urediniospores on water surface (20C/16 hours/dark) Phakopsora pachyrhizi cDNA clone ACAC3047 5', mRNA sequence	No_hits			Hv00527	45	3e-13
gi|120497309|gb|EH225476.1|EH225476 JGI_ACAC3060.fwd ACAC Phakopsora pachyrhizi TW72-1 germinating urediniospores on water surface (20C/16 hours/dark) Phakopsora pachyrhizi cDNA clone ACAC3060 5', mRNA sequence	Hv09143	119	4e-27	Hv09143	94	4e-47
gi|120497310|gb|EH225477.1|EH225477 JGI_ACAC3021.rev ACAC Phakopsora pachyrhizi TW72-1 germinating urediniospores on water surface (20C/16 hours/dark) Phakopsora pachyrhizi cDNA clone ACAC3021 3', mRNA sequence	No_hits			No_hits
gi|120497311|gb|EH225478.1|EH225478 JGI_ACAC3042.fwd ACAC Phakopsora pachyrhizi TW72-1 germinating urediniospores on water surface (20C/16 hours/dark) Phakopsora pachyrhizi cDNA clone ACAC3042 5', mRNA sequence	No_hits			Hv08785	88	2e-18
gi|120497312|gb|EH225479.1|EH225479 JGI_ACAC3015.fwd ACAC Phakopsora pachyrhizi TW72-1 germinating urediniospores on water surface (20C/16 hours/dark) Phakopsora pachyrhizi cDNA clone ACAC3015 5', mRNA sequence	No_hits			No_hits
gi|120497313|gb|EH225480.1|EH225480 JGI_ACAC3026.rev ACAC Phakopsora pachyrhizi TW72-1 germinating urediniospores on water surface (20C/16 hours/dark) Phakopsora pachyrhizi cDNA clone ACAC3026 3', mRNA sequence	No_hits			No_hits
gi|120497314|gb|EH225481.1|EH225481 JGI_ACAC3014.rev ACAC Phakopsora pachyrhizi TW72-1 germinating urediniospores on water surface (20C/16 hours/dark) Phakopsora pachyrhizi cDNA clone ACAC3014 3', mRNA sequence	No_hits			Hv02120	135	6e-33
gi|120497315|gb|EH225482.1|EH225482 JGI_ACAC3020.fwd ACAC Phakopsora pachyrhizi TW72-1 germinating urediniospores on water surface (20C/16 hours/dark) Phakopsora pachyrhizi cDNA clone ACAC3020 5', mRNA sequence	No_hits			No_hits
gi|120497316|gb|EH225483.1|EH225483 JGI_ACAC3016.fwd ACAC Phakopsora pachyrhizi TW72-1 germinating urediniospores on water surface (20C/16 hours/dark) Phakopsora pachyrhizi cDNA clone ACAC3016 5', mRNA sequence	No_hits			Hv08785	88	2e-18
gi|120497317|gb|EH225484.1|EH225484 JGI_ACAC3020.rev ACAC Phakopsora pachyrhizi TW72-1 germinating urediniospores on water surface (20C/16 hours/dark) Phakopsora pachyrhizi cDNA clone ACAC3020 3', mRNA sequence	No_hits			No_hits
gi|120497318|gb|EH225485.1|EH225485 JGI_ACAC3017.rev ACAC Phakopsora pachyrhizi TW72-1 germinating urediniospores on water surface (20C/16 hours/dark) Phakopsora pachyrhizi cDNA clone ACAC3017 3', mRNA sequence	No_hits			No_hits
gi|120497319|gb|EH225486.1|EH225486 JGI_ACAC3155.fwd ACAC Phakopsora pachyrhizi TW72-1 germinating urediniospores on water surface (20C/16 hours/dark) Phakopsora pachyrhizi cDNA clone ACAC3155 5', mRNA sequence	No_hits			Hv06879	50	6e-17
gi|120497320|gb|EH225487.1|EH225487 JGI_ACAC3019.rev ACAC Phakopsora pachyrhizi TW72-1 germinating urediniospores on water surface (20C/16 hours/dark) Phakopsora pachyrhizi cDNA clone ACAC3019 3', mRNA sequence	No_hits			Hv04568	162	6e-41
gi|120497321|gb|EH225488.1|EH225488 JGI_ACAC3018.fwd ACAC Phakopsora pachyrhizi TW72-1 germinating urediniospores on water surface (20C/16 hours/dark) Phakopsora pachyrhizi cDNA clone ACAC3018 5', mRNA sequence	No_hits			No_hits
gi|120497322|gb|EH225489.1|EH225489 JGI_ACAC3044.rev ACAC Phakopsora pachyrhizi TW72-1 germinating urediniospores on water surface (20C/16 hours/dark) Phakopsora pachyrhizi cDNA clone ACAC3044 3', mRNA sequence	No_hits			Hv01278	60	2e-12
gi|120497323|gb|EH225490.1|EH225490 JGI_ACAC3019.fwd ACAC Phakopsora pachyrhizi TW72-1 germinating urediniospores on water surface (20C/16 hours/dark) Phakopsora pachyrhizi cDNA clone ACAC3019 5', mRNA sequence	Hv04568	60	3e-09	Hv04568	325	8e-90
gi|120497324|gb|EH225491.1|EH225491 JGI_ACAC3032.rev ACAC Phakopsora pachyrhizi TW72-1 germinating urediniospores on water surface (20C/16 hours/dark) Phakopsora pachyrhizi cDNA clone ACAC3032 3', mRNA sequence	No_hits			Hv06045	72	1e-13
gi|120497325|gb|EH225492.1|EH225492 JGI_ACAC3022.fwd ACAC Phakopsora pachyrhizi TW72-1 germinating urediniospores on water surface (20C/16 hours/dark) Phakopsora pachyrhizi cDNA clone ACAC3022 5', mRNA sequence	No_hits			No_hits
gi|120497326|gb|EH225493.1|EH225493 JGI_ACAC3025.rev ACAC Phakopsora pachyrhizi TW72-1 germinating urediniospores on water surface (20C/16 hours/dark) Phakopsora pachyrhizi cDNA clone ACAC3025 3', mRNA sequence	No_hits			Hv01031	53	6e-12
gi|120497327|gb|EH225494.1|EH225494 JGI_ACAC3080.rev ACAC Phakopsora pachyrhizi TW72-1 germinating urediniospores on water surface (20C/16 hours/dark) Phakopsora pachyrhizi cDNA clone ACAC3080 3', mRNA sequence	No_hits			No_hits
gi|120497328|gb|EH225495.1|EH225495 JGI_ACAC3040.rev ACAC Phakopsora pachyrhizi TW72-1 germinating urediniospores on water surface (20C/16 hours/dark) Phakopsora pachyrhizi cDNA clone ACAC3040 3', mRNA sequence	No_hits			No_hits
gi|120497329|gb|EH225496.1|EH225496 JGI_ACAC3030.fwd ACAC Phakopsora pachyrhizi TW72-1 germinating urediniospores on water surface (20C/16 hours/dark) Phakopsora pachyrhizi cDNA clone ACAC3030 5', mRNA sequence	No_hits			No_hits
gi|120497330|gb|EH225497.1|EH225497 JGI_ACAC3034.fwd ACAC Phakopsora pachyrhizi TW72-1 germinating urediniospores on water surface (20C/16 hours/dark) Phakopsora pachyrhizi cDNA clone ACAC3034 5', mRNA sequence	No_hits			No_hits
gi|120497331|gb|EH225498.1|EH225498 JGI_ACAC3031.fwd ACAC Phakopsora pachyrhizi TW72-1 germinating urediniospores on water surface (20C/16 hours/dark) Phakopsora pachyrhizi cDNA clone ACAC3031 5', mRNA sequence	Hv09653	133	2e-31	Hv09653	78	2e-15
gi|120497332|gb|EH225499.1|EH225499 JGI_ACAC3022.rev ACAC Phakopsora pachyrhizi TW72-1 germinating urediniospores on water surface (20C/16 hours/dark) Phakopsora pachyrhizi cDNA clone ACAC3022 3', mRNA sequence	No_hits			No_hits
gi|120497333|gb|EH225500.1|EH225500 JGI_ACAC3021.fwd ACAC Phakopsora pachyrhizi TW72-1 germinating urediniospores on water surface (20C/16 hours/dark) Phakopsora pachyrhizi cDNA clone ACAC3021 5', mRNA sequence	Hv00043	78	1e-14	No_hits
gi|120497334|gb|EH225501.1|EH225501 JGI_ACAC3027.fwd ACAC Phakopsora pachyrhizi TW72-1 germinating urediniospores on water surface (20C/16 hours/dark) Phakopsora pachyrhizi cDNA clone ACAC3027 5', mRNA sequence	No_hits			Hv08785	69	7e-13
gi|120497335|gb|EH225502.1|EH225502 JGI_ACAC3043.fwd ACAC Phakopsora pachyrhizi TW72-1 germinating urediniospores on water surface (20C/16 hours/dark) Phakopsora pachyrhizi cDNA clone ACAC3043 5', mRNA sequence	No_hits			Hv09049	140	3e-34
gi|120497336|gb|EH225503.1|EH225503 JGI_ACAC3029.rev ACAC Phakopsora pachyrhizi TW72-1 germinating urediniospores on water surface (20C/16 hours/dark) Phakopsora pachyrhizi cDNA clone ACAC3029 3', mRNA sequence	No_hits			No_hits
gi|120497337|gb|EH225504.1|EH225504 JGI_ACAC3023.fwd ACAC Phakopsora pachyrhizi TW72-1 germinating urediniospores on water surface (20C/16 hours/dark) Phakopsora pachyrhizi cDNA clone ACAC3023 5', mRNA sequence	No_hits			No_hits
gi|120497338|gb|EH225505.1|EH225505 JGI_ACAC3028.rev ACAC Phakopsora pachyrhizi TW72-1 germinating urediniospores on water surface (20C/16 hours/dark) Phakopsora pachyrhizi cDNA clone ACAC3028 3', mRNA sequence	No_hits			Hv08785	88	2e-18
gi|120497339|gb|EH225506.1|EH225506 JGI_ACAC3023.rev ACAC Phakopsora pachyrhizi TW72-1 germinating urediniospores on water surface (20C/16 hours/dark) Phakopsora pachyrhizi cDNA clone ACAC3023 3', mRNA sequence	No_hits			No_hits
gi|120497340|gb|EH225507.1|EH225507 JGI_ACAC3024.fwd ACAC Phakopsora pachyrhizi TW72-1 germinating urediniospores on water surface (20C/16 hours/dark) Phakopsora pachyrhizi cDNA clone ACAC3024 5', mRNA sequence	No_hits			Hv08785	65	2e-11
gi|120497341|gb|EH225508.1|EH225508 JGI_ACAC3024.rev ACAC Phakopsora pachyrhizi TW72-1 germinating urediniospores on water surface (20C/16 hours/dark) Phakopsora pachyrhizi cDNA clone ACAC3024 3', mRNA sequence	No_hits			Hv08785	88	2e-18
gi|120497342|gb|EH225509.1|EH225509 JGI_ACAC3041.rev ACAC Phakopsora pachyrhizi TW72-1 germinating urediniospores on water surface (20C/16 hours/dark) Phakopsora pachyrhizi cDNA clone ACAC3041 3', mRNA sequence	No_hits			No_hits
gi|120497343|gb|EH225510.1|EH225510 JGI_ACAC3087.rev ACAC Phakopsora pachyrhizi TW72-1 germinating urediniospores on water surface (20C/16 hours/dark) Phakopsora pachyrhizi cDNA clone ACAC3087 3', mRNA sequence	No_hits			No_hits
gi|120497344|gb|EH225511.1|EH225511 JGI_ACAC3027.rev ACAC Phakopsora pachyrhizi TW72-1 germinating urediniospores on water surface (20C/16 hours/dark) Phakopsora pachyrhizi cDNA clone ACAC3027 3', mRNA sequence	No_hits			Hv08785	88	2e-18
gi|120497345|gb|EH225512.1|EH225512 JGI_ACAC3055.fwd ACAC Phakopsora pachyrhizi TW72-1 germinating urediniospores on water surface (20C/16 hours/dark) Phakopsora pachyrhizi cDNA clone ACAC3055 5', mRNA sequence	No_hits			No_hits
gi|120497346|gb|EH225513.1|EH225513 JGI_ACAC3039.rev ACAC Phakopsora pachyrhizi TW72-1 germinating urediniospores on water surface (20C/16 hours/dark) Phakopsora pachyrhizi cDNA clone ACAC3039 3', mRNA sequence	No_hits			No_hits
gi|120497347|gb|EH225514.1|EH225514 JGI_ACAC3055.rev ACAC Phakopsora pachyrhizi TW72-1 germinating urediniospores on water surface (20C/16 hours/dark) Phakopsora pachyrhizi cDNA clone ACAC3055 3', mRNA sequence	Hv05852	50	3e-06	Hv01278	114	2e-26
gi|120497348|gb|EH225515.1|EH225515 JGI_ACAC3058.fwd ACAC Phakopsora pachyrhizi TW72-1 germinating urediniospores on water surface (20C/16 hours/dark) Phakopsora pachyrhizi cDNA clone ACAC3058 5', mRNA sequence	No_hits			No_hits
gi|120497349|gb|EH225516.1|EH225516 JGI_ACAC3041.fwd ACAC Phakopsora pachyrhizi TW72-1 germinating urediniospores on water surface (20C/16 hours/dark) Phakopsora pachyrhizi cDNA clone ACAC3041 5', mRNA sequence	No_hits			No_hits
gi|120497350|gb|EH225517.1|EH225517 JGI_ACAC3042.rev ACAC Phakopsora pachyrhizi TW72-1 germinating urediniospores on water surface (20C/16 hours/dark) Phakopsora pachyrhizi cDNA clone ACAC3042 3', mRNA sequence	No_hits			Hv08785	88	2e-18
gi|120497351|gb|EH225518.1|EH225518 JGI_ACAC3050.fwd ACAC Phakopsora pachyrhizi TW72-1 germinating urediniospores on water surface (20C/16 hours/dark) Phakopsora pachyrhizi cDNA clone ACAC3050 5', mRNA sequence	No_hits			No_hits
gi|120497352|gb|EH225519.1|EH225519 JGI_ACAC3120.fwd ACAC Phakopsora pachyrhizi TW72-1 germinating urediniospores on water surface (20C/16 hours/dark) Phakopsora pachyrhizi cDNA clone ACAC3120 5', mRNA sequence	No_hits			Hv00111	76	1e-28
gi|120497353|gb|EH225520.1|EH225520 JGI_ACAC3028.fwd ACAC Phakopsora pachyrhizi TW72-1 germinating urediniospores on water surface (20C/16 hours/dark) Phakopsora pachyrhizi cDNA clone ACAC3028 5', mRNA sequence	No_hits			Hv08785	88	2e-18
gi|120497354|gb|EH225521.1|EH225521 JGI_ACAC3047.rev ACAC Phakopsora pachyrhizi TW72-1 germinating urediniospores on water surface (20C/16 hours/dark) Phakopsora pachyrhizi cDNA clone ACAC3047 3', mRNA sequence	No_hits			Hv04831	132	8e-32
gi|120497355|gb|EH225522.1|EH225522 JGI_ACAC3071.fwd ACAC Phakopsora pachyrhizi TW72-1 germinating urediniospores on water surface (20C/16 hours/dark) Phakopsora pachyrhizi cDNA clone ACAC3071 5', mRNA sequence	Hv00806	620	1e-178	Hv00806	173	4e-77
gi|120497356|gb|EH225523.1|EH225523 JGI_ACAC3029.fwd ACAC Phakopsora pachyrhizi TW72-1 germinating urediniospores on water surface (20C/16 hours/dark) Phakopsora pachyrhizi cDNA clone ACAC3029 5', mRNA sequence	No_hits			No_hits
gi|120497357|gb|EH225524.1|EH225524 JGI_ACAC3053.rev ACAC Phakopsora pachyrhizi TW72-1 germinating urediniospores on water surface (20C/16 hours/dark) Phakopsora pachyrhizi cDNA clone ACAC3053 3', mRNA sequence	No_hits			No_hits
gi|120497358|gb|EH225525.1|EH225525 JGI_ACAC3099.fwd ACAC Phakopsora pachyrhizi TW72-1 germinating urediniospores on water surface (20C/16 hours/dark) Phakopsora pachyrhizi cDNA clone ACAC3099 5', mRNA sequence	No_hits			No_hits
gi|120497359|gb|EH225526.1|EH225526 JGI_ACAC3044.fwd ACAC Phakopsora pachyrhizi TW72-1 germinating urediniospores on water surface (20C/16 hours/dark) Phakopsora pachyrhizi cDNA clone ACAC3044 5', mRNA sequence	No_hits			Hv01278	97	9e-22
gi|120497360|gb|EH225527.1|EH225527 JGI_ACAC3053.fwd ACAC Phakopsora pachyrhizi TW72-1 germinating urediniospores on water surface (20C/16 hours/dark) Phakopsora pachyrhizi cDNA clone ACAC3053 5', mRNA sequence	No_hits			No_hits
gi|120497361|gb|EH225528.1|EH225528 JGI_ACAC3035.rev ACAC Phakopsora pachyrhizi TW72-1 germinating urediniospores on water surface (20C/16 hours/dark) Phakopsora pachyrhizi cDNA clone ACAC3035 3', mRNA sequence	No_hits			No_hits
gi|120497362|gb|EH225529.1|EH225529 JGI_ACAC3058.rev ACAC Phakopsora pachyrhizi TW72-1 germinating urediniospores on water surface (20C/16 hours/dark) Phakopsora pachyrhizi cDNA clone ACAC3058 3', mRNA sequence	No_hits			No_hits
gi|120497363|gb|EH225530.1|EH225530 JGI_ACAC3035.fwd ACAC Phakopsora pachyrhizi TW72-1 germinating urediniospores on water surface (20C/16 hours/dark) Phakopsora pachyrhizi cDNA clone ACAC3035 5', mRNA sequence	No_hits			No_hits
gi|120497364|gb|EH225531.1|EH225531 JGI_ACAC3061.fwd ACAC Phakopsora pachyrhizi TW72-1 germinating urediniospores on water surface (20C/16 hours/dark) Phakopsora pachyrhizi cDNA clone ACAC3061 5', mRNA sequence	Hv00848	52	8e-07	No_hits
gi|120497365|gb|EH225532.1|EH225532 JGI_ACAC3039.fwd ACAC Phakopsora pachyrhizi TW72-1 germinating urediniospores on water surface (20C/16 hours/dark) Phakopsora pachyrhizi cDNA clone ACAC3039 5', mRNA sequence	No_hits			No_hits
gi|120497366|gb|EH225533.1|EH225533 JGI_ACAC3050.rev ACAC Phakopsora pachyrhizi TW72-1 germinating urediniospores on water surface (20C/16 hours/dark) Phakopsora pachyrhizi cDNA clone ACAC3050 3', mRNA sequence	No_hits			No_hits
gi|120497367|gb|EH225534.1|EH225534 JGI_ACAC3072.fwd ACAC Phakopsora pachyrhizi TW72-1 germinating urediniospores on water surface (20C/16 hours/dark) Phakopsora pachyrhizi cDNA clone ACAC3072 5', mRNA sequence	No_hits			No_hits
gi|120497368|gb|EH225535.1|EH225535 JGI_ACAC3052.fwd ACAC Phakopsora pachyrhizi TW72-1 germinating urediniospores on water surface (20C/16 hours/dark) Phakopsora pachyrhizi cDNA clone ACAC3052 5', mRNA sequence	No_hits			Hv08785	88	2e-18
gi|120497369|gb|EH225536.1|EH225536 JGI_ACAC3045.fwd ACAC Phakopsora pachyrhizi TW72-1 germinating urediniospores on water surface (20C/16 hours/dark) Phakopsora pachyrhizi cDNA clone ACAC3045 5', mRNA sequence	No_hits			Hv02184	178	8e-46
gi|120497370|gb|EH225537.1|EH225537 JGI_ACAC3045.rev ACAC Phakopsora pachyrhizi TW72-1 germinating urediniospores on water surface (20C/16 hours/dark) Phakopsora pachyrhizi cDNA clone ACAC3045 3', mRNA sequence	Hv02184	60	3e-09	Hv02184	236	4e-63
gi|120497371|gb|EH225538.1|EH225538 JGI_ACAC3048.rev ACAC Phakopsora pachyrhizi TW72-1 germinating urediniospores on water surface (20C/16 hours/dark) Phakopsora pachyrhizi cDNA clone ACAC3048 3', mRNA sequence	No_hits			No_hits
gi|120497372|gb|EH225539.1|EH225539 JGI_ACAC3056.fwd ACAC Phakopsora pachyrhizi TW72-1 germinating urediniospores on water surface (20C/16 hours/dark) Phakopsora pachyrhizi cDNA clone ACAC3056 5', mRNA sequence	No_hits			Hv00634	83	1e-23
gi|120497373|gb|EH225540.1|EH225540 JGI_ACAC3064.fwd ACAC Phakopsora pachyrhizi TW72-1 germinating urediniospores on water surface (20C/16 hours/dark) Phakopsora pachyrhizi cDNA clone ACAC3064 5', mRNA sequence	No_hits			Hv09331	96	7e-21
gi|120497374|gb|EH225541.1|EH225541 JGI_ACAC3059.rev ACAC Phakopsora pachyrhizi TW72-1 germinating urediniospores on water surface (20C/16 hours/dark) Phakopsora pachyrhizi cDNA clone ACAC3059 3', mRNA sequence	No_hits			No_hits
gi|120497375|gb|EH225542.1|EH225542 JGI_ACAC3145.fwd ACAC Phakopsora pachyrhizi TW72-1 germinating urediniospores on water surface (20C/16 hours/dark) Phakopsora pachyrhizi cDNA clone ACAC3145 5', mRNA sequence	No_hits			Hv00643	129	5e-31
gi|120497376|gb|EH225543.1|EH225543 JGI_ACAC3104.rev ACAC Phakopsora pachyrhizi TW72-1 germinating urediniospores on water surface (20C/16 hours/dark) Phakopsora pachyrhizi cDNA clone ACAC3104 3', mRNA sequence	No_hits			Hv08785	88	2e-18
gi|120497377|gb|EH225544.1|EH225544 JGI_ACAC3048.fwd ACAC Phakopsora pachyrhizi TW72-1 germinating urediniospores on water surface (20C/16 hours/dark) Phakopsora pachyrhizi cDNA clone ACAC3048 5', mRNA sequence	No_hits			No_hits
gi|120497378|gb|EH225545.1|EH225545 JGI_ACAC3080.fwd ACAC Phakopsora pachyrhizi TW72-1 germinating urediniospores on water surface (20C/16 hours/dark) Phakopsora pachyrhizi cDNA clone ACAC3080 5', mRNA sequence	No_hits			Hv08785	88	3e-18
gi|120497379|gb|EH225546.1|EH225546 JGI_ACAC3060.rev ACAC Phakopsora pachyrhizi TW72-1 germinating urediniospores on water surface (20C/16 hours/dark) Phakopsora pachyrhizi cDNA clone ACAC3060 3', mRNA sequence	Hv09143	119	4e-27	Hv09143	94	5e-47
gi|120497380|gb|EH225547.1|EH225547 JGI_ACAC3086.rev ACAC Phakopsora pachyrhizi TW72-1 germinating urediniospores on water surface (20C/16 hours/dark) Phakopsora pachyrhizi cDNA clone ACAC3086 3', mRNA sequence	No_hits			Hv02012	63	5e-11
gi|120497381|gb|EH225548.1|EH225548 JGI_ACAC3052.rev ACAC Phakopsora pachyrhizi TW72-1 germinating urediniospores on water surface (20C/16 hours/dark) Phakopsora pachyrhizi cDNA clone ACAC3052 3', mRNA sequence	No_hits			Hv08785	88	2e-18
gi|120497382|gb|EH225549.1|EH225549 JGI_ACAC3061.rev ACAC Phakopsora pachyrhizi TW72-1 germinating urediniospores on water surface (20C/16 hours/dark) Phakopsora pachyrhizi cDNA clone ACAC3061 3', mRNA sequence	Hv00848	52	8e-07	No_hits
gi|120497383|gb|EH225550.1|EH225550 JGI_ACAC3062.rev ACAC Phakopsora pachyrhizi TW72-1 germinating urediniospores on water surface (20C/16 hours/dark) Phakopsora pachyrhizi cDNA clone ACAC3062 3', mRNA sequence	Hv00116	107	1e-23	Hv02178	226	5e-61
gi|120497384|gb|EH225551.1|EH225551 JGI_ACAC3068.rev ACAC Phakopsora pachyrhizi TW72-1 germinating urediniospores on water surface (20C/16 hours/dark) Phakopsora pachyrhizi cDNA clone ACAC3068 3', mRNA sequence	No_hits			No_hits
gi|120497385|gb|EH225552.1|EH225552 JGI_ACAC3074.rev ACAC Phakopsora pachyrhizi TW72-1 germinating urediniospores on water surface (20C/16 hours/dark) Phakopsora pachyrhizi cDNA clone ACAC3074 3', mRNA sequence	No_hits			Hv00489	73	5e-14
gi|120497386|gb|EH225553.1|EH225553 JGI_ACAC3095.fwd ACAC Phakopsora pachyrhizi TW72-1 germinating urediniospores on water surface (20C/16 hours/dark) Phakopsora pachyrhizi cDNA clone ACAC3095 5', mRNA sequence	No_hits			Hv08785	65	2e-11
gi|120497387|gb|EH225554.1|EH225554 JGI_ACAC3054.fwd ACAC Phakopsora pachyrhizi TW72-1 germinating urediniospores on water surface (20C/16 hours/dark) Phakopsora pachyrhizi cDNA clone ACAC3054 5', mRNA sequence	No_hits			No_hits
gi|120497388|gb|EH225555.1|EH225555 JGI_ACAC3063.fwd ACAC Phakopsora pachyrhizi TW72-1 germinating urediniospores on water surface (20C/16 hours/dark) Phakopsora pachyrhizi cDNA clone ACAC3063 5', mRNA sequence	No_hits			Hv00652	149	6e-37
gi|120497389|gb|EH225556.1|EH225556 JGI_ACAC3076.rev ACAC Phakopsora pachyrhizi TW72-1 germinating urediniospores on water surface (20C/16 hours/dark) Phakopsora pachyrhizi cDNA clone ACAC3076 3', mRNA sequence	Hv00182	129	4e-30	Hv00182	185	5e-48
gi|120497390|gb|EH225557.1|EH225557 JGI_ACAC3068.fwd ACAC Phakopsora pachyrhizi TW72-1 germinating urediniospores on water surface (20C/16 hours/dark) Phakopsora pachyrhizi cDNA clone ACAC3068 5', mRNA sequence	No_hits			No_hits
gi|120497391|gb|EH225558.1|EH225558 JGI_ACAC3163.rev ACAC Phakopsora pachyrhizi TW72-1 germinating urediniospores on water surface (20C/16 hours/dark) Phakopsora pachyrhizi cDNA clone ACAC3163 3', mRNA sequence	No_hits			Hv08785	97	4e-21
gi|120497392|gb|EH225559.1|EH225559 JGI_ACAC3063.rev ACAC Phakopsora pachyrhizi TW72-1 germinating urediniospores on water surface (20C/16 hours/dark) Phakopsora pachyrhizi cDNA clone ACAC3063 3', mRNA sequence	No_hits			Hv00652	149	6e-37
gi|120497393|gb|EH225560.1|EH225560 JGI_ACAC3059.fwd ACAC Phakopsora pachyrhizi TW72-1 germinating urediniospores on water surface (20C/16 hours/dark) Phakopsora pachyrhizi cDNA clone ACAC3059 5', mRNA sequence	No_hits			No_hits
gi|120497394|gb|EH225561.1|EH225561 JGI_ACAC3069.fwd ACAC Phakopsora pachyrhizi TW72-1 germinating urediniospores on water surface (20C/16 hours/dark) Phakopsora pachyrhizi cDNA clone ACAC3069 5', mRNA sequence	Hv00040	238	4e-63	Hv00040	105	6e-24
gi|120497395|gb|EH225562.1|EH225562 JGI_ACAC3070.rev ACAC Phakopsora pachyrhizi TW72-1 germinating urediniospores on water surface (20C/16 hours/dark) Phakopsora pachyrhizi cDNA clone ACAC3070 3', mRNA sequence	No_hits			Hv08785	88	2e-18
gi|120497396|gb|EH225563.1|EH225563 JGI_ACAC3103.fwd ACAC Phakopsora pachyrhizi TW72-1 germinating urediniospores on water surface (20C/16 hours/dark) Phakopsora pachyrhizi cDNA clone ACAC3103 5', mRNA sequence	No_hits			Hv08785	88	2e-18
gi|120497397|gb|EH225564.1|EH225564 JGI_ACAC3073.fwd ACAC Phakopsora pachyrhizi TW72-1 germinating urediniospores on water surface (20C/16 hours/dark) Phakopsora pachyrhizi cDNA clone ACAC3073 5', mRNA sequence	No_hits			Hv05433	70	6e-18
gi|120497398|gb|EH225565.1|EH225565 JGI_ACAC3093.fwd ACAC Phakopsora pachyrhizi TW72-1 germinating urediniospores on water surface (20C/16 hours/dark) Phakopsora pachyrhizi cDNA clone ACAC3093 5', mRNA sequence	No_hits			Hv08785	88	2e-18
gi|120497399|gb|EH225566.1|EH225566 JGI_ACAC3075.rev ACAC Phakopsora pachyrhizi TW72-1 germinating urediniospores on water surface (20C/16 hours/dark) Phakopsora pachyrhizi cDNA clone ACAC3075 3', mRNA sequence	No_hits			Hv08785	88	2e-18
gi|120497400|gb|EH225567.1|EH225567 JGI_ACAC3114.fwd ACAC Phakopsora pachyrhizi TW72-1 germinating urediniospores on water surface (20C/16 hours/dark) Phakopsora pachyrhizi cDNA clone ACAC3114 5', mRNA sequence	No_hits			Hv01508	69	2e-20
gi|120497401|gb|EH225568.1|EH225568 JGI_ACAC3074.fwd ACAC Phakopsora pachyrhizi TW72-1 germinating urediniospores on water surface (20C/16 hours/dark) Phakopsora pachyrhizi cDNA clone ACAC3074 5', mRNA sequence	No_hits			No_hits
gi|120497402|gb|EH225569.1|EH225569 JGI_ACAC3064.rev ACAC Phakopsora pachyrhizi TW72-1 germinating urediniospores on water surface (20C/16 hours/dark) Phakopsora pachyrhizi cDNA clone ACAC3064 3', mRNA sequence	No_hits			No_hits
gi|120497403|gb|EH225570.1|EH225570 JGI_ACAC3073.rev ACAC Phakopsora pachyrhizi TW72-1 germinating urediniospores on water surface (20C/16 hours/dark) Phakopsora pachyrhizi cDNA clone ACAC3073 3', mRNA sequence	No_hits			Hv05433	53	1e-15
gi|120497404|gb|EH225571.1|EH225571 JGI_ACAC3191.rev ACAC Phakopsora pachyrhizi TW72-1 germinating urediniospores on water surface (20C/16 hours/dark) Phakopsora pachyrhizi cDNA clone ACAC3191 3', mRNA sequence	No_hits			No_hits
gi|120497405|gb|EH225572.1|EH225572 JGI_ACAC3062.fwd ACAC Phakopsora pachyrhizi TW72-1 germinating urediniospores on water surface (20C/16 hours/dark) Phakopsora pachyrhizi cDNA clone ACAC3062 5', mRNA sequence	Hv00116	107	1e-23	Hv02178	226	5e-61
gi|120497406|gb|EH225573.1|EH225573 JGI_ACAC3079.rev ACAC Phakopsora pachyrhizi TW72-1 germinating urediniospores on water surface (20C/16 hours/dark) Phakopsora pachyrhizi cDNA clone ACAC3079 3', mRNA sequence	No_hits			No_hits
gi|120497407|gb|EH225574.1|EH225574 JGI_ACAC3096.rev ACAC Phakopsora pachyrhizi TW72-1 germinating urediniospores on water surface (20C/16 hours/dark) Phakopsora pachyrhizi cDNA clone ACAC3096 3', mRNA sequence	No_hits			No_hits
gi|120497408|gb|EH225575.1|EH225575 JGI_ACAC3090.rev ACAC Phakopsora pachyrhizi TW72-1 germinating urediniospores on water surface (20C/16 hours/dark) Phakopsora pachyrhizi cDNA clone ACAC3090 3', mRNA sequence	No_hits			No_hits
gi|120497409|gb|EH225576.1|EH225576 JGI_ACAC3067.fwd ACAC Phakopsora pachyrhizi TW72-1 germinating urediniospores on water surface (20C/16 hours/dark) Phakopsora pachyrhizi cDNA clone ACAC3067 5', mRNA sequence	No_hits			Hv01537	70	2e-27
gi|120497410|gb|EH225577.1|EH225577 JGI_ACAC3130.fwd ACAC Phakopsora pachyrhizi TW72-1 germinating urediniospores on water surface (20C/16 hours/dark) Phakopsora pachyrhizi cDNA clone ACAC3130 5', mRNA sequence	No_hits			No_hits
gi|120497411|gb|EH225578.1|EH225578 JGI_ACAC3067.rev ACAC Phakopsora pachyrhizi TW72-1 germinating urediniospores on water surface (20C/16 hours/dark) Phakopsora pachyrhizi cDNA clone ACAC3067 3', mRNA sequence	No_hits			Hv01537	67	2e-13
gi|120497412|gb|EH225579.1|EH225579 JGI_ACAC3077.fwd ACAC Phakopsora pachyrhizi TW72-1 germinating urediniospores on water surface (20C/16 hours/dark) Phakopsora pachyrhizi cDNA clone ACAC3077 5', mRNA sequence	No_hits			Hv00643	150	2e-35
gi|120497413|gb|EH225580.1|EH225580 JGI_ACAC3089.rev ACAC Phakopsora pachyrhizi TW72-1 germinating urediniospores on water surface (20C/16 hours/dark) Phakopsora pachyrhizi cDNA clone ACAC3089 3', mRNA sequence	No_hits			No_hits
gi|120497414|gb|EH225581.1|EH225581 JGI_ACAC3079.fwd ACAC Phakopsora pachyrhizi TW72-1 germinating urediniospores on water surface (20C/16 hours/dark) Phakopsora pachyrhizi cDNA clone ACAC3079 5', mRNA sequence	No_hits			No_hits
gi|120497415|gb|EH225582.1|EH225582 JGI_ACAC3076.fwd ACAC Phakopsora pachyrhizi TW72-1 germinating urediniospores on water surface (20C/16 hours/dark) Phakopsora pachyrhizi cDNA clone ACAC3076 5', mRNA sequence	Hv00182	129	2e-30	Hv00182	185	3e-48
gi|120497416|gb|EH225583.1|EH225583 JGI_ACAC3090.fwd ACAC Phakopsora pachyrhizi TW72-1 germinating urediniospores on water surface (20C/16 hours/dark) Phakopsora pachyrhizi cDNA clone ACAC3090 5', mRNA sequence	No_hits			No_hits
gi|120497417|gb|EH225584.1|EH225584 JGI_ACAC3083.rev ACAC Phakopsora pachyrhizi TW72-1 germinating urediniospores on water surface (20C/16 hours/dark) Phakopsora pachyrhizi cDNA clone ACAC3083 3', mRNA sequence	No_hits			Hv08785	88	2e-18
gi|120497418|gb|EH225585.1|EH225585 JGI_ACAC3082.rev ACAC Phakopsora pachyrhizi TW72-1 germinating urediniospores on water surface (20C/16 hours/dark) Phakopsora pachyrhizi cDNA clone ACAC3082 3', mRNA sequence	No_hits			Hv08785	88	2e-18
gi|120497419|gb|EH225586.1|EH225586 JGI_ACAC3104.fwd ACAC Phakopsora pachyrhizi TW72-1 germinating urediniospores on water surface (20C/16 hours/dark) Phakopsora pachyrhizi cDNA clone ACAC3104 5', mRNA sequence	No_hits			Hv08785	88	4e-18
gi|120497420|gb|EH225587.1|EH225587 JGI_ACAC3072.rev ACAC Phakopsora pachyrhizi TW72-1 germinating urediniospores on water surface (20C/16 hours/dark) Phakopsora pachyrhizi cDNA clone ACAC3072 3', mRNA sequence	No_hits			No_hits
gi|120497421|gb|EH225588.1|EH225588 JGI_ACAC3070.fwd ACAC Phakopsora pachyrhizi TW72-1 germinating urediniospores on water surface (20C/16 hours/dark) Phakopsora pachyrhizi cDNA clone ACAC3070 5', mRNA sequence	No_hits			Hv08785	88	2e-18
gi|120497422|gb|EH225589.1|EH225589 JGI_ACAC3134.fwd ACAC Phakopsora pachyrhizi TW72-1 germinating urediniospores on water surface (20C/16 hours/dark) Phakopsora pachyrhizi cDNA clone ACAC3134 5', mRNA sequence	No_hits			No_hits
gi|120497423|gb|EH225590.1|EH225590 JGI_ACAC3071.rev ACAC Phakopsora pachyrhizi TW72-1 germinating urediniospores on water surface (20C/16 hours/dark) Phakopsora pachyrhizi cDNA clone ACAC3071 3', mRNA sequence	Hv00806	831	0	Hv00806	260	1e-105
gi|120497424|gb|EH225591.1|EH225591 JGI_ACAC3081.rev ACAC Phakopsora pachyrhizi TW72-1 germinating urediniospores on water surface (20C/16 hours/dark) Phakopsora pachyrhizi cDNA clone ACAC3081 3', mRNA sequence	No_hits			Hv08785	88	2e-18
gi|120497425|gb|EH225592.1|EH225592 JGI_ACAC3105.rev ACAC Phakopsora pachyrhizi TW72-1 germinating urediniospores on water surface (20C/16 hours/dark) Phakopsora pachyrhizi cDNA clone ACAC3105 3', mRNA sequence	No_hits			No_hits
gi|120497426|gb|EH225593.1|EH225593 JGI_ACAC3081.fwd ACAC Phakopsora pachyrhizi TW72-1 germinating urediniospores on water surface (20C/16 hours/dark) Phakopsora pachyrhizi cDNA clone ACAC3081 5', mRNA sequence	No_hits			Hv08785	66	9e-12
gi|120497427|gb|EH225594.1|EH225594 JGI_ACAC3085.fwd ACAC Phakopsora pachyrhizi TW72-1 germinating urediniospores on water surface (20C/16 hours/dark) Phakopsora pachyrhizi cDNA clone ACAC3085 5', mRNA sequence	No_hits			Hv08785	83	8e-17
gi|120497428|gb|EH225595.1|EH225595 JGI_ACAC3106.fwd ACAC Phakopsora pachyrhizi TW72-1 germinating urediniospores on water surface (20C/16 hours/dark) Phakopsora pachyrhizi cDNA clone ACAC3106 5', mRNA sequence	No_hits			No_hits
gi|120497429|gb|EH225596.1|EH225596 JGI_ACAC3085.rev ACAC Phakopsora pachyrhizi TW72-1 germinating urediniospores on water surface (20C/16 hours/dark) Phakopsora pachyrhizi cDNA clone ACAC3085 3', mRNA sequence	No_hits			Hv08785	88	2e-18
gi|120497430|gb|EH225597.1|EH225597 JGI_ACAC3111.fwd ACAC Phakopsora pachyrhizi TW72-1 germinating urediniospores on water surface (20C/16 hours/dark) Phakopsora pachyrhizi cDNA clone ACAC3111 5', mRNA sequence	No_hits			No_hits
gi|120497431|gb|EH225598.1|EH225598 JGI_ACAC3172.rev ACAC Phakopsora pachyrhizi TW72-1 germinating urediniospores on water surface (20C/16 hours/dark) Phakopsora pachyrhizi cDNA clone ACAC3172 3', mRNA sequence	No_hits			No_hits
gi|120497432|gb|EH225599.1|EH225599 JGI_ACAC3148.rev ACAC Phakopsora pachyrhizi TW72-1 germinating urediniospores on water surface (20C/16 hours/dark) Phakopsora pachyrhizi cDNA clone ACAC3148 3', mRNA sequence	No_hits			Hv08785	88	2e-18
gi|120497433|gb|EH225600.1|EH225600 JGI_ACAC3086.fwd ACAC Phakopsora pachyrhizi TW72-1 germinating urediniospores on water surface (20C/16 hours/dark) Phakopsora pachyrhizi cDNA clone ACAC3086 5', mRNA sequence	No_hits			Hv02012	63	4e-11
gi|120497434|gb|EH225601.1|EH225601 JGI_ACAC3087.fwd ACAC Phakopsora pachyrhizi TW72-1 germinating urediniospores on water surface (20C/16 hours/dark) Phakopsora pachyrhizi cDNA clone ACAC3087 5', mRNA sequence	No_hits			No_hits
gi|120497435|gb|EH225602.1|EH225602 JGI_ACAC3103.rev ACAC Phakopsora pachyrhizi TW72-1 germinating urediniospores on water surface (20C/16 hours/dark) Phakopsora pachyrhizi cDNA clone ACAC3103 3', mRNA sequence	No_hits			Hv00125	90	5e-19
gi|120497436|gb|EH225603.1|EH225603 JGI_ACAC3089.fwd ACAC Phakopsora pachyrhizi TW72-1 germinating urediniospores on water surface (20C/16 hours/dark) Phakopsora pachyrhizi cDNA clone ACAC3089 5', mRNA sequence	No_hits			No_hits
gi|120497437|gb|EH225604.1|EH225604 JGI_ACAC3140.rev ACAC Phakopsora pachyrhizi TW72-1 germinating urediniospores on water surface (20C/16 hours/dark) Phakopsora pachyrhizi cDNA clone ACAC3140 3', mRNA sequence	No_hits			Hv00489	63	2e-11
gi|120497438|gb|EH225605.1|EH225605 JGI_ACAC3077.rev ACAC Phakopsora pachyrhizi TW72-1 germinating urediniospores on water surface (20C/16 hours/dark) Phakopsora pachyrhizi cDNA clone ACAC3077 3', mRNA sequence	No_hits			No_hits
gi|120497439|gb|EH225606.1|EH225606 JGI_ACAC3078.rev ACAC Phakopsora pachyrhizi TW72-1 germinating urediniospores on water surface (20C/16 hours/dark) Phakopsora pachyrhizi cDNA clone ACAC3078 3', mRNA sequence	No_hits			Hv01373	139	4e-34
gi|120497440|gb|EH225607.1|EH225607 JGI_ACAC3078.fwd ACAC Phakopsora pachyrhizi TW72-1 germinating urediniospores on water surface (20C/16 hours/dark) Phakopsora pachyrhizi cDNA clone ACAC3078 5', mRNA sequence	No_hits			Hv01373	139	5e-34
gi|120497441|gb|EH225608.1|EH225608 JGI_ACAC3135.fwd ACAC Phakopsora pachyrhizi TW72-1 germinating urediniospores on water surface (20C/16 hours/dark) Phakopsora pachyrhizi cDNA clone ACAC3135 5', mRNA sequence	No_hits			Hv04407	50	4e-14
gi|120497442|gb|EH225609.1|EH225609 JGI_ACAC3119.fwd ACAC Phakopsora pachyrhizi TW72-1 germinating urediniospores on water surface (20C/16 hours/dark) Phakopsora pachyrhizi cDNA clone ACAC3119 5', mRNA sequence	No_hits			No_hits
gi|120497443|gb|EH225610.1|EH225610 JGI_ACAC3097.rev ACAC Phakopsora pachyrhizi TW72-1 germinating urediniospores on water surface (20C/16 hours/dark) Phakopsora pachyrhizi cDNA clone ACAC3097 3', mRNA sequence	No_hits			Hv00252	139	8e-35
gi|120497444|gb|EH225611.1|EH225611 JGI_ACAC3082.fwd ACAC Phakopsora pachyrhizi TW72-1 germinating urediniospores on water surface (20C/16 hours/dark) Phakopsora pachyrhizi cDNA clone ACAC3082 5', mRNA sequence	No_hits			Hv08785	74	3e-14
gi|120497445|gb|EH225612.1|EH225612 JGI_ACAC3094.rev ACAC Phakopsora pachyrhizi TW72-1 germinating urediniospores on water surface (20C/16 hours/dark) Phakopsora pachyrhizi cDNA clone ACAC3094 3', mRNA sequence	No_hits			Hv01278	111	1e-25
gi|120497446|gb|EH225613.1|EH225613 JGI_ACAC3094.fwd ACAC Phakopsora pachyrhizi TW72-1 germinating urediniospores on water surface (20C/16 hours/dark) Phakopsora pachyrhizi cDNA clone ACAC3094 5', mRNA sequence	No_hits			Hv01278	90	7e-19
gi|120497447|gb|EH225614.1|EH225614 JGI_ACAC3168.rev ACAC Phakopsora pachyrhizi TW72-1 germinating urediniospores on water surface (20C/16 hours/dark) Phakopsora pachyrhizi cDNA clone ACAC3168 3', mRNA sequence	No_hits			Hv00209	97	6e-33
gi|120497448|gb|EH225615.1|EH225615 JGI_ACAC3154.fwd ACAC Phakopsora pachyrhizi TW72-1 germinating urediniospores on water surface (20C/16 hours/dark) Phakopsora pachyrhizi cDNA clone ACAC3154 5', mRNA sequence	No_hits			Hv06788	73	6e-23
gi|120497449|gb|EH225616.1|EH225616 JGI_ACAC3105.fwd ACAC Phakopsora pachyrhizi TW72-1 germinating urediniospores on water surface (20C/16 hours/dark) Phakopsora pachyrhizi cDNA clone ACAC3105 5', mRNA sequence	No_hits			No_hits
gi|120497450|gb|EH225617.1|EH225617 JGI_ACAC3084.rev ACAC Phakopsora pachyrhizi TW72-1 germinating urediniospores on water surface (20C/16 hours/dark) Phakopsora pachyrhizi cDNA clone ACAC3084 3', mRNA sequence	No_hits			No_hits
gi|120497451|gb|EH225618.1|EH225618 JGI_ACAC3083.fwd ACAC Phakopsora pachyrhizi TW72-1 germinating urediniospores on water surface (20C/16 hours/dark) Phakopsora pachyrhizi cDNA clone ACAC3083 5', mRNA sequence	No_hits			Hv08785	65	2e-11
gi|120497452|gb|EH225619.1|EH225619 JGI_ACAC3098.fwd ACAC Phakopsora pachyrhizi TW72-1 germinating urediniospores on water surface (20C/16 hours/dark) Phakopsora pachyrhizi cDNA clone ACAC3098 5', mRNA sequence	No_hits			No_hits
gi|120497453|gb|EH225620.1|EH225620 JGI_ACAC3095.rev ACAC Phakopsora pachyrhizi TW72-1 germinating urediniospores on water surface (20C/16 hours/dark) Phakopsora pachyrhizi cDNA clone ACAC3095 3', mRNA sequence	No_hits			Hv08785	88	2e-18
gi|120497454|gb|EH225621.1|EH225621 JGI_ACAC3096.fwd ACAC Phakopsora pachyrhizi TW72-1 germinating urediniospores on water surface (20C/16 hours/dark) Phakopsora pachyrhizi cDNA clone ACAC3096 5', mRNA sequence	No_hits			Hv00125	93	5e-20
gi|120497455|gb|EH225622.1|EH225622 JGI_ACAC3126.fwd ACAC Phakopsora pachyrhizi TW72-1 germinating urediniospores on water surface (20C/16 hours/dark) Phakopsora pachyrhizi cDNA clone ACAC3126 5', mRNA sequence	No_hits			Hv08785	88	2e-18
gi|120497456|gb|EH225623.1|EH225623 JGI_ACAC3195.rev ACAC Phakopsora pachyrhizi TW72-1 germinating urediniospores on water surface (20C/16 hours/dark) Phakopsora pachyrhizi cDNA clone ACAC3195 3', mRNA sequence	No_hits			Hv08785	88	2e-18
gi|120497457|gb|EH225624.1|EH225624 JGI_ACAC3125.rev ACAC Phakopsora pachyrhizi TW72-1 germinating urediniospores on water surface (20C/16 hours/dark) Phakopsora pachyrhizi cDNA clone ACAC3125 3', mRNA sequence	No_hits			No_hits
gi|120497458|gb|EH225625.1|EH225625 JGI_ACAC3093.rev ACAC Phakopsora pachyrhizi TW72-1 germinating urediniospores on water surface (20C/16 hours/dark) Phakopsora pachyrhizi cDNA clone ACAC3093 3', mRNA sequence	No_hits			Hv08785	88	2e-18
gi|120497459|gb|EH225626.1|EH225626 JGI_ACAC3116.fwd ACAC Phakopsora pachyrhizi TW72-1 germinating urediniospores on water surface (20C/16 hours/dark) Phakopsora pachyrhizi cDNA clone ACAC3116 5', mRNA sequence	No_hits			Hv07667	93	6e-20
gi|120497460|gb|EH225627.1|EH225627 JGI_ACAC3101.fwd ACAC Phakopsora pachyrhizi TW72-1 germinating urediniospores on water surface (20C/16 hours/dark) Phakopsora pachyrhizi cDNA clone ACAC3101 5', mRNA sequence	No_hits			No_hits
gi|120497461|gb|EH225628.1|EH225628 JGI_ACAC3177.rev ACAC Phakopsora pachyrhizi TW72-1 germinating urediniospores on water surface (20C/16 hours/dark) Phakopsora pachyrhizi cDNA clone ACAC3177 3', mRNA sequence	No_hits			No_hits
gi|120497462|gb|EH225629.1|EH225629 JGI_ACAC3091.rev ACAC Phakopsora pachyrhizi TW72-1 germinating urediniospores on water surface (20C/16 hours/dark) Phakopsora pachyrhizi cDNA clone ACAC3091 3', mRNA sequence	No_hits			Hv08785	88	2e-18
gi|120497463|gb|EH225630.1|EH225630 JGI_ACAC3100.rev ACAC Phakopsora pachyrhizi TW72-1 germinating urediniospores on water surface (20C/16 hours/dark) Phakopsora pachyrhizi cDNA clone ACAC3100 3', mRNA sequence	No_hits			No_hits
gi|120497464|gb|EH225631.1|EH225631 JGI_ACAC3102.fwd ACAC Phakopsora pachyrhizi TW72-1 germinating urediniospores on water surface (20C/16 hours/dark) Phakopsora pachyrhizi cDNA clone ACAC3102 5', mRNA sequence	No_hits			No_hits
gi|120497465|gb|EH225632.1|EH225632 JGI_ACAC3130.rev ACAC Phakopsora pachyrhizi TW72-1 germinating urediniospores on water surface (20C/16 hours/dark) Phakopsora pachyrhizi cDNA clone ACAC3130 3', mRNA sequence	No_hits			No_hits
gi|120497466|gb|EH225633.1|EH225633 JGI_ACAC3092.rev ACAC Phakopsora pachyrhizi TW72-1 germinating urediniospores on water surface (20C/16 hours/dark) Phakopsora pachyrhizi cDNA clone ACAC3092 3', mRNA sequence	No_hits			Hv08785	88	2e-18
gi|120497467|gb|EH225634.1|EH225634 JGI_ACAC3091.fwd ACAC Phakopsora pachyrhizi TW72-1 germinating urediniospores on water surface (20C/16 hours/dark) Phakopsora pachyrhizi cDNA clone ACAC3091 5', mRNA sequence	No_hits			No_hits
gi|120497468|gb|EH225635.1|EH225635 JGI_ACAC3100.fwd ACAC Phakopsora pachyrhizi TW72-1 germinating urediniospores on water surface (20C/16 hours/dark) Phakopsora pachyrhizi cDNA clone ACAC3100 5', mRNA sequence	No_hits			Hv00236	216	9e-70
gi|120497469|gb|EH225636.1|EH225636 JGI_ACAC3092.fwd ACAC Phakopsora pachyrhizi TW72-1 germinating urediniospores on water surface (20C/16 hours/dark) Phakopsora pachyrhizi cDNA clone ACAC3092 5', mRNA sequence	No_hits			Hv08785	72	2e-13
gi|120497470|gb|EH225637.1|EH225637 JGI_ACAC3102.rev ACAC Phakopsora pachyrhizi TW72-1 germinating urediniospores on water surface (20C/16 hours/dark) Phakopsora pachyrhizi cDNA clone ACAC3102 3', mRNA sequence	No_hits			No_hits
gi|120497471|gb|EH225638.1|EH225638 JGI_ACAC3107.rev ACAC Phakopsora pachyrhizi TW72-1 germinating urediniospores on water surface (20C/16 hours/dark) Phakopsora pachyrhizi cDNA clone ACAC3107 3', mRNA sequence	No_hits			Hv00399	65	1e-11
gi|120497472|gb|EH225639.1|EH225639 JGI_ACAC3138.rev ACAC Phakopsora pachyrhizi TW72-1 germinating urediniospores on water surface (20C/16 hours/dark) Phakopsora pachyrhizi cDNA clone ACAC3138 3', mRNA sequence	No_hits			No_hits
gi|120497473|gb|EH225640.1|EH225640 JGI_ACAC3137.fwd ACAC Phakopsora pachyrhizi TW72-1 germinating urediniospores on water surface (20C/16 hours/dark) Phakopsora pachyrhizi cDNA clone ACAC3137 5', mRNA sequence	No_hits			No_hits
gi|120497474|gb|EH225641.1|EH225641 JGI_ACAC3118.fwd ACAC Phakopsora pachyrhizi TW72-1 germinating urediniospores on water surface (20C/16 hours/dark) Phakopsora pachyrhizi cDNA clone ACAC3118 5', mRNA sequence	No_hits			Hv08785	83	6e-17
gi|120497475|gb|EH225642.1|EH225642 JGI_ACAC3108.rev ACAC Phakopsora pachyrhizi TW72-1 germinating urediniospores on water surface (20C/16 hours/dark) Phakopsora pachyrhizi cDNA clone ACAC3108 3', mRNA sequence	No_hits			Hv02120	135	5e-33
gi|120497476|gb|EH225643.1|EH225643 JGI_ACAC3274.rev ACAC Phakopsora pachyrhizi TW72-1 germinating urediniospores on water surface (20C/16 hours/dark) Phakopsora pachyrhizi cDNA clone ACAC3274 3', mRNA sequence	No_hits			No_hits
gi|120497477|gb|EH225644.1|EH225644 JGI_ACAC3098.rev ACAC Phakopsora pachyrhizi TW72-1 germinating urediniospores on water surface (20C/16 hours/dark) Phakopsora pachyrhizi cDNA clone ACAC3098 3', mRNA sequence	No_hits			No_hits
gi|120497478|gb|EH225645.1|EH225645 JGI_ACAC3099.rev ACAC Phakopsora pachyrhizi TW72-1 germinating urediniospores on water surface (20C/16 hours/dark) Phakopsora pachyrhizi cDNA clone ACAC3099 3', mRNA sequence	Hv00767	72	8e-13	No_hits
gi|120497479|gb|EH225646.1|EH225646 JGI_ACAC3141.rev ACAC Phakopsora pachyrhizi TW72-1 germinating urediniospores on water surface (20C/16 hours/dark) Phakopsora pachyrhizi cDNA clone ACAC3141 3', mRNA sequence	No_hits			No_hits
gi|120497480|gb|EH225647.1|EH225647 JGI_ACAC3114.rev ACAC Phakopsora pachyrhizi TW72-1 germinating urediniospores on water surface (20C/16 hours/dark) Phakopsora pachyrhizi cDNA clone ACAC3114 3', mRNA sequence	No_hits			Hv01508	69	4e-20
gi|120497481|gb|EH225648.1|EH225648 JGI_ACAC3219.rev ACAC Phakopsora pachyrhizi TW72-1 germinating urediniospores on water surface (20C/16 hours/dark) Phakopsora pachyrhizi cDNA clone ACAC3219 3', mRNA sequence	No_hits			No_hits
gi|120497482|gb|EH225649.1|EH225649 JGI_ACAC3127.fwd ACAC Phakopsora pachyrhizi TW72-1 germinating urediniospores on water surface (20C/16 hours/dark) Phakopsora pachyrhizi cDNA clone ACAC3127 5', mRNA sequence	No_hits			Hv01991	164	4e-42
gi|120497483|gb|EH225650.1|EH225650 JGI_ACAC3115.rev ACAC Phakopsora pachyrhizi TW72-1 germinating urediniospores on water surface (20C/16 hours/dark) Phakopsora pachyrhizi cDNA clone ACAC3115 3', mRNA sequence	No_hits			No_hits
gi|120497484|gb|EH225651.1|EH225651 JGI_ACAC3127.rev ACAC Phakopsora pachyrhizi TW72-1 germinating urediniospores on water surface (20C/16 hours/dark) Phakopsora pachyrhizi cDNA clone ACAC3127 3', mRNA sequence	No_hits			No_hits
gi|120497485|gb|EH225652.1|EH225652 JGI_ACAC3142.fwd ACAC Phakopsora pachyrhizi TW72-1 germinating urediniospores on water surface (20C/16 hours/dark) Phakopsora pachyrhizi cDNA clone ACAC3142 5', mRNA sequence	No_hits			No_hits
gi|120497486|gb|EH225653.1|EH225653 JGI_ACAC3147.fwd ACAC Phakopsora pachyrhizi TW72-1 germinating urediniospores on water surface (20C/16 hours/dark) Phakopsora pachyrhizi cDNA clone ACAC3147 5', mRNA sequence	No_hits			No_hits
gi|120497487|gb|EH225654.1|EH225654 JGI_ACAC3144.fwd ACAC Phakopsora pachyrhizi TW72-1 germinating urediniospores on water surface (20C/16 hours/dark) Phakopsora pachyrhizi cDNA clone ACAC3144 5', mRNA sequence	No_hits			Hv01121	102	3e-44
gi|120497488|gb|EH225655.1|EH225655 JGI_ACAC3119.rev ACAC Phakopsora pachyrhizi TW72-1 germinating urediniospores on water surface (20C/16 hours/dark) Phakopsora pachyrhizi cDNA clone ACAC3119 3', mRNA sequence	No_hits			No_hits
gi|120497489|gb|EH225656.1|EH225656 JGI_ACAC3144.rev ACAC Phakopsora pachyrhizi TW72-1 germinating urediniospores on water surface (20C/16 hours/dark) Phakopsora pachyrhizi cDNA clone ACAC3144 3', mRNA sequence	Hv05067	60	3e-09	Hv05067	224	5e-72
gi|120497490|gb|EH225657.1|EH225657 JGI_ACAC3116.rev ACAC Phakopsora pachyrhizi TW72-1 germinating urediniospores on water surface (20C/16 hours/dark) Phakopsora pachyrhizi cDNA clone ACAC3116 3', mRNA sequence	No_hits			Hv07667	93	6e-20
gi|120497491|gb|EH225658.1|EH225658 JGI_ACAC3117.rev ACAC Phakopsora pachyrhizi TW72-1 germinating urediniospores on water surface (20C/16 hours/dark) Phakopsora pachyrhizi cDNA clone ACAC3117 3', mRNA sequence	No_hits			No_hits
gi|120497492|gb|EH225659.1|EH225659 JGI_ACAC3180.rev ACAC Phakopsora pachyrhizi TW72-1 germinating urediniospores on water surface (20C/16 hours/dark) Phakopsora pachyrhizi cDNA clone ACAC3180 3', mRNA sequence	No_hits			No_hits
gi|120497493|gb|EH225660.1|EH225660 JGI_ACAC3123.fwd ACAC Phakopsora pachyrhizi TW72-1 germinating urediniospores on water surface (20C/16 hours/dark) Phakopsora pachyrhizi cDNA clone ACAC3123 5', mRNA sequence	No_hits			No_hits
gi|120497494|gb|EH225661.1|EH225661 JGI_ACAC3120.rev ACAC Phakopsora pachyrhizi TW72-1 germinating urediniospores on water surface (20C/16 hours/dark) Phakopsora pachyrhizi cDNA clone ACAC3120 3', mRNA sequence	No_hits			Hv00111	76	3e-28
gi|120497495|gb|EH225662.1|EH225662 JGI_ACAC3152.fwd ACAC Phakopsora pachyrhizi TW72-1 germinating urediniospores on water surface (20C/16 hours/dark) Phakopsora pachyrhizi cDNA clone ACAC3152 5', mRNA sequence	No_hits			No_hits
gi|120497496|gb|EH225663.1|EH225663 JGI_ACAC3106.rev ACAC Phakopsora pachyrhizi TW72-1 germinating urediniospores on water surface (20C/16 hours/dark) Phakopsora pachyrhizi cDNA clone ACAC3106 3', mRNA sequence	No_hits			No_hits
gi|120497497|gb|EH225664.1|EH225664 JGI_ACAC3157.rev ACAC Phakopsora pachyrhizi TW72-1 germinating urediniospores on water surface (20C/16 hours/dark) Phakopsora pachyrhizi cDNA clone ACAC3157 3', mRNA sequence	No_hits			No_hits
gi|120497498|gb|EH225665.1|EH225665 JGI_ACAC3107.fwd ACAC Phakopsora pachyrhizi TW72-1 germinating urediniospores on water surface (20C/16 hours/dark) Phakopsora pachyrhizi cDNA clone ACAC3107 5', mRNA sequence	No_hits			Hv00399	150	3e-37
gi|120497499|gb|EH225666.1|EH225666 JGI_ACAC3121.fwd ACAC Phakopsora pachyrhizi TW72-1 germinating urediniospores on water surface (20C/16 hours/dark) Phakopsora pachyrhizi cDNA clone ACAC3121 5', mRNA sequence	No_hits			No_hits
gi|120497500|gb|EH225667.1|EH225667 JGI_ACAC3108.fwd ACAC Phakopsora pachyrhizi TW72-1 germinating urediniospores on water surface (20C/16 hours/dark) Phakopsora pachyrhizi cDNA clone ACAC3108 5', mRNA sequence	No_hits			Hv02120	135	7e-33
gi|120497501|gb|EH225668.1|EH225668 JGI_ACAC3189.fwd ACAC Phakopsora pachyrhizi TW72-1 germinating urediniospores on water surface (20C/16 hours/dark) Phakopsora pachyrhizi cDNA clone ACAC3189 5', mRNA sequence	No_hits			No_hits
gi|120497502|gb|EH225669.1|EH225669 JGI_ACAC3125.fwd ACAC Phakopsora pachyrhizi TW72-1 germinating urediniospores on water surface (20C/16 hours/dark) Phakopsora pachyrhizi cDNA clone ACAC3125 5', mRNA sequence	No_hits			No_hits
gi|120497503|gb|EH225670.1|EH225670 JGI_ACAC3221.rev ACAC Phakopsora pachyrhizi TW72-1 germinating urediniospores on water surface (20C/16 hours/dark) Phakopsora pachyrhizi cDNA clone ACAC3221 3', mRNA sequence	No_hits			No_hits
gi|120497504|gb|EH225671.1|EH225671 JGI_ACAC3142.rev ACAC Phakopsora pachyrhizi TW72-1 germinating urediniospores on water surface (20C/16 hours/dark) Phakopsora pachyrhizi cDNA clone ACAC3142 3', mRNA sequence	No_hits			No_hits
gi|120497505|gb|EH225672.1|EH225672 JGI_ACAC3112.rev ACAC Phakopsora pachyrhizi TW72-1 germinating urediniospores on water surface (20C/16 hours/dark) Phakopsora pachyrhizi cDNA clone ACAC3112 3', mRNA sequence	Hv06541	48	6e-06	No_hits
gi|120497506|gb|EH225673.1|EH225673 JGI_ACAC3159.fwd ACAC Phakopsora pachyrhizi TW72-1 germinating urediniospores on water surface (20C/16 hours/dark) Phakopsora pachyrhizi cDNA clone ACAC3159 5', mRNA sequence	No_hits			Hv00177	332	5e-92
gi|120497507|gb|EH225674.1|EH225674 JGI_ACAC3112.fwd ACAC Phakopsora pachyrhizi TW72-1 germinating urediniospores on water surface (20C/16 hours/dark) Phakopsora pachyrhizi cDNA clone ACAC3112 5', mRNA sequence	No_hits			No_hits
gi|120497508|gb|EH225675.1|EH225675 JGI_ACAC3157.fwd ACAC Phakopsora pachyrhizi TW72-1 germinating urediniospores on water surface (20C/16 hours/dark) Phakopsora pachyrhizi cDNA clone ACAC3157 5', mRNA sequence	No_hits			No_hits
gi|120497509|gb|EH225676.1|EH225676 JGI_ACAC3117.fwd ACAC Phakopsora pachyrhizi TW72-1 germinating urediniospores on water surface (20C/16 hours/dark) Phakopsora pachyrhizi cDNA clone ACAC3117 5', mRNA sequence	No_hits			Hv04948	98	2e-21
gi|120497510|gb|EH225677.1|EH225677 JGI_ACAC3128.fwd ACAC Phakopsora pachyrhizi TW72-1 germinating urediniospores on water surface (20C/16 hours/dark) Phakopsora pachyrhizi cDNA clone ACAC3128 5', mRNA sequence	No_hits			Hv00406	96	2e-39
gi|120497511|gb|EH225678.1|EH225678 JGI_ACAC3283.rev ACAC Phakopsora pachyrhizi TW72-1 germinating urediniospores on water surface (20C/16 hours/dark) Phakopsora pachyrhizi cDNA clone ACAC3283 3', mRNA sequence	No_hits			Hv08785	88	2e-18
gi|120497512|gb|EH225679.1|EH225679 JGI_ACAC3115.fwd ACAC Phakopsora pachyrhizi TW72-1 germinating urediniospores on water surface (20C/16 hours/dark) Phakopsora pachyrhizi cDNA clone ACAC3115 5', mRNA sequence	No_hits			No_hits
gi|120497513|gb|EH225680.1|EH225680 JGI_ACAC3161.fwd ACAC Phakopsora pachyrhizi TW72-1 germinating urediniospores on water surface (20C/16 hours/dark) Phakopsora pachyrhizi cDNA clone ACAC3161 5', mRNA sequence	No_hits			No_hits
gi|120497514|gb|EH225681.1|EH225681 JGI_ACAC3152.rev ACAC Phakopsora pachyrhizi TW72-1 germinating urediniospores on water surface (20C/16 hours/dark) Phakopsora pachyrhizi cDNA clone ACAC3152 3', mRNA sequence	No_hits			No_hits
gi|120497515|gb|EH225682.1|EH225682 JGI_ACAC3118.rev ACAC Phakopsora pachyrhizi TW72-1 germinating urediniospores on water surface (20C/16 hours/dark) Phakopsora pachyrhizi cDNA clone ACAC3118 3', mRNA sequence	No_hits			Hv08785	88	2e-18
gi|120497516|gb|EH225683.1|EH225683 JGI_ACAC3132.rev ACAC Phakopsora pachyrhizi TW72-1 germinating urediniospores on water surface (20C/16 hours/dark) Phakopsora pachyrhizi cDNA clone ACAC3132 3', mRNA sequence	No_hits			Hv01019	97	6e-22
gi|120497517|gb|EH225684.1|EH225684 JGI_ACAC3165.rev ACAC Phakopsora pachyrhizi TW72-1 germinating urediniospores on water surface (20C/16 hours/dark) Phakopsora pachyrhizi cDNA clone ACAC3165 3', mRNA sequence	No_hits			Hv08785	88	2e-18
gi|120497518|gb|EH225685.1|EH225685 JGI_ACAC3132.fwd ACAC Phakopsora pachyrhizi TW72-1 germinating urediniospores on water surface (20C/16 hours/dark) Phakopsora pachyrhizi cDNA clone ACAC3132 5', mRNA sequence	No_hits			No_hits
gi|120497519|gb|EH225686.1|EH225686 JGI_ACAC3224.rev ACAC Phakopsora pachyrhizi TW72-1 germinating urediniospores on water surface (20C/16 hours/dark) Phakopsora pachyrhizi cDNA clone ACAC3224 3', mRNA sequence	No_hits			No_hits
gi|120497520|gb|EH225687.1|EH225687 JGI_ACAC3149.rev ACAC Phakopsora pachyrhizi TW72-1 germinating urediniospores on water surface (20C/16 hours/dark) Phakopsora pachyrhizi cDNA clone ACAC3149 3', mRNA sequence	No_hits			Hv00489	53	2e-12
gi|120497521|gb|EH225688.1|EH225688 JGI_ACAC3167.rev ACAC Phakopsora pachyrhizi TW72-1 germinating urediniospores on water surface (20C/16 hours/dark) Phakopsora pachyrhizi cDNA clone ACAC3167 3', mRNA sequence	No_hits			No_hits
gi|120497522|gb|EH225689.1|EH225689 JGI_ACAC3124.fwd ACAC Phakopsora pachyrhizi TW72-1 germinating urediniospores on water surface (20C/16 hours/dark) Phakopsora pachyrhizi cDNA clone ACAC3124 5', mRNA sequence	Hv02327	54	1e-07	Hv00697	207	8e-55
gi|120497523|gb|EH225690.1|EH225690 JGI_ACAC3121.rev ACAC Phakopsora pachyrhizi TW72-1 germinating urediniospores on water surface (20C/16 hours/dark) Phakopsora pachyrhizi cDNA clone ACAC3121 3', mRNA sequence	No_hits			No_hits
gi|120497524|gb|EH225691.1|EH225691 JGI_ACAC3122.fwd ACAC Phakopsora pachyrhizi TW72-1 germinating urediniospores on water surface (20C/16 hours/dark) Phakopsora pachyrhizi cDNA clone ACAC3122 5', mRNA sequence	No_hits			No_hits
gi|120497525|gb|EH225692.1|EH225692 JGI_ACAC3151.rev ACAC Phakopsora pachyrhizi TW72-1 germinating urediniospores on water surface (20C/16 hours/dark) Phakopsora pachyrhizi cDNA clone ACAC3151 3', mRNA sequence	No_hits			No_hits
gi|120497526|gb|EH225693.1|EH225693 JGI_ACAC3122.rev ACAC Phakopsora pachyrhizi TW72-1 germinating urediniospores on water surface (20C/16 hours/dark) Phakopsora pachyrhizi cDNA clone ACAC3122 3', mRNA sequence	No_hits			No_hits
gi|120497527|gb|EH225694.1|EH225694 JGI_ACAC3228.fwd ACAC Phakopsora pachyrhizi TW72-1 germinating urediniospores on water surface (20C/16 hours/dark) Phakopsora pachyrhizi cDNA clone ACAC3228 5', mRNA sequence	No_hits			Hv08785	88	2e-18
gi|120497528|gb|EH225695.1|EH225695 JGI_ACAC3141.fwd ACAC Phakopsora pachyrhizi TW72-1 germinating urediniospores on water surface (20C/16 hours/dark) Phakopsora pachyrhizi cDNA clone ACAC3141 5', mRNA sequence	No_hits			No_hits
gi|120497529|gb|EH225696.1|EH225696 JGI_ACAC3123.rev ACAC Phakopsora pachyrhizi TW72-1 germinating urediniospores on water surface (20C/16 hours/dark) Phakopsora pachyrhizi cDNA clone ACAC3123 3', mRNA sequence	No_hits			Hv06651	83	7e-17
gi|120497530|gb|EH225697.1|EH225697 JGI_ACAC3139.fwd ACAC Phakopsora pachyrhizi TW72-1 germinating urediniospores on water surface (20C/16 hours/dark) Phakopsora pachyrhizi cDNA clone ACAC3139 5', mRNA sequence	No_hits			No_hits
gi|120497531|gb|EH225698.1|EH225698 JGI_ACAC3124.rev ACAC Phakopsora pachyrhizi TW72-1 germinating urediniospores on water surface (20C/16 hours/dark) Phakopsora pachyrhizi cDNA clone ACAC3124 3', mRNA sequence	Hv02327	54	8e-08	Hv00697	167	7e-43
gi|120497532|gb|EH225699.1|EH225699 JGI_ACAC3162.fwd ACAC Phakopsora pachyrhizi TW72-1 germinating urediniospores on water surface (20C/16 hours/dark) Phakopsora pachyrhizi cDNA clone ACAC3162 5', mRNA sequence	No_hits			No_hits
gi|120497533|gb|EH225700.1|EH225700 JGI_ACAC3158.fwd ACAC Phakopsora pachyrhizi TW72-1 germinating urediniospores on water surface (20C/16 hours/dark) Phakopsora pachyrhizi cDNA clone ACAC3158 5', mRNA sequence	No_hits			No_hits
gi|120497534|gb|EH225701.1|EH225701 JGI_ACAC3181.fwd ACAC Phakopsora pachyrhizi TW72-1 germinating urediniospores on water surface (20C/16 hours/dark) Phakopsora pachyrhizi cDNA clone ACAC3181 5', mRNA sequence	No_hits			No_hits
gi|120497535|gb|EH225702.1|EH225702 JGI_ACAC3143.fwd ACAC Phakopsora pachyrhizi TW72-1 germinating urediniospores on water surface (20C/16 hours/dark) Phakopsora pachyrhizi cDNA clone ACAC3143 5', mRNA sequence	No_hits			Hv01501	292	1e-107
gi|120497536|gb|EH225703.1|EH225703 JGI_ACAC3146.rev ACAC Phakopsora pachyrhizi TW72-1 germinating urediniospores on water surface (20C/16 hours/dark) Phakopsora pachyrhizi cDNA clone ACAC3146 3', mRNA sequence	No_hits			No_hits
gi|120497537|gb|EH225704.1|EH225704 JGI_ACAC3129.fwd ACAC Phakopsora pachyrhizi TW72-1 germinating urediniospores on water surface (20C/16 hours/dark) Phakopsora pachyrhizi cDNA clone ACAC3129 5', mRNA sequence	No_hits			Hv08785	88	3e-18
gi|120497538|gb|EH225705.1|EH225705 JGI_ACAC3136.rev ACAC Phakopsora pachyrhizi TW72-1 germinating urediniospores on water surface (20C/16 hours/dark) Phakopsora pachyrhizi cDNA clone ACAC3136 3', mRNA sequence	No_hits			No_hits
gi|120497539|gb|EH225706.1|EH225706 JGI_ACAC3133.fwd ACAC Phakopsora pachyrhizi TW72-1 germinating urediniospores on water surface (20C/16 hours/dark) Phakopsora pachyrhizi cDNA clone ACAC3133 5', mRNA sequence	Hv00576	66	5e-11	Hv09185	149	4e-37
gi|120497540|gb|EH225707.1|EH225707 JGI_ACAC3129.rev ACAC Phakopsora pachyrhizi TW72-1 germinating urediniospores on water surface (20C/16 hours/dark) Phakopsora pachyrhizi cDNA clone ACAC3129 3', mRNA sequence	No_hits			Hv08785	88	2e-18
gi|120497541|gb|EH225708.1|EH225708 JGI_ACAC3188.rev ACAC Phakopsora pachyrhizi TW72-1 germinating urediniospores on water surface (20C/16 hours/dark) Phakopsora pachyrhizi cDNA clone ACAC3188 3', mRNA sequence	No_hits			No_hits
gi|120497542|gb|EH225709.1|EH225709 JGI_ACAC3131.fwd ACAC Phakopsora pachyrhizi TW72-1 germinating urediniospores on water surface (20C/16 hours/dark) Phakopsora pachyrhizi cDNA clone ACAC3131 5', mRNA sequence	No_hits			No_hits
gi|120497543|gb|EH225710.1|EH225710 JGI_ACAC3164.rev ACAC Phakopsora pachyrhizi TW72-1 germinating urediniospores on water surface (20C/16 hours/dark) Phakopsora pachyrhizi cDNA clone ACAC3164 3', mRNA sequence	No_hits			Hv01278	111	8e-26
gi|120497544|gb|EH225711.1|EH225711 JGI_ACAC3134.rev ACAC Phakopsora pachyrhizi TW72-1 germinating urediniospores on water surface (20C/16 hours/dark) Phakopsora pachyrhizi cDNA clone ACAC3134 3', mRNA sequence	No_hits			No_hits
gi|120497545|gb|EH225712.1|EH225712 JGI_ACAC3135.rev ACAC Phakopsora pachyrhizi TW72-1 germinating urediniospores on water surface (20C/16 hours/dark) Phakopsora pachyrhizi cDNA clone ACAC3135 3', mRNA sequence	No_hits			Hv03172	73	2e-18
gi|120497546|gb|EH225713.1|EH225713 JGI_ACAC3138.fwd ACAC Phakopsora pachyrhizi TW72-1 germinating urediniospores on water surface (20C/16 hours/dark) Phakopsora pachyrhizi cDNA clone ACAC3138 5', mRNA sequence	No_hits			No_hits
gi|120497547|gb|EH225714.1|EH225714 JGI_ACAC3136.fwd ACAC Phakopsora pachyrhizi TW72-1 germinating urediniospores on water surface (20C/16 hours/dark) Phakopsora pachyrhizi cDNA clone ACAC3136 5', mRNA sequence	No_hits			Hv01955	63	5e-13
gi|120497548|gb|EH225715.1|EH225715 JGI_ACAC3150.rev ACAC Phakopsora pachyrhizi TW72-1 germinating urediniospores on water surface (20C/16 hours/dark) Phakopsora pachyrhizi cDNA clone ACAC3150 3', mRNA sequence	No_hits			Hv08785	88	2e-18
gi|120497549|gb|EH225716.1|EH225716 JGI_ACAC3182.rev ACAC Phakopsora pachyrhizi TW72-1 germinating urediniospores on water surface (20C/16 hours/dark) Phakopsora pachyrhizi cDNA clone ACAC3182 3', mRNA sequence	No_hits			Hv08785	88	2e-18
gi|120497550|gb|EH225717.1|EH225717 JGI_ACAC3154.rev ACAC Phakopsora pachyrhizi TW72-1 germinating urediniospores on water surface (20C/16 hours/dark) Phakopsora pachyrhizi cDNA clone ACAC3154 3', mRNA sequence	No_hits			No_hits
gi|120497551|gb|EH225718.1|EH225718 JGI_ACAC3212.fwd ACAC Phakopsora pachyrhizi TW72-1 germinating urediniospores on water surface (20C/16 hours/dark) Phakopsora pachyrhizi cDNA clone ACAC3212 5', mRNA sequence	No_hits			No_hits
gi|120497552|gb|EH225719.1|EH225719 JGI_ACAC3163.fwd ACAC Phakopsora pachyrhizi TW72-1 germinating urediniospores on water surface (20C/16 hours/dark) Phakopsora pachyrhizi cDNA clone ACAC3163 5', mRNA sequence	No_hits			Hv00409	68	8e-17
gi|120497553|gb|EH225720.1|EH225720 JGI_ACAC3228.rev ACAC Phakopsora pachyrhizi TW72-1 germinating urediniospores on water surface (20C/16 hours/dark) Phakopsora pachyrhizi cDNA clone ACAC3228 3', mRNA sequence	No_hits			Hv08785	88	2e-18
gi|120497554|gb|EH225721.1|EH225721 JGI_ACAC3156.fwd ACAC Phakopsora pachyrhizi TW72-1 germinating urediniospores on water surface (20C/16 hours/dark) Phakopsora pachyrhizi cDNA clone ACAC3156 5', mRNA sequence	No_hits			No_hits
gi|120497555|gb|EH225722.1|EH225722 JGI_ACAC3174.fwd ACAC Phakopsora pachyrhizi TW72-1 germinating urediniospores on water surface (20C/16 hours/dark) Phakopsora pachyrhizi cDNA clone ACAC3174 5', mRNA sequence	No_hits			No_hits
gi|120497556|gb|EH225723.1|EH225723 JGI_ACAC3160.fwd ACAC Phakopsora pachyrhizi TW72-1 germinating urediniospores on water surface (20C/16 hours/dark) Phakopsora pachyrhizi cDNA clone ACAC3160 5', mRNA sequence	No_hits			No_hits
gi|120497557|gb|EH225724.1|EH225724 JGI_ACAC3175.rev ACAC Phakopsora pachyrhizi TW72-1 germinating urediniospores on water surface (20C/16 hours/dark) Phakopsora pachyrhizi cDNA clone ACAC3175 3', mRNA sequence	No_hits			No_hits
gi|120497558|gb|EH225725.1|EH225725 JGI_ACAC3143.rev ACAC Phakopsora pachyrhizi TW72-1 germinating urediniospores on water surface (20C/16 hours/dark) Phakopsora pachyrhizi cDNA clone ACAC3143 3', mRNA sequence	No_hits			Hv01501	102	5e-23
gi|120497559|gb|EH225726.1|EH225726 JGI_ACAC3216.fwd ACAC Phakopsora pachyrhizi TW72-1 germinating urediniospores on water surface (20C/16 hours/dark) Phakopsora pachyrhizi cDNA clone ACAC3216 5', mRNA sequence	Hv00362	76	5e-14	Hv00362	244	1e-65
gi|120497560|gb|EH225727.1|EH225727 JGI_ACAC3259.fwd ACAC Phakopsora pachyrhizi TW72-1 germinating urediniospores on water surface (20C/16 hours/dark) Phakopsora pachyrhizi cDNA clone ACAC3259 5', mRNA sequence	No_hits			No_hits
gi|120497561|gb|EH225728.1|EH225728 JGI_ACAC3197.fwd ACAC Phakopsora pachyrhizi TW72-1 germinating urediniospores on water surface (20C/16 hours/dark) Phakopsora pachyrhizi cDNA clone ACAC3197 5', mRNA sequence	No_hits			No_hits
gi|120497562|gb|EH225729.1|EH225729 JGI_ACAC3218.rev ACAC Phakopsora pachyrhizi TW72-1 germinating urediniospores on water surface (20C/16 hours/dark) Phakopsora pachyrhizi cDNA clone ACAC3218 3', mRNA sequence	No_hits			Hv08785	88	2e-18
gi|120497563|gb|EH225730.1|EH225730 JGI_ACAC3177.fwd ACAC Phakopsora pachyrhizi TW72-1 germinating urediniospores on water surface (20C/16 hours/dark) Phakopsora pachyrhizi cDNA clone ACAC3177 5', mRNA sequence	No_hits			No_hits
gi|120497564|gb|EH225731.1|EH225731 JGI_ACAC3145.rev ACAC Phakopsora pachyrhizi TW72-1 germinating urediniospores on water surface (20C/16 hours/dark) Phakopsora pachyrhizi cDNA clone ACAC3145 3', mRNA sequence	No_hits			No_hits
gi|120497565|gb|EH225732.1|EH225732 JGI_ACAC3162.rev ACAC Phakopsora pachyrhizi TW72-1 germinating urediniospores on water surface (20C/16 hours/dark) Phakopsora pachyrhizi cDNA clone ACAC3162 3', mRNA sequence	No_hits			No_hits
gi|120497566|gb|EH225733.1|EH225733 JGI_ACAC3173.fwd ACAC Phakopsora pachyrhizi TW72-1 germinating urediniospores on water surface (20C/16 hours/dark) Phakopsora pachyrhizi cDNA clone ACAC3173 5', mRNA sequence	No_hits			No_hits
gi|120497567|gb|EH225734.1|EH225734 JGI_ACAC3198.fwd ACAC Phakopsora pachyrhizi TW72-1 germinating urediniospores on water surface (20C/16 hours/dark) Phakopsora pachyrhizi cDNA clone ACAC3198 5', mRNA sequence	No_hits			Hv01133	64	1e-11
gi|120497568|gb|EH225735.1|EH225735 JGI_ACAC3146.fwd ACAC Phakopsora pachyrhizi TW72-1 germinating urediniospores on water surface (20C/16 hours/dark) Phakopsora pachyrhizi cDNA clone ACAC3146 5', mRNA sequence	No_hits			No_hits
gi|120497569|gb|EH225736.1|EH225736 JGI_ACAC3148.fwd ACAC Phakopsora pachyrhizi TW72-1 germinating urediniospores on water surface (20C/16 hours/dark) Phakopsora pachyrhizi cDNA clone ACAC3148 5', mRNA sequence	No_hits			Hv08785	77	5e-15
gi|120497570|gb|EH225737.1|EH225737 JGI_ACAC3165.fwd ACAC Phakopsora pachyrhizi TW72-1 germinating urediniospores on water surface (20C/16 hours/dark) Phakopsora pachyrhizi cDNA clone ACAC3165 5', mRNA sequence	No_hits			Hv00489	82	1e-16
gi|120497571|gb|EH225738.1|EH225738 JGI_ACAC3150.fwd ACAC Phakopsora pachyrhizi TW72-1 germinating urediniospores on water surface (20C/16 hours/dark) Phakopsora pachyrhizi cDNA clone ACAC3150 5', mRNA sequence	No_hits			Hv08785	88	2e-18
gi|120497572|gb|EH225739.1|EH225739 JGI_ACAC3166.rev ACAC Phakopsora pachyrhizi TW72-1 germinating urediniospores on water surface (20C/16 hours/dark) Phakopsora pachyrhizi cDNA clone ACAC3166 3', mRNA sequence	No_hits			No_hits
gi|120497573|gb|EH225740.1|EH225740 JGI_ACAC3151.fwd ACAC Phakopsora pachyrhizi TW72-1 germinating urediniospores on water surface (20C/16 hours/dark) Phakopsora pachyrhizi cDNA clone ACAC3151 5', mRNA sequence	No_hits			No_hits
gi|120497574|gb|EH225741.1|EH225741 JGI_ACAC3166.fwd ACAC Phakopsora pachyrhizi TW72-1 germinating urediniospores on water surface (20C/16 hours/dark) Phakopsora pachyrhizi cDNA clone ACAC3166 5', mRNA sequence	No_hits			Hv02255	62	4e-21
gi|120497575|gb|EH225742.1|EH225742 JGI_ACAC3187.fwd ACAC Phakopsora pachyrhizi TW72-1 germinating urediniospores on water surface (20C/16 hours/dark) Phakopsora pachyrhizi cDNA clone ACAC3187 5', mRNA sequence	No_hits			No_hits
gi|120497576|gb|EH225743.1|EH225743 JGI_ACAC3264.fwd ACAC Phakopsora pachyrhizi TW72-1 germinating urediniospores on water surface (20C/16 hours/dark) Phakopsora pachyrhizi cDNA clone ACAC3264 5', mRNA sequence	No_hits			No_hits
gi|120497577|gb|EH225744.1|EH225744 JGI_ACAC3189.rev ACAC Phakopsora pachyrhizi TW72-1 germinating urediniospores on water surface (20C/16 hours/dark) Phakopsora pachyrhizi cDNA clone ACAC3189 3', mRNA sequence	No_hits			No_hits
gi|120497578|gb|EH225745.1|EH225745 JGI_ACAC3202.fwd ACAC Phakopsora pachyrhizi TW72-1 germinating urediniospores on water surface (20C/16 hours/dark) Phakopsora pachyrhizi cDNA clone ACAC3202 5', mRNA sequence	No_hits			Hv02255	62	3e-21
gi|120497579|gb|EH225746.1|EH225746 JGI_ACAC3169.fwd ACAC Phakopsora pachyrhizi TW72-1 germinating urediniospores on water surface (20C/16 hours/dark) Phakopsora pachyrhizi cDNA clone ACAC3169 5', mRNA sequence	No_hits			No_hits
gi|120497580|gb|EH225747.1|EH225747 JGI_ACAC3246.rev ACAC Phakopsora pachyrhizi TW72-1 germinating urediniospores on water surface (20C/16 hours/dark) Phakopsora pachyrhizi cDNA clone ACAC3246 3', mRNA sequence	No_hits			Hv01019	105	2e-25
gi|120497581|gb|EH225748.1|EH225748 JGI_ACAC3170.fwd ACAC Phakopsora pachyrhizi TW72-1 germinating urediniospores on water surface (20C/16 hours/dark) Phakopsora pachyrhizi cDNA clone ACAC3170 5', mRNA sequence	No_hits			Hv00125	91	1e-19
gi|120497582|gb|EH225749.1|EH225749 JGI_ACAC3169.rev ACAC Phakopsora pachyrhizi TW72-1 germinating urediniospores on water surface (20C/16 hours/dark) Phakopsora pachyrhizi cDNA clone ACAC3169 3', mRNA sequence	No_hits			No_hits
gi|120497583|gb|EH225750.1|EH225750 JGI_ACAC3230.fwd ACAC Phakopsora pachyrhizi TW72-1 germinating urediniospores on water surface (20C/16 hours/dark) Phakopsora pachyrhizi cDNA clone ACAC3230 5', mRNA sequence	No_hits			Hv08785	77	5e-15
gi|120497584|gb|EH225751.1|EH225751 JGI_ACAC3156.rev ACAC Phakopsora pachyrhizi TW72-1 germinating urediniospores on water surface (20C/16 hours/dark) Phakopsora pachyrhizi cDNA clone ACAC3156 3', mRNA sequence	No_hits			Hv08785	86	4e-18
gi|120497585|gb|EH225752.1|EH225752 JGI_ACAC3249.rev ACAC Phakopsora pachyrhizi TW72-1 germinating urediniospores on water surface (20C/16 hours/dark) Phakopsora pachyrhizi cDNA clone ACAC3249 3', mRNA sequence	No_hits			No_hits
gi|120497586|gb|EH225753.1|EH225753 JGI_ACAC3330.fwd ACAC Phakopsora pachyrhizi TW72-1 germinating urediniospores on water surface (20C/16 hours/dark) Phakopsora pachyrhizi cDNA clone ACAC3330 5', mRNA sequence	No_hits			Hv00125	86	9e-18
gi|120497587|gb|EH225754.1|EH225754 JGI_ACAC3171.fwd ACAC Phakopsora pachyrhizi TW72-1 germinating urediniospores on water surface (20C/16 hours/dark) Phakopsora pachyrhizi cDNA clone ACAC3171 5', mRNA sequence	No_hits			Hv01019	60	9e-12
gi|120497588|gb|EH225755.1|EH225755 JGI_ACAC3164.fwd ACAC Phakopsora pachyrhizi TW72-1 germinating urediniospores on water surface (20C/16 hours/dark) Phakopsora pachyrhizi cDNA clone ACAC3164 5', mRNA sequence	No_hits			Hv01278	76	9e-15
gi|120497589|gb|EH225756.1|EH225756 JGI_ACAC3159.rev ACAC Phakopsora pachyrhizi TW72-1 germinating urediniospores on water surface (20C/16 hours/dark) Phakopsora pachyrhizi cDNA clone ACAC3159 3', mRNA sequence	No_hits			Hv00177	230	1e-61
gi|120497590|gb|EH225757.1|EH225757 JGI_ACAC3158.rev ACAC Phakopsora pachyrhizi TW72-1 germinating urediniospores on water surface (20C/16 hours/dark) Phakopsora pachyrhizi cDNA clone ACAC3158 3', mRNA sequence	No_hits			No_hits
gi|120497591|gb|EH225758.1|EH225758 JGI_ACAC3175.fwd ACAC Phakopsora pachyrhizi TW72-1 germinating urediniospores on water surface (20C/16 hours/dark) Phakopsora pachyrhizi cDNA clone ACAC3175 5', mRNA sequence	No_hits			No_hits
gi|120497592|gb|EH225759.1|EH225759 JGI_ACAC3176.fwd ACAC Phakopsora pachyrhizi TW72-1 germinating urediniospores on water surface (20C/16 hours/dark) Phakopsora pachyrhizi cDNA clone ACAC3176 5', mRNA sequence	No_hits			No_hits
gi|120497593|gb|EH225760.1|EH225760 JGI_ACAC3161.rev ACAC Phakopsora pachyrhizi TW72-1 germinating urediniospores on water surface (20C/16 hours/dark) Phakopsora pachyrhizi cDNA clone ACAC3161 3', mRNA sequence	No_hits			No_hits
gi|120497594|gb|EH225761.1|EH225761 JGI_ACAC3213.rev ACAC Phakopsora pachyrhizi TW72-1 germinating urediniospores on water surface (20C/16 hours/dark) Phakopsora pachyrhizi cDNA clone ACAC3213 3', mRNA sequence	No_hits			No_hits
gi|120497595|gb|EH225762.1|EH225762 JGI_ACAC3160.rev ACAC Phakopsora pachyrhizi TW72-1 germinating urediniospores on water surface (20C/16 hours/dark) Phakopsora pachyrhizi cDNA clone ACAC3160 3', mRNA sequence	No_hits			No_hits
gi|120497596|gb|EH225763.1|EH225763 JGI_ACAC3196.fwd ACAC Phakopsora pachyrhizi TW72-1 germinating urediniospores on water surface (20C/16 hours/dark) Phakopsora pachyrhizi cDNA clone ACAC3196 5', mRNA sequence	No_hits			No_hits
gi|120497597|gb|EH225764.1|EH225764 JGI_ACAC3239.fwd ACAC Phakopsora pachyrhizi TW72-1 germinating urediniospores on water surface (20C/16 hours/dark) Phakopsora pachyrhizi cDNA clone ACAC3239 5', mRNA sequence	No_hits			No_hits
gi|120497598|gb|EH225765.1|EH225765 JGI_ACAC3196.rev ACAC Phakopsora pachyrhizi TW72-1 germinating urediniospores on water surface (20C/16 hours/dark) Phakopsora pachyrhizi cDNA clone ACAC3196 3', mRNA sequence	No_hits			No_hits
gi|120497599|gb|EH225766.1|EH225766 JGI_ACAC3178.rev ACAC Phakopsora pachyrhizi TW72-1 germinating urediniospores on water surface (20C/16 hours/dark) Phakopsora pachyrhizi cDNA clone ACAC3178 3', mRNA sequence	No_hits			No_hits
gi|120497600|gb|EH225767.1|EH225767 JGI_ACAC3345.rev ACAC Phakopsora pachyrhizi TW72-1 germinating urediniospores on water surface (20C/16 hours/dark) Phakopsora pachyrhizi cDNA clone ACAC3345 3', mRNA sequence	Hv05178	50	3e-06	Hv05178	256	2e-74
gi|120497601|gb|EH225768.1|EH225768 JGI_ACAC3315.rev ACAC Phakopsora pachyrhizi TW72-1 germinating urediniospores on water surface (20C/16 hours/dark) Phakopsora pachyrhizi cDNA clone ACAC3315 3', mRNA sequence	Hv06696	58	1e-08	No_hits
gi|120497602|gb|EH225769.1|EH225769 JGI_ACAC3292.rev ACAC Phakopsora pachyrhizi TW72-1 germinating urediniospores on water surface (20C/16 hours/dark) Phakopsora pachyrhizi cDNA clone ACAC3292 3', mRNA sequence	No_hits			No_hits
gi|120497603|gb|EH225770.1|EH225770 JGI_ACAC3290.rev ACAC Phakopsora pachyrhizi TW72-1 germinating urediniospores on water surface (20C/16 hours/dark) Phakopsora pachyrhizi cDNA clone ACAC3290 3', mRNA sequence	No_hits			Hv08785	88	2e-18
gi|120497604|gb|EH225771.1|EH225771 JGI_ACAC3289.rev ACAC Phakopsora pachyrhizi TW72-1 germinating urediniospores on water surface (20C/16 hours/dark) Phakopsora pachyrhizi cDNA clone ACAC3289 3', mRNA sequence	No_hits			Hv03172	98	3e-25
gi|120497605|gb|EH225772.1|EH225772 JGI_ACAC3180.fwd ACAC Phakopsora pachyrhizi TW72-1 germinating urediniospores on water surface (20C/16 hours/dark) Phakopsora pachyrhizi cDNA clone ACAC3180 5', mRNA sequence	No_hits			No_hits
gi|120497606|gb|EH225773.1|EH225773 JGI_ACAC3339.rev ACAC Phakopsora pachyrhizi TW72-1 germinating urediniospores on water surface (20C/16 hours/dark) Phakopsora pachyrhizi cDNA clone ACAC3339 3', mRNA sequence	No_hits			No_hits
gi|120497607|gb|EH225774.1|EH225774 JGI_ACAC3184.rev ACAC Phakopsora pachyrhizi TW72-1 germinating urediniospores on water surface (20C/16 hours/dark) Phakopsora pachyrhizi cDNA clone ACAC3184 3', mRNA sequence	No_hits			Hv08785	88	2e-18
gi|120497608|gb|EH225775.1|EH225775 JGI_ACAC3250.fwd ACAC Phakopsora pachyrhizi TW72-1 germinating urediniospores on water surface (20C/16 hours/dark) Phakopsora pachyrhizi cDNA clone ACAC3250 5', mRNA sequence	No_hits			No_hits
gi|120497609|gb|EH225776.1|EH225776 JGI_ACAC3186.fwd ACAC Phakopsora pachyrhizi TW72-1 germinating urediniospores on water surface (20C/16 hours/dark) Phakopsora pachyrhizi cDNA clone ACAC3186 5', mRNA sequence	No_hits			No_hits
gi|120497610|gb|EH225777.1|EH225777 JGI_ACAC3184.fwd ACAC Phakopsora pachyrhizi TW72-1 germinating urediniospores on water surface (20C/16 hours/dark) Phakopsora pachyrhizi cDNA clone ACAC3184 5', mRNA sequence	No_hits			Hv08785	88	2e-18
gi|120497611|gb|EH225778.1|EH225778 JGI_ACAC3167.fwd ACAC Phakopsora pachyrhizi TW72-1 germinating urediniospores on water surface (20C/16 hours/dark) Phakopsora pachyrhizi cDNA clone ACAC3167 5', mRNA sequence	No_hits			No_hits
gi|120497612|gb|EH225779.1|EH225779 JGI_ACAC3223.fwd ACAC Phakopsora pachyrhizi TW72-1 germinating urediniospores on water surface (20C/16 hours/dark) Phakopsora pachyrhizi cDNA clone ACAC3223 5', mRNA sequence	No_hits			No_hits
gi|120497613|gb|EH225780.1|EH225780 JGI_ACAC3204.fwd ACAC Phakopsora pachyrhizi TW72-1 germinating urediniospores on water surface (20C/16 hours/dark) Phakopsora pachyrhizi cDNA clone ACAC3204 5', mRNA sequence	No_hits			No_hits
gi|120497614|gb|EH225781.1|EH225781 JGI_ACAC3205.fwd ACAC Phakopsora pachyrhizi TW72-1 germinating urediniospores on water surface (20C/16 hours/dark) Phakopsora pachyrhizi cDNA clone ACAC3205 5', mRNA sequence	No_hits			Hv08785	61	7e-11
gi|120497615|gb|EH225782.1|EH225782 JGI_ACAC3206.fwd ACAC Phakopsora pachyrhizi TW72-1 germinating urediniospores on water surface (20C/16 hours/dark) Phakopsora pachyrhizi cDNA clone ACAC3206 5', mRNA sequence	No_hits			No_hits
gi|120497616|gb|EH225783.1|EH225783 JGI_ACAC3168.fwd ACAC Phakopsora pachyrhizi TW72-1 germinating urediniospores on water surface (20C/16 hours/dark) Phakopsora pachyrhizi cDNA clone ACAC3168 5', mRNA sequence	No_hits			No_hits
gi|120497617|gb|EH225784.1|EH225784 JGI_ACAC3207.fwd ACAC Phakopsora pachyrhizi TW72-1 germinating urediniospores on water surface (20C/16 hours/dark) Phakopsora pachyrhizi cDNA clone ACAC3207 5', mRNA sequence	No_hits			No_hits
gi|120497618|gb|EH225785.1|EH225785 JGI_ACAC3170.rev ACAC Phakopsora pachyrhizi TW72-1 germinating urediniospores on water surface (20C/16 hours/dark) Phakopsora pachyrhizi cDNA clone ACAC3170 3', mRNA sequence	No_hits			No_hits
gi|120497619|gb|EH225786.1|EH225786 JGI_ACAC3227.fwd ACAC Phakopsora pachyrhizi TW72-1 germinating urediniospores on water surface (20C/16 hours/dark) Phakopsora pachyrhizi cDNA clone ACAC3227 5', mRNA sequence	No_hits			Hv00301	396	1e-110
gi|120497620|gb|EH225787.1|EH225787 JGI_ACAC3194.rev ACAC Phakopsora pachyrhizi TW72-1 germinating urediniospores on water surface (20C/16 hours/dark) Phakopsora pachyrhizi cDNA clone ACAC3194 3', mRNA sequence	No_hits			No_hits
gi|120497621|gb|EH225788.1|EH225788 JGI_ACAC3276.fwd ACAC Phakopsora pachyrhizi TW72-1 germinating urediniospores on water surface (20C/16 hours/dark) Phakopsora pachyrhizi cDNA clone ACAC3276 5', mRNA sequence	No_hits			Hv08785	88	2e-18
gi|120497622|gb|EH225789.1|EH225789 JGI_ACAC3275.fwd ACAC Phakopsora pachyrhizi TW72-1 germinating urediniospores on water surface (20C/16 hours/dark) Phakopsora pachyrhizi cDNA clone ACAC3275 5', mRNA sequence	No_hits			No_hits
gi|120497623|gb|EH225790.1|EH225790 JGI_ACAC3229.rev ACAC Phakopsora pachyrhizi TW72-1 germinating urediniospores on water surface (20C/16 hours/dark) Phakopsora pachyrhizi cDNA clone ACAC3229 3', mRNA sequence	No_hits			Hv00331	173	4e-44
gi|120497624|gb|EH225791.1|EH225791 JGI_ACAC3214.fwd ACAC Phakopsora pachyrhizi TW72-1 germinating urediniospores on water surface (20C/16 hours/dark) Phakopsora pachyrhizi cDNA clone ACAC3214 5', mRNA sequence	No_hits			No_hits
gi|120497625|gb|EH225792.1|EH225792 JGI_ACAC3232.rev ACAC Phakopsora pachyrhizi TW72-1 germinating urediniospores on water surface (20C/16 hours/dark) Phakopsora pachyrhizi cDNA clone ACAC3232 3', mRNA sequence	No_hits			Hv01373	97	3e-21
gi|120497626|gb|EH225793.1|EH225793 JGI_ACAC3241.fwd ACAC Phakopsora pachyrhizi TW72-1 germinating urediniospores on water surface (20C/16 hours/dark) Phakopsora pachyrhizi cDNA clone ACAC3241 5', mRNA sequence	No_hits			Hv00125	76	9e-15
gi|120497627|gb|EH225794.1|EH225794 JGI_ACAC3278.fwd ACAC Phakopsora pachyrhizi TW72-1 germinating urediniospores on water surface (20C/16 hours/dark) Phakopsora pachyrhizi cDNA clone ACAC3278 5', mRNA sequence	No_hits			No_hits
gi|120497628|gb|EH225795.1|EH225795 JGI_ACAC3174.rev ACAC Phakopsora pachyrhizi TW72-1 germinating urediniospores on water surface (20C/16 hours/dark) Phakopsora pachyrhizi cDNA clone ACAC3174 3', mRNA sequence	No_hits			Hv01665	55	8e-19
gi|120497629|gb|EH225796.1|EH225796 JGI_ACAC3215.rev ACAC Phakopsora pachyrhizi TW72-1 germinating urediniospores on water surface (20C/16 hours/dark) Phakopsora pachyrhizi cDNA clone ACAC3215 3', mRNA sequence	Hv00375	58	1e-08	Hv00375	262	4e-71
gi|120497630|gb|EH225797.1|EH225797 JGI_ACAC3197.rev ACAC Phakopsora pachyrhizi TW72-1 germinating urediniospores on water surface (20C/16 hours/dark) Phakopsora pachyrhizi cDNA clone ACAC3197 3', mRNA sequence	No_hits			Hv01531	85	9e-18
gi|120497631|gb|EH225798.1|EH225798 JGI_ACAC3192.fwd ACAC Phakopsora pachyrhizi TW72-1 germinating urediniospores on water surface (20C/16 hours/dark) Phakopsora pachyrhizi cDNA clone ACAC3192 5', mRNA sequence	No_hits			No_hits
gi|120497632|gb|EH225799.1|EH225799 JGI_ACAC3181.rev ACAC Phakopsora pachyrhizi TW72-1 germinating urediniospores on water surface (20C/16 hours/dark) Phakopsora pachyrhizi cDNA clone ACAC3181 3', mRNA sequence	No_hits			No_hits
gi|120497633|gb|EH225800.1|EH225800 JGI_ACAC3179.fwd ACAC Phakopsora pachyrhizi TW72-1 germinating urediniospores on water surface (20C/16 hours/dark) Phakopsora pachyrhizi cDNA clone ACAC3179 5', mRNA sequence	No_hits			Hv05433	70	7e-18
gi|120497634|gb|EH225801.1|EH225801 JGI_ACAC3178.fwd ACAC Phakopsora pachyrhizi TW72-1 germinating urediniospores on water surface (20C/16 hours/dark) Phakopsora pachyrhizi cDNA clone ACAC3178 5', mRNA sequence	No_hits			No_hits
gi|120497635|gb|EH225802.1|EH225802 JGI_ACAC3176.rev ACAC Phakopsora pachyrhizi TW72-1 germinating urediniospores on water surface (20C/16 hours/dark) Phakopsora pachyrhizi cDNA clone ACAC3176 3', mRNA sequence	No_hits			No_hits
gi|120497636|gb|EH225803.1|EH225803 JGI_ACAC3199.fwd ACAC Phakopsora pachyrhizi TW72-1 germinating urediniospores on water surface (20C/16 hours/dark) Phakopsora pachyrhizi cDNA clone ACAC3199 5', mRNA sequence	No_hits			No_hits
gi|120497637|gb|EH225804.1|EH225804 JGI_ACAC3342.rev ACAC Phakopsora pachyrhizi TW72-1 germinating urediniospores on water surface (20C/16 hours/dark) Phakopsora pachyrhizi cDNA clone ACAC3342 3', mRNA sequence	No_hits			No_hits
gi|120497638|gb|EH225805.1|EH225805 JGI_ACAC3179.rev ACAC Phakopsora pachyrhizi TW72-1 germinating urediniospores on water surface (20C/16 hours/dark) Phakopsora pachyrhizi cDNA clone ACAC3179 3', mRNA sequence	No_hits			Hv05433	46	7e-11
gi|120497639|gb|EH225806.1|EH225806 JGI_ACAC3199.rev ACAC Phakopsora pachyrhizi TW72-1 germinating urediniospores on water surface (20C/16 hours/dark) Phakopsora pachyrhizi cDNA clone ACAC3199 3', mRNA sequence	No_hits			No_hits
gi|120497640|gb|EH225807.1|EH225807 JGI_ACAC3209.rev ACAC Phakopsora pachyrhizi TW72-1 germinating urediniospores on water surface (20C/16 hours/dark) Phakopsora pachyrhizi cDNA clone ACAC3209 3', mRNA sequence	No_hits			No_hits
gi|120497641|gb|EH225808.1|EH225808 JGI_ACAC3220.fwd ACAC Phakopsora pachyrhizi TW72-1 germinating urediniospores on water surface (20C/16 hours/dark) Phakopsora pachyrhizi cDNA clone ACAC3220 5', mRNA sequence	No_hits			Hv01771	90	4e-19
gi|120497642|gb|EH225809.1|EH225809 JGI_ACAC3200.fwd ACAC Phakopsora pachyrhizi TW72-1 germinating urediniospores on water surface (20C/16 hours/dark) Phakopsora pachyrhizi cDNA clone ACAC3200 5', mRNA sequence	Hv00541	62	6e-10	No_hits
gi|120497643|gb|EH225810.1|EH225810 JGI_ACAC3182.fwd ACAC Phakopsora pachyrhizi TW72-1 germinating urediniospores on water surface (20C/16 hours/dark) Phakopsora pachyrhizi cDNA clone ACAC3182 5', mRNA sequence	No_hits			Hv08785	71	3e-13
gi|120497644|gb|EH225811.1|EH225811 JGI_ACAC3262.rev ACAC Phakopsora pachyrhizi TW72-1 germinating urediniospores on water surface (20C/16 hours/dark) Phakopsora pachyrhizi cDNA clone ACAC3262 3', mRNA sequence	No_hits			No_hits
gi|120497645|gb|EH225812.1|EH225812 JGI_ACAC3204.rev ACAC Phakopsora pachyrhizi TW72-1 germinating urediniospores on water surface (20C/16 hours/dark) Phakopsora pachyrhizi cDNA clone ACAC3204 3', mRNA sequence	No_hits			No_hits
gi|120497646|gb|EH225813.1|EH225813 JGI_ACAC3188.fwd ACAC Phakopsora pachyrhizi TW72-1 germinating urediniospores on water surface (20C/16 hours/dark) Phakopsora pachyrhizi cDNA clone ACAC3188 5', mRNA sequence	No_hits			No_hits
gi|120497647|gb|EH225814.1|EH225814 JGI_ACAC3191.fwd ACAC Phakopsora pachyrhizi TW72-1 germinating urediniospores on water surface (20C/16 hours/dark) Phakopsora pachyrhizi cDNA clone ACAC3191 5', mRNA sequence	No_hits			No_hits
gi|120497648|gb|EH225815.1|EH225815 JGI_ACAC3374.rev ACAC Phakopsora pachyrhizi TW72-1 germinating urediniospores on water surface (20C/16 hours/dark) Phakopsora pachyrhizi cDNA clone ACAC3374 3', mRNA sequence	No_hits			No_hits
gi|120497649|gb|EH225816.1|EH225816 JGI_ACAC3185.rev ACAC Phakopsora pachyrhizi TW72-1 germinating urediniospores on water surface (20C/16 hours/dark) Phakopsora pachyrhizi cDNA clone ACAC3185 3', mRNA sequence	No_hits			Hv00489	73	3e-14
gi|120497650|gb|EH225817.1|EH225817 JGI_ACAC3185.fwd ACAC Phakopsora pachyrhizi TW72-1 germinating urediniospores on water surface (20C/16 hours/dark) Phakopsora pachyrhizi cDNA clone ACAC3185 5', mRNA sequence	No_hits			No_hits
gi|120497651|gb|EH225818.1|EH225818 JGI_ACAC3273.rev ACAC Phakopsora pachyrhizi TW72-1 germinating urediniospores on water surface (20C/16 hours/dark) Phakopsora pachyrhizi cDNA clone ACAC3273 3', mRNA sequence	No_hits			No_hits
gi|120497652|gb|EH225819.1|EH225819 JGI_ACAC3226.rev ACAC Phakopsora pachyrhizi TW72-1 germinating urediniospores on water surface (20C/16 hours/dark) Phakopsora pachyrhizi cDNA clone ACAC3226 3', mRNA sequence	No_hits			Hv08785	88	3e-18
gi|120497653|gb|EH225820.1|EH225820 JGI_ACAC3227.rev ACAC Phakopsora pachyrhizi TW72-1 germinating urediniospores on water surface (20C/16 hours/dark) Phakopsora pachyrhizi cDNA clone ACAC3227 3', mRNA sequence	No_hits			Hv00301	254	1e-68
gi|120497654|gb|EH225821.1|EH225821 JGI_ACAC3190.fwd ACAC Phakopsora pachyrhizi TW72-1 germinating urediniospores on water surface (20C/16 hours/dark) Phakopsora pachyrhizi cDNA clone ACAC3190 5', mRNA sequence	No_hits			No_hits
gi|120497655|gb|EH225822.1|EH225822 JGI_ACAC3331.rev ACAC Phakopsora pachyrhizi TW72-1 germinating urediniospores on water surface (20C/16 hours/dark) Phakopsora pachyrhizi cDNA clone ACAC3331 3', mRNA sequence	No_hits			No_hits
gi|120497656|gb|EH225823.1|EH225823 JGI_ACAC3190.rev ACAC Phakopsora pachyrhizi TW72-1 germinating urediniospores on water surface (20C/16 hours/dark) Phakopsora pachyrhizi cDNA clone ACAC3190 3', mRNA sequence	No_hits			No_hits
gi|120497657|gb|EH225824.1|EH225824 JGI_ACAC3215.fwd ACAC Phakopsora pachyrhizi TW72-1 germinating urediniospores on water surface (20C/16 hours/dark) Phakopsora pachyrhizi cDNA clone ACAC3215 5', mRNA sequence	No_hits			Hv00375	468	1e-133
gi|120497658|gb|EH225825.1|EH225825 JGI_ACAC3192.rev ACAC Phakopsora pachyrhizi TW72-1 germinating urediniospores on water surface (20C/16 hours/dark) Phakopsora pachyrhizi cDNA clone ACAC3192 3', mRNA sequence	No_hits			No_hits
gi|120497659|gb|EH225826.1|EH225826 JGI_ACAC3193.rev ACAC Phakopsora pachyrhizi TW72-1 germinating urediniospores on water surface (20C/16 hours/dark) Phakopsora pachyrhizi cDNA clone ACAC3193 3', mRNA sequence	No_hits			No_hits
gi|120497660|gb|EH225827.1|EH225827 JGI_ACAC3212.rev ACAC Phakopsora pachyrhizi TW72-1 germinating urediniospores on water surface (20C/16 hours/dark) Phakopsora pachyrhizi cDNA clone ACAC3212 3', mRNA sequence	No_hits			No_hits
gi|120497661|gb|EH225828.1|EH225828 JGI_ACAC3210.fwd ACAC Phakopsora pachyrhizi TW72-1 germinating urediniospores on water surface (20C/16 hours/dark) Phakopsora pachyrhizi cDNA clone ACAC3210 5', mRNA sequence	Hv02637	90	3e-18	No_hits
gi|120497662|gb|EH225829.1|EH225829 JGI_ACAC3213.fwd ACAC Phakopsora pachyrhizi TW72-1 germinating urediniospores on water surface (20C/16 hours/dark) Phakopsora pachyrhizi cDNA clone ACAC3213 5', mRNA sequence	No_hits			No_hits
gi|120497663|gb|EH225830.1|EH225830 JGI_ACAC3195.fwd ACAC Phakopsora pachyrhizi TW72-1 germinating urediniospores on water surface (20C/16 hours/dark) Phakopsora pachyrhizi cDNA clone ACAC3195 5', mRNA sequence	No_hits			Hv08785	88	2e-18
gi|120497664|gb|EH225831.1|EH225831 JGI_ACAC3193.fwd ACAC Phakopsora pachyrhizi TW72-1 germinating urediniospores on water surface (20C/16 hours/dark) Phakopsora pachyrhizi cDNA clone ACAC3193 5', mRNA sequence	No_hits			Hv00193	276	2e-77
gi|120497665|gb|EH225832.1|EH225832 JGI_ACAC3194.fwd ACAC Phakopsora pachyrhizi TW72-1 germinating urediniospores on water surface (20C/16 hours/dark) Phakopsora pachyrhizi cDNA clone ACAC3194 5', mRNA sequence	No_hits			No_hits
gi|120497666|gb|EH225833.1|EH225833 JGI_ACAC3310.fwd ACAC Phakopsora pachyrhizi TW72-1 germinating urediniospores on water surface (20C/16 hours/dark) Phakopsora pachyrhizi cDNA clone ACAC3310 5', mRNA sequence	Hv00862	72	9e-13	No_hits
gi|120497667|gb|EH225834.1|EH225834 JGI_ACAC3217.fwd ACAC Phakopsora pachyrhizi TW72-1 germinating urediniospores on water surface (20C/16 hours/dark) Phakopsora pachyrhizi cDNA clone ACAC3217 5', mRNA sequence	No_hits			No_hits
gi|120497668|gb|EH225835.1|EH225835 JGI_ACAC3198.rev ACAC Phakopsora pachyrhizi TW72-1 germinating urediniospores on water surface (20C/16 hours/dark) Phakopsora pachyrhizi cDNA clone ACAC3198 3', mRNA sequence	No_hits			No_hits
gi|120497669|gb|EH225836.1|EH225836 JGI_ACAC3236.fwd ACAC Phakopsora pachyrhizi TW72-1 germinating urediniospores on water surface (20C/16 hours/dark) Phakopsora pachyrhizi cDNA clone ACAC3236 5', mRNA sequence	No_hits			Hv04676	57	2e-15
gi|120497670|gb|EH225837.1|EH225837 JGI_ACAC3381.rev ACAC Phakopsora pachyrhizi TW72-1 germinating urediniospores on water surface (20C/16 hours/dark) Phakopsora pachyrhizi cDNA clone ACAC3381 3', mRNA sequence	No_hits			Hv08785	79	5e-16
gi|120497671|gb|EH225838.1|EH225838 JGI_ACAC3288.rev ACAC Phakopsora pachyrhizi TW72-1 germinating urediniospores on water surface (20C/16 hours/dark) Phakopsora pachyrhizi cDNA clone ACAC3288 3', mRNA sequence	No_hits			Hv08785	88	2e-18
gi|120497672|gb|EH225839.1|EH225839 JGI_ACAC3260.rev ACAC Phakopsora pachyrhizi TW72-1 germinating urediniospores on water surface (20C/16 hours/dark) Phakopsora pachyrhizi cDNA clone ACAC3260 3', mRNA sequence	No_hits			Hv08956	166	3e-42
gi|120497673|gb|EH225840.1|EH225840 JGI_ACAC3202.rev ACAC Phakopsora pachyrhizi TW72-1 germinating urediniospores on water surface (20C/16 hours/dark) Phakopsora pachyrhizi cDNA clone ACAC3202 3', mRNA sequence	No_hits			No_hits
gi|120497674|gb|EH225841.1|EH225841 JGI_ACAC3201.rev ACAC Phakopsora pachyrhizi TW72-1 germinating urediniospores on water surface (20C/16 hours/dark) Phakopsora pachyrhizi cDNA clone ACAC3201 3', mRNA sequence	No_hits			No_hits
gi|120497675|gb|EH225842.1|EH225842 JGI_ACAC3265.rev ACAC Phakopsora pachyrhizi TW72-1 germinating urediniospores on water surface (20C/16 hours/dark) Phakopsora pachyrhizi cDNA clone ACAC3265 3', mRNA sequence	No_hits			Hv08785	88	2e-18
gi|120497676|gb|EH225843.1|EH225843 JGI_ACAC3221.fwd ACAC Phakopsora pachyrhizi TW72-1 germinating urediniospores on water surface (20C/16 hours/dark) Phakopsora pachyrhizi cDNA clone ACAC3221 5', mRNA sequence	No_hits			Hv00836	195	7e-51
gi|120497677|gb|EH225844.1|EH225844 JGI_ACAC3261.rev ACAC Phakopsora pachyrhizi TW72-1 germinating urediniospores on water surface (20C/16 hours/dark) Phakopsora pachyrhizi cDNA clone ACAC3261 3', mRNA sequence	No_hits			No_hits
gi|120497678|gb|EH225845.1|EH225845 JGI_ACAC3201.fwd ACAC Phakopsora pachyrhizi TW72-1 germinating urediniospores on water surface (20C/16 hours/dark) Phakopsora pachyrhizi cDNA clone ACAC3201 5', mRNA sequence	No_hits			Hv00489	66	2e-11
gi|120497679|gb|EH225846.1|EH225846 JGI_ACAC3262.fwd ACAC Phakopsora pachyrhizi TW72-1 germinating urediniospores on water surface (20C/16 hours/dark) Phakopsora pachyrhizi cDNA clone ACAC3262 5', mRNA sequence	No_hits			No_hits
gi|120497680|gb|EH225847.1|EH225847 JGI_ACAC3203.rev ACAC Phakopsora pachyrhizi TW72-1 germinating urediniospores on water surface (20C/16 hours/dark) Phakopsora pachyrhizi cDNA clone ACAC3203 3', mRNA sequence	No_hits			Hv02120	135	6e-33
gi|120497681|gb|EH225848.1|EH225848 JGI_ACAC3205.rev ACAC Phakopsora pachyrhizi TW72-1 germinating urediniospores on water surface (20C/16 hours/dark) Phakopsora pachyrhizi cDNA clone ACAC3205 3', mRNA sequence	No_hits			Hv08785	85	6e-18
gi|120497682|gb|EH225849.1|EH225849 JGI_ACAC3325.fwd ACAC Phakopsora pachyrhizi TW72-1 germinating urediniospores on water surface (20C/16 hours/dark) Phakopsora pachyrhizi cDNA clone ACAC3325 5', mRNA sequence	No_hits			No_hits
gi|120497683|gb|EH225850.1|EH225850 JGI_ACAC3265.fwd ACAC Phakopsora pachyrhizi TW72-1 germinating urediniospores on water surface (20C/16 hours/dark) Phakopsora pachyrhizi cDNA clone ACAC3265 5', mRNA sequence	No_hits			Hv08785	88	2e-18
gi|120497684|gb|EH225851.1|EH225851 JGI_ACAC3225.fwd ACAC Phakopsora pachyrhizi TW72-1 germinating urediniospores on water surface (20C/16 hours/dark) Phakopsora pachyrhizi cDNA clone ACAC3225 5', mRNA sequence	No_hits			Hv01278	81	2e-16
gi|120497685|gb|EH225852.1|EH225852 JGI_ACAC3207.rev ACAC Phakopsora pachyrhizi TW72-1 germinating urediniospores on water surface (20C/16 hours/dark) Phakopsora pachyrhizi cDNA clone ACAC3207 3', mRNA sequence	No_hits			No_hits
gi|120497686|gb|EH225853.1|EH225853 JGI_ACAC3208.rev ACAC Phakopsora pachyrhizi TW72-1 germinating urediniospores on water surface (20C/16 hours/dark) Phakopsora pachyrhizi cDNA clone ACAC3208 3', mRNA sequence	No_hits			Hv07015	90	6e-19
gi|120497687|gb|EH225854.1|EH225854 JGI_ACAC3394.fwd ACAC Phakopsora pachyrhizi TW72-1 germinating urediniospores on water surface (20C/16 hours/dark) Phakopsora pachyrhizi cDNA clone ACAC3394 5', mRNA sequence	No_hits			No_hits
gi|120497688|gb|EH225855.1|EH225855 JGI_ACAC3208.fwd ACAC Phakopsora pachyrhizi TW72-1 germinating urediniospores on water surface (20C/16 hours/dark) Phakopsora pachyrhizi cDNA clone ACAC3208 5', mRNA sequence	No_hits			Hv07015	130	9e-54
gi|120497689|gb|EH225856.1|EH225856 JGI_ACAC3209.fwd ACAC Phakopsora pachyrhizi TW72-1 germinating urediniospores on water surface (20C/16 hours/dark) Phakopsora pachyrhizi cDNA clone ACAC3209 5', mRNA sequence	No_hits			No_hits
gi|120497690|gb|EH225857.1|EH225857 JGI_ACAC3532.rev ACAC Phakopsora pachyrhizi TW72-1 germinating urediniospores on water surface (20C/16 hours/dark) Phakopsora pachyrhizi cDNA clone ACAC3532 3', mRNA sequence	No_hits			No_hits
gi|120497691|gb|EH225858.1|EH225858 JGI_ACAC3775.rev ACAC Phakopsora pachyrhizi TW72-1 germinating urediniospores on water surface (20C/16 hours/dark) Phakopsora pachyrhizi cDNA clone ACAC3775 3', mRNA sequence	Hv00334	70	3e-12	Hv00334	178	7e-46
gi|120497692|gb|EH225859.1|EH225859 JGI_ACAC3253.fwd ACAC Phakopsora pachyrhizi TW72-1 germinating urediniospores on water surface (20C/16 hours/dark) Phakopsora pachyrhizi cDNA clone ACAC3253 5', mRNA sequence	No_hits			Hv04407	50	2e-15
gi|120497693|gb|EH225860.1|EH225860 JGI_ACAC3281.fwd ACAC Phakopsora pachyrhizi TW72-1 germinating urediniospores on water surface (20C/16 hours/dark) Phakopsora pachyrhizi cDNA clone ACAC3281 5', mRNA sequence	Hv00767	80	4e-15	No_hits
gi|120497694|gb|EH225861.1|EH225861 JGI_ACAC3254.fwd ACAC Phakopsora pachyrhizi TW72-1 germinating urediniospores on water surface (20C/16 hours/dark) Phakopsora pachyrhizi cDNA clone ACAC3254 5', mRNA sequence	No_hits			No_hits
gi|120497695|gb|EH225862.1|EH225862 JGI_ACAC3382.fwd ACAC Phakopsora pachyrhizi TW72-1 germinating urediniospores on water surface (20C/16 hours/dark) Phakopsora pachyrhizi cDNA clone ACAC3382 5', mRNA sequence	No_hits			No_hits
gi|120497696|gb|EH225863.1|EH225863 JGI_ACAC3214.rev ACAC Phakopsora pachyrhizi TW72-1 germinating urediniospores on water surface (20C/16 hours/dark) Phakopsora pachyrhizi cDNA clone ACAC3214 3', mRNA sequence	No_hits			No_hits
gi|120497697|gb|EH225864.1|EH225864 JGI_ACAC3254.rev ACAC Phakopsora pachyrhizi TW72-1 germinating urediniospores on water surface (20C/16 hours/dark) Phakopsora pachyrhizi cDNA clone ACAC3254 3', mRNA sequence	No_hits			No_hits
gi|120497698|gb|EH225865.1|EH225865 JGI_ACAC3280.fwd ACAC Phakopsora pachyrhizi TW72-1 germinating urediniospores on water surface (20C/16 hours/dark) Phakopsora pachyrhizi cDNA clone ACAC3280 5', mRNA sequence	No_hits			No_hits
gi|120497699|gb|EH225866.1|EH225866 JGI_ACAC3216.rev ACAC Phakopsora pachyrhizi TW72-1 germinating urediniospores on water surface (20C/16 hours/dark) Phakopsora pachyrhizi cDNA clone ACAC3216 3', mRNA sequence	Hv00362	131	1e-30	Hv00362	452	1e-132
gi|120497700|gb|EH225867.1|EH225867 JGI_ACAC3234.fwd ACAC Phakopsora pachyrhizi TW72-1 germinating urediniospores on water surface (20C/16 hours/dark) Phakopsora pachyrhizi cDNA clone ACAC3234 5', mRNA sequence	No_hits			Hv01904	170	1e-57
gi|120497701|gb|EH225868.1|EH225868 JGI_ACAC3235.rev ACAC Phakopsora pachyrhizi TW72-1 germinating urediniospores on water surface (20C/16 hours/dark) Phakopsora pachyrhizi cDNA clone ACAC3235 3', mRNA sequence	No_hits			Hv01515	74	1e-17
gi|120497702|gb|EH225869.1|EH225869 JGI_ACAC3237.fwd ACAC Phakopsora pachyrhizi TW72-1 germinating urediniospores on water surface (20C/16 hours/dark) Phakopsora pachyrhizi cDNA clone ACAC3237 5', mRNA sequence	No_hits			No_hits
gi|120497703|gb|EH225870.1|EH225870 JGI_ACAC3412.rev ACAC Phakopsora pachyrhizi TW72-1 germinating urediniospores on water surface (20C/16 hours/dark) Phakopsora pachyrhizi cDNA clone ACAC3412 3', mRNA sequence	No_hits			No_hits
gi|120497704|gb|EH225871.1|EH225871 JGI_ACAC3219.fwd ACAC Phakopsora pachyrhizi TW72-1 germinating urediniospores on water surface (20C/16 hours/dark) Phakopsora pachyrhizi cDNA clone ACAC3219 5', mRNA sequence	No_hits			No_hits
gi|120497705|gb|EH225872.1|EH225872 JGI_ACAC3283.fwd ACAC Phakopsora pachyrhizi TW72-1 germinating urediniospores on water surface (20C/16 hours/dark) Phakopsora pachyrhizi cDNA clone ACAC3283 5', mRNA sequence	No_hits			Hv00125	88	4e-18
gi|120497706|gb|EH225873.1|EH225873 JGI_ACAC3251.rev ACAC Phakopsora pachyrhizi TW72-1 germinating urediniospores on water surface (20C/16 hours/dark) Phakopsora pachyrhizi cDNA clone ACAC3251 3', mRNA sequence	No_hits			No_hits
gi|120497707|gb|EH225874.1|EH225874 JGI_ACAC3258.fwd ACAC Phakopsora pachyrhizi TW72-1 germinating urediniospores on water surface (20C/16 hours/dark) Phakopsora pachyrhizi cDNA clone ACAC3258 5', mRNA sequence	No_hits			No_hits
gi|120497708|gb|EH225875.1|EH225875 JGI_ACAC3237.rev ACAC Phakopsora pachyrhizi TW72-1 germinating urediniospores on water surface (20C/16 hours/dark) Phakopsora pachyrhizi cDNA clone ACAC3237 3', mRNA sequence	No_hits			Hv08785	88	2e-18
gi|120497709|gb|EH225876.1|EH225876 JGI_ACAC3220.rev ACAC Phakopsora pachyrhizi TW72-1 germinating urediniospores on water surface (20C/16 hours/dark) Phakopsora pachyrhizi cDNA clone ACAC3220 3', mRNA sequence	No_hits			Hv01771	90	3e-21
gi|120497710|gb|EH225877.1|EH225877 JGI_ACAC3291.fwd ACAC Phakopsora pachyrhizi TW72-1 germinating urediniospores on water surface (20C/16 hours/dark) Phakopsora pachyrhizi cDNA clone ACAC3291 5', mRNA sequence	No_hits			Hv01019	60	4e-13
gi|120497711|gb|EH225878.1|EH225878 JGI_ACAC3223.rev ACAC Phakopsora pachyrhizi TW72-1 germinating urediniospores on water surface (20C/16 hours/dark) Phakopsora pachyrhizi cDNA clone ACAC3223 3', mRNA sequence	No_hits			No_hits
gi|120497712|gb|EH225879.1|EH225879 JGI_ACAC3363.fwd ACAC Phakopsora pachyrhizi TW72-1 germinating urediniospores on water surface (20C/16 hours/dark) Phakopsora pachyrhizi cDNA clone ACAC3363 5', mRNA sequence	No_hits			No_hits
gi|120497713|gb|EH225880.1|EH225880 JGI_ACAC3244.rev ACAC Phakopsora pachyrhizi TW72-1 germinating urediniospores on water surface (20C/16 hours/dark) Phakopsora pachyrhizi cDNA clone ACAC3244 3', mRNA sequence	No_hits			No_hits
gi|120497714|gb|EH225881.1|EH225881 JGI_ACAC3222.rev ACAC Phakopsora pachyrhizi TW72-1 germinating urediniospores on water surface (20C/16 hours/dark) Phakopsora pachyrhizi cDNA clone ACAC3222 3', mRNA sequence	No_hits			Hv08785	88	2e-18
gi|120497715|gb|EH225882.1|EH225882 JGI_ACAC3243.fwd ACAC Phakopsora pachyrhizi TW72-1 germinating urediniospores on water surface (20C/16 hours/dark) Phakopsora pachyrhizi cDNA clone ACAC3243 5', mRNA sequence	No_hits			No_hits
gi|120497716|gb|EH225883.1|EH225883 JGI_ACAC3242.fwd ACAC Phakopsora pachyrhizi TW72-1 germinating urediniospores on water surface (20C/16 hours/dark) Phakopsora pachyrhizi cDNA clone ACAC3242 5', mRNA sequence	No_hits			Hv00527	100	6e-38
gi|120497717|gb|EH225884.1|EH225884 JGI_ACAC3222.fwd ACAC Phakopsora pachyrhizi TW72-1 germinating urediniospores on water surface (20C/16 hours/dark) Phakopsora pachyrhizi cDNA clone ACAC3222 5', mRNA sequence	No_hits			Hv08785	88	3e-18
gi|120497718|gb|EH225885.1|EH225885 JGI_ACAC3276.rev ACAC Phakopsora pachyrhizi TW72-1 germinating urediniospores on water surface (20C/16 hours/dark) Phakopsora pachyrhizi cDNA clone ACAC3276 3', mRNA sequence	No_hits			Hv08785	88	2e-18
gi|120497719|gb|EH225886.1|EH225886 JGI_ACAC3270.rev ACAC Phakopsora pachyrhizi TW72-1 germinating urediniospores on water surface (20C/16 hours/dark) Phakopsora pachyrhizi cDNA clone ACAC3270 3', mRNA sequence	No_hits			No_hits
gi|120497720|gb|EH225887.1|EH225887 JGI_ACAC3225.rev ACAC Phakopsora pachyrhizi TW72-1 germinating urediniospores on water surface (20C/16 hours/dark) Phakopsora pachyrhizi cDNA clone ACAC3225 3', mRNA sequence	Hv01278	48	8e-06	Hv01278	100	2e-22
gi|120497721|gb|EH225888.1|EH225888 JGI_ACAC3224.fwd ACAC Phakopsora pachyrhizi TW72-1 germinating urediniospores on water surface (20C/16 hours/dark) Phakopsora pachyrhizi cDNA clone ACAC3224 5', mRNA sequence	No_hits			No_hits
gi|120497722|gb|EH225889.1|EH225889 JGI_ACAC3268.fwd ACAC Phakopsora pachyrhizi TW72-1 germinating urediniospores on water surface (20C/16 hours/dark) Phakopsora pachyrhizi cDNA clone ACAC3268 5', mRNA sequence	No_hits			No_hits
gi|120497723|gb|EH225890.1|EH225890 JGI_ACAC3245.fwd ACAC Phakopsora pachyrhizi TW72-1 germinating urediniospores on water surface (20C/16 hours/dark) Phakopsora pachyrhizi cDNA clone ACAC3245 5', mRNA sequence	Hv09268	62	9e-10	No_hits
gi|120497724|gb|EH225891.1|EH225891 JGI_ACAC3229.fwd ACAC Phakopsora pachyrhizi TW72-1 germinating urediniospores on water surface (20C/16 hours/dark) Phakopsora pachyrhizi cDNA clone ACAC3229 5', mRNA sequence	No_hits			Hv00331	228	8e-61
gi|120497725|gb|EH225892.1|EH225892 JGI_ACAC3308.fwd ACAC Phakopsora pachyrhizi TW72-1 germinating urediniospores on water surface (20C/16 hours/dark) Phakopsora pachyrhizi cDNA clone ACAC3308 5', mRNA sequence	No_hits			No_hits
gi|120497726|gb|EH225893.1|EH225893 JGI_ACAC3307.rev ACAC Phakopsora pachyrhizi TW72-1 germinating urediniospores on water surface (20C/16 hours/dark) Phakopsora pachyrhizi cDNA clone ACAC3307 3', mRNA sequence	No_hits			No_hits
gi|120497727|gb|EH225894.1|EH225894 JGI_ACAC3246.fwd ACAC Phakopsora pachyrhizi TW72-1 germinating urediniospores on water surface (20C/16 hours/dark) Phakopsora pachyrhizi cDNA clone ACAC3246 5', mRNA sequence	No_hits			Hv01019	105	1e-25
gi|120497728|gb|EH225895.1|EH225895 JGI_ACAC3300.fwd ACAC Phakopsora pachyrhizi TW72-1 germinating urediniospores on water surface (20C/16 hours/dark) Phakopsora pachyrhizi cDNA clone ACAC3300 5', mRNA sequence	No_hits			Hv00331	181	1e-46
gi|120497729|gb|EH225896.1|EH225896 JGI_ACAC3233.fwd ACAC Phakopsora pachyrhizi TW72-1 germinating urediniospores on water surface (20C/16 hours/dark) Phakopsora pachyrhizi cDNA clone ACAC3233 5', mRNA sequence	No_hits			Hv08785	83	6e-17
gi|120497730|gb|EH225897.1|EH225897 JGI_ACAC3230.rev ACAC Phakopsora pachyrhizi TW72-1 germinating urediniospores on water surface (20C/16 hours/dark) Phakopsora pachyrhizi cDNA clone ACAC3230 3', mRNA sequence	No_hits			Hv08785	88	2e-18
gi|120497731|gb|EH225898.1|EH225898 JGI_ACAC3250.rev ACAC Phakopsora pachyrhizi TW72-1 germinating urediniospores on water surface (20C/16 hours/dark) Phakopsora pachyrhizi cDNA clone ACAC3250 3', mRNA sequence	No_hits			No_hits
gi|120497732|gb|EH225899.1|EH225899 JGI_ACAC3251.fwd ACAC Phakopsora pachyrhizi TW72-1 germinating urediniospores on water surface (20C/16 hours/dark) Phakopsora pachyrhizi cDNA clone ACAC3251 5', mRNA sequence	No_hits			No_hits
gi|120497733|gb|EH225900.1|EH225900 JGI_ACAC3278.rev ACAC Phakopsora pachyrhizi TW72-1 germinating urediniospores on water surface (20C/16 hours/dark) Phakopsora pachyrhizi cDNA clone ACAC3278 3', mRNA sequence	No_hits			No_hits
gi|120497734|gb|EH225901.1|EH225901 JGI_ACAC3232.fwd ACAC Phakopsora pachyrhizi TW72-1 germinating urediniospores on water surface (20C/16 hours/dark) Phakopsora pachyrhizi cDNA clone ACAC3232 5', mRNA sequence	No_hits			Hv01373	139	4e-34
gi|120497735|gb|EH225902.1|EH225902 JGI_ACAC3233.rev ACAC Phakopsora pachyrhizi TW72-1 germinating urediniospores on water surface (20C/16 hours/dark) Phakopsora pachyrhizi cDNA clone ACAC3233 3', mRNA sequence	No_hits			Hv08785	88	2e-18
gi|120497736|gb|EH225903.1|EH225903 JGI_ACAC3342.fwd ACAC Phakopsora pachyrhizi TW72-1 germinating urediniospores on water surface (20C/16 hours/dark) Phakopsora pachyrhizi cDNA clone ACAC3342 5', mRNA sequence	No_hits			No_hits
gi|120497737|gb|EH225904.1|EH225904 JGI_ACAC3257.fwd ACAC Phakopsora pachyrhizi TW72-1 germinating urediniospores on water surface (20C/16 hours/dark) Phakopsora pachyrhizi cDNA clone ACAC3257 5', mRNA sequence	No_hits			Hv08785	66	9e-12
gi|120497738|gb|EH225905.1|EH225905 JGI_ACAC3234.rev ACAC Phakopsora pachyrhizi TW72-1 germinating urediniospores on water surface (20C/16 hours/dark) Phakopsora pachyrhizi cDNA clone ACAC3234 3', mRNA sequence	No_hits			No_hits
gi|120497739|gb|EH225906.1|EH225906 JGI_ACAC3267.fwd ACAC Phakopsora pachyrhizi TW72-1 germinating urediniospores on water surface (20C/16 hours/dark) Phakopsora pachyrhizi cDNA clone ACAC3267 5', mRNA sequence	No_hits			No_hits
gi|120497740|gb|EH225907.1|EH225907 JGI_ACAC3239.rev ACAC Phakopsora pachyrhizi TW72-1 germinating urediniospores on water surface (20C/16 hours/dark) Phakopsora pachyrhizi cDNA clone ACAC3239 3', mRNA sequence	No_hits			No_hits
gi|120497741|gb|EH225908.1|EH225908 JGI_ACAC3284.fwd ACAC Phakopsora pachyrhizi TW72-1 germinating urediniospores on water surface (20C/16 hours/dark) Phakopsora pachyrhizi cDNA clone ACAC3284 5', mRNA sequence	No_hits			No_hits
gi|120497742|gb|EH225909.1|EH225909 JGI_ACAC3238.fwd ACAC Phakopsora pachyrhizi TW72-1 germinating urediniospores on water surface (20C/16 hours/dark) Phakopsora pachyrhizi cDNA clone ACAC3238 5', mRNA sequence	No_hits			Hv01046	98	4e-41
gi|120497743|gb|EH225910.1|EH225910 JGI_ACAC3235.fwd ACAC Phakopsora pachyrhizi TW72-1 germinating urediniospores on water surface (20C/16 hours/dark) Phakopsora pachyrhizi cDNA clone ACAC3235 5', mRNA sequence	No_hits			Hv01515	74	2e-17
gi|120497744|gb|EH225911.1|EH225911 JGI_ACAC3271.fwd ACAC Phakopsora pachyrhizi TW72-1 germinating urediniospores on water surface (20C/16 hours/dark) Phakopsora pachyrhizi cDNA clone ACAC3271 5', mRNA sequence	No_hits			Hv08785	75	2e-14
gi|120497745|gb|EH225912.1|EH225912 JGI_ACAC3286.rev ACAC Phakopsora pachyrhizi TW72-1 germinating urediniospores on water surface (20C/16 hours/dark) Phakopsora pachyrhizi cDNA clone ACAC3286 3', mRNA sequence	No_hits			No_hits
gi|120497746|gb|EH225913.1|EH225913 JGI_ACAC3238.rev ACAC Phakopsora pachyrhizi TW72-1 germinating urediniospores on water surface (20C/16 hours/dark) Phakopsora pachyrhizi cDNA clone ACAC3238 3', mRNA sequence	No_hits			No_hits
gi|120497747|gb|EH225914.1|EH225914 JGI_ACAC3437.rev ACAC Phakopsora pachyrhizi TW72-1 germinating urediniospores on water surface (20C/16 hours/dark) Phakopsora pachyrhizi cDNA clone ACAC3437 3', mRNA sequence	No_hits			No_hits
gi|120497748|gb|EH225915.1|EH225915 JGI_ACAC3259.rev ACAC Phakopsora pachyrhizi TW72-1 germinating urediniospores on water surface (20C/16 hours/dark) Phakopsora pachyrhizi cDNA clone ACAC3259 3', mRNA sequence	No_hits			Hv01019	105	2e-25
gi|120497749|gb|EH225916.1|EH225916 JGI_ACAC3453.fwd ACAC Phakopsora pachyrhizi TW72-1 germinating urediniospores on water surface (20C/16 hours/dark) Phakopsora pachyrhizi cDNA clone ACAC3453 5', mRNA sequence	No_hits			No_hits
gi|120497750|gb|EH225917.1|EH225917 JGI_ACAC3260.fwd ACAC Phakopsora pachyrhizi TW72-1 germinating urediniospores on water surface (20C/16 hours/dark) Phakopsora pachyrhizi cDNA clone ACAC3260 5', mRNA sequence	No_hits			Hv08956	168	5e-52
gi|120497751|gb|EH225918.1|EH225918 JGI_ACAC3273.fwd ACAC Phakopsora pachyrhizi TW72-1 germinating urediniospores on water surface (20C/16 hours/dark) Phakopsora pachyrhizi cDNA clone ACAC3273 5', mRNA sequence	No_hits			Hv00643	136	4e-33
gi|120497752|gb|EH225919.1|EH225919 JGI_ACAC3240.rev ACAC Phakopsora pachyrhizi TW72-1 germinating urediniospores on water surface (20C/16 hours/dark) Phakopsora pachyrhizi cDNA clone ACAC3240 3', mRNA sequence	Hv02580	70	3e-12	No_hits
gi|120497753|gb|EH225920.1|EH225920 JGI_ACAC3352.fwd ACAC Phakopsora pachyrhizi TW72-1 germinating urediniospores on water surface (20C/16 hours/dark) Phakopsora pachyrhizi cDNA clone ACAC3352 5', mRNA sequence	No_hits			No_hits
gi|120497754|gb|EH225921.1|EH225921 JGI_ACAC3241.rev ACAC Phakopsora pachyrhizi TW72-1 germinating urediniospores on water surface (20C/16 hours/dark) Phakopsora pachyrhizi cDNA clone ACAC3241 3', mRNA sequence	No_hits			No_hits
gi|120497755|gb|EH225922.1|EH225922 JGI_ACAC3263.fwd ACAC Phakopsora pachyrhizi TW72-1 germinating urediniospores on water surface (20C/16 hours/dark) Phakopsora pachyrhizi cDNA clone ACAC3263 5', mRNA sequence	Hv02637	98	1e-20	No_hits
gi|120497756|gb|EH225923.1|EH225923 JGI_ACAC3242.rev ACAC Phakopsora pachyrhizi TW72-1 germinating urediniospores on water surface (20C/16 hours/dark) Phakopsora pachyrhizi cDNA clone ACAC3242 3', mRNA sequence	No_hits			Hv00527	243	3e-65
gi|120497757|gb|EH225924.1|EH225924 JGI_ACAC3248.rev ACAC Phakopsora pachyrhizi TW72-1 germinating urediniospores on water surface (20C/16 hours/dark) Phakopsora pachyrhizi cDNA clone ACAC3248 3', mRNA sequence	No_hits			Hv09363	118	8e-28
gi|120497758|gb|EH225925.1|EH225925 JGI_ACAC3264.rev ACAC Phakopsora pachyrhizi TW72-1 germinating urediniospores on water surface (20C/16 hours/dark) Phakopsora pachyrhizi cDNA clone ACAC3264 3', mRNA sequence	No_hits			No_hits
gi|120497759|gb|EH225926.1|EH225926 JGI_ACAC3324.rev ACAC Phakopsora pachyrhizi TW72-1 germinating urediniospores on water surface (20C/16 hours/dark) Phakopsora pachyrhizi cDNA clone ACAC3324 3', mRNA sequence	Hv05852	50	3e-06	Hv01278	114	2e-26
gi|120497760|gb|EH225927.1|EH225927 JGI_ACAC3244.fwd ACAC Phakopsora pachyrhizi TW72-1 germinating urediniospores on water surface (20C/16 hours/dark) Phakopsora pachyrhizi cDNA clone ACAC3244 5', mRNA sequence	No_hits			No_hits
gi|120497761|gb|EH225928.1|EH225928 JGI_ACAC3329.rev ACAC Phakopsora pachyrhizi TW72-1 germinating urediniospores on water surface (20C/16 hours/dark) Phakopsora pachyrhizi cDNA clone ACAC3329 3', mRNA sequence	No_hits			No_hits
gi|120497762|gb|EH225929.1|EH225929 JGI_ACAC3360.rev ACAC Phakopsora pachyrhizi TW72-1 germinating urediniospores on water surface (20C/16 hours/dark) Phakopsora pachyrhizi cDNA clone ACAC3360 3', mRNA sequence	No_hits			Hv08785	85	6e-18
gi|120497763|gb|EH225930.1|EH225930 JGI_ACAC3252.fwd ACAC Phakopsora pachyrhizi TW72-1 germinating urediniospores on water surface (20C/16 hours/dark) Phakopsora pachyrhizi cDNA clone ACAC3252 5', mRNA sequence	Hv00541	62	6e-10	No_hits
gi|120497764|gb|EH225931.1|EH225931 JGI_ACAC3247.rev ACAC Phakopsora pachyrhizi TW72-1 germinating urediniospores on water surface (20C/16 hours/dark) Phakopsora pachyrhizi cDNA clone ACAC3247 3', mRNA sequence	No_hits			Hv09298	83	4e-17
gi|120497765|gb|EH225932.1|EH225932 JGI_ACAC3431.fwd ACAC Phakopsora pachyrhizi TW72-1 germinating urediniospores on water surface (20C/16 hours/dark) Phakopsora pachyrhizi cDNA clone ACAC3431 5', mRNA sequence	No_hits			No_hits
gi|120497766|gb|EH225933.1|EH225933 JGI_ACAC3247.fwd ACAC Phakopsora pachyrhizi TW72-1 germinating urediniospores on water surface (20C/16 hours/dark) Phakopsora pachyrhizi cDNA clone ACAC3247 5', mRNA sequence	No_hits			Hv09298	83	4e-17
gi|120497767|gb|EH225934.1|EH225934 JGI_ACAC3248.fwd ACAC Phakopsora pachyrhizi TW72-1 germinating urediniospores on water surface (20C/16 hours/dark) Phakopsora pachyrhizi cDNA clone ACAC3248 5', mRNA sequence	No_hits			Hv00720	147	3e-52
gi|120497768|gb|EH225935.1|EH225935 JGI_ACAC3301.rev ACAC Phakopsora pachyrhizi TW72-1 germinating urediniospores on water surface (20C/16 hours/dark) Phakopsora pachyrhizi cDNA clone ACAC3301 3', mRNA sequence	No_hits			Hv01019	106	1e-25
gi|120497769|gb|EH225936.1|EH225936 JGI_ACAC3371.fwd ACAC Phakopsora pachyrhizi TW72-1 germinating urediniospores on water surface (20C/16 hours/dark) Phakopsora pachyrhizi cDNA clone ACAC3371 5', mRNA sequence	No_hits			Hv00898	72	1e-13
gi|120497770|gb|EH225937.1|EH225937 JGI_ACAC3303.fwd ACAC Phakopsora pachyrhizi TW72-1 germinating urediniospores on water surface (20C/16 hours/dark) Phakopsora pachyrhizi cDNA clone ACAC3303 5', mRNA sequence	No_hits			Hv01991	164	4e-42
gi|120497771|gb|EH225938.1|EH225938 JGI_ACAC3403.rev ACAC Phakopsora pachyrhizi TW72-1 germinating urediniospores on water surface (20C/16 hours/dark) Phakopsora pachyrhizi cDNA clone ACAC3403 3', mRNA sequence	No_hits			No_hits
gi|120497772|gb|EH225939.1|EH225939 JGI_ACAC3249.fwd ACAC Phakopsora pachyrhizi TW72-1 germinating urediniospores on water surface (20C/16 hours/dark) Phakopsora pachyrhizi cDNA clone ACAC3249 5', mRNA sequence	No_hits			No_hits
gi|120497773|gb|EH225940.1|EH225940 JGI_ACAC3305.fwd ACAC Phakopsora pachyrhizi TW72-1 germinating urediniospores on water surface (20C/16 hours/dark) Phakopsora pachyrhizi cDNA clone ACAC3305 5', mRNA sequence	No_hits			No_hits
gi|120497774|gb|EH225941.1|EH225941 JGI_ACAC3255.fwd ACAC Phakopsora pachyrhizi TW72-1 germinating urediniospores on water surface (20C/16 hours/dark) Phakopsora pachyrhizi cDNA clone ACAC3255 5', mRNA sequence	No_hits			Hv08785	65	2e-11
gi|120497775|gb|EH225942.1|EH225942 JGI_ACAC3261.fwd ACAC Phakopsora pachyrhizi TW72-1 germinating urediniospores on water surface (20C/16 hours/dark) Phakopsora pachyrhizi cDNA clone ACAC3261 5', mRNA sequence	No_hits			No_hits
gi|120497776|gb|EH225943.1|EH225943 JGI_ACAC3257.rev ACAC Phakopsora pachyrhizi TW72-1 germinating urediniospores on water surface (20C/16 hours/dark) Phakopsora pachyrhizi cDNA clone ACAC3257 3', mRNA sequence	No_hits			Hv08785	88	2e-18
gi|120497777|gb|EH225944.1|EH225944 JGI_ACAC3311.rev ACAC Phakopsora pachyrhizi TW72-1 germinating urediniospores on water surface (20C/16 hours/dark) Phakopsora pachyrhizi cDNA clone ACAC3311 3', mRNA sequence	No_hits			Hv01643	192	8e-50
gi|120497778|gb|EH225945.1|EH225945 JGI_ACAC3256.rev ACAC Phakopsora pachyrhizi TW72-1 germinating urediniospores on water surface (20C/16 hours/dark) Phakopsora pachyrhizi cDNA clone ACAC3256 3', mRNA sequence	No_hits			Hv05433	70	3e-17
gi|120497779|gb|EH225946.1|EH225946 JGI_ACAC3256.fwd ACAC Phakopsora pachyrhizi TW72-1 germinating urediniospores on water surface (20C/16 hours/dark) Phakopsora pachyrhizi cDNA clone ACAC3256 5', mRNA sequence	No_hits			Hv05433	74	6e-16
gi|120497780|gb|EH225947.1|EH225947 JGI_ACAC3270.fwd ACAC Phakopsora pachyrhizi TW72-1 germinating urediniospores on water surface (20C/16 hours/dark) Phakopsora pachyrhizi cDNA clone ACAC3270 5', mRNA sequence	No_hits			No_hits
gi|120497781|gb|EH225948.1|EH225948 JGI_ACAC3268.rev ACAC Phakopsora pachyrhizi TW72-1 germinating urediniospores on water surface (20C/16 hours/dark) Phakopsora pachyrhizi cDNA clone ACAC3268 3', mRNA sequence	No_hits			No_hits
gi|120497782|gb|EH225949.1|EH225949 JGI_ACAC3258.rev ACAC Phakopsora pachyrhizi TW72-1 germinating urediniospores on water surface (20C/16 hours/dark) Phakopsora pachyrhizi cDNA clone ACAC3258 3', mRNA sequence	No_hits			No_hits
gi|120497783|gb|EH225950.1|EH225950 JGI_ACAC3352.rev ACAC Phakopsora pachyrhizi TW72-1 germinating urediniospores on water surface (20C/16 hours/dark) Phakopsora pachyrhizi cDNA clone ACAC3352 3', mRNA sequence	No_hits			Hv08785	88	2e-18
gi|120497784|gb|EH225951.1|EH225951 JGI_ACAC3346.rev ACAC Phakopsora pachyrhizi TW72-1 germinating urediniospores on water surface (20C/16 hours/dark) Phakopsora pachyrhizi cDNA clone ACAC3346 3', mRNA sequence	No_hits			No_hits
gi|120497785|gb|EH225952.1|EH225952 JGI_ACAC4284.rev ACAC Phakopsora pachyrhizi TW72-1 germinating urediniospores on water surface (20C/16 hours/dark) Phakopsora pachyrhizi cDNA clone ACAC4284 3', mRNA sequence	No_hits			Hv00214	105	7e-24
gi|120497786|gb|EH225953.1|EH225953 JGI_ACAC3585.fwd ACAC Phakopsora pachyrhizi TW72-1 germinating urediniospores on water surface (20C/16 hours/dark) Phakopsora pachyrhizi cDNA clone ACAC3585 5', mRNA sequence	No_hits			No_hits
gi|120497787|gb|EH225954.1|EH225954 JGI_ACAC3263.rev ACAC Phakopsora pachyrhizi TW72-1 germinating urediniospores on water surface (20C/16 hours/dark) Phakopsora pachyrhizi cDNA clone ACAC3263 3', mRNA sequence	No_hits			No_hits
gi|120497788|gb|EH225955.1|EH225955 JGI_ACAC3350.rev ACAC Phakopsora pachyrhizi TW72-1 germinating urediniospores on water surface (20C/16 hours/dark) Phakopsora pachyrhizi cDNA clone ACAC3350 3', mRNA sequence	No_hits			Hv08785	88	2e-18
gi|120497789|gb|EH225956.1|EH225956 JGI_ACAC3290.fwd ACAC Phakopsora pachyrhizi TW72-1 germinating urediniospores on water surface (20C/16 hours/dark) Phakopsora pachyrhizi cDNA clone ACAC3290 5', mRNA sequence	No_hits			Hv08785	73	4e-14
gi|120497790|gb|EH225957.1|EH225957 JGI_ACAC3293.fwd ACAC Phakopsora pachyrhizi TW72-1 germinating urediniospores on water surface (20C/16 hours/dark) Phakopsora pachyrhizi cDNA clone ACAC3293 5', mRNA sequence	No_hits			Hv08785	88	2e-18
gi|120497791|gb|EH225958.1|EH225958 JGI_ACAC3351.rev ACAC Phakopsora pachyrhizi TW72-1 germinating urediniospores on water surface (20C/16 hours/dark) Phakopsora pachyrhizi cDNA clone ACAC3351 3', mRNA sequence	No_hits			Hv08785	88	2e-18
gi|120497792|gb|EH225959.1|EH225959 JGI_ACAC3319.fwd ACAC Phakopsora pachyrhizi TW72-1 germinating urediniospores on water surface (20C/16 hours/dark) Phakopsora pachyrhizi cDNA clone ACAC3319 5', mRNA sequence	No_hits			No_hits
gi|120497793|gb|EH225960.1|EH225960 JGI_ACAC3496.rev ACAC Phakopsora pachyrhizi TW72-1 germinating urediniospores on water surface (20C/16 hours/dark) Phakopsora pachyrhizi cDNA clone ACAC3496 3', mRNA sequence	No_hits			No_hits
gi|120497794|gb|EH225961.1|EH225961 JGI_ACAC3321.fwd ACAC Phakopsora pachyrhizi TW72-1 germinating urediniospores on water surface (20C/16 hours/dark) Phakopsora pachyrhizi cDNA clone ACAC3321 5', mRNA sequence	No_hits			No_hits
gi|120497795|gb|EH225962.1|EH225962 JGI_ACAC3462.rev ACAC Phakopsora pachyrhizi TW72-1 germinating urediniospores on water surface (20C/16 hours/dark) Phakopsora pachyrhizi cDNA clone ACAC3462 3', mRNA sequence	No_hits			No_hits
gi|120497796|gb|EH225963.1|EH225963 JGI_ACAC3497.fwd ACAC Phakopsora pachyrhizi TW72-1 germinating urediniospores on water surface (20C/16 hours/dark) Phakopsora pachyrhizi cDNA clone ACAC3497 5', mRNA sequence	No_hits			No_hits
gi|120497797|gb|EH225964.1|EH225964 JGI_ACAC3422.fwd ACAC Phakopsora pachyrhizi TW72-1 germinating urediniospores on water surface (20C/16 hours/dark) Phakopsora pachyrhizi cDNA clone ACAC3422 5', mRNA sequence	No_hits			No_hits
gi|120497798|gb|EH225965.1|EH225965 JGI_ACAC3804.rev ACAC Phakopsora pachyrhizi TW72-1 germinating urediniospores on water surface (20C/16 hours/dark) Phakopsora pachyrhizi cDNA clone ACAC3804 3', mRNA sequence	No_hits			No_hits
gi|120497799|gb|EH225966.1|EH225966 JGI_ACAC3517.fwd ACAC Phakopsora pachyrhizi TW72-1 germinating urediniospores on water surface (20C/16 hours/dark) Phakopsora pachyrhizi cDNA clone ACAC3517 5', mRNA sequence	No_hits			No_hits
gi|120497800|gb|EH225967.1|EH225967 JGI_ACAC3272.fwd ACAC Phakopsora pachyrhizi TW72-1 germinating urediniospores on water surface (20C/16 hours/dark) Phakopsora pachyrhizi cDNA clone ACAC3272 5', mRNA sequence	No_hits			No_hits
gi|120497801|gb|EH225968.1|EH225968 JGI_ACAC3293.rev ACAC Phakopsora pachyrhizi TW72-1 germinating urediniospores on water surface (20C/16 hours/dark) Phakopsora pachyrhizi cDNA clone ACAC3293 3', mRNA sequence	No_hits			Hv08785	88	2e-18
gi|120497802|gb|EH225969.1|EH225969 JGI_ACAC3296.rev ACAC Phakopsora pachyrhizi TW72-1 germinating urediniospores on water surface (20C/16 hours/dark) Phakopsora pachyrhizi cDNA clone ACAC3296 3', mRNA sequence	No_hits			No_hits
gi|120497803|gb|EH225970.1|EH225970 JGI_ACAC3329.fwd ACAC Phakopsora pachyrhizi TW72-1 germinating urediniospores on water surface (20C/16 hours/dark) Phakopsora pachyrhizi cDNA clone ACAC3329 5', mRNA sequence	No_hits			No_hits
gi|120497804|gb|EH225971.1|EH225971 JGI_ACAC3396.rev ACAC Phakopsora pachyrhizi TW72-1 germinating urediniospores on water surface (20C/16 hours/dark) Phakopsora pachyrhizi cDNA clone ACAC3396 3', mRNA sequence	No_hits			No_hits
gi|120497805|gb|EH225972.1|EH225972 JGI_ACAC3508.rev ACAC Phakopsora pachyrhizi TW72-1 germinating urediniospores on water surface (20C/16 hours/dark) Phakopsora pachyrhizi cDNA clone ACAC3508 3', mRNA sequence	No_hits			Hv01570	44	2e-12
gi|120497806|gb|EH225973.1|EH225973 JGI_ACAC3359.fwd ACAC Phakopsora pachyrhizi TW72-1 germinating urediniospores on water surface (20C/16 hours/dark) Phakopsora pachyrhizi cDNA clone ACAC3359 5', mRNA sequence	No_hits			Hv07387	88	1e-34
gi|120497807|gb|EH225974.1|EH225974 JGI_ACAC3307.fwd ACAC Phakopsora pachyrhizi TW72-1 germinating urediniospores on water surface (20C/16 hours/dark) Phakopsora pachyrhizi cDNA clone ACAC3307 5', mRNA sequence	No_hits			No_hits
gi|120497808|gb|EH225975.1|EH225975 JGI_ACAC3362.rev ACAC Phakopsora pachyrhizi TW72-1 germinating urediniospores on water surface (20C/16 hours/dark) Phakopsora pachyrhizi cDNA clone ACAC3362 3', mRNA sequence	No_hits			No_hits
gi|120497809|gb|EH225976.1|EH225976 JGI_ACAC3298.fwd ACAC Phakopsora pachyrhizi TW72-1 germinating urediniospores on water surface (20C/16 hours/dark) Phakopsora pachyrhizi cDNA clone ACAC3298 5', mRNA sequence	No_hits			Hv01955	38	9e-11
gi|120497810|gb|EH225977.1|EH225977 JGI_ACAC3369.rev ACAC Phakopsora pachyrhizi TW72-1 germinating urediniospores on water surface (20C/16 hours/dark) Phakopsora pachyrhizi cDNA clone ACAC3369 3', mRNA sequence	No_hits			Hv08785	88	1e-18
gi|120497811|gb|EH225978.1|EH225978 JGI_ACAC3368.rev ACAC Phakopsora pachyrhizi TW72-1 germinating urediniospores on water surface (20C/16 hours/dark) Phakopsora pachyrhizi cDNA clone ACAC3368 3', mRNA sequence	Hv00534	56	5e-08	Hv00534	166	4e-75
gi|120497812|gb|EH225979.1|EH225979 JGI_ACAC3330.rev ACAC Phakopsora pachyrhizi TW72-1 germinating urediniospores on water surface (20C/16 hours/dark) Phakopsora pachyrhizi cDNA clone ACAC3330 3', mRNA sequence	No_hits			Hv00125	86	8e-18
gi|120497813|gb|EH225980.1|EH225980 JGI_ACAC3400.rev ACAC Phakopsora pachyrhizi TW72-1 germinating urediniospores on water surface (20C/16 hours/dark) Phakopsora pachyrhizi cDNA clone ACAC3400 3', mRNA sequence	No_hits			Hv07268	68	3e-23
gi|120497814|gb|EH225981.1|EH225981 JGI_ACAC3274.fwd ACAC Phakopsora pachyrhizi TW72-1 germinating urediniospores on water surface (20C/16 hours/dark) Phakopsora pachyrhizi cDNA clone ACAC3274 5', mRNA sequence	No_hits			No_hits
gi|120497815|gb|EH225982.1|EH225982 JGI_ACAC3312.rev ACAC Phakopsora pachyrhizi TW72-1 germinating urediniospores on water surface (20C/16 hours/dark) Phakopsora pachyrhizi cDNA clone ACAC3312 3', mRNA sequence	No_hits			No_hits
gi|120497816|gb|EH225983.1|EH225983 JGI_ACAC3718.fwd ACAC Phakopsora pachyrhizi TW72-1 germinating urediniospores on water surface (20C/16 hours/dark) Phakopsora pachyrhizi cDNA clone ACAC3718 5', mRNA sequence	No_hits			No_hits
gi|120497817|gb|EH225984.1|EH225984 JGI_ACAC3676.fwd ACAC Phakopsora pachyrhizi TW72-1 germinating urediniospores on water surface (20C/16 hours/dark) Phakopsora pachyrhizi cDNA clone ACAC3676 5', mRNA sequence	No_hits			Hv01552	91	2e-26
gi|120497818|gb|EH225985.1|EH225985 JGI_ACAC3277.fwd ACAC Phakopsora pachyrhizi TW72-1 germinating urediniospores on water surface (20C/16 hours/dark) Phakopsora pachyrhizi cDNA clone ACAC3277 5', mRNA sequence	No_hits			No_hits
gi|120497819|gb|EH225986.1|EH225986 JGI_ACAC3577.rev ACAC Phakopsora pachyrhizi TW72-1 germinating urediniospores on water surface (20C/16 hours/dark) Phakopsora pachyrhizi cDNA clone ACAC3577 3', mRNA sequence	Hv02637	94	2e-19	No_hits
gi|120497820|gb|EH225987.1|EH225987 JGI_ACAC3404.fwd ACAC Phakopsora pachyrhizi TW72-1 germinating urediniospores on water surface (20C/16 hours/dark) Phakopsora pachyrhizi cDNA clone ACAC3404 5', mRNA sequence	No_hits			No_hits
gi|120497821|gb|EH225988.1|EH225988 JGI_ACAC3333.fwd ACAC Phakopsora pachyrhizi TW72-1 germinating urediniospores on water surface (20C/16 hours/dark) Phakopsora pachyrhizi cDNA clone ACAC3333 5', mRNA sequence	Hv05495	50	3e-06	No_hits
gi|120497822|gb|EH225989.1|EH225989 JGI_ACAC3279.rev ACAC Phakopsora pachyrhizi TW72-1 germinating urediniospores on water surface (20C/16 hours/dark) Phakopsora pachyrhizi cDNA clone ACAC3279 3', mRNA sequence	No_hits			Hv08785	88	2e-18
gi|120497823|gb|EH225990.1|EH225990 JGI_ACAC3279.fwd ACAC Phakopsora pachyrhizi TW72-1 germinating urediniospores on water surface (20C/16 hours/dark) Phakopsora pachyrhizi cDNA clone ACAC3279 5', mRNA sequence	No_hits			Hv08785	88	2e-18
gi|120497824|gb|EH225991.1|EH225991 JGI_ACAC3447.rev ACAC Phakopsora pachyrhizi TW72-1 germinating urediniospores on water surface (20C/16 hours/dark) Phakopsora pachyrhizi cDNA clone ACAC3447 3', mRNA sequence	No_hits			No_hits
gi|120497825|gb|EH225992.1|EH225992 JGI_ACAC3306.fwd ACAC Phakopsora pachyrhizi TW72-1 germinating urediniospores on water surface (20C/16 hours/dark) Phakopsora pachyrhizi cDNA clone ACAC3306 5', mRNA sequence	No_hits			Hv08785	88	1e-18
gi|120497826|gb|EH225993.1|EH225993 JGI_ACAC3398.fwd ACAC Phakopsora pachyrhizi TW72-1 germinating urediniospores on water surface (20C/16 hours/dark) Phakopsora pachyrhizi cDNA clone ACAC3398 5', mRNA sequence	No_hits			Hv08785	88	2e-18
gi|120497827|gb|EH225994.1|EH225994 JGI_ACAC3281.rev ACAC Phakopsora pachyrhizi TW72-1 germinating urediniospores on water surface (20C/16 hours/dark) Phakopsora pachyrhizi cDNA clone ACAC3281 3', mRNA sequence	Hv07719	56	5e-08	No_hits
gi|120497828|gb|EH225995.1|EH225995 JGI_ACAC3303.rev ACAC Phakopsora pachyrhizi TW72-1 germinating urediniospores on water surface (20C/16 hours/dark) Phakopsora pachyrhizi cDNA clone ACAC3303 3', mRNA sequence	No_hits			No_hits
gi|120497829|gb|EH225996.1|EH225996 JGI_ACAC3375.rev ACAC Phakopsora pachyrhizi TW72-1 germinating urediniospores on water surface (20C/16 hours/dark) Phakopsora pachyrhizi cDNA clone ACAC3375 3', mRNA sequence	No_hits			No_hits
gi|120497830|gb|EH225997.1|EH225997 JGI_ACAC3295.rev ACAC Phakopsora pachyrhizi TW72-1 germinating urediniospores on water surface (20C/16 hours/dark) Phakopsora pachyrhizi cDNA clone ACAC3295 3', mRNA sequence	No_hits			Hv00111	76	3e-28
gi|120497831|gb|EH225998.1|EH225998 JGI_ACAC3288.fwd ACAC Phakopsora pachyrhizi TW72-1 germinating urediniospores on water surface (20C/16 hours/dark) Phakopsora pachyrhizi cDNA clone ACAC3288 5', mRNA sequence	No_hits			Hv08785	88	2e-18
gi|120497832|gb|EH225999.1|EH225999 JGI_ACAC3343.fwd ACAC Phakopsora pachyrhizi TW72-1 germinating urediniospores on water surface (20C/16 hours/dark) Phakopsora pachyrhizi cDNA clone ACAC3343 5', mRNA sequence	No_hits			No_hits
gi|120497833|gb|EH226000.1|EH226000 JGI_ACAC3287.rev ACAC Phakopsora pachyrhizi TW72-1 germinating urediniospores on water surface (20C/16 hours/dark) Phakopsora pachyrhizi cDNA clone ACAC3287 3', mRNA sequence	No_hits			Hv08785	88	1e-18
gi|120497834|gb|EH226001.1|EH226001 JGI_ACAC3312.fwd ACAC Phakopsora pachyrhizi TW72-1 germinating urediniospores on water surface (20C/16 hours/dark) Phakopsora pachyrhizi cDNA clone ACAC3312 5', mRNA sequence	No_hits			No_hits
gi|120497835|gb|EH226002.1|EH226002 JGI_ACAC3284.rev ACAC Phakopsora pachyrhizi TW72-1 germinating urediniospores on water surface (20C/16 hours/dark) Phakopsora pachyrhizi cDNA clone ACAC3284 3', mRNA sequence	No_hits			Hv08785	88	2e-18
gi|120497836|gb|EH226003.1|EH226003 JGI_ACAC3287.fwd ACAC Phakopsora pachyrhizi TW72-1 germinating urediniospores on water surface (20C/16 hours/dark) Phakopsora pachyrhizi cDNA clone ACAC3287 5', mRNA sequence	No_hits			Hv08785	65	2e-11
gi|120497837|gb|EH226004.1|EH226004 JGI_ACAC3286.fwd ACAC Phakopsora pachyrhizi TW72-1 germinating urediniospores on water surface (20C/16 hours/dark) Phakopsora pachyrhizi cDNA clone ACAC3286 5', mRNA sequence	Hv09650	76	6e-14	No_hits
gi|120497838|gb|EH226005.1|EH226005 JGI_ACAC3314.fwd ACAC Phakopsora pachyrhizi TW72-1 germinating urediniospores on water surface (20C/16 hours/dark) Phakopsora pachyrhizi cDNA clone ACAC3314 5', mRNA sequence	No_hits			Hv08785	78	2e-15
gi|120497839|gb|EH226006.1|EH226006 JGI_ACAC3349.rev ACAC Phakopsora pachyrhizi TW72-1 germinating urediniospores on water surface (20C/16 hours/dark) Phakopsora pachyrhizi cDNA clone ACAC3349 3', mRNA sequence	No_hits			No_hits
gi|120497840|gb|EH226007.1|EH226007 JGI_ACAC3350.fwd ACAC Phakopsora pachyrhizi TW72-1 germinating urediniospores on water surface (20C/16 hours/dark) Phakopsora pachyrhizi cDNA clone ACAC3350 5', mRNA sequence	No_hits			Hv08785	88	2e-18
gi|120497841|gb|EH226008.1|EH226008 JGI_ACAC3318.rev ACAC Phakopsora pachyrhizi TW72-1 germinating urediniospores on water surface (20C/16 hours/dark) Phakopsora pachyrhizi cDNA clone ACAC3318 3', mRNA sequence	No_hits			Hv08785	85	9e-18
gi|120497842|gb|EH226009.1|EH226009 JGI_ACAC3391.fwd ACAC Phakopsora pachyrhizi TW72-1 germinating urediniospores on water surface (20C/16 hours/dark) Phakopsora pachyrhizi cDNA clone ACAC3391 5', mRNA sequence	No_hits			Hv01710	135	1e-37
gi|120497843|gb|EH226010.1|EH226010 JGI_ACAC3289.fwd ACAC Phakopsora pachyrhizi TW72-1 germinating urediniospores on water surface (20C/16 hours/dark) Phakopsora pachyrhizi cDNA clone ACAC3289 5', mRNA sequence	No_hits			Hv03172	98	3e-25
gi|120497844|gb|EH226011.1|EH226011 JGI_ACAC3317.fwd ACAC Phakopsora pachyrhizi TW72-1 germinating urediniospores on water surface (20C/16 hours/dark) Phakopsora pachyrhizi cDNA clone ACAC3317 5', mRNA sequence	No_hits			No_hits
gi|120497845|gb|EH226012.1|EH226012 JGI_ACAC3300.rev ACAC Phakopsora pachyrhizi TW72-1 germinating urediniospores on water surface (20C/16 hours/dark) Phakopsora pachyrhizi cDNA clone ACAC3300 3', mRNA sequence	No_hits			Hv00331	131	2e-31
gi|120497846|gb|EH226013.1|EH226013 JGI_ACAC3292.fwd ACAC Phakopsora pachyrhizi TW72-1 germinating urediniospores on water surface (20C/16 hours/dark) Phakopsora pachyrhizi cDNA clone ACAC3292 5', mRNA sequence	No_hits			Hv00125	91	1e-19
gi|120497847|gb|EH226014.1|EH226014 JGI_ACAC3355.rev ACAC Phakopsora pachyrhizi TW72-1 germinating urediniospores on water surface (20C/16 hours/dark) Phakopsora pachyrhizi cDNA clone ACAC3355 3', mRNA sequence	No_hits			No_hits
gi|120497848|gb|EH226015.1|EH226015 JGI_ACAC3324.fwd ACAC Phakopsora pachyrhizi TW72-1 germinating urediniospores on water surface (20C/16 hours/dark) Phakopsora pachyrhizi cDNA clone ACAC3324 5', mRNA sequence	No_hits			No_hits
gi|120497849|gb|EH226016.1|EH226016 JGI_ACAC3295.fwd ACAC Phakopsora pachyrhizi TW72-1 germinating urediniospores on water surface (20C/16 hours/dark) Phakopsora pachyrhizi cDNA clone ACAC3295 5', mRNA sequence	No_hits			Hv00111	76	2e-28
gi|120497850|gb|EH226017.1|EH226017 JGI_ACAC3388.rev ACAC Phakopsora pachyrhizi TW72-1 germinating urediniospores on water surface (20C/16 hours/dark) Phakopsora pachyrhizi cDNA clone ACAC3388 3', mRNA sequence	No_hits			No_hits
gi|120497851|gb|EH226018.1|EH226018 JGI_ACAC3323.rev ACAC Phakopsora pachyrhizi TW72-1 germinating urediniospores on water surface (20C/16 hours/dark) Phakopsora pachyrhizi cDNA clone ACAC3323 3', mRNA sequence	No_hits			No_hits
gi|120497852|gb|EH226019.1|EH226019 JGI_ACAC3428.fwd ACAC Phakopsora pachyrhizi TW72-1 germinating urediniospores on water surface (20C/16 hours/dark) Phakopsora pachyrhizi cDNA clone ACAC3428 5', mRNA sequence	No_hits			No_hits
gi|120497853|gb|EH226020.1|EH226020 JGI_ACAC3296.fwd ACAC Phakopsora pachyrhizi TW72-1 germinating urediniospores on water surface (20C/16 hours/dark) Phakopsora pachyrhizi cDNA clone ACAC3296 5', mRNA sequence	No_hits			No_hits
gi|120497854|gb|EH226021.1|EH226021 JGI_ACAC3297.fwd ACAC Phakopsora pachyrhizi TW72-1 germinating urediniospores on water surface (20C/16 hours/dark) Phakopsora pachyrhizi cDNA clone ACAC3297 5', mRNA sequence	Hv02580	50	3e-06	No_hits
gi|120497855|gb|EH226022.1|EH226022 JGI_ACAC3339.fwd ACAC Phakopsora pachyrhizi TW72-1 germinating urediniospores on water surface (20C/16 hours/dark) Phakopsora pachyrhizi cDNA clone ACAC3339 5', mRNA sequence	No_hits			No_hits
gi|120497856|gb|EH226023.1|EH226023 JGI_ACAC3328.fwd ACAC Phakopsora pachyrhizi TW72-1 germinating urediniospores on water surface (20C/16 hours/dark) Phakopsora pachyrhizi cDNA clone ACAC3328 5', mRNA sequence	No_hits			No_hits
gi|120497857|gb|EH226024.1|EH226024 JGI_ACAC3298.rev ACAC Phakopsora pachyrhizi TW72-1 germinating urediniospores on water surface (20C/16 hours/dark) Phakopsora pachyrhizi cDNA clone ACAC3298 3', mRNA sequence	No_hits			No_hits
gi|120497858|gb|EH226025.1|EH226025 JGI_ACAC3332.rev ACAC Phakopsora pachyrhizi TW72-1 germinating urediniospores on water surface (20C/16 hours/dark) Phakopsora pachyrhizi cDNA clone ACAC3332 3', mRNA sequence	No_hits			Hv00331	171	2e-43
gi|120497859|gb|EH226026.1|EH226026 JGI_ACAC3299.rev ACAC Phakopsora pachyrhizi TW72-1 germinating urediniospores on water surface (20C/16 hours/dark) Phakopsora pachyrhizi cDNA clone ACAC3299 3', mRNA sequence	No_hits			Hv08785	88	2e-18
gi|120497860|gb|EH226027.1|EH226027 JGI_ACAC3363.rev ACAC Phakopsora pachyrhizi TW72-1 germinating urediniospores on water surface (20C/16 hours/dark) Phakopsora pachyrhizi cDNA clone ACAC3363 3', mRNA sequence	No_hits			No_hits
gi|120497861|gb|EH226028.1|EH226028 JGI_ACAC3421.fwd ACAC Phakopsora pachyrhizi TW72-1 germinating urediniospores on water surface (20C/16 hours/dark) Phakopsora pachyrhizi cDNA clone ACAC3421 5', mRNA sequence	No_hits			No_hits
gi|120497862|gb|EH226029.1|EH226029 JGI_ACAC3470.fwd ACAC Phakopsora pachyrhizi TW72-1 germinating urediniospores on water surface (20C/16 hours/dark) Phakopsora pachyrhizi cDNA clone ACAC3470 5', mRNA sequence	No_hits			No_hits
gi|120497863|gb|EH226030.1|EH226030 JGI_ACAC3611.fwd ACAC Phakopsora pachyrhizi TW72-1 germinating urediniospores on water surface (20C/16 hours/dark) Phakopsora pachyrhizi cDNA clone ACAC3611 5', mRNA sequence	No_hits			Hv08785	88	2e-18
gi|120497864|gb|EH226031.1|EH226031 JGI_ACAC3302.fwd ACAC Phakopsora pachyrhizi TW72-1 germinating urediniospores on water surface (20C/16 hours/dark) Phakopsora pachyrhizi cDNA clone ACAC3302 5', mRNA sequence	No_hits			Hv01556	145	2e-73
gi|120497865|gb|EH226032.1|EH226032 JGI_ACAC3520.fwd ACAC Phakopsora pachyrhizi TW72-1 germinating urediniospores on water surface (20C/16 hours/dark) Phakopsora pachyrhizi cDNA clone ACAC3520 5', mRNA sequence	No_hits			No_hits
gi|120497866|gb|EH226033.1|EH226033 JGI_ACAC3313.fwd ACAC Phakopsora pachyrhizi TW72-1 germinating urediniospores on water surface (20C/16 hours/dark) Phakopsora pachyrhizi cDNA clone ACAC3313 5', mRNA sequence	No_hits			No_hits
gi|120497867|gb|EH226034.1|EH226034 JGI_ACAC3301.fwd ACAC Phakopsora pachyrhizi TW72-1 germinating urediniospores on water surface (20C/16 hours/dark) Phakopsora pachyrhizi cDNA clone ACAC3301 5', mRNA sequence	No_hits			No_hits
gi|120497868|gb|EH226035.1|EH226035 JGI_ACAC3321.rev ACAC Phakopsora pachyrhizi TW72-1 germinating urediniospores on water surface (20C/16 hours/dark) Phakopsora pachyrhizi cDNA clone ACAC3321 3', mRNA sequence	No_hits			No_hits
gi|120497869|gb|EH226036.1|EH226036 JGI_ACAC3676.rev ACAC Phakopsora pachyrhizi TW72-1 germinating urediniospores on water surface (20C/16 hours/dark) Phakopsora pachyrhizi cDNA clone ACAC3676 3', mRNA sequence	No_hits			Hv01552	107	6e-53
gi|120497870|gb|EH226037.1|EH226037 JGI_ACAC3305.rev ACAC Phakopsora pachyrhizi TW72-1 germinating urediniospores on water surface (20C/16 hours/dark) Phakopsora pachyrhizi cDNA clone ACAC3305 3', mRNA sequence	No_hits			No_hits
gi|120497871|gb|EH226038.1|EH226038 JGI_ACAC3333.rev ACAC Phakopsora pachyrhizi TW72-1 germinating urediniospores on water surface (20C/16 hours/dark) Phakopsora pachyrhizi cDNA clone ACAC3333 3', mRNA sequence	No_hits			No_hits
gi|120497872|gb|EH226039.1|EH226039 JGI_ACAC3304.rev ACAC Phakopsora pachyrhizi TW72-1 germinating urediniospores on water surface (20C/16 hours/dark) Phakopsora pachyrhizi cDNA clone ACAC3304 3', mRNA sequence	No_hits			No_hits
gi|120497873|gb|EH226040.1|EH226040 JGI_ACAC3372.fwd ACAC Phakopsora pachyrhizi TW72-1 germinating urediniospores on water surface (20C/16 hours/dark) Phakopsora pachyrhizi cDNA clone ACAC3372 5', mRNA sequence	No_hits			Hv00125	93	3e-19
gi|120497874|gb|EH226041.1|EH226041 JGI_ACAC3326.rev ACAC Phakopsora pachyrhizi TW72-1 germinating urediniospores on water surface (20C/16 hours/dark) Phakopsora pachyrhizi cDNA clone ACAC3326 3', mRNA sequence	No_hits			No_hits
gi|120497875|gb|EH226042.1|EH226042 JGI_ACAC3334.fwd ACAC Phakopsora pachyrhizi TW72-1 germinating urediniospores on water surface (20C/16 hours/dark) Phakopsora pachyrhizi cDNA clone ACAC3334 5', mRNA sequence	No_hits			Hv00489	234	1e-64
gi|120497876|gb|EH226043.1|EH226043 JGI_ACAC3385.fwd ACAC Phakopsora pachyrhizi TW72-1 germinating urediniospores on water surface (20C/16 hours/dark) Phakopsora pachyrhizi cDNA clone ACAC3385 5', mRNA sequence	No_hits			No_hits
gi|120497877|gb|EH226044.1|EH226044 JGI_ACAC3308.rev ACAC Phakopsora pachyrhizi TW72-1 germinating urediniospores on water surface (20C/16 hours/dark) Phakopsora pachyrhizi cDNA clone ACAC3308 3', mRNA sequence	No_hits			No_hits
gi|120497878|gb|EH226045.1|EH226045 JGI_ACAC3309.fwd ACAC Phakopsora pachyrhizi TW72-1 germinating urediniospores on water surface (20C/16 hours/dark) Phakopsora pachyrhizi cDNA clone ACAC3309 5', mRNA sequence	No_hits			Hv08785	88	2e-18
gi|120497879|gb|EH226046.1|EH226046 JGI_ACAC3534.rev ACAC Phakopsora pachyrhizi TW72-1 germinating urediniospores on water surface (20C/16 hours/dark) Phakopsora pachyrhizi cDNA clone ACAC3534 3', mRNA sequence	No_hits			Hv01501	116	3e-27
gi|120497880|gb|EH226047.1|EH226047 JGI_ACAC3579.rev ACAC Phakopsora pachyrhizi TW72-1 germinating urediniospores on water surface (20C/16 hours/dark) Phakopsora pachyrhizi cDNA clone ACAC3579 3', mRNA sequence	No_hits			No_hits
gi|120497881|gb|EH226048.1|EH226048 JGI_ACAC3311.fwd ACAC Phakopsora pachyrhizi TW72-1 germinating urediniospores on water surface (20C/16 hours/dark) Phakopsora pachyrhizi cDNA clone ACAC3311 5', mRNA sequence	Hv01643	60	4e-09	Hv01643	233	3e-62
gi|120497882|gb|EH226049.1|EH226049 JGI_ACAC3310.rev ACAC Phakopsora pachyrhizi TW72-1 germinating urediniospores on water surface (20C/16 hours/dark) Phakopsora pachyrhizi cDNA clone ACAC3310 3', mRNA sequence	Hv00862	72	9e-13	No_hits
gi|120497883|gb|EH226050.1|EH226050 JGI_ACAC3580.rev ACAC Phakopsora pachyrhizi TW72-1 germinating urediniospores on water surface (20C/16 hours/dark) Phakopsora pachyrhizi cDNA clone ACAC3580 3', mRNA sequence	No_hits			No_hits
gi|120497884|gb|EH226051.1|EH226051 JGI_ACAC3377.fwd ACAC Phakopsora pachyrhizi TW72-1 germinating urediniospores on water surface (20C/16 hours/dark) Phakopsora pachyrhizi cDNA clone ACAC3377 5', mRNA sequence	No_hits			Hv08785	88	2e-18
gi|120497885|gb|EH226052.1|EH226052 JGI_ACAC3452.rev ACAC Phakopsora pachyrhizi TW72-1 germinating urediniospores on water surface (20C/16 hours/dark) Phakopsora pachyrhizi cDNA clone ACAC3452 3', mRNA sequence	No_hits			Hv08785	88	2e-18
gi|120497886|gb|EH226053.1|EH226053 JGI_ACAC3313.rev ACAC Phakopsora pachyrhizi TW72-1 germinating urediniospores on water surface (20C/16 hours/dark) Phakopsora pachyrhizi cDNA clone ACAC3313 3', mRNA sequence	No_hits			No_hits
gi|120497887|gb|EH226054.1|EH226054 JGI_ACAC3380.rev ACAC Phakopsora pachyrhizi TW72-1 germinating urediniospores on water surface (20C/16 hours/dark) Phakopsora pachyrhizi cDNA clone ACAC3380 3', mRNA sequence	No_hits			No_hits
gi|120497888|gb|EH226055.1|EH226055 JGI_ACAC3736.rev ACAC Phakopsora pachyrhizi TW72-1 germinating urediniospores on water surface (20C/16 hours/dark) Phakopsora pachyrhizi cDNA clone ACAC3736 3', mRNA sequence	No_hits			Hv00638	200	1e-52
gi|120497889|gb|EH226056.1|EH226056 JGI_ACAC3327.fwd ACAC Phakopsora pachyrhizi TW72-1 germinating urediniospores on water surface (20C/16 hours/dark) Phakopsora pachyrhizi cDNA clone ACAC3327 5', mRNA sequence	Hv00645	54	5e-08	No_hits
gi|120497890|gb|EH226057.1|EH226057 JGI_ACAC3328.rev ACAC Phakopsora pachyrhizi TW72-1 germinating urediniospores on water surface (20C/16 hours/dark) Phakopsora pachyrhizi cDNA clone ACAC3328 3', mRNA sequence	No_hits			No_hits
gi|120497891|gb|EH226058.1|EH226058 JGI_ACAC3316.fwd ACAC Phakopsora pachyrhizi TW72-1 germinating urediniospores on water surface (20C/16 hours/dark) Phakopsora pachyrhizi cDNA clone ACAC3316 5', mRNA sequence	No_hits			No_hits
gi|120497892|gb|EH226059.1|EH226059 JGI_ACAC3416.rev ACAC Phakopsora pachyrhizi TW72-1 germinating urediniospores on water surface (20C/16 hours/dark) Phakopsora pachyrhizi cDNA clone ACAC3416 3', mRNA sequence	No_hits			Hv08785	88	2e-18
gi|120497893|gb|EH226060.1|EH226060 JGI_ACAC3349.fwd ACAC Phakopsora pachyrhizi TW72-1 germinating urediniospores on water surface (20C/16 hours/dark) Phakopsora pachyrhizi cDNA clone ACAC3349 5', mRNA sequence	No_hits			No_hits
gi|120497894|gb|EH226061.1|EH226061 JGI_ACAC3315.fwd ACAC Phakopsora pachyrhizi TW72-1 germinating urediniospores on water surface (20C/16 hours/dark) Phakopsora pachyrhizi cDNA clone ACAC3315 5', mRNA sequence	Hv06696	58	1e-08	No_hits
gi|120497895|gb|EH226062.1|EH226062 JGI_ACAC3541.rev ACAC Phakopsora pachyrhizi TW72-1 germinating urediniospores on water surface (20C/16 hours/dark) Phakopsora pachyrhizi cDNA clone ACAC3541 3', mRNA sequence	No_hits			No_hits
gi|120497896|gb|EH226063.1|EH226063 JGI_ACAC3318.fwd ACAC Phakopsora pachyrhizi TW72-1 germinating urediniospores on water surface (20C/16 hours/dark) Phakopsora pachyrhizi cDNA clone ACAC3318 5', mRNA sequence	No_hits			Hv08785	65	2e-11
gi|120497897|gb|EH226064.1|EH226064 JGI_ACAC3320.fwd ACAC Phakopsora pachyrhizi TW72-1 germinating urediniospores on water surface (20C/16 hours/dark) Phakopsora pachyrhizi cDNA clone ACAC3320 5', mRNA sequence	No_hits			Hv08785	79	1e-15
gi|120497898|gb|EH226065.1|EH226065 JGI_ACAC3388.fwd ACAC Phakopsora pachyrhizi TW72-1 germinating urediniospores on water surface (20C/16 hours/dark) Phakopsora pachyrhizi cDNA clone ACAC3388 5', mRNA sequence	No_hits			No_hits
gi|120497899|gb|EH226066.1|EH226066 JGI_ACAC3322.rev ACAC Phakopsora pachyrhizi TW72-1 germinating urediniospores on water surface (20C/16 hours/dark) Phakopsora pachyrhizi cDNA clone ACAC3322 3', mRNA sequence	No_hits			No_hits
gi|120497900|gb|EH226067.1|EH226067 JGI_ACAC3650.rev ACAC Phakopsora pachyrhizi TW72-1 germinating urediniospores on water surface (20C/16 hours/dark) Phakopsora pachyrhizi cDNA clone ACAC3650 3', mRNA sequence	No_hits			No_hits
gi|120497901|gb|EH226068.1|EH226068 JGI_ACAC3356.rev ACAC Phakopsora pachyrhizi TW72-1 germinating urediniospores on water surface (20C/16 hours/dark) Phakopsora pachyrhizi cDNA clone ACAC3356 3', mRNA sequence	No_hits			No_hits
gi|120497902|gb|EH226069.1|EH226069 JGI_ACAC3356.fwd ACAC Phakopsora pachyrhizi TW72-1 germinating urediniospores on water surface (20C/16 hours/dark) Phakopsora pachyrhizi cDNA clone ACAC3356 5', mRNA sequence	No_hits			No_hits
gi|120497903|gb|EH226070.1|EH226070 JGI_ACAC3323.fwd ACAC Phakopsora pachyrhizi TW72-1 germinating urediniospores on water surface (20C/16 hours/dark) Phakopsora pachyrhizi cDNA clone ACAC3323 5', mRNA sequence	No_hits			Hv01188	56	9e-11
gi|120497904|gb|EH226071.1|EH226071 JGI_ACAC3326.fwd ACAC Phakopsora pachyrhizi TW72-1 germinating urediniospores on water surface (20C/16 hours/dark) Phakopsora pachyrhizi cDNA clone ACAC3326 5', mRNA sequence	No_hits			No_hits
gi|120497905|gb|EH226072.1|EH226072 JGI_ACAC3358.fwd ACAC Phakopsora pachyrhizi TW72-1 germinating urediniospores on water surface (20C/16 hours/dark) Phakopsora pachyrhizi cDNA clone ACAC3358 5', mRNA sequence	No_hits			No_hits
gi|120497906|gb|EH226073.1|EH226073 JGI_ACAC3507.rev ACAC Phakopsora pachyrhizi TW72-1 germinating urediniospores on water surface (20C/16 hours/dark) Phakopsora pachyrhizi cDNA clone ACAC3507 3', mRNA sequence	No_hits			No_hits
gi|120497907|gb|EH226074.1|EH226074 JGI_ACAC3331.fwd ACAC Phakopsora pachyrhizi TW72-1 germinating urediniospores on water surface (20C/16 hours/dark) Phakopsora pachyrhizi cDNA clone ACAC3331 5', mRNA sequence	No_hits			Hv02255	62	3e-21
gi|120497908|gb|EH226075.1|EH226075 JGI_ACAC3470.rev ACAC Phakopsora pachyrhizi TW72-1 germinating urediniospores on water surface (20C/16 hours/dark) Phakopsora pachyrhizi cDNA clone ACAC3470 3', mRNA sequence	No_hits			No_hits
gi|120497909|gb|EH226076.1|EH226076 JGI_ACAC3335.fwd ACAC Phakopsora pachyrhizi TW72-1 germinating urediniospores on water surface (20C/16 hours/dark) Phakopsora pachyrhizi cDNA clone ACAC3335 5', mRNA sequence	No_hits			No_hits
gi|120497910|gb|EH226077.1|EH226077 JGI_ACAC3478.fwd ACAC Phakopsora pachyrhizi TW72-1 germinating urediniospores on water surface (20C/16 hours/dark) Phakopsora pachyrhizi cDNA clone ACAC3478 5', mRNA sequence	Hv01433	52	8e-07	Hv01433	94	6e-40
gi|120497911|gb|EH226078.1|EH226078 JGI_ACAC3403.fwd ACAC Phakopsora pachyrhizi TW72-1 germinating urediniospores on water surface (20C/16 hours/dark) Phakopsora pachyrhizi cDNA clone ACAC3403 5', mRNA sequence	Hv00211	48	8e-06	No_hits
gi|120497912|gb|EH226079.1|EH226079 JGI_ACAC3370.rev ACAC Phakopsora pachyrhizi TW72-1 germinating urediniospores on water surface (20C/16 hours/dark) Phakopsora pachyrhizi cDNA clone ACAC3370 3', mRNA sequence	No_hits			Hv01019	106	5e-26
gi|120497913|gb|EH226080.1|EH226080 JGI_ACAC3398.rev ACAC Phakopsora pachyrhizi TW72-1 germinating urediniospores on water surface (20C/16 hours/dark) Phakopsora pachyrhizi cDNA clone ACAC3398 3', mRNA sequence	No_hits			Hv00489	87	3e-18
gi|120497914|gb|EH226081.1|EH226081 JGI_ACAC3437.fwd ACAC Phakopsora pachyrhizi TW72-1 germinating urediniospores on water surface (20C/16 hours/dark) Phakopsora pachyrhizi cDNA clone ACAC3437 5', mRNA sequence	No_hits			No_hits
gi|120497915|gb|EH226082.1|EH226082 JGI_ACAC3524.rev ACAC Phakopsora pachyrhizi TW72-1 germinating urediniospores on water surface (20C/16 hours/dark) Phakopsora pachyrhizi cDNA clone ACAC3524 3', mRNA sequence	No_hits			No_hits
gi|120497916|gb|EH226083.1|EH226083 JGI_ACAC3369.fwd ACAC Phakopsora pachyrhizi TW72-1 germinating urediniospores on water surface (20C/16 hours/dark) Phakopsora pachyrhizi cDNA clone ACAC3369 5', mRNA sequence	No_hits			Hv08785	88	1e-18
gi|120497917|gb|EH226084.1|EH226084 JGI_ACAC3366.rev ACAC Phakopsora pachyrhizi TW72-1 germinating urediniospores on water surface (20C/16 hours/dark) Phakopsora pachyrhizi cDNA clone ACAC3366 3', mRNA sequence	No_hits			Hv01686	121	3e-50
gi|120497918|gb|EH226085.1|EH226085 JGI_ACAC3440.fwd ACAC Phakopsora pachyrhizi TW72-1 germinating urediniospores on water surface (20C/16 hours/dark) Phakopsora pachyrhizi cDNA clone ACAC3440 5', mRNA sequence	No_hits			No_hits
gi|120497919|gb|EH226086.1|EH226086 JGI_ACAC3332.fwd ACAC Phakopsora pachyrhizi TW72-1 germinating urediniospores on water surface (20C/16 hours/dark) Phakopsora pachyrhizi cDNA clone ACAC3332 5', mRNA sequence	No_hits			Hv00331	170	3e-46
gi|120497920|gb|EH226087.1|EH226087 JGI_ACAC3370.fwd ACAC Phakopsora pachyrhizi TW72-1 germinating urediniospores on water surface (20C/16 hours/dark) Phakopsora pachyrhizi cDNA clone ACAC3370 5', mRNA sequence	No_hits			No_hits
gi|120497921|gb|EH226088.1|EH226088 JGI_ACAC3334.rev ACAC Phakopsora pachyrhizi TW72-1 germinating urediniospores on water surface (20C/16 hours/dark) Phakopsora pachyrhizi cDNA clone ACAC3334 3', mRNA sequence	No_hits			No_hits
gi|120497922|gb|EH226089.1|EH226089 JGI_ACAC3338.rev ACAC Phakopsora pachyrhizi TW72-1 germinating urediniospores on water surface (20C/16 hours/dark) Phakopsora pachyrhizi cDNA clone ACAC3338 3', mRNA sequence	No_hits			Hv08785	88	2e-18
gi|120497923|gb|EH226090.1|EH226090 JGI_ACAC3336.fwd ACAC Phakopsora pachyrhizi TW72-1 germinating urediniospores on water surface (20C/16 hours/dark) Phakopsora pachyrhizi cDNA clone ACAC3336 5', mRNA sequence	No_hits			Hv08785	65	2e-11
gi|120497924|gb|EH226091.1|EH226091 JGI_ACAC3336.rev ACAC Phakopsora pachyrhizi TW72-1 germinating urediniospores on water surface (20C/16 hours/dark) Phakopsora pachyrhizi cDNA clone ACAC3336 3', mRNA sequence	No_hits			Hv08785	83	7e-17
gi|120497925|gb|EH226092.1|EH226092 JGI_ACAC3449.rev ACAC Phakopsora pachyrhizi TW72-1 germinating urediniospores on water surface (20C/16 hours/dark) Phakopsora pachyrhizi cDNA clone ACAC3449 3', mRNA sequence	No_hits			No_hits
gi|120497926|gb|EH226093.1|EH226093 JGI_ACAC3372.rev ACAC Phakopsora pachyrhizi TW72-1 germinating urediniospores on water surface (20C/16 hours/dark) Phakopsora pachyrhizi cDNA clone ACAC3372 3', mRNA sequence	No_hits			No_hits
gi|120497927|gb|EH226094.1|EH226094 JGI_ACAC3374.fwd ACAC Phakopsora pachyrhizi TW72-1 germinating urediniospores on water surface (20C/16 hours/dark) Phakopsora pachyrhizi cDNA clone ACAC3374 5', mRNA sequence	No_hits			No_hits
gi|120497928|gb|EH226095.1|EH226095 JGI_ACAC3409.rev ACAC Phakopsora pachyrhizi TW72-1 germinating urediniospores on water surface (20C/16 hours/dark) Phakopsora pachyrhizi cDNA clone ACAC3409 3', mRNA sequence	No_hits			Hv08785	69	8e-13
gi|120497929|gb|EH226096.1|EH226096 JGI_ACAC3380.fwd ACAC Phakopsora pachyrhizi TW72-1 germinating urediniospores on water surface (20C/16 hours/dark) Phakopsora pachyrhizi cDNA clone ACAC3380 5', mRNA sequence	No_hits			No_hits
gi|120497930|gb|EH226097.1|EH226097 JGI_ACAC3410.rev ACAC Phakopsora pachyrhizi TW72-1 germinating urediniospores on water surface (20C/16 hours/dark) Phakopsora pachyrhizi cDNA clone ACAC3410 3', mRNA sequence	Hv00534	56	5e-08	Hv00534	166	8e-70
gi|120497931|gb|EH226098.1|EH226098 JGI_ACAC3378.fwd ACAC Phakopsora pachyrhizi TW72-1 germinating urediniospores on water surface (20C/16 hours/dark) Phakopsora pachyrhizi cDNA clone ACAC3378 5', mRNA sequence	No_hits			No_hits
gi|120497932|gb|EH226099.1|EH226099 JGI_ACAC3535.rev ACAC Phakopsora pachyrhizi TW72-1 germinating urediniospores on water surface (20C/16 hours/dark) Phakopsora pachyrhizi cDNA clone ACAC3535 3', mRNA sequence	No_hits			No_hits
gi|120497933|gb|EH226100.1|EH226100 JGI_ACAC3341.fwd ACAC Phakopsora pachyrhizi TW72-1 germinating urediniospores on water surface (20C/16 hours/dark) Phakopsora pachyrhizi cDNA clone ACAC3341 5', mRNA sequence	No_hits			No_hits
gi|120497934|gb|EH226101.1|EH226101 JGI_ACAC3382.rev ACAC Phakopsora pachyrhizi TW72-1 germinating urediniospores on water surface (20C/16 hours/dark) Phakopsora pachyrhizi cDNA clone ACAC3382 3', mRNA sequence	No_hits			Hv01019	106	2e-24
gi|120497935|gb|EH226102.1|EH226102 JGI_ACAC3377.rev ACAC Phakopsora pachyrhizi TW72-1 germinating urediniospores on water surface (20C/16 hours/dark) Phakopsora pachyrhizi cDNA clone ACAC3377 3', mRNA sequence	No_hits			Hv08785	88	2e-18
gi|120497936|gb|EH226103.1|EH226103 JGI_ACAC3489.rev ACAC Phakopsora pachyrhizi TW72-1 germinating urediniospores on water surface (20C/16 hours/dark) Phakopsora pachyrhizi cDNA clone ACAC3489 3', mRNA sequence	Hv02327	54	1e-07	Hv00697	198	5e-52
gi|120497937|gb|EH226104.1|EH226104 JGI_ACAC3355.fwd ACAC Phakopsora pachyrhizi TW72-1 germinating urediniospores on water surface (20C/16 hours/dark) Phakopsora pachyrhizi cDNA clone ACAC3355 5', mRNA sequence	No_hits			No_hits
gi|120497938|gb|EH226105.1|EH226105 JGI_ACAC3345.fwd ACAC Phakopsora pachyrhizi TW72-1 germinating urediniospores on water surface (20C/16 hours/dark) Phakopsora pachyrhizi cDNA clone ACAC3345 5', mRNA sequence	No_hits			Hv01071	297	2e-81
gi|120497939|gb|EH226106.1|EH226106 JGI_ACAC3583.rev ACAC Phakopsora pachyrhizi TW72-1 germinating urediniospores on water surface (20C/16 hours/dark) Phakopsora pachyrhizi cDNA clone ACAC3583 3', mRNA sequence	No_hits			No_hits
gi|120497940|gb|EH226107.1|EH226107 JGI_ACAC3417.rev ACAC Phakopsora pachyrhizi TW72-1 germinating urediniospores on water surface (20C/16 hours/dark) Phakopsora pachyrhizi cDNA clone ACAC3417 3', mRNA sequence	No_hits			Hv08785	79	5e-16
gi|120497941|gb|EH226108.1|EH226108 JGI_ACAC3417.fwd ACAC Phakopsora pachyrhizi TW72-1 germinating urediniospores on water surface (20C/16 hours/dark) Phakopsora pachyrhizi cDNA clone ACAC3417 5', mRNA sequence	No_hits			Hv08785	79	5e-16
gi|120497942|gb|EH226109.1|EH226109 JGI_ACAC3455.fwd ACAC Phakopsora pachyrhizi TW72-1 germinating urediniospores on water surface (20C/16 hours/dark) Phakopsora pachyrhizi cDNA clone ACAC3455 5', mRNA sequence	No_hits			Hv02120	135	7e-33
gi|120497943|gb|EH226110.1|EH226110 JGI_ACAC3351.fwd ACAC Phakopsora pachyrhizi TW72-1 germinating urediniospores on water surface (20C/16 hours/dark) Phakopsora pachyrhizi cDNA clone ACAC3351 5', mRNA sequence	No_hits			Hv08785	88	2e-18
gi|120497944|gb|EH226111.1|EH226111 JGI_ACAC3353.fwd ACAC Phakopsora pachyrhizi TW72-1 germinating urediniospores on water surface (20C/16 hours/dark) Phakopsora pachyrhizi cDNA clone ACAC3353 5', mRNA sequence	No_hits			Hv00125	93	4e-19
gi|120497945|gb|EH226112.1|EH226112 JGI_ACAC3385.rev ACAC Phakopsora pachyrhizi TW72-1 germinating urediniospores on water surface (20C/16 hours/dark) Phakopsora pachyrhizi cDNA clone ACAC3385 3', mRNA sequence	No_hits			No_hits
gi|120497946|gb|EH226113.1|EH226113 JGI_ACAC3429.rev ACAC Phakopsora pachyrhizi TW72-1 germinating urediniospores on water surface (20C/16 hours/dark) Phakopsora pachyrhizi cDNA clone ACAC3429 3', mRNA sequence	No_hits			No_hits
gi|120497947|gb|EH226114.1|EH226114 JGI_ACAC3547.rev ACAC Phakopsora pachyrhizi TW72-1 germinating urediniospores on water surface (20C/16 hours/dark) Phakopsora pachyrhizi cDNA clone ACAC3547 3', mRNA sequence	No_hits			Hv01278	117	2e-27
gi|120497948|gb|EH226115.1|EH226115 JGI_ACAC3354.fwd ACAC Phakopsora pachyrhizi TW72-1 germinating urediniospores on water surface (20C/16 hours/dark) Phakopsora pachyrhizi cDNA clone ACAC3354 5', mRNA sequence	No_hits			Hv00125	93	2e-27
gi|120497949|gb|EH226116.1|EH226116 JGI_ACAC3353.rev ACAC Phakopsora pachyrhizi TW72-1 germinating urediniospores on water surface (20C/16 hours/dark) Phakopsora pachyrhizi cDNA clone ACAC3353 3', mRNA sequence	No_hits			No_hits
gi|120497950|gb|EH226117.1|EH226117 JGI_ACAC3593.fwd ACAC Phakopsora pachyrhizi TW72-1 germinating urediniospores on water surface (20C/16 hours/dark) Phakopsora pachyrhizi cDNA clone ACAC3593 5', mRNA sequence	No_hits			Hv08785	88	2e-18
gi|120497951|gb|EH226118.1|EH226118 JGI_ACAC3354.rev ACAC Phakopsora pachyrhizi TW72-1 germinating urediniospores on water surface (20C/16 hours/dark) Phakopsora pachyrhizi cDNA clone ACAC3354 3', mRNA sequence	No_hits			No_hits
gi|120497952|gb|EH226119.1|EH226119 JGI_ACAC3359.rev ACAC Phakopsora pachyrhizi TW72-1 germinating urediniospores on water surface (20C/16 hours/dark) Phakopsora pachyrhizi cDNA clone ACAC3359 3', mRNA sequence	No_hits			No_hits
gi|120497953|gb|EH226120.1|EH226120 JGI_ACAC3439.fwd ACAC Phakopsora pachyrhizi TW72-1 germinating urediniospores on water surface (20C/16 hours/dark) Phakopsora pachyrhizi cDNA clone ACAC3439 5', mRNA sequence	No_hits			Hv00730	173	2e-44
gi|120497954|gb|EH226121.1|EH226121 JGI_ACAC3548.fwd ACAC Phakopsora pachyrhizi TW72-1 germinating urediniospores on water surface (20C/16 hours/dark) Phakopsora pachyrhizi cDNA clone ACAC3548 5', mRNA sequence	No_hits			No_hits
gi|120497955|gb|EH226122.1|EH226122 JGI_ACAC3530.fwd ACAC Phakopsora pachyrhizi TW72-1 germinating urediniospores on water surface (20C/16 hours/dark) Phakopsora pachyrhizi cDNA clone ACAC3530 5', mRNA sequence	No_hits			No_hits
gi|120497956|gb|EH226123.1|EH226123 JGI_ACAC3367.fwd ACAC Phakopsora pachyrhizi TW72-1 germinating urediniospores on water surface (20C/16 hours/dark) Phakopsora pachyrhizi cDNA clone ACAC3367 5', mRNA sequence	Hv00240	180	1e-45	Hv00240	409	1e-115
gi|120497957|gb|EH226124.1|EH226124 JGI_ACAC3390.rev ACAC Phakopsora pachyrhizi TW72-1 germinating urediniospores on water surface (20C/16 hours/dark) Phakopsora pachyrhizi cDNA clone ACAC3390 3', mRNA sequence	No_hits			Hv08785	88	2e-18
gi|120497958|gb|EH226125.1|EH226125 JGI_ACAC3390.fwd ACAC Phakopsora pachyrhizi TW72-1 germinating urediniospores on water surface (20C/16 hours/dark) Phakopsora pachyrhizi cDNA clone ACAC3390 5', mRNA sequence	No_hits			Hv08785	65	2e-11
gi|120497959|gb|EH226126.1|EH226126 JGI_ACAC3357.rev ACAC Phakopsora pachyrhizi TW72-1 germinating urediniospores on water surface (20C/16 hours/dark) Phakopsora pachyrhizi cDNA clone ACAC3357 3', mRNA sequence	No_hits			No_hits
gi|120497960|gb|EH226127.1|EH226127 JGI_ACAC3360.fwd ACAC Phakopsora pachyrhizi TW72-1 germinating urediniospores on water surface (20C/16 hours/dark) Phakopsora pachyrhizi cDNA clone ACAC3360 5', mRNA sequence	No_hits			No_hits
gi|120497961|gb|EH226128.1|EH226128 JGI_ACAC3433.rev ACAC Phakopsora pachyrhizi TW72-1 germinating urediniospores on water surface (20C/16 hours/dark) Phakopsora pachyrhizi cDNA clone ACAC3433 3', mRNA sequence	No_hits			No_hits
gi|120497962|gb|EH226129.1|EH226129 JGI_ACAC3362.fwd ACAC Phakopsora pachyrhizi TW72-1 germinating urediniospores on water surface (20C/16 hours/dark) Phakopsora pachyrhizi cDNA clone ACAC3362 5', mRNA sequence	No_hits			No_hits
gi|120497963|gb|EH226130.1|EH226130 JGI_ACAC3656.rev ACAC Phakopsora pachyrhizi TW72-1 germinating urediniospores on water surface (20C/16 hours/dark) Phakopsora pachyrhizi cDNA clone ACAC3656 3', mRNA sequence	No_hits			No_hits
gi|120497964|gb|EH226131.1|EH226131 JGI_ACAC3468.fwd ACAC Phakopsora pachyrhizi TW72-1 germinating urediniospores on water surface (20C/16 hours/dark) Phakopsora pachyrhizi cDNA clone ACAC3468 5', mRNA sequence	No_hits			No_hits
gi|120497965|gb|EH226132.1|EH226132 JGI_ACAC3364.rev ACAC Phakopsora pachyrhizi TW72-1 germinating urediniospores on water surface (20C/16 hours/dark) Phakopsora pachyrhizi cDNA clone ACAC3364 3', mRNA sequence	No_hits			Hv08785	88	2e-18
gi|120497966|gb|EH226133.1|EH226133 JGI_ACAC3397.rev ACAC Phakopsora pachyrhizi TW72-1 germinating urediniospores on water surface (20C/16 hours/dark) Phakopsora pachyrhizi cDNA clone ACAC3397 3', mRNA sequence	No_hits			Hv01278	117	3e-27
gi|120497967|gb|EH226134.1|EH226134 JGI_ACAC3436.rev ACAC Phakopsora pachyrhizi TW72-1 germinating urediniospores on water surface (20C/16 hours/dark) Phakopsora pachyrhizi cDNA clone ACAC3436 3', mRNA sequence	No_hits			No_hits
gi|120497968|gb|EH226135.1|EH226135 JGI_ACAC3365.fwd ACAC Phakopsora pachyrhizi TW72-1 germinating urediniospores on water surface (20C/16 hours/dark) Phakopsora pachyrhizi cDNA clone ACAC3365 5', mRNA sequence	No_hits			No_hits
gi|120497969|gb|EH226136.1|EH226136 JGI_ACAC3365.rev ACAC Phakopsora pachyrhizi TW72-1 germinating urediniospores on water surface (20C/16 hours/dark) Phakopsora pachyrhizi cDNA clone ACAC3365 3', mRNA sequence	No_hits			No_hits
gi|120497970|gb|EH226137.1|EH226137 JGI_ACAC3373.rev ACAC Phakopsora pachyrhizi TW72-1 germinating urediniospores on water surface (20C/16 hours/dark) Phakopsora pachyrhizi cDNA clone ACAC3373 3', mRNA sequence	No_hits			No_hits
gi|120497971|gb|EH226138.1|EH226138 JGI_ACAC3478.rev ACAC Phakopsora pachyrhizi TW72-1 germinating urediniospores on water surface (20C/16 hours/dark) Phakopsora pachyrhizi cDNA clone ACAC3478 3', mRNA sequence	No_hits			Hv07392	125	1e-34
gi|120497972|gb|EH226139.1|EH226139 JGI_ACAC3364.fwd ACAC Phakopsora pachyrhizi TW72-1 germinating urediniospores on water surface (20C/16 hours/dark) Phakopsora pachyrhizi cDNA clone ACAC3364 5', mRNA sequence	No_hits			Hv08785	88	2e-18
gi|120497973|gb|EH226140.1|EH226140 JGI_ACAC3670.rev ACAC Phakopsora pachyrhizi TW72-1 germinating urediniospores on water surface (20C/16 hours/dark) Phakopsora pachyrhizi cDNA clone ACAC3670 3', mRNA sequence	No_hits			Hv08785	97	4e-21
gi|120497974|gb|EH226141.1|EH226141 JGI_ACAC3401.fwd ACAC Phakopsora pachyrhizi TW72-1 germinating urediniospores on water surface (20C/16 hours/dark) Phakopsora pachyrhizi cDNA clone ACAC3401 5', mRNA sequence	No_hits			No_hits
gi|120497975|gb|EH226142.1|EH226142 JGI_ACAC3400.fwd ACAC Phakopsora pachyrhizi TW72-1 germinating urediniospores on water surface (20C/16 hours/dark) Phakopsora pachyrhizi cDNA clone ACAC3400 5', mRNA sequence	No_hits			No_hits
gi|120497976|gb|EH226143.1|EH226143 JGI_ACAC3521.fwd ACAC Phakopsora pachyrhizi TW72-1 germinating urediniospores on water surface (20C/16 hours/dark) Phakopsora pachyrhizi cDNA clone ACAC3521 5', mRNA sequence	No_hits			No_hits
gi|120497977|gb|EH226144.1|EH226144 JGI_ACAC3402.fwd ACAC Phakopsora pachyrhizi TW72-1 germinating urediniospores on water surface (20C/16 hours/dark) Phakopsora pachyrhizi cDNA clone ACAC3402 5', mRNA sequence	No_hits			Hv08785	87	4e-18
gi|120497978|gb|EH226145.1|EH226145 JGI_ACAC3451.rev ACAC Phakopsora pachyrhizi TW72-1 germinating urediniospores on water surface (20C/16 hours/dark) Phakopsora pachyrhizi cDNA clone ACAC3451 3', mRNA sequence	No_hits			No_hits
gi|120497979|gb|EH226146.1|EH226146 JGI_ACAC3443.rev ACAC Phakopsora pachyrhizi TW72-1 germinating urediniospores on water surface (20C/16 hours/dark) Phakopsora pachyrhizi cDNA clone ACAC3443 3', mRNA sequence	No_hits			No_hits
gi|120497980|gb|EH226147.1|EH226147 JGI_ACAC3404.rev ACAC Phakopsora pachyrhizi TW72-1 germinating urediniospores on water surface (20C/16 hours/dark) Phakopsora pachyrhizi cDNA clone ACAC3404 3', mRNA sequence	No_hits			No_hits
gi|120497981|gb|EH226148.1|EH226148 JGI_ACAC3371.rev ACAC Phakopsora pachyrhizi TW72-1 germinating urediniospores on water surface (20C/16 hours/dark) Phakopsora pachyrhizi cDNA clone ACAC3371 3', mRNA sequence	No_hits			No_hits
gi|120497982|gb|EH226149.1|EH226149 JGI_ACAC3408.fwd ACAC Phakopsora pachyrhizi TW72-1 germinating urediniospores on water surface (20C/16 hours/dark) Phakopsora pachyrhizi cDNA clone ACAC3408 5', mRNA sequence	No_hits			No_hits
gi|120497983|gb|EH226150.1|EH226150 JGI_ACAC3432.rev ACAC Phakopsora pachyrhizi TW72-1 germinating urediniospores on water surface (20C/16 hours/dark) Phakopsora pachyrhizi cDNA clone ACAC3432 3', mRNA sequence	No_hits			No_hits
gi|120497984|gb|EH226151.1|EH226151 JGI_ACAC3444.rev ACAC Phakopsora pachyrhizi TW72-1 germinating urediniospores on water surface (20C/16 hours/dark) Phakopsora pachyrhizi cDNA clone ACAC3444 3', mRNA sequence	No_hits			No_hits
gi|120497985|gb|EH226152.1|EH226152 JGI_ACAC3447.fwd ACAC Phakopsora pachyrhizi TW72-1 germinating urediniospores on water surface (20C/16 hours/dark) Phakopsora pachyrhizi cDNA clone ACAC3447 5', mRNA sequence	No_hits			No_hits
gi|120497986|gb|EH226153.1|EH226153 JGI_ACAC3406.fwd ACAC Phakopsora pachyrhizi TW72-1 germinating urediniospores on water surface (20C/16 hours/dark) Phakopsora pachyrhizi cDNA clone ACAC3406 5', mRNA sequence	No_hits			No_hits
gi|120497987|gb|EH226154.1|EH226154 JGI_ACAC3483.fwd ACAC Phakopsora pachyrhizi TW72-1 germinating urediniospores on water surface (20C/16 hours/dark) Phakopsora pachyrhizi cDNA clone ACAC3483 5', mRNA sequence	No_hits			No_hits
gi|120497988|gb|EH226155.1|EH226155 JGI_ACAC3373.fwd ACAC Phakopsora pachyrhizi TW72-1 germinating urediniospores on water surface (20C/16 hours/dark) Phakopsora pachyrhizi cDNA clone ACAC3373 5', mRNA sequence	No_hits			No_hits
gi|120497989|gb|EH226156.1|EH226156 JGI_ACAC3412.fwd ACAC Phakopsora pachyrhizi TW72-1 germinating urediniospores on water surface (20C/16 hours/dark) Phakopsora pachyrhizi cDNA clone ACAC3412 5', mRNA sequence	No_hits			No_hits
gi|120497990|gb|EH226157.1|EH226157 JGI_ACAC3376.rev ACAC Phakopsora pachyrhizi TW72-1 germinating urediniospores on water surface (20C/16 hours/dark) Phakopsora pachyrhizi cDNA clone ACAC3376 3', mRNA sequence	No_hits			No_hits
gi|120497991|gb|EH226158.1|EH226158 JGI_ACAC3450.rev ACAC Phakopsora pachyrhizi TW72-1 germinating urediniospores on water surface (20C/16 hours/dark) Phakopsora pachyrhizi cDNA clone ACAC3450 3', mRNA sequence	No_hits			No_hits
gi|120497992|gb|EH226159.1|EH226159 JGI_ACAC3410.fwd ACAC Phakopsora pachyrhizi TW72-1 germinating urediniospores on water surface (20C/16 hours/dark) Phakopsora pachyrhizi cDNA clone ACAC3410 5', mRNA sequence	No_hits			No_hits
gi|120497993|gb|EH226160.1|EH226160 JGI_ACAC3375.fwd ACAC Phakopsora pachyrhizi TW72-1 germinating urediniospores on water surface (20C/16 hours/dark) Phakopsora pachyrhizi cDNA clone ACAC3375 5', mRNA sequence	No_hits			No_hits
gi|120497994|gb|EH226161.1|EH226161 JGI_ACAC3378.rev ACAC Phakopsora pachyrhizi TW72-1 germinating urediniospores on water surface (20C/16 hours/dark) Phakopsora pachyrhizi cDNA clone ACAC3378 3', mRNA sequence	No_hits			No_hits
gi|120497995|gb|EH226162.1|EH226162 JGI_ACAC3411.fwd ACAC Phakopsora pachyrhizi TW72-1 germinating urediniospores on water surface (20C/16 hours/dark) Phakopsora pachyrhizi cDNA clone ACAC3411 5', mRNA sequence	No_hits			No_hits
gi|120497996|gb|EH226163.1|EH226163 JGI_ACAC3379.rev ACAC Phakopsora pachyrhizi TW72-1 germinating urediniospores on water surface (20C/16 hours/dark) Phakopsora pachyrhizi cDNA clone ACAC3379 3', mRNA sequence	No_hits			No_hits
gi|120497997|gb|EH226164.1|EH226164 JGI_ACAC3585.rev ACAC Phakopsora pachyrhizi TW72-1 germinating urediniospores on water surface (20C/16 hours/dark) Phakopsora pachyrhizi cDNA clone ACAC3585 3', mRNA sequence	No_hits			No_hits
gi|120497998|gb|EH226165.1|EH226165 JGI_ACAC3472.fwd ACAC Phakopsora pachyrhizi TW72-1 germinating urediniospores on water surface (20C/16 hours/dark) Phakopsora pachyrhizi cDNA clone ACAC3472 5', mRNA sequence	No_hits			No_hits
gi|120497999|gb|EH226166.1|EH226166 JGI_ACAC3384.rev ACAC Phakopsora pachyrhizi TW72-1 germinating urediniospores on water surface (20C/16 hours/dark) Phakopsora pachyrhizi cDNA clone ACAC3384 3', mRNA sequence	No_hits			No_hits
gi|120498000|gb|EH226167.1|EH226167 JGI_ACAC3381.fwd ACAC Phakopsora pachyrhizi TW72-1 germinating urediniospores on water surface (20C/16 hours/dark) Phakopsora pachyrhizi cDNA clone ACAC3381 5', mRNA sequence	No_hits			Hv08785	79	5e-16
gi|120498001|gb|EH226168.1|EH226168 JGI_ACAC3416.fwd ACAC Phakopsora pachyrhizi TW72-1 germinating urediniospores on water surface (20C/16 hours/dark) Phakopsora pachyrhizi cDNA clone ACAC3416 5', mRNA sequence	No_hits			Hv08785	88	2e-18
gi|120498002|gb|EH226169.1|EH226169 JGI_ACAC3702.rev ACAC Phakopsora pachyrhizi TW72-1 germinating urediniospores on water surface (20C/16 hours/dark) Phakopsora pachyrhizi cDNA clone ACAC3702 3', mRNA sequence	No_hits			Hv08785	88	2e-18
gi|120498003|gb|EH226170.1|EH226170 JGI_ACAC3454.fwd ACAC Phakopsora pachyrhizi TW72-1 germinating urediniospores on water surface (20C/16 hours/dark) Phakopsora pachyrhizi cDNA clone ACAC3454 5', mRNA sequence	No_hits			No_hits
gi|120498004|gb|EH226171.1|EH226171 JGI_ACAC3419.fwd ACAC Phakopsora pachyrhizi TW72-1 germinating urediniospores on water surface (20C/16 hours/dark) Phakopsora pachyrhizi cDNA clone ACAC3419 5', mRNA sequence	No_hits			No_hits
gi|120498005|gb|EH226172.1|EH226172 JGI_ACAC3456.fwd ACAC Phakopsora pachyrhizi TW72-1 germinating urediniospores on water surface (20C/16 hours/dark) Phakopsora pachyrhizi cDNA clone ACAC3456 5', mRNA sequence	No_hits			Hv08785	64	3e-11
gi|120498006|gb|EH226173.1|EH226173 JGI_ACAC3543.rev ACAC Phakopsora pachyrhizi TW72-1 germinating urediniospores on water surface (20C/16 hours/dark) Phakopsora pachyrhizi cDNA clone ACAC3543 3', mRNA sequence	No_hits			No_hits
gi|120498007|gb|EH226174.1|EH226174 JGI_ACAC3387.fwd ACAC Phakopsora pachyrhizi TW72-1 germinating urediniospores on water surface (20C/16 hours/dark) Phakopsora pachyrhizi cDNA clone ACAC3387 5', mRNA sequence	No_hits			No_hits
gi|120498008|gb|EH226175.1|EH226175 JGI_ACAC3418.fwd ACAC Phakopsora pachyrhizi TW72-1 germinating urediniospores on water surface (20C/16 hours/dark) Phakopsora pachyrhizi cDNA clone ACAC3418 5', mRNA sequence	No_hits			No_hits
gi|120498009|gb|EH226176.1|EH226176 JGI_ACAC3421.rev ACAC Phakopsora pachyrhizi TW72-1 germinating urediniospores on water surface (20C/16 hours/dark) Phakopsora pachyrhizi cDNA clone ACAC3421 3', mRNA sequence	No_hits			No_hits
gi|120498010|gb|EH226177.1|EH226177 JGI_ACAC3386.fwd ACAC Phakopsora pachyrhizi TW72-1 germinating urediniospores on water surface (20C/16 hours/dark) Phakopsora pachyrhizi cDNA clone ACAC3386 5', mRNA sequence	No_hits			No_hits
gi|120498011|gb|EH226178.1|EH226178 JGI_ACAC3592.rev ACAC Phakopsora pachyrhizi TW72-1 germinating urediniospores on water surface (20C/16 hours/dark) Phakopsora pachyrhizi cDNA clone ACAC3592 3', mRNA sequence	No_hits			No_hits
gi|120498012|gb|EH226179.1|EH226179 JGI_ACAC3551.fwd ACAC Phakopsora pachyrhizi TW72-1 germinating urediniospores on water surface (20C/16 hours/dark) Phakopsora pachyrhizi cDNA clone ACAC3551 5', mRNA sequence	No_hits			Hv01678	88	9e-19
gi|120498013|gb|EH226180.1|EH226180 JGI_ACAC3645.fwd ACAC Phakopsora pachyrhizi TW72-1 germinating urediniospores on water surface (20C/16 hours/dark) Phakopsora pachyrhizi cDNA clone ACAC3645 5', mRNA sequence	No_hits			No_hits
gi|120498014|gb|EH226181.1|EH226181 JGI_ACAC3389.rev ACAC Phakopsora pachyrhizi TW72-1 germinating urediniospores on water surface (20C/16 hours/dark) Phakopsora pachyrhizi cDNA clone ACAC3389 3', mRNA sequence	No_hits			Hv08785	88	2e-18
gi|120498015|gb|EH226182.1|EH226182 JGI_ACAC3652.fwd ACAC Phakopsora pachyrhizi TW72-1 germinating urediniospores on water surface (20C/16 hours/dark) Phakopsora pachyrhizi cDNA clone ACAC3652 5', mRNA sequence	No_hits			Hv06613	118	3e-27
gi|120498016|gb|EH226183.1|EH226183 JGI_ACAC3475.rev ACAC Phakopsora pachyrhizi TW72-1 germinating urediniospores on water surface (20C/16 hours/dark) Phakopsora pachyrhizi cDNA clone ACAC3475 3', mRNA sequence	No_hits			Hv08785	75	9e-15
gi|120498017|gb|EH226184.1|EH226184 JGI_ACAC3389.fwd ACAC Phakopsora pachyrhizi TW72-1 germinating urediniospores on water surface (20C/16 hours/dark) Phakopsora pachyrhizi cDNA clone ACAC3389 5', mRNA sequence	No_hits			No_hits
gi|120498018|gb|EH226185.1|EH226185 JGI_ACAC3426.fwd ACAC Phakopsora pachyrhizi TW72-1 germinating urediniospores on water surface (20C/16 hours/dark) Phakopsora pachyrhizi cDNA clone ACAC3426 5', mRNA sequence	No_hits			Hv00250	230	1e-61
gi|120498019|gb|EH226186.1|EH226186 JGI_ACAC3391.rev ACAC Phakopsora pachyrhizi TW72-1 germinating urediniospores on water surface (20C/16 hours/dark) Phakopsora pachyrhizi cDNA clone ACAC3391 3', mRNA sequence	No_hits			Hv01710	93	3e-28
gi|120498020|gb|EH226187.1|EH226187 JGI_ACAC3432.fwd ACAC Phakopsora pachyrhizi TW72-1 germinating urediniospores on water surface (20C/16 hours/dark) Phakopsora pachyrhizi cDNA clone ACAC3432 5', mRNA sequence	No_hits			No_hits
gi|120498021|gb|EH226188.1|EH226188 JGI_ACAC3392.fwd ACAC Phakopsora pachyrhizi TW72-1 germinating urediniospores on water surface (20C/16 hours/dark) Phakopsora pachyrhizi cDNA clone ACAC3392 5', mRNA sequence	No_hits			Hv00489	73	5e-14
gi|120498022|gb|EH226189.1|EH226189 JGI_ACAC3465.rev ACAC Phakopsora pachyrhizi TW72-1 germinating urediniospores on water surface (20C/16 hours/dark) Phakopsora pachyrhizi cDNA clone ACAC3465 3', mRNA sequence	No_hits			No_hits
gi|120498023|gb|EH226190.1|EH226190 JGI_ACAC3402.rev ACAC Phakopsora pachyrhizi TW72-1 germinating urediniospores on water surface (20C/16 hours/dark) Phakopsora pachyrhizi cDNA clone ACAC3402 3', mRNA sequence	No_hits			Hv08785	88	2e-18
gi|120498024|gb|EH226191.1|EH226191 JGI_ACAC3505.fwd ACAC Phakopsora pachyrhizi TW72-1 germinating urediniospores on water surface (20C/16 hours/dark) Phakopsora pachyrhizi cDNA clone ACAC3505 5', mRNA sequence	No_hits			No_hits
gi|120498025|gb|EH226192.1|EH226192 JGI_ACAC3401.rev ACAC Phakopsora pachyrhizi TW72-1 germinating urediniospores on water surface (20C/16 hours/dark) Phakopsora pachyrhizi cDNA clone ACAC3401 3', mRNA sequence	No_hits			No_hits
gi|120498026|gb|EH226193.1|EH226193 JGI_ACAC3556.rev ACAC Phakopsora pachyrhizi TW72-1 germinating urediniospores on water surface (20C/16 hours/dark) Phakopsora pachyrhizi cDNA clone ACAC3556 3', mRNA sequence	No_hits			No_hits
gi|120498027|gb|EH226194.1|EH226194 JGI_ACAC3392.rev ACAC Phakopsora pachyrhizi TW72-1 germinating urediniospores on water surface (20C/16 hours/dark) Phakopsora pachyrhizi cDNA clone ACAC3392 3', mRNA sequence	No_hits			No_hits
gi|120498028|gb|EH226195.1|EH226195 JGI_ACAC3394.rev ACAC Phakopsora pachyrhizi TW72-1 germinating urediniospores on water surface (20C/16 hours/dark) Phakopsora pachyrhizi cDNA clone ACAC3394 3', mRNA sequence	No_hits			No_hits
gi|120498029|gb|EH226196.1|EH226196 JGI_ACAC3812.rev ACAC Phakopsora pachyrhizi TW72-1 germinating urediniospores on water surface (20C/16 hours/dark) Phakopsora pachyrhizi cDNA clone ACAC3812 3', mRNA sequence	No_hits			No_hits
gi|120498030|gb|EH226197.1|EH226197 JGI_ACAC3395.rev ACAC Phakopsora pachyrhizi TW72-1 germinating urediniospores on water surface (20C/16 hours/dark) Phakopsora pachyrhizi cDNA clone ACAC3395 3', mRNA sequence	No_hits			Hv02012	63	5e-11
gi|120498031|gb|EH226198.1|EH226198 JGI_ACAC3395.fwd ACAC Phakopsora pachyrhizi TW72-1 germinating urediniospores on water surface (20C/16 hours/dark) Phakopsora pachyrhizi cDNA clone ACAC3395 5', mRNA sequence	No_hits			Hv02012	63	5e-11
gi|120498032|gb|EH226199.1|EH226199 JGI_ACAC3467.fwd ACAC Phakopsora pachyrhizi TW72-1 germinating urediniospores on water surface (20C/16 hours/dark) Phakopsora pachyrhizi cDNA clone ACAC3467 5', mRNA sequence	No_hits			No_hits
gi|120498033|gb|EH226200.1|EH226200 JGI_ACAC3396.fwd ACAC Phakopsora pachyrhizi TW72-1 germinating urediniospores on water surface (20C/16 hours/dark) Phakopsora pachyrhizi cDNA clone ACAC3396 5', mRNA sequence	No_hits			No_hits
gi|120498034|gb|EH226201.1|EH226201 JGI_ACAC3434.fwd ACAC Phakopsora pachyrhizi TW72-1 germinating urediniospores on water surface (20C/16 hours/dark) Phakopsora pachyrhizi cDNA clone ACAC3434 5', mRNA sequence	No_hits			No_hits
gi|120498035|gb|EH226202.1|EH226202 JGI_ACAC3446.fwd ACAC Phakopsora pachyrhizi TW72-1 germinating urediniospores on water surface (20C/16 hours/dark) Phakopsora pachyrhizi cDNA clone ACAC3446 5', mRNA sequence	Hv00350	163	3e-40	Hv00350	308	9e-85
gi|120498036|gb|EH226203.1|EH226203 JGI_ACAC3659.fwd ACAC Phakopsora pachyrhizi TW72-1 germinating urediniospores on water surface (20C/16 hours/dark) Phakopsora pachyrhizi cDNA clone ACAC3659 5', mRNA sequence	No_hits			No_hits
gi|120498037|gb|EH226204.1|EH226204 JGI_ACAC3660.fwd ACAC Phakopsora pachyrhizi TW72-1 germinating urediniospores on water surface (20C/16 hours/dark) Phakopsora pachyrhizi cDNA clone ACAC3660 5', mRNA sequence	No_hits			No_hits
gi|120498038|gb|EH226205.1|EH226205 JGI_ACAC3438.fwd ACAC Phakopsora pachyrhizi TW72-1 germinating urediniospores on water surface (20C/16 hours/dark) Phakopsora pachyrhizi cDNA clone ACAC3438 5', mRNA sequence	No_hits			No_hits
gi|120498039|gb|EH226206.1|EH226206 JGI_ACAC3439.rev ACAC Phakopsora pachyrhizi TW72-1 germinating urediniospores on water surface (20C/16 hours/dark) Phakopsora pachyrhizi cDNA clone ACAC3439 3', mRNA sequence	No_hits			No_hits
gi|120498040|gb|EH226207.1|EH226207 JGI_ACAC3566.fwd ACAC Phakopsora pachyrhizi TW72-1 germinating urediniospores on water surface (20C/16 hours/dark) Phakopsora pachyrhizi cDNA clone ACAC3566 5', mRNA sequence	No_hits			No_hits
gi|120498041|gb|EH226208.1|EH226208 JGI_ACAC3664.rev ACAC Phakopsora pachyrhizi TW72-1 germinating urediniospores on water surface (20C/16 hours/dark) Phakopsora pachyrhizi cDNA clone ACAC3664 3', mRNA sequence	No_hits			Hv00008	94	2e-22
gi|120498042|gb|EH226209.1|EH226209 JGI_ACAC3440.rev ACAC Phakopsora pachyrhizi TW72-1 germinating urediniospores on water surface (20C/16 hours/dark) Phakopsora pachyrhizi cDNA clone ACAC3440 3', mRNA sequence	No_hits			No_hits
gi|120498043|gb|EH226210.1|EH226210 JGI_ACAC3423.rev ACAC Phakopsora pachyrhizi TW72-1 germinating urediniospores on water surface (20C/16 hours/dark) Phakopsora pachyrhizi cDNA clone ACAC3423 3', mRNA sequence	No_hits			No_hits
gi|120498044|gb|EH226211.1|EH226211 JGI_ACAC3527.rev ACAC Phakopsora pachyrhizi TW72-1 germinating urediniospores on water surface (20C/16 hours/dark) Phakopsora pachyrhizi cDNA clone ACAC3527 3', mRNA sequence	No_hits			No_hits
gi|120498045|gb|EH226212.1|EH226212 JGI_ACAC3442.fwd ACAC Phakopsora pachyrhizi TW72-1 germinating urediniospores on water surface (20C/16 hours/dark) Phakopsora pachyrhizi cDNA clone ACAC3442 5', mRNA sequence	No_hits			No_hits
gi|120498046|gb|EH226213.1|EH226213 JGI_ACAC3480.rev ACAC Phakopsora pachyrhizi TW72-1 germinating urediniospores on water surface (20C/16 hours/dark) Phakopsora pachyrhizi cDNA clone ACAC3480 3', mRNA sequence	Hv05367	52	8e-07	No_hits
gi|120498047|gb|EH226214.1|EH226214 JGI_ACAC3450.fwd ACAC Phakopsora pachyrhizi TW72-1 germinating urediniospores on water surface (20C/16 hours/dark) Phakopsora pachyrhizi cDNA clone ACAC3450 5', mRNA sequence	No_hits			No_hits
gi|120498048|gb|EH226215.1|EH226215 JGI_ACAC3522.fwd ACAC Phakopsora pachyrhizi TW72-1 germinating urediniospores on water surface (20C/16 hours/dark) Phakopsora pachyrhizi cDNA clone ACAC3522 5', mRNA sequence	No_hits			Hv00198	248	7e-90
gi|120498049|gb|EH226216.1|EH226216 JGI_ACAC3405.rev ACAC Phakopsora pachyrhizi TW72-1 germinating urediniospores on water surface (20C/16 hours/dark) Phakopsora pachyrhizi cDNA clone ACAC3405 3', mRNA sequence	No_hits			Hv00258	164	2e-41
gi|120498050|gb|EH226217.1|EH226217 JGI_ACAC3443.fwd ACAC Phakopsora pachyrhizi TW72-1 germinating urediniospores on water surface (20C/16 hours/dark) Phakopsora pachyrhizi cDNA clone ACAC3443 5', mRNA sequence	No_hits			No_hits
gi|120498051|gb|EH226218.1|EH226218 JGI_ACAC3481.rev ACAC Phakopsora pachyrhizi TW72-1 germinating urediniospores on water surface (20C/16 hours/dark) Phakopsora pachyrhizi cDNA clone ACAC3481 3', mRNA sequence	No_hits			Hv06651	85	2e-17
gi|120498052|gb|EH226219.1|EH226219 JGI_ACAC3406.rev ACAC Phakopsora pachyrhizi TW72-1 germinating urediniospores on water surface (20C/16 hours/dark) Phakopsora pachyrhizi cDNA clone ACAC3406 3', mRNA sequence	No_hits			No_hits
gi|120498053|gb|EH226220.1|EH226220 JGI_ACAC3407.rev ACAC Phakopsora pachyrhizi TW72-1 germinating urediniospores on water surface (20C/16 hours/dark) Phakopsora pachyrhizi cDNA clone ACAC3407 3', mRNA sequence	No_hits			Hv04474	75	1e-33
gi|120498054|gb|EH226221.1|EH226221 JGI_ACAC3481.fwd ACAC Phakopsora pachyrhizi TW72-1 germinating urediniospores on water surface (20C/16 hours/dark) Phakopsora pachyrhizi cDNA clone ACAC3481 5', mRNA sequence	No_hits			No_hits
gi|120498055|gb|EH226222.1|EH226222 JGI_ACAC3405.fwd ACAC Phakopsora pachyrhizi TW72-1 germinating urediniospores on water surface (20C/16 hours/dark) Phakopsora pachyrhizi cDNA clone ACAC3405 5', mRNA sequence	No_hits			Hv00258	159	7e-40
gi|120498056|gb|EH226223.1|EH226223 JGI_ACAC3408.rev ACAC Phakopsora pachyrhizi TW72-1 germinating urediniospores on water surface (20C/16 hours/dark) Phakopsora pachyrhizi cDNA clone ACAC3408 3', mRNA sequence	No_hits			No_hits
gi|120498057|gb|EH226224.1|EH226224 JGI_ACAC3409.fwd ACAC Phakopsora pachyrhizi TW72-1 germinating urediniospores on water surface (20C/16 hours/dark) Phakopsora pachyrhizi cDNA clone ACAC3409 5', mRNA sequence	No_hits			Hv08785	65	2e-11
gi|120498058|gb|EH226225.1|EH226225 JGI_ACAC3455.rev ACAC Phakopsora pachyrhizi TW72-1 germinating urediniospores on water surface (20C/16 hours/dark) Phakopsora pachyrhizi cDNA clone ACAC3455 3', mRNA sequence	No_hits			Hv02120	72	6e-14
gi|120498059|gb|EH226226.1|EH226226 JGI_ACAC3533.fwd ACAC Phakopsora pachyrhizi TW72-1 germinating urediniospores on water surface (20C/16 hours/dark) Phakopsora pachyrhizi cDNA clone ACAC3533 5', mRNA sequence	No_hits			No_hits
gi|120498060|gb|EH226227.1|EH226227 JGI_ACAC3626.rev ACAC Phakopsora pachyrhizi TW72-1 germinating urediniospores on water surface (20C/16 hours/dark) Phakopsora pachyrhizi cDNA clone ACAC3626 3', mRNA sequence	No_hits			No_hits
gi|120498061|gb|EH226228.1|EH226228 JGI_ACAC3465.fwd ACAC Phakopsora pachyrhizi TW72-1 germinating urediniospores on water surface (20C/16 hours/dark) Phakopsora pachyrhizi cDNA clone ACAC3465 5', mRNA sequence	No_hits			No_hits
gi|120498062|gb|EH226229.1|EH226229 JGI_ACAC3688.fwd ACAC Phakopsora pachyrhizi TW72-1 germinating urediniospores on water surface (20C/16 hours/dark) Phakopsora pachyrhizi cDNA clone ACAC3688 5', mRNA sequence	No_hits			Hv01317	79	8e-16
gi|120498063|gb|EH226230.1|EH226230 JGI_ACAC3411.rev ACAC Phakopsora pachyrhizi TW72-1 germinating urediniospores on water surface (20C/16 hours/dark) Phakopsora pachyrhizi cDNA clone ACAC3411 3', mRNA sequence	No_hits			No_hits
gi|120498064|gb|EH226231.1|EH226231 JGI_ACAC3485.rev ACAC Phakopsora pachyrhizi TW72-1 germinating urediniospores on water surface (20C/16 hours/dark) Phakopsora pachyrhizi cDNA clone ACAC3485 3', mRNA sequence	No_hits			No_hits
gi|120498065|gb|EH226232.1|EH226232 JGI_ACAC3704.fwd ACAC Phakopsora pachyrhizi TW72-1 germinating urediniospores on water surface (20C/16 hours/dark) Phakopsora pachyrhizi cDNA clone ACAC3704 5', mRNA sequence	Hv01063	82	9e-16	Hv01063	204	1e-100
gi|120498066|gb|EH226233.1|EH226233 JGI_ACAC3415.rev ACAC Phakopsora pachyrhizi TW72-1 germinating urediniospores on water surface (20C/16 hours/dark) Phakopsora pachyrhizi cDNA clone ACAC3415 3', mRNA sequence	No_hits			No_hits
gi|120498067|gb|EH226234.1|EH226234 JGI_ACAC3800.fwd ACAC Phakopsora pachyrhizi TW72-1 germinating urediniospores on water surface (20C/16 hours/dark) Phakopsora pachyrhizi cDNA clone ACAC3800 5', mRNA sequence	No_hits			No_hits
gi|120498068|gb|EH226235.1|EH226235 JGI_ACAC3488.rev ACAC Phakopsora pachyrhizi TW72-1 germinating urediniospores on water surface (20C/16 hours/dark) Phakopsora pachyrhizi cDNA clone ACAC3488 3', mRNA sequence	No_hits			No_hits
gi|120498069|gb|EH226236.1|EH226236 JGI_ACAC3454.rev ACAC Phakopsora pachyrhizi TW72-1 germinating urediniospores on water surface (20C/16 hours/dark) Phakopsora pachyrhizi cDNA clone ACAC3454 3', mRNA sequence	No_hits			No_hits
gi|120498070|gb|EH226237.1|EH226237 JGI_ACAC3493.fwd ACAC Phakopsora pachyrhizi TW72-1 germinating urediniospores on water surface (20C/16 hours/dark) Phakopsora pachyrhizi cDNA clone ACAC3493 5', mRNA sequence	No_hits			Hv06739	193	6e-65
gi|120498071|gb|EH226238.1|EH226238 JGI_ACAC3418.rev ACAC Phakopsora pachyrhizi TW72-1 germinating urediniospores on water surface (20C/16 hours/dark) Phakopsora pachyrhizi cDNA clone ACAC3418 3', mRNA sequence	No_hits			No_hits
gi|120498072|gb|EH226239.1|EH226239 JGI_ACAC3415.fwd ACAC Phakopsora pachyrhizi TW72-1 germinating urediniospores on water surface (20C/16 hours/dark) Phakopsora pachyrhizi cDNA clone ACAC3415 5', mRNA sequence	No_hits			Hv00489	84	2e-17
gi|120498073|gb|EH226240.1|EH226240 JGI_ACAC3636.rev ACAC Phakopsora pachyrhizi TW72-1 germinating urediniospores on water surface (20C/16 hours/dark) Phakopsora pachyrhizi cDNA clone ACAC3636 3', mRNA sequence	No_hits			Hv02120	135	7e-33
gi|120498074|gb|EH226241.1|EH226241 JGI_ACAC3544.fwd ACAC Phakopsora pachyrhizi TW72-1 germinating urediniospores on water surface (20C/16 hours/dark) Phakopsora pachyrhizi cDNA clone ACAC3544 5', mRNA sequence	No_hits			No_hits
gi|120498075|gb|EH226242.1|EH226242 JGI_ACAC3460.fwd ACAC Phakopsora pachyrhizi TW72-1 germinating urediniospores on water surface (20C/16 hours/dark) Phakopsora pachyrhizi cDNA clone ACAC3460 5', mRNA sequence	Hv00040	88	1e-17	No_hits
gi|120498076|gb|EH226243.1|EH226243 JGI_ACAC3492.rev ACAC Phakopsora pachyrhizi TW72-1 germinating urediniospores on water surface (20C/16 hours/dark) Phakopsora pachyrhizi cDNA clone ACAC3492 3', mRNA sequence	No_hits			No_hits
gi|120498077|gb|EH226244.1|EH226244 JGI_ACAC3457.rev ACAC Phakopsora pachyrhizi TW72-1 germinating urediniospores on water surface (20C/16 hours/dark) Phakopsora pachyrhizi cDNA clone ACAC3457 3', mRNA sequence	No_hits			No_hits
gi|120498078|gb|EH226245.1|EH226245 JGI_ACAC3419.rev ACAC Phakopsora pachyrhizi TW72-1 germinating urediniospores on water surface (20C/16 hours/dark) Phakopsora pachyrhizi cDNA clone ACAC3419 3', mRNA sequence	No_hits			No_hits
gi|120498079|gb|EH226246.1|EH226246 JGI_ACAC3427.rev ACAC Phakopsora pachyrhizi TW72-1 germinating urediniospores on water surface (20C/16 hours/dark) Phakopsora pachyrhizi cDNA clone ACAC3427 3', mRNA sequence	No_hits			Hv01019	106	5e-26
gi|120498080|gb|EH226247.1|EH226247 JGI_ACAC3459.rev ACAC Phakopsora pachyrhizi TW72-1 germinating urediniospores on water surface (20C/16 hours/dark) Phakopsora pachyrhizi cDNA clone ACAC3459 3', mRNA sequence	No_hits			Hv08785	88	2e-18
gi|120498081|gb|EH226248.1|EH226248 JGI_ACAC3424.fwd ACAC Phakopsora pachyrhizi TW72-1 germinating urediniospores on water surface (20C/16 hours/dark) Phakopsora pachyrhizi cDNA clone ACAC3424 5', mRNA sequence	Hv00170	212	4e-55	Hv00170	477	1e-135
gi|120498082|gb|EH226249.1|EH226249 JGI_ACAC3501.rev ACAC Phakopsora pachyrhizi TW72-1 germinating urediniospores on water surface (20C/16 hours/dark) Phakopsora pachyrhizi cDNA clone ACAC3501 3', mRNA sequence	No_hits			No_hits
gi|120498083|gb|EH226250.1|EH226250 JGI_ACAC3436.fwd ACAC Phakopsora pachyrhizi TW72-1 germinating urediniospores on water surface (20C/16 hours/dark) Phakopsora pachyrhizi cDNA clone ACAC3436 5', mRNA sequence	Hv09268	58	1e-08	No_hits
gi|120498084|gb|EH226251.1|EH226251 JGI_ACAC3554.fwd ACAC Phakopsora pachyrhizi TW72-1 germinating urediniospores on water surface (20C/16 hours/dark) Phakopsora pachyrhizi cDNA clone ACAC3554 5', mRNA sequence	No_hits			No_hits
gi|120498085|gb|EH226252.1|EH226252 JGI_ACAC3426.rev ACAC Phakopsora pachyrhizi TW72-1 germinating urediniospores on water surface (20C/16 hours/dark) Phakopsora pachyrhizi cDNA clone ACAC3426 3', mRNA sequence	No_hits			Hv00250	301	9e-83
gi|120498086|gb|EH226253.1|EH226253 JGI_ACAC3461.fwd ACAC Phakopsora pachyrhizi TW72-1 germinating urediniospores on water surface (20C/16 hours/dark) Phakopsora pachyrhizi cDNA clone ACAC3461 5', mRNA sequence	Hv01359	62	9e-10	No_hits
gi|120498087|gb|EH226254.1|EH226254 JGI_ACAC3423.fwd ACAC Phakopsora pachyrhizi TW72-1 germinating urediniospores on water surface (20C/16 hours/dark) Phakopsora pachyrhizi cDNA clone ACAC3423 5', mRNA sequence	No_hits			No_hits
gi|120498088|gb|EH226255.1|EH226255 JGI_ACAC3429.fwd ACAC Phakopsora pachyrhizi TW72-1 germinating urediniospores on water surface (20C/16 hours/dark) Phakopsora pachyrhizi cDNA clone ACAC3429 5', mRNA sequence	No_hits			No_hits
gi|120498089|gb|EH226256.1|EH226256 JGI_ACAC3427.fwd ACAC Phakopsora pachyrhizi TW72-1 germinating urediniospores on water surface (20C/16 hours/dark) Phakopsora pachyrhizi cDNA clone ACAC3427 5', mRNA sequence	No_hits			No_hits
gi|120498090|gb|EH226257.1|EH226257 JGI_ACAC3552.rev ACAC Phakopsora pachyrhizi TW72-1 germinating urediniospores on water surface (20C/16 hours/dark) Phakopsora pachyrhizi cDNA clone ACAC3552 3', mRNA sequence	No_hits			Hv08785	88	2e-18
gi|120498091|gb|EH226258.1|EH226258 JGI_ACAC3462.fwd ACAC Phakopsora pachyrhizi TW72-1 germinating urediniospores on water surface (20C/16 hours/dark) Phakopsora pachyrhizi cDNA clone ACAC3462 5', mRNA sequence	No_hits			No_hits
gi|120498092|gb|EH226259.1|EH226259 JGI_ACAC3464.fwd ACAC Phakopsora pachyrhizi TW72-1 germinating urediniospores on water surface (20C/16 hours/dark) Phakopsora pachyrhizi cDNA clone ACAC3464 5', mRNA sequence	No_hits			No_hits
gi|120498093|gb|EH226260.1|EH226260 JGI_ACAC3428.rev ACAC Phakopsora pachyrhizi TW72-1 germinating urediniospores on water surface (20C/16 hours/dark) Phakopsora pachyrhizi cDNA clone ACAC3428 3', mRNA sequence	No_hits			Hv01019	105	9e-26
gi|120498094|gb|EH226261.1|EH226261 JGI_ACAC3468.rev ACAC Phakopsora pachyrhizi TW72-1 germinating urediniospores on water surface (20C/16 hours/dark) Phakopsora pachyrhizi cDNA clone ACAC3468 3', mRNA sequence	No_hits			Hv08785	83	3e-17
gi|120498095|gb|EH226262.1|EH226262 JGI_ACAC3464.rev ACAC Phakopsora pachyrhizi TW72-1 germinating urediniospores on water surface (20C/16 hours/dark) Phakopsora pachyrhizi cDNA clone ACAC3464 3', mRNA sequence	No_hits			No_hits
gi|120498096|gb|EH226263.1|EH226263 JGI_ACAC3473.fwd ACAC Phakopsora pachyrhizi TW72-1 germinating urediniospores on water surface (20C/16 hours/dark) Phakopsora pachyrhizi cDNA clone ACAC3473 5', mRNA sequence	No_hits			No_hits
gi|120498097|gb|EH226264.1|EH226264 JGI_ACAC3430.rev ACAC Phakopsora pachyrhizi TW72-1 germinating urediniospores on water surface (20C/16 hours/dark) Phakopsora pachyrhizi cDNA clone ACAC3430 3', mRNA sequence	No_hits			No_hits
gi|120498098|gb|EH226265.1|EH226265 JGI_ACAC3433.fwd ACAC Phakopsora pachyrhizi TW72-1 germinating urediniospores on water surface (20C/16 hours/dark) Phakopsora pachyrhizi cDNA clone ACAC3433 5', mRNA sequence	No_hits			No_hits
gi|120498099|gb|EH226266.1|EH226266 JGI_ACAC3508.fwd ACAC Phakopsora pachyrhizi TW72-1 germinating urediniospores on water surface (20C/16 hours/dark) Phakopsora pachyrhizi cDNA clone ACAC3508 5', mRNA sequence	No_hits			Hv01570	188	1e-83
gi|120498100|gb|EH226267.1|EH226267 JGI_ACAC3430.fwd ACAC Phakopsora pachyrhizi TW72-1 germinating urediniospores on water surface (20C/16 hours/dark) Phakopsora pachyrhizi cDNA clone ACAC3430 5', mRNA sequence	No_hits			No_hits
gi|120498101|gb|EH226268.1|EH226268 JGI_ACAC3466.rev ACAC Phakopsora pachyrhizi TW72-1 germinating urediniospores on water surface (20C/16 hours/dark) Phakopsora pachyrhizi cDNA clone ACAC3466 3', mRNA sequence	No_hits			Hv08785	88	2e-18
gi|120498102|gb|EH226269.1|EH226269 JGI_ACAC3434.rev ACAC Phakopsora pachyrhizi TW72-1 germinating urediniospores on water surface (20C/16 hours/dark) Phakopsora pachyrhizi cDNA clone ACAC3434 3', mRNA sequence	No_hits			Hv01527	76	6e-15
gi|120498103|gb|EH226270.1|EH226270 JGI_ACAC3511.rev ACAC Phakopsora pachyrhizi TW72-1 germinating urediniospores on water surface (20C/16 hours/dark) Phakopsora pachyrhizi cDNA clone ACAC3511 3', mRNA sequence	No_hits			No_hits
gi|120498104|gb|EH226271.1|EH226271 JGI_ACAC3559.rev ACAC Phakopsora pachyrhizi TW72-1 germinating urediniospores on water surface (20C/16 hours/dark) Phakopsora pachyrhizi cDNA clone ACAC3559 3', mRNA sequence	No_hits			Hv05433	75	2e-17
gi|120498105|gb|EH226272.1|EH226272 JGI_ACAC3446.rev ACAC Phakopsora pachyrhizi TW72-1 germinating urediniospores on water surface (20C/16 hours/dark) Phakopsora pachyrhizi cDNA clone ACAC3446 3', mRNA sequence	Hv00350	163	3e-40	Hv00350	308	8e-85
gi|120498106|gb|EH226273.1|EH226273 JGI_ACAC3474.rev ACAC Phakopsora pachyrhizi TW72-1 germinating urediniospores on water surface (20C/16 hours/dark) Phakopsora pachyrhizi cDNA clone ACAC3474 3', mRNA sequence	Hv01860	66	5e-11	Hv01860	160	3e-40
gi|120498107|gb|EH226274.1|EH226274 JGI_ACAC3438.rev ACAC Phakopsora pachyrhizi TW72-1 germinating urediniospores on water surface (20C/16 hours/dark) Phakopsora pachyrhizi cDNA clone ACAC3438 3', mRNA sequence	No_hits			No_hits
gi|120498108|gb|EH226275.1|EH226275 JGI_ACAC3473.rev ACAC Phakopsora pachyrhizi TW72-1 germinating urediniospores on water surface (20C/16 hours/dark) Phakopsora pachyrhizi cDNA clone ACAC3473 3', mRNA sequence	No_hits			No_hits
gi|120498109|gb|EH226276.1|EH226276 JGI_ACAC3474.fwd ACAC Phakopsora pachyrhizi TW72-1 germinating urediniospores on water surface (20C/16 hours/dark) Phakopsora pachyrhizi cDNA clone ACAC3474 5', mRNA sequence	Hv01860	66	6e-11	Hv01860	209	5e-55
gi|120498110|gb|EH226277.1|EH226277 JGI_ACAC3514.fwd ACAC Phakopsora pachyrhizi TW72-1 germinating urediniospores on water surface (20C/16 hours/dark) Phakopsora pachyrhizi cDNA clone ACAC3514 5', mRNA sequence	No_hits			Hv08785	79	1e-15
gi|120498111|gb|EH226278.1|EH226278 JGI_ACAC3477.rev ACAC Phakopsora pachyrhizi TW72-1 germinating urediniospores on water surface (20C/16 hours/dark) Phakopsora pachyrhizi cDNA clone ACAC3477 3', mRNA sequence	No_hits			No_hits
gi|120498112|gb|EH226279.1|EH226279 JGI_ACAC3476.fwd ACAC Phakopsora pachyrhizi TW72-1 germinating urediniospores on water surface (20C/16 hours/dark) Phakopsora pachyrhizi cDNA clone ACAC3476 5', mRNA sequence	No_hits			Hv04407	50	9e-18
gi|120498113|gb|EH226280.1|EH226280 JGI_ACAC3442.rev ACAC Phakopsora pachyrhizi TW72-1 germinating urediniospores on water surface (20C/16 hours/dark) Phakopsora pachyrhizi cDNA clone ACAC3442 3', mRNA sequence	No_hits			No_hits
gi|120498114|gb|EH226281.1|EH226281 JGI_ACAC3477.fwd ACAC Phakopsora pachyrhizi TW72-1 germinating urediniospores on water surface (20C/16 hours/dark) Phakopsora pachyrhizi cDNA clone ACAC3477 5', mRNA sequence	No_hits			No_hits
gi|120498115|gb|EH226282.1|EH226282 JGI_ACAC3568.fwd ACAC Phakopsora pachyrhizi TW72-1 germinating urediniospores on water surface (20C/16 hours/dark) Phakopsora pachyrhizi cDNA clone ACAC3568 5', mRNA sequence	No_hits			No_hits
gi|120498116|gb|EH226283.1|EH226283 JGI_ACAC3721.rev ACAC Phakopsora pachyrhizi TW72-1 germinating urediniospores on water surface (20C/16 hours/dark) Phakopsora pachyrhizi cDNA clone ACAC3721 3', mRNA sequence	No_hits			Hv01552	106	1e-52
gi|120498117|gb|EH226284.1|EH226284 JGI_ACAC3444.fwd ACAC Phakopsora pachyrhizi TW72-1 germinating urediniospores on water surface (20C/16 hours/dark) Phakopsora pachyrhizi cDNA clone ACAC3444 5', mRNA sequence	No_hits			No_hits
gi|120498118|gb|EH226285.1|EH226285 JGI_ACAC3441.rev ACAC Phakopsora pachyrhizi TW72-1 germinating urediniospores on water surface (20C/16 hours/dark) Phakopsora pachyrhizi cDNA clone ACAC3441 3', mRNA sequence	No_hits			No_hits
gi|120498119|gb|EH226286.1|EH226286 JGI_ACAC3441.fwd ACAC Phakopsora pachyrhizi TW72-1 germinating urediniospores on water surface (20C/16 hours/dark) Phakopsora pachyrhizi cDNA clone ACAC3441 5', mRNA sequence	No_hits			No_hits
gi|120498120|gb|EH226287.1|EH226287 JGI_ACAC3619.fwd ACAC Phakopsora pachyrhizi TW72-1 germinating urediniospores on water surface (20C/16 hours/dark) Phakopsora pachyrhizi cDNA clone ACAC3619 5', mRNA sequence	No_hits			No_hits
gi|120498121|gb|EH226288.1|EH226288 JGI_ACAC3451.fwd ACAC Phakopsora pachyrhizi TW72-1 germinating urediniospores on water surface (20C/16 hours/dark) Phakopsora pachyrhizi cDNA clone ACAC3451 5', mRNA sequence	No_hits			No_hits
gi|120498122|gb|EH226289.1|EH226289 JGI_ACAC3677.rev ACAC Phakopsora pachyrhizi TW72-1 germinating urediniospores on water surface (20C/16 hours/dark) Phakopsora pachyrhizi cDNA clone ACAC3677 3', mRNA sequence	No_hits			No_hits
gi|120498123|gb|EH226290.1|EH226290 JGI_ACAC3482.rev ACAC Phakopsora pachyrhizi TW72-1 germinating urediniospores on water surface (20C/16 hours/dark) Phakopsora pachyrhizi cDNA clone ACAC3482 3', mRNA sequence	No_hits			Hv01632	65	2e-11
gi|120498124|gb|EH226291.1|EH226291 JGI_ACAC3448.fwd ACAC Phakopsora pachyrhizi TW72-1 germinating urediniospores on water surface (20C/16 hours/dark) Phakopsora pachyrhizi cDNA clone ACAC3448 5', mRNA sequence	No_hits			No_hits
gi|120498125|gb|EH226292.1|EH226292 JGI_ACAC3577.fwd ACAC Phakopsora pachyrhizi TW72-1 germinating urediniospores on water surface (20C/16 hours/dark) Phakopsora pachyrhizi cDNA clone ACAC3577 5', mRNA sequence	No_hits			No_hits
gi|120498126|gb|EH226293.1|EH226293 JGI_ACAC3484.rev ACAC Phakopsora pachyrhizi TW72-1 germinating urediniospores on water surface (20C/16 hours/dark) Phakopsora pachyrhizi cDNA clone ACAC3484 3', mRNA sequence	No_hits			No_hits
gi|120498127|gb|EH226294.1|EH226294 JGI_ACAC3449.fwd ACAC Phakopsora pachyrhizi TW72-1 germinating urediniospores on water surface (20C/16 hours/dark) Phakopsora pachyrhizi cDNA clone ACAC3449 5', mRNA sequence	No_hits			No_hits
gi|120498128|gb|EH226295.1|EH226295 JGI_ACAC3495.fwd ACAC Phakopsora pachyrhizi TW72-1 germinating urediniospores on water surface (20C/16 hours/dark) Phakopsora pachyrhizi cDNA clone ACAC3495 5', mRNA sequence	No_hits			Hv04407	50	1e-17
gi|120498129|gb|EH226296.1|EH226296 JGI_ACAC3487.fwd ACAC Phakopsora pachyrhizi TW72-1 germinating urediniospores on water surface (20C/16 hours/dark) Phakopsora pachyrhizi cDNA clone ACAC3487 5', mRNA sequence	No_hits			No_hits
gi|120498130|gb|EH226297.1|EH226297 JGI_ACAC3581.fwd ACAC Phakopsora pachyrhizi TW72-1 germinating urediniospores on water surface (20C/16 hours/dark) Phakopsora pachyrhizi cDNA clone ACAC3581 5', mRNA sequence	No_hits			No_hits
gi|120498131|gb|EH226298.1|EH226298 JGI_ACAC3452.fwd ACAC Phakopsora pachyrhizi TW72-1 germinating urediniospores on water surface (20C/16 hours/dark) Phakopsora pachyrhizi cDNA clone ACAC3452 5', mRNA sequence	No_hits			No_hits
gi|120498132|gb|EH226299.1|EH226299 JGI_ACAC3461.rev ACAC Phakopsora pachyrhizi TW72-1 germinating urediniospores on water surface (20C/16 hours/dark) Phakopsora pachyrhizi cDNA clone ACAC3461 3', mRNA sequence	No_hits			No_hits
gi|120498133|gb|EH226300.1|EH226300 JGI_ACAC3456.rev ACAC Phakopsora pachyrhizi TW72-1 germinating urediniospores on water surface (20C/16 hours/dark) Phakopsora pachyrhizi cDNA clone ACAC3456 3', mRNA sequence	No_hits			Hv08785	88	2e-18
gi|120498134|gb|EH226301.1|EH226301 JGI_ACAC3539.fwd ACAC Phakopsora pachyrhizi TW72-1 germinating urediniospores on water surface (20C/16 hours/dark) Phakopsora pachyrhizi cDNA clone ACAC3539 5', mRNA sequence	No_hits			Hv08785	65	2e-11
gi|120498135|gb|EH226302.1|EH226302 JGI_ACAC3457.fwd ACAC Phakopsora pachyrhizi TW72-1 germinating urediniospores on water surface (20C/16 hours/dark) Phakopsora pachyrhizi cDNA clone ACAC3457 5', mRNA sequence	No_hits			No_hits
gi|120498136|gb|EH226303.1|EH226303 JGI_ACAC3492.fwd ACAC Phakopsora pachyrhizi TW72-1 germinating urediniospores on water surface (20C/16 hours/dark) Phakopsora pachyrhizi cDNA clone ACAC3492 5', mRNA sequence	No_hits			Hv01991	164	6e-45
gi|120498137|gb|EH226304.1|EH226304 JGI_ACAC3694.rev ACAC Phakopsora pachyrhizi TW72-1 germinating urediniospores on water surface (20C/16 hours/dark) Phakopsora pachyrhizi cDNA clone ACAC3694 3', mRNA sequence	No_hits			Hv02120	135	7e-33
gi|120498138|gb|EH226305.1|EH226305 JGI_ACAC3542.rev ACAC Phakopsora pachyrhizi TW72-1 germinating urediniospores on water surface (20C/16 hours/dark) Phakopsora pachyrhizi cDNA clone ACAC3542 3', mRNA sequence	Hv08858	50	3e-06	Hv00662	80	1e-16
gi|120498139|gb|EH226306.1|EH226306 JGI_ACAC3739.rev ACAC Phakopsora pachyrhizi TW72-1 germinating urediniospores on water surface (20C/16 hours/dark) Phakopsora pachyrhizi cDNA clone ACAC3739 3', mRNA sequence	No_hits			Hv00686	312	4e-86
gi|120498140|gb|EH226307.1|EH226307 JGI_ACAC3459.fwd ACAC Phakopsora pachyrhizi TW72-1 germinating urediniospores on water surface (20C/16 hours/dark) Phakopsora pachyrhizi cDNA clone ACAC3459 5', mRNA sequence	No_hits			Hv08785	77	5e-15
gi|120498141|gb|EH226308.1|EH226308 JGI_ACAC3548.rev ACAC Phakopsora pachyrhizi TW72-1 germinating urediniospores on water surface (20C/16 hours/dark) Phakopsora pachyrhizi cDNA clone ACAC3548 3', mRNA sequence	No_hits			No_hits
gi|120498142|gb|EH226309.1|EH226309 JGI_ACAC3506.fwd ACAC Phakopsora pachyrhizi TW72-1 germinating urediniospores on water surface (20C/16 hours/dark) Phakopsora pachyrhizi cDNA clone ACAC3506 5', mRNA sequence	No_hits			No_hits
gi|120498143|gb|EH226310.1|EH226310 JGI_ACAC3460.rev ACAC Phakopsora pachyrhizi TW72-1 germinating urediniospores on water surface (20C/16 hours/dark) Phakopsora pachyrhizi cDNA clone ACAC3460 3', mRNA sequence	Hv00040	88	1e-17	No_hits
gi|120498144|gb|EH226311.1|EH226311 JGI_ACAC3499.rev ACAC Phakopsora pachyrhizi TW72-1 germinating urediniospores on water surface (20C/16 hours/dark) Phakopsora pachyrhizi cDNA clone ACAC3499 3', mRNA sequence	No_hits			Hv03172	98	2e-25
gi|120498145|gb|EH226312.1|EH226312 JGI_ACAC3479.rev ACAC Phakopsora pachyrhizi TW72-1 germinating urediniospores on water surface (20C/16 hours/dark) Phakopsora pachyrhizi cDNA clone ACAC3479 3', mRNA sequence	No_hits			No_hits
gi|120498146|gb|EH226313.1|EH226313 JGI_ACAC3463.rev ACAC Phakopsora pachyrhizi TW72-1 germinating urediniospores on water surface (20C/16 hours/dark) Phakopsora pachyrhizi cDNA clone ACAC3463 3', mRNA sequence	No_hits			Hv01373	127	2e-30
gi|120498147|gb|EH226314.1|EH226314 JGI_ACAC3701.rev ACAC Phakopsora pachyrhizi TW72-1 germinating urediniospores on water surface (20C/16 hours/dark) Phakopsora pachyrhizi cDNA clone ACAC3701 3', mRNA sequence	No_hits			No_hits
gi|120498148|gb|EH226315.1|EH226315 JGI_ACAC3501.fwd ACAC Phakopsora pachyrhizi TW72-1 germinating urediniospores on water surface (20C/16 hours/dark) Phakopsora pachyrhizi cDNA clone ACAC3501 5', mRNA sequence	No_hits			No_hits
gi|120498149|gb|EH226316.1|EH226316 JGI_ACAC3564.fwd ACAC Phakopsora pachyrhizi TW72-1 germinating urediniospores on water surface (20C/16 hours/dark) Phakopsora pachyrhizi cDNA clone ACAC3564 5', mRNA sequence	No_hits			No_hits
gi|120498150|gb|EH226317.1|EH226317 JGI_ACAC3650.fwd ACAC Phakopsora pachyrhizi TW72-1 germinating urediniospores on water surface (20C/16 hours/dark) Phakopsora pachyrhizi cDNA clone ACAC3650 5', mRNA sequence	No_hits			No_hits
gi|120498151|gb|EH226318.1|EH226318 JGI_ACAC3463.fwd ACAC Phakopsora pachyrhizi TW72-1 germinating urediniospores on water surface (20C/16 hours/dark) Phakopsora pachyrhizi cDNA clone ACAC3463 5', mRNA sequence	No_hits			Hv01373	139	5e-34
gi|120498152|gb|EH226319.1|EH226319 JGI_ACAC3466.fwd ACAC Phakopsora pachyrhizi TW72-1 germinating urediniospores on water surface (20C/16 hours/dark) Phakopsora pachyrhizi cDNA clone ACAC3466 5', mRNA sequence	No_hits			Hv08785	88	3e-18
gi|120498153|gb|EH226320.1|EH226320 JGI_ACAC3873.rev ACAC Phakopsora pachyrhizi TW72-1 germinating urediniospores on water surface (20C/16 hours/dark) Phakopsora pachyrhizi cDNA clone ACAC3873 3', mRNA sequence	No_hits			No_hits
gi|120498154|gb|EH226321.1|EH226321 JGI_ACAC3754.rev ACAC Phakopsora pachyrhizi TW72-1 germinating urediniospores on water surface (20C/16 hours/dark) Phakopsora pachyrhizi cDNA clone ACAC3754 3', mRNA sequence	No_hits			Hv08785	88	2e-18
gi|120498155|gb|EH226322.1|EH226322 JGI_ACAC3558.fwd ACAC Phakopsora pachyrhizi TW72-1 germinating urediniospores on water surface (20C/16 hours/dark) Phakopsora pachyrhizi cDNA clone ACAC3558 5', mRNA sequence	No_hits			Hv08785	74	3e-14
gi|120498156|gb|EH226323.1|EH226323 JGI_ACAC3707.fwd ACAC Phakopsora pachyrhizi TW72-1 germinating urediniospores on water surface (20C/16 hours/dark) Phakopsora pachyrhizi cDNA clone ACAC3707 5', mRNA sequence	No_hits			Hv02212	84	4e-30
gi|120498157|gb|EH226324.1|EH226324 JGI_ACAC3657.rev ACAC Phakopsora pachyrhizi TW72-1 germinating urediniospores on water surface (20C/16 hours/dark) Phakopsora pachyrhizi cDNA clone ACAC3657 3', mRNA sequence	No_hits			Hv03172	98	3e-25
gi|120498158|gb|EH226325.1|EH226325 JGI_ACAC3469.rev ACAC Phakopsora pachyrhizi TW72-1 germinating urediniospores on water surface (20C/16 hours/dark) Phakopsora pachyrhizi cDNA clone ACAC3469 3', mRNA sequence	No_hits			Hv06689	95	2e-20
gi|120498159|gb|EH226326.1|EH226326 JGI_ACAC3561.rev ACAC Phakopsora pachyrhizi TW72-1 germinating urediniospores on water surface (20C/16 hours/dark) Phakopsora pachyrhizi cDNA clone ACAC3561 3', mRNA sequence	No_hits			No_hits
gi|120498160|gb|EH226327.1|EH226327 JGI_ACAC3510.fwd ACAC Phakopsora pachyrhizi TW72-1 germinating urediniospores on water surface (20C/16 hours/dark) Phakopsora pachyrhizi cDNA clone ACAC3510 5', mRNA sequence	No_hits			Hv08785	88	2e-18
gi|120498161|gb|EH226328.1|EH226328 JGI_ACAC3605.fwd ACAC Phakopsora pachyrhizi TW72-1 germinating urediniospores on water surface (20C/16 hours/dark) Phakopsora pachyrhizi cDNA clone ACAC3605 5', mRNA sequence	No_hits			No_hits
gi|120498162|gb|EH226329.1|EH226329 JGI_ACAC3560.rev ACAC Phakopsora pachyrhizi TW72-1 germinating urediniospores on water surface (20C/16 hours/dark) Phakopsora pachyrhizi cDNA clone ACAC3560 3', mRNA sequence	No_hits			No_hits
gi|120498163|gb|EH226330.1|EH226330 JGI_ACAC3471.rev ACAC Phakopsora pachyrhizi TW72-1 germinating urediniospores on water surface (20C/16 hours/dark) Phakopsora pachyrhizi cDNA clone ACAC3471 3', mRNA sequence	No_hits			No_hits
gi|120498164|gb|EH226331.1|EH226331 JGI_ACAC3471.fwd ACAC Phakopsora pachyrhizi TW72-1 germinating urediniospores on water surface (20C/16 hours/dark) Phakopsora pachyrhizi cDNA clone ACAC3471 5', mRNA sequence	No_hits			Hv00127	45	7e-14
gi|120498165|gb|EH226332.1|EH226332 JGI_ACAC3472.rev ACAC Phakopsora pachyrhizi TW72-1 germinating urediniospores on water surface (20C/16 hours/dark) Phakopsora pachyrhizi cDNA clone ACAC3472 3', mRNA sequence	No_hits			No_hits
gi|120498166|gb|EH226333.1|EH226333 JGI_ACAC3887.fwd ACAC Phakopsora pachyrhizi TW72-1 germinating urediniospores on water surface (20C/16 hours/dark) Phakopsora pachyrhizi cDNA clone ACAC3887 5', mRNA sequence	No_hits			Hv08785	65	2e-11
gi|120498167|gb|EH226334.1|EH226334 JGI_ACAC3475.fwd ACAC Phakopsora pachyrhizi TW72-1 germinating urediniospores on water surface (20C/16 hours/dark) Phakopsora pachyrhizi cDNA clone ACAC3475 5', mRNA sequence	No_hits			No_hits
gi|120498168|gb|EH226335.1|EH226335 JGI_ACAC3515.rev ACAC Phakopsora pachyrhizi TW72-1 germinating urediniospores on water surface (20C/16 hours/dark) Phakopsora pachyrhizi cDNA clone ACAC3515 3', mRNA sequence	No_hits			Hv00762	61	8e-13
gi|120498169|gb|EH226336.1|EH226336 JGI_ACAC3515.fwd ACAC Phakopsora pachyrhizi TW72-1 germinating urediniospores on water surface (20C/16 hours/dark) Phakopsora pachyrhizi cDNA clone ACAC3515 5', mRNA sequence	No_hits			Hv00762	65	3e-13
gi|120498170|gb|EH226337.1|EH226337 JGI_ACAC3516.fwd ACAC Phakopsora pachyrhizi TW72-1 germinating urediniospores on water surface (20C/16 hours/dark) Phakopsora pachyrhizi cDNA clone ACAC3516 5', mRNA sequence	No_hits			No_hits
gi|120498171|gb|EH226338.1|EH226338 JGI_ACAC3518.rev ACAC Phakopsora pachyrhizi TW72-1 germinating urediniospores on water surface (20C/16 hours/dark) Phakopsora pachyrhizi cDNA clone ACAC3518 3', mRNA sequence	No_hits			No_hits
gi|120498172|gb|EH226339.1|EH226339 JGI_ACAC3624.rev ACAC Phakopsora pachyrhizi TW72-1 germinating urediniospores on water surface (20C/16 hours/dark) Phakopsora pachyrhizi cDNA clone ACAC3624 3', mRNA sequence	No_hits			Hv01278	118	1e-27
gi|120498173|gb|EH226340.1|EH226340 JGI_ACAC3567.rev ACAC Phakopsora pachyrhizi TW72-1 germinating urediniospores on water surface (20C/16 hours/dark) Phakopsora pachyrhizi cDNA clone ACAC3567 3', mRNA sequence	No_hits			No_hits
gi|120498174|gb|EH226341.1|EH226341 JGI_ACAC3519.rev ACAC Phakopsora pachyrhizi TW72-1 germinating urediniospores on water surface (20C/16 hours/dark) Phakopsora pachyrhizi cDNA clone ACAC3519 3', mRNA sequence	No_hits			Hv00489	87	3e-18
gi|120498175|gb|EH226342.1|EH226342 JGI_ACAC3666.rev ACAC Phakopsora pachyrhizi TW72-1 germinating urediniospores on water surface (20C/16 hours/dark) Phakopsora pachyrhizi cDNA clone ACAC3666 3', mRNA sequence	No_hits			No_hits
gi|120498176|gb|EH226343.1|EH226343 JGI_ACAC3519.fwd ACAC Phakopsora pachyrhizi TW72-1 germinating urediniospores on water surface (20C/16 hours/dark) Phakopsora pachyrhizi cDNA clone ACAC3519 5', mRNA sequence	No_hits			Hv08785	75	2e-14
gi|120498177|gb|EH226344.1|EH226344 JGI_ACAC3569.fwd ACAC Phakopsora pachyrhizi TW72-1 germinating urediniospores on water surface (20C/16 hours/dark) Phakopsora pachyrhizi cDNA clone ACAC3569 5', mRNA sequence	No_hits			Hv00703	213	3e-57
gi|120498178|gb|EH226345.1|EH226345 JGI_ACAC3479.fwd ACAC Phakopsora pachyrhizi TW72-1 germinating urediniospores on water surface (20C/16 hours/dark) Phakopsora pachyrhizi cDNA clone ACAC3479 5', mRNA sequence	No_hits			No_hits
gi|120498179|gb|EH226346.1|EH226346 JGI_ACAC3573.fwd ACAC Phakopsora pachyrhizi TW72-1 germinating urediniospores on water surface (20C/16 hours/dark) Phakopsora pachyrhizi cDNA clone ACAC3573 5', mRNA sequence	No_hits			Hv01345	82	9e-23
gi|120498180|gb|EH226347.1|EH226347 JGI_ACAC3482.fwd ACAC Phakopsora pachyrhizi TW72-1 germinating urediniospores on water surface (20C/16 hours/dark) Phakopsora pachyrhizi cDNA clone ACAC3482 5', mRNA sequence	No_hits			No_hits
gi|120498181|gb|EH226348.1|EH226348 JGI_ACAC3480.fwd ACAC Phakopsora pachyrhizi TW72-1 germinating urediniospores on water surface (20C/16 hours/dark) Phakopsora pachyrhizi cDNA clone ACAC3480 5', mRNA sequence	No_hits			No_hits
gi|120498182|gb|EH226349.1|EH226349 JGI_ACAC3486.fwd ACAC Phakopsora pachyrhizi TW72-1 germinating urediniospores on water surface (20C/16 hours/dark) Phakopsora pachyrhizi cDNA clone ACAC3486 5', mRNA sequence	No_hits			No_hits
gi|120498183|gb|EH226350.1|EH226350 JGI_ACAC3483.rev ACAC Phakopsora pachyrhizi TW72-1 germinating urediniospores on water surface (20C/16 hours/dark) Phakopsora pachyrhizi cDNA clone ACAC3483 3', mRNA sequence	Hv09016	54	7e-08	No_hits
gi|120498184|gb|EH226351.1|EH226351 JGI_ACAC3495.rev ACAC Phakopsora pachyrhizi TW72-1 germinating urediniospores on water surface (20C/16 hours/dark) Phakopsora pachyrhizi cDNA clone ACAC3495 3', mRNA sequence	No_hits			Hv03172	98	4e-25
gi|120498185|gb|EH226352.1|EH226352 JGI_ACAC3682.rev ACAC Phakopsora pachyrhizi TW72-1 germinating urediniospores on water surface (20C/16 hours/dark) Phakopsora pachyrhizi cDNA clone ACAC3682 3', mRNA sequence	No_hits			No_hits
gi|120498186|gb|EH226353.1|EH226353 JGI_ACAC3689.rev ACAC Phakopsora pachyrhizi TW72-1 germinating urediniospores on water surface (20C/16 hours/dark) Phakopsora pachyrhizi cDNA clone ACAC3689 3', mRNA sequence	No_hits			Hv01133	64	8e-12
gi|120498187|gb|EH226354.1|EH226354 JGI_ACAC3486.rev ACAC Phakopsora pachyrhizi TW72-1 germinating urediniospores on water surface (20C/16 hours/dark) Phakopsora pachyrhizi cDNA clone ACAC3486 3', mRNA sequence	No_hits			No_hits
gi|120498188|gb|EH226355.1|EH226355 JGI_ACAC3789.rev ACAC Phakopsora pachyrhizi TW72-1 germinating urediniospores on water surface (20C/16 hours/dark) Phakopsora pachyrhizi cDNA clone ACAC3789 3', mRNA sequence	No_hits			No_hits
gi|120498189|gb|EH226356.1|EH226356 JGI_ACAC3484.fwd ACAC Phakopsora pachyrhizi TW72-1 germinating urediniospores on water surface (20C/16 hours/dark) Phakopsora pachyrhizi cDNA clone ACAC3484 5', mRNA sequence	No_hits			No_hits
gi|120498190|gb|EH226357.1|EH226357 JGI_ACAC3595.rev ACAC Phakopsora pachyrhizi TW72-1 germinating urediniospores on water surface (20C/16 hours/dark) Phakopsora pachyrhizi cDNA clone ACAC3595 3', mRNA sequence	Hv09635	52	8e-07	No_hits
gi|120498191|gb|EH226358.1|EH226358 JGI_ACAC3540.rev ACAC Phakopsora pachyrhizi TW72-1 germinating urediniospores on water surface (20C/16 hours/dark) Phakopsora pachyrhizi cDNA clone ACAC3540 3', mRNA sequence	No_hits			Hv08785	88	2e-18
gi|120498192|gb|EH226359.1|EH226359 JGI_ACAC3487.rev ACAC Phakopsora pachyrhizi TW72-1 germinating urediniospores on water surface (20C/16 hours/dark) Phakopsora pachyrhizi cDNA clone ACAC3487 3', mRNA sequence	No_hits			No_hits
gi|120498193|gb|EH226360.1|EH226360 JGI_ACAC3485.fwd ACAC Phakopsora pachyrhizi TW72-1 germinating urediniospores on water surface (20C/16 hours/dark) Phakopsora pachyrhizi cDNA clone ACAC3485 5', mRNA sequence	No_hits			No_hits
gi|120498194|gb|EH226361.1|EH226361 JGI_ACAC3580.fwd ACAC Phakopsora pachyrhizi TW72-1 germinating urediniospores on water surface (20C/16 hours/dark) Phakopsora pachyrhizi cDNA clone ACAC3580 5', mRNA sequence	No_hits			Hv08810	58	7e-26
gi|120498195|gb|EH226362.1|EH226362 JGI_ACAC3534.fwd ACAC Phakopsora pachyrhizi TW72-1 germinating urediniospores on water surface (20C/16 hours/dark) Phakopsora pachyrhizi cDNA clone ACAC3534 5', mRNA sequence	No_hits			Hv01501	177	7e-82
gi|120498196|gb|EH226363.1|EH226363 JGI_ACAC3799.fwd ACAC Phakopsora pachyrhizi TW72-1 germinating urediniospores on water surface (20C/16 hours/dark) Phakopsora pachyrhizi cDNA clone ACAC3799 5', mRNA sequence	No_hits			No_hits
gi|120498197|gb|EH226364.1|EH226364 JGI_ACAC3535.fwd ACAC Phakopsora pachyrhizi TW72-1 germinating urediniospores on water surface (20C/16 hours/dark) Phakopsora pachyrhizi cDNA clone ACAC3535 5', mRNA sequence	No_hits			No_hits
gi|120498198|gb|EH226365.1|EH226365 JGI_ACAC3491.fwd ACAC Phakopsora pachyrhizi TW72-1 germinating urediniospores on water surface (20C/16 hours/dark) Phakopsora pachyrhizi cDNA clone ACAC3491 5', mRNA sequence	No_hits			Hv08785	65	2e-11
gi|120498199|gb|EH226366.1|EH226366 JGI_ACAC3536.fwd ACAC Phakopsora pachyrhizi TW72-1 germinating urediniospores on water surface (20C/16 hours/dark) Phakopsora pachyrhizi cDNA clone ACAC3536 5', mRNA sequence	No_hits			No_hits
gi|120498200|gb|EH226367.1|EH226367 JGI_ACAC3537.fwd ACAC Phakopsora pachyrhizi TW72-1 germinating urediniospores on water surface (20C/16 hours/dark) Phakopsora pachyrhizi cDNA clone ACAC3537 5', mRNA sequence	No_hits			No_hits
gi|120498201|gb|EH226368.1|EH226368 JGI_ACAC3489.fwd ACAC Phakopsora pachyrhizi TW72-1 germinating urediniospores on water surface (20C/16 hours/dark) Phakopsora pachyrhizi cDNA clone ACAC3489 5', mRNA sequence	Hv02327	54	1e-07	Hv00697	207	8e-55
gi|120498202|gb|EH226369.1|EH226369 JGI_ACAC3538.fwd ACAC Phakopsora pachyrhizi TW72-1 germinating urediniospores on water surface (20C/16 hours/dark) Phakopsora pachyrhizi cDNA clone ACAC3538 5', mRNA sequence	No_hits			Hv00127	45	3e-13
gi|120498203|gb|EH226370.1|EH226370 JGI_ACAC3488.fwd ACAC Phakopsora pachyrhizi TW72-1 germinating urediniospores on water surface (20C/16 hours/dark) Phakopsora pachyrhizi cDNA clone ACAC3488 5', mRNA sequence	No_hits			No_hits
gi|120498204|gb|EH226371.1|EH226371 JGI_ACAC3539.rev ACAC Phakopsora pachyrhizi TW72-1 germinating urediniospores on water surface (20C/16 hours/dark) Phakopsora pachyrhizi cDNA clone ACAC3539 3', mRNA sequence	No_hits			Hv08785	88	2e-18
gi|120498205|gb|EH226372.1|EH226372 JGI_ACAC3690.rev ACAC Phakopsora pachyrhizi TW72-1 germinating urediniospores on water surface (20C/16 hours/dark) Phakopsora pachyrhizi cDNA clone ACAC3690 3', mRNA sequence	No_hits			No_hits
gi|120498206|gb|EH226373.1|EH226373 JGI_ACAC3494.fwd ACAC Phakopsora pachyrhizi TW72-1 germinating urediniospores on water surface (20C/16 hours/dark) Phakopsora pachyrhizi cDNA clone ACAC3494 5', mRNA sequence	No_hits			No_hits
gi|120498207|gb|EH226374.1|EH226374 JGI_ACAC3494.rev ACAC Phakopsora pachyrhizi TW72-1 germinating urediniospores on water surface (20C/16 hours/dark) Phakopsora pachyrhizi cDNA clone ACAC3494 3', mRNA sequence	No_hits			No_hits
gi|120498208|gb|EH226375.1|EH226375 JGI_ACAC3636.fwd ACAC Phakopsora pachyrhizi TW72-1 germinating urediniospores on water surface (20C/16 hours/dark) Phakopsora pachyrhizi cDNA clone ACAC3636 5', mRNA sequence	No_hits			Hv02120	135	7e-33
gi|120498209|gb|EH226376.1|EH226376 JGI_ACAC3696.rev ACAC Phakopsora pachyrhizi TW72-1 germinating urediniospores on water surface (20C/16 hours/dark) Phakopsora pachyrhizi cDNA clone ACAC3696 3', mRNA sequence	No_hits			Hv08873	74	3e-14
gi|120498210|gb|EH226377.1|EH226377 JGI_ACAC3500.fwd ACAC Phakopsora pachyrhizi TW72-1 germinating urediniospores on water surface (20C/16 hours/dark) Phakopsora pachyrhizi cDNA clone ACAC3500 5', mRNA sequence	No_hits			No_hits
gi|120498211|gb|EH226378.1|EH226378 JGI_ACAC3504.fwd ACAC Phakopsora pachyrhizi TW72-1 germinating urediniospores on water surface (20C/16 hours/dark) Phakopsora pachyrhizi cDNA clone ACAC3504 5', mRNA sequence	Hv00576	66	5e-11	Hv09185	149	5e-39
gi|120498212|gb|EH226379.1|EH226379 JGI_ACAC3496.fwd ACAC Phakopsora pachyrhizi TW72-1 germinating urediniospores on water surface (20C/16 hours/dark) Phakopsora pachyrhizi cDNA clone ACAC3496 5', mRNA sequence	No_hits			No_hits
gi|120498213|gb|EH226380.1|EH226380 JGI_ACAC3500.rev ACAC Phakopsora pachyrhizi TW72-1 germinating urediniospores on water surface (20C/16 hours/dark) Phakopsora pachyrhizi cDNA clone ACAC3500 3', mRNA sequence	No_hits			Hv08785	88	2e-18
gi|120498214|gb|EH226381.1|EH226381 JGI_ACAC3497.rev ACAC Phakopsora pachyrhizi TW72-1 germinating urediniospores on water surface (20C/16 hours/dark) Phakopsora pachyrhizi cDNA clone ACAC3497 3', mRNA sequence	No_hits			No_hits
gi|120498215|gb|EH226382.1|EH226382 JGI_ACAC3594.fwd ACAC Phakopsora pachyrhizi TW72-1 germinating urediniospores on water surface (20C/16 hours/dark) Phakopsora pachyrhizi cDNA clone ACAC3594 5', mRNA sequence	Hv02330	101	8e-22	Hv02330	181	1e-50
gi|120498216|gb|EH226383.1|EH226383 JGI_ACAC3502.fwd ACAC Phakopsora pachyrhizi TW72-1 germinating urediniospores on water surface (20C/16 hours/dark) Phakopsora pachyrhizi cDNA clone ACAC3502 5', mRNA sequence	No_hits			No_hits
gi|120498217|gb|EH226384.1|EH226384 JGI_ACAC3503.fwd ACAC Phakopsora pachyrhizi TW72-1 germinating urediniospores on water surface (20C/16 hours/dark) Phakopsora pachyrhizi cDNA clone ACAC3503 5', mRNA sequence	No_hits			No_hits
gi|120498218|gb|EH226385.1|EH226385 JGI_ACAC3505.rev ACAC Phakopsora pachyrhizi TW72-1 germinating urediniospores on water surface (20C/16 hours/dark) Phakopsora pachyrhizi cDNA clone ACAC3505 3', mRNA sequence	No_hits			No_hits
gi|120498219|gb|EH226386.1|EH226386 JGI_ACAC3507.fwd ACAC Phakopsora pachyrhizi TW72-1 germinating urediniospores on water surface (20C/16 hours/dark) Phakopsora pachyrhizi cDNA clone ACAC3507 5', mRNA sequence	Hv02139	52	8e-07	No_hits
gi|120498220|gb|EH226387.1|EH226387 JGI_ACAC3602.rev ACAC Phakopsora pachyrhizi TW72-1 germinating urediniospores on water surface (20C/16 hours/dark) Phakopsora pachyrhizi cDNA clone ACAC3602 3', mRNA sequence	No_hits			Hv01019	103	7e-25
gi|120498221|gb|EH226388.1|EH226388 JGI_ACAC3566.rev ACAC Phakopsora pachyrhizi TW72-1 germinating urediniospores on water surface (20C/16 hours/dark) Phakopsora pachyrhizi cDNA clone ACAC3566 3', mRNA sequence	No_hits			No_hits
gi|120498222|gb|EH226389.1|EH226389 JGI_ACAC3600.rev ACAC Phakopsora pachyrhizi TW72-1 germinating urediniospores on water surface (20C/16 hours/dark) Phakopsora pachyrhizi cDNA clone ACAC3600 3', mRNA sequence	No_hits			Hv01278	117	2e-27
gi|120498223|gb|EH226390.1|EH226390 JGI_ACAC3554.rev ACAC Phakopsora pachyrhizi TW72-1 germinating urediniospores on water surface (20C/16 hours/dark) Phakopsora pachyrhizi cDNA clone ACAC3554 3', mRNA sequence	No_hits			No_hits
gi|120498224|gb|EH226391.1|EH226391 JGI_ACAC3509.rev ACAC Phakopsora pachyrhizi TW72-1 germinating urediniospores on water surface (20C/16 hours/dark) Phakopsora pachyrhizi cDNA clone ACAC3509 3', mRNA sequence	No_hits			No_hits
gi|120498225|gb|EH226392.1|EH226392 JGI_ACAC3555.rev ACAC Phakopsora pachyrhizi TW72-1 germinating urediniospores on water surface (20C/16 hours/dark) Phakopsora pachyrhizi cDNA clone ACAC3555 3', mRNA sequence	No_hits			Hv00898	47	9e-11
gi|120498226|gb|EH226393.1|EH226393 JGI_ACAC3706.fwd ACAC Phakopsora pachyrhizi TW72-1 germinating urediniospores on water surface (20C/16 hours/dark) Phakopsora pachyrhizi cDNA clone ACAC3706 5', mRNA sequence	No_hits			Hv07015	97	2e-31
gi|120498227|gb|EH226394.1|EH226394 JGI_ACAC3509.fwd ACAC Phakopsora pachyrhizi TW72-1 germinating urediniospores on water surface (20C/16 hours/dark) Phakopsora pachyrhizi cDNA clone ACAC3509 5', mRNA sequence	No_hits			No_hits
gi|120498228|gb|EH226395.1|EH226395 JGI_ACAC3665.fwd ACAC Phakopsora pachyrhizi TW72-1 germinating urediniospores on water surface (20C/16 hours/dark) Phakopsora pachyrhizi cDNA clone ACAC3665 5', mRNA sequence	No_hits			Hv08785	86	5e-18
gi|120498229|gb|EH226396.1|EH226396 JGI_ACAC3760.rev ACAC Phakopsora pachyrhizi TW72-1 germinating urediniospores on water surface (20C/16 hours/dark) Phakopsora pachyrhizi cDNA clone ACAC3760 3', mRNA sequence	Hv05627	52	4e-07	No_hits
gi|120498230|gb|EH226397.1|EH226397 JGI_ACAC3756.rev ACAC Phakopsora pachyrhizi TW72-1 germinating urediniospores on water surface (20C/16 hours/dark) Phakopsora pachyrhizi cDNA clone ACAC3756 3', mRNA sequence	No_hits			No_hits
gi|120498231|gb|EH226398.1|EH226398 JGI_ACAC3510.rev ACAC Phakopsora pachyrhizi TW72-1 germinating urediniospores on water surface (20C/16 hours/dark) Phakopsora pachyrhizi cDNA clone ACAC3510 3', mRNA sequence	No_hits			Hv08785	88	2e-18
gi|120498232|gb|EH226399.1|EH226399 JGI_ACAC3557.fwd ACAC Phakopsora pachyrhizi TW72-1 germinating urediniospores on water surface (20C/16 hours/dark) Phakopsora pachyrhizi cDNA clone ACAC3557 5', mRNA sequence	No_hits			Hv04407	50	2e-17
gi|120498233|gb|EH226400.1|EH226400 JGI_ACAC3562.rev ACAC Phakopsora pachyrhizi TW72-1 germinating urediniospores on water surface (20C/16 hours/dark) Phakopsora pachyrhizi cDNA clone ACAC3562 3', mRNA sequence	No_hits			No_hits
gi|120498234|gb|EH226401.1|EH226401 JGI_ACAC3511.fwd ACAC Phakopsora pachyrhizi TW72-1 germinating urediniospores on water surface (20C/16 hours/dark) Phakopsora pachyrhizi cDNA clone ACAC3511 5', mRNA sequence	No_hits			Hv00489	210	9e-54
gi|120498235|gb|EH226402.1|EH226402 JGI_ACAC3559.fwd ACAC Phakopsora pachyrhizi TW72-1 germinating urediniospores on water surface (20C/16 hours/dark) Phakopsora pachyrhizi cDNA clone ACAC3559 5', mRNA sequence	No_hits			Hv05433	74	6e-17
gi|120498236|gb|EH226403.1|EH226403 JGI_ACAC3513.rev ACAC Phakopsora pachyrhizi TW72-1 germinating urediniospores on water surface (20C/16 hours/dark) Phakopsora pachyrhizi cDNA clone ACAC3513 3', mRNA sequence	No_hits			Hv01603	59	5e-15
gi|120498237|gb|EH226404.1|EH226404 JGI_ACAC3610.rev ACAC Phakopsora pachyrhizi TW72-1 germinating urediniospores on water surface (20C/16 hours/dark) Phakopsora pachyrhizi cDNA clone ACAC3610 3', mRNA sequence	No_hits			Hv00620	46	9e-11
gi|120498238|gb|EH226405.1|EH226405 JGI_ACAC3562.fwd ACAC Phakopsora pachyrhizi TW72-1 germinating urediniospores on water surface (20C/16 hours/dark) Phakopsora pachyrhizi cDNA clone ACAC3562 5', mRNA sequence	Hv08406	176	2e-44	Hv08406	81	3e-16
gi|120498239|gb|EH226406.1|EH226406 JGI_ACAC3513.fwd ACAC Phakopsora pachyrhizi TW72-1 germinating urediniospores on water surface (20C/16 hours/dark) Phakopsora pachyrhizi cDNA clone ACAC3513 5', mRNA sequence	No_hits			Hv01603	59	6e-15
gi|120498240|gb|EH226407.1|EH226407 JGI_ACAC3514.rev ACAC Phakopsora pachyrhizi TW72-1 germinating urediniospores on water surface (20C/16 hours/dark) Phakopsora pachyrhizi cDNA clone ACAC3514 3', mRNA sequence	No_hits			Hv08785	88	2e-18
gi|120498241|gb|EH226408.1|EH226408 JGI_ACAC3618.fwd ACAC Phakopsora pachyrhizi TW72-1 germinating urediniospores on water surface (20C/16 hours/dark) Phakopsora pachyrhizi cDNA clone ACAC3618 5', mRNA sequence	No_hits			No_hits
gi|120498242|gb|EH226409.1|EH226409 JGI_ACAC3517.rev ACAC Phakopsora pachyrhizi TW72-1 germinating urediniospores on water surface (20C/16 hours/dark) Phakopsora pachyrhizi cDNA clone ACAC3517 3', mRNA sequence	No_hits			No_hits
gi|120498243|gb|EH226410.1|EH226410 JGI_ACAC3518.fwd ACAC Phakopsora pachyrhizi TW72-1 germinating urediniospores on water surface (20C/16 hours/dark) Phakopsora pachyrhizi cDNA clone ACAC3518 5', mRNA sequence	No_hits			No_hits
gi|120498244|gb|EH226411.1|EH226411 JGI_ACAC3717.rev ACAC Phakopsora pachyrhizi TW72-1 germinating urediniospores on water surface (20C/16 hours/dark) Phakopsora pachyrhizi cDNA clone ACAC3717 3', mRNA sequence	No_hits			No_hits
gi|120498245|gb|EH226412.1|EH226412 JGI_ACAC3826.rev ACAC Phakopsora pachyrhizi TW72-1 germinating urediniospores on water surface (20C/16 hours/dark) Phakopsora pachyrhizi cDNA clone ACAC3826 3', mRNA sequence	No_hits			No_hits
gi|120498246|gb|EH226413.1|EH226413 JGI_ACAC3614.fwd ACAC Phakopsora pachyrhizi TW72-1 germinating urediniospores on water surface (20C/16 hours/dark) Phakopsora pachyrhizi cDNA clone ACAC3614 5', mRNA sequence	No_hits			No_hits
gi|120498247|gb|EH226414.1|EH226414 JGI_ACAC3528.fwd ACAC Phakopsora pachyrhizi TW72-1 germinating urediniospores on water surface (20C/16 hours/dark) Phakopsora pachyrhizi cDNA clone ACAC3528 5', mRNA sequence	No_hits			No_hits
gi|120498248|gb|EH226415.1|EH226415 JGI_ACAC3569.rev ACAC Phakopsora pachyrhizi TW72-1 germinating urediniospores on water surface (20C/16 hours/dark) Phakopsora pachyrhizi cDNA clone ACAC3569 3', mRNA sequence	No_hits			Hv00703	209	4e-55
gi|120498249|gb|EH226416.1|EH226416 JGI_ACAC3527.fwd ACAC Phakopsora pachyrhizi TW72-1 germinating urediniospores on water surface (20C/16 hours/dark) Phakopsora pachyrhizi cDNA clone ACAC3527 5', mRNA sequence	No_hits			No_hits
gi|120498250|gb|EH226417.1|EH226417 JGI_ACAC3520.rev ACAC Phakopsora pachyrhizi TW72-1 germinating urediniospores on water surface (20C/16 hours/dark) Phakopsora pachyrhizi cDNA clone ACAC3520 3', mRNA sequence	No_hits			No_hits
gi|120498251|gb|EH226418.1|EH226418 JGI_ACAC3671.fwd ACAC Phakopsora pachyrhizi TW72-1 germinating urediniospores on water surface (20C/16 hours/dark) Phakopsora pachyrhizi cDNA clone ACAC3671 5', mRNA sequence	No_hits			Hv08785	66	2e-11
gi|120498252|gb|EH226419.1|EH226419 JGI_ACAC3587.fwd ACAC Phakopsora pachyrhizi TW72-1 germinating urediniospores on water surface (20C/16 hours/dark) Phakopsora pachyrhizi cDNA clone ACAC3587 5', mRNA sequence	No_hits			No_hits
gi|120498253|gb|EH226420.1|EH226420 JGI_ACAC3915.rev ACAC Phakopsora pachyrhizi TW72-1 germinating urediniospores on water surface (20C/16 hours/dark) Phakopsora pachyrhizi cDNA clone ACAC3915 3', mRNA sequence	Hv01629	60	2e-09	Hv01629	221	7e-59
gi|120498254|gb|EH226421.1|EH226421 JGI_ACAC3581.rev ACAC Phakopsora pachyrhizi TW72-1 germinating urediniospores on water surface (20C/16 hours/dark) Phakopsora pachyrhizi cDNA clone ACAC3581 3', mRNA sequence	No_hits			No_hits
gi|120498255|gb|EH226422.1|EH226422 JGI_ACAC3774.rev ACAC Phakopsora pachyrhizi TW72-1 germinating urediniospores on water surface (20C/16 hours/dark) Phakopsora pachyrhizi cDNA clone ACAC3774 3', mRNA sequence	No_hits			Hv08785	88	2e-18
gi|120498256|gb|EH226423.1|EH226423 JGI_ACAC3533.rev ACAC Phakopsora pachyrhizi TW72-1 germinating urediniospores on water surface (20C/16 hours/dark) Phakopsora pachyrhizi cDNA clone ACAC3533 3', mRNA sequence	No_hits			No_hits
gi|120498257|gb|EH226424.1|EH226424 JGI_ACAC3832.fwd ACAC Phakopsora pachyrhizi TW72-1 germinating urediniospores on water surface (20C/16 hours/dark) Phakopsora pachyrhizi cDNA clone ACAC3832 5', mRNA sequence	No_hits			No_hits
gi|120498258|gb|EH226425.1|EH226425 JGI_ACAC3525.fwd ACAC Phakopsora pachyrhizi TW72-1 germinating urediniospores on water surface (20C/16 hours/dark) Phakopsora pachyrhizi cDNA clone ACAC3525 5', mRNA sequence	No_hits			No_hits
gi|120498259|gb|EH226426.1|EH226426 JGI_ACAC4198.fwd ACAC Phakopsora pachyrhizi TW72-1 germinating urediniospores on water surface (20C/16 hours/dark) Phakopsora pachyrhizi cDNA clone ACAC4198 5', mRNA sequence	No_hits			No_hits
gi|120498260|gb|EH226427.1|EH226427 JGI_ACAC3528.rev ACAC Phakopsora pachyrhizi TW72-1 germinating urediniospores on water surface (20C/16 hours/dark) Phakopsora pachyrhizi cDNA clone ACAC3528 3', mRNA sequence	No_hits			No_hits
gi|120498261|gb|EH226428.1|EH226428 JGI_ACAC3907.fwd ACAC Phakopsora pachyrhizi TW72-1 germinating urediniospores on water surface (20C/16 hours/dark) Phakopsora pachyrhizi cDNA clone ACAC3907 5', mRNA sequence	No_hits			No_hits
gi|120498262|gb|EH226429.1|EH226429 JGI_ACAC3635.fwd ACAC Phakopsora pachyrhizi TW72-1 germinating urediniospores on water surface (20C/16 hours/dark) Phakopsora pachyrhizi cDNA clone ACAC3635 5', mRNA sequence	No_hits			No_hits
gi|120498263|gb|EH226430.1|EH226430 JGI_ACAC3532.fwd ACAC Phakopsora pachyrhizi TW72-1 germinating urediniospores on water surface (20C/16 hours/dark) Phakopsora pachyrhizi cDNA clone ACAC3532 5', mRNA sequence	No_hits			No_hits
gi|120498264|gb|EH226431.1|EH226431 JGI_ACAC3531.fwd ACAC Phakopsora pachyrhizi TW72-1 germinating urediniospores on water surface (20C/16 hours/dark) Phakopsora pachyrhizi cDNA clone ACAC3531 5', mRNA sequence	Hv00177	48	3e-06	No_hits
gi|120498265|gb|EH226432.1|EH226432 JGI_ACAC3779.rev ACAC Phakopsora pachyrhizi TW72-1 germinating urediniospores on water surface (20C/16 hours/dark) Phakopsora pachyrhizi cDNA clone ACAC3779 3', mRNA sequence	No_hits			Hv08785	88	2e-18
gi|120498266|gb|EH226433.1|EH226433 JGI_ACAC3975.rev ACAC Phakopsora pachyrhizi TW72-1 germinating urediniospores on water surface (20C/16 hours/dark) Phakopsora pachyrhizi cDNA clone ACAC3975 3', mRNA sequence	No_hits			Hv00489	63	2e-11
gi|120498267|gb|EH226434.1|EH226434 JGI_ACAC3627.rev ACAC Phakopsora pachyrhizi TW72-1 germinating urediniospores on water surface (20C/16 hours/dark) Phakopsora pachyrhizi cDNA clone ACAC3627 3', mRNA sequence	No_hits			No_hits
gi|120498268|gb|EH226435.1|EH226435 JGI_ACAC3582.rev ACAC Phakopsora pachyrhizi TW72-1 germinating urediniospores on water surface (20C/16 hours/dark) Phakopsora pachyrhizi cDNA clone ACAC3582 3', mRNA sequence	No_hits			Hv01405	95	4e-21
gi|120498269|gb|EH226436.1|EH226436 JGI_ACAC3685.rev ACAC Phakopsora pachyrhizi TW72-1 germinating urediniospores on water surface (20C/16 hours/dark) Phakopsora pachyrhizi cDNA clone ACAC3685 3', mRNA sequence	No_hits			No_hits
gi|120498270|gb|EH226437.1|EH226437 JGI_ACAC3735.rev ACAC Phakopsora pachyrhizi TW72-1 germinating urediniospores on water surface (20C/16 hours/dark) Phakopsora pachyrhizi cDNA clone ACAC3735 3', mRNA sequence	No_hits			Hv08785	88	2e-18
gi|120498271|gb|EH226438.1|EH226438 JGI_ACAC3536.rev ACAC Phakopsora pachyrhizi TW72-1 germinating urediniospores on water surface (20C/16 hours/dark) Phakopsora pachyrhizi cDNA clone ACAC3536 3', mRNA sequence	No_hits			No_hits
gi|120498272|gb|EH226439.1|EH226439 JGI_ACAC3537.rev ACAC Phakopsora pachyrhizi TW72-1 germinating urediniospores on water surface (20C/16 hours/dark) Phakopsora pachyrhizi cDNA clone ACAC3537 3', mRNA sequence	No_hits			No_hits
gi|120498273|gb|EH226440.1|EH226440 JGI_ACAC3633.rev ACAC Phakopsora pachyrhizi TW72-1 germinating urediniospores on water surface (20C/16 hours/dark) Phakopsora pachyrhizi cDNA clone ACAC3633 3', mRNA sequence	No_hits			Hv08785	88	2e-18
gi|120498274|gb|EH226441.1|EH226441 JGI_ACAC3583.fwd ACAC Phakopsora pachyrhizi TW72-1 germinating urediniospores on water surface (20C/16 hours/dark) Phakopsora pachyrhizi cDNA clone ACAC3583 5', mRNA sequence	No_hits			No_hits
gi|120498275|gb|EH226442.1|EH226442 JGI_ACAC3802.rev ACAC Phakopsora pachyrhizi TW72-1 germinating urediniospores on water surface (20C/16 hours/dark) Phakopsora pachyrhizi cDNA clone ACAC3802 3', mRNA sequence	No_hits			Hv01625	251	1e-67
gi|120498276|gb|EH226443.1|EH226443 JGI_ACAC3538.rev ACAC Phakopsora pachyrhizi TW72-1 germinating urediniospores on water surface (20C/16 hours/dark) Phakopsora pachyrhizi cDNA clone ACAC3538 3', mRNA sequence	No_hits			No_hits
gi|120498277|gb|EH226444.1|EH226444 JGI_ACAC3549.fwd ACAC Phakopsora pachyrhizi TW72-1 germinating urediniospores on water surface (20C/16 hours/dark) Phakopsora pachyrhizi cDNA clone ACAC3549 5', mRNA sequence	No_hits			No_hits
gi|120498278|gb|EH226445.1|EH226445 JGI_ACAC3574.rev ACAC Phakopsora pachyrhizi TW72-1 germinating urediniospores on water surface (20C/16 hours/dark) Phakopsora pachyrhizi cDNA clone ACAC3574 3', mRNA sequence	No_hits			No_hits
gi|120498279|gb|EH226446.1|EH226446 JGI_ACAC3600.fwd ACAC Phakopsora pachyrhizi TW72-1 germinating urediniospores on water surface (20C/16 hours/dark) Phakopsora pachyrhizi cDNA clone ACAC3600 5', mRNA sequence	No_hits			No_hits
gi|120498280|gb|EH226447.1|EH226447 JGI_ACAC3937.rev ACAC Phakopsora pachyrhizi TW72-1 germinating urediniospores on water surface (20C/16 hours/dark) Phakopsora pachyrhizi cDNA clone ACAC3937 3', mRNA sequence	No_hits			No_hits
gi|120498281|gb|EH226448.1|EH226448 JGI_ACAC3544.rev ACAC Phakopsora pachyrhizi TW72-1 germinating urediniospores on water surface (20C/16 hours/dark) Phakopsora pachyrhizi cDNA clone ACAC3544 3', mRNA sequence	No_hits			No_hits
gi|120498282|gb|EH226449.1|EH226449 JGI_ACAC3541.fwd ACAC Phakopsora pachyrhizi TW72-1 germinating urediniospores on water surface (20C/16 hours/dark) Phakopsora pachyrhizi cDNA clone ACAC3541 5', mRNA sequence	No_hits			No_hits
gi|120498283|gb|EH226450.1|EH226450 JGI_ACAC3695.rev ACAC Phakopsora pachyrhizi TW72-1 germinating urediniospores on water surface (20C/16 hours/dark) Phakopsora pachyrhizi cDNA clone ACAC3695 3', mRNA sequence	No_hits			Hv08785	88	2e-18
gi|120498284|gb|EH226451.1|EH226451 JGI_ACAC3542.fwd ACAC Phakopsora pachyrhizi TW72-1 germinating urediniospores on water surface (20C/16 hours/dark) Phakopsora pachyrhizi cDNA clone ACAC3542 5', mRNA sequence	No_hits			Hv00662	155	9e-39
gi|120498285|gb|EH226452.1|EH226452 JGI_ACAC3794.rev ACAC Phakopsora pachyrhizi TW72-1 germinating urediniospores on water surface (20C/16 hours/dark) Phakopsora pachyrhizi cDNA clone ACAC3794 3', mRNA sequence	No_hits			No_hits
gi|120498286|gb|EH226453.1|EH226453 JGI_ACAC3540.fwd ACAC Phakopsora pachyrhizi TW72-1 germinating urediniospores on water surface (20C/16 hours/dark) Phakopsora pachyrhizi cDNA clone ACAC3540 5', mRNA sequence	No_hits			Hv08785	87	3e-18
gi|120498287|gb|EH226454.1|EH226454 JGI_ACAC3588.rev ACAC Phakopsora pachyrhizi TW72-1 germinating urediniospores on water surface (20C/16 hours/dark) Phakopsora pachyrhizi cDNA clone ACAC3588 3', mRNA sequence	No_hits			No_hits
gi|120498288|gb|EH226455.1|EH226455 JGI_ACAC3986.fwd ACAC Phakopsora pachyrhizi TW72-1 germinating urediniospores on water surface (20C/16 hours/dark) Phakopsora pachyrhizi cDNA clone ACAC3986 5', mRNA sequence	No_hits			No_hits
gi|120498289|gb|EH226456.1|EH226456 JGI_ACAC3640.fwd ACAC Phakopsora pachyrhizi TW72-1 germinating urediniospores on water surface (20C/16 hours/dark) Phakopsora pachyrhizi cDNA clone ACAC3640 5', mRNA sequence	Hv02330	101	8e-22	Hv02330	181	1e-50
gi|120498290|gb|EH226457.1|EH226457 JGI_ACAC3543.fwd ACAC Phakopsora pachyrhizi TW72-1 germinating urediniospores on water surface (20C/16 hours/dark) Phakopsora pachyrhizi cDNA clone ACAC3543 5', mRNA sequence	No_hits			No_hits
gi|120498291|gb|EH226458.1|EH226458 JGI_ACAC3744.rev ACAC Phakopsora pachyrhizi TW72-1 germinating urediniospores on water surface (20C/16 hours/dark) Phakopsora pachyrhizi cDNA clone ACAC3744 3', mRNA sequence	No_hits			No_hits
gi|120498292|gb|EH226459.1|EH226459 JGI_ACAC3591.rev ACAC Phakopsora pachyrhizi TW72-1 germinating urediniospores on water surface (20C/16 hours/dark) Phakopsora pachyrhizi cDNA clone ACAC3591 3', mRNA sequence	No_hits			Hv02012	63	5e-11
gi|120498293|gb|EH226460.1|EH226460 JGI_ACAC3592.fwd ACAC Phakopsora pachyrhizi TW72-1 germinating urediniospores on water surface (20C/16 hours/dark) Phakopsora pachyrhizi cDNA clone ACAC3592 5', mRNA sequence	No_hits			No_hits
gi|120498294|gb|EH226461.1|EH226461 JGI_ACAC3699.rev ACAC Phakopsora pachyrhizi TW72-1 germinating urediniospores on water surface (20C/16 hours/dark) Phakopsora pachyrhizi cDNA clone ACAC3699 3', mRNA sequence	No_hits			Hv08785	88	2e-18
gi|120498295|gb|EH226462.1|EH226462 JGI_ACAC3803.rev ACAC Phakopsora pachyrhizi TW72-1 germinating urediniospores on water surface (20C/16 hours/dark) Phakopsora pachyrhizi cDNA clone ACAC3803 3', mRNA sequence	No_hits			No_hits
gi|120498296|gb|EH226463.1|EH226463 JGI_ACAC3595.fwd ACAC Phakopsora pachyrhizi TW72-1 germinating urediniospores on water surface (20C/16 hours/dark) Phakopsora pachyrhizi cDNA clone ACAC3595 5', mRNA sequence	Hv09635	52	9e-07	No_hits
gi|120498297|gb|EH226464.1|EH226464 JGI_ACAC3549.rev ACAC Phakopsora pachyrhizi TW72-1 germinating urediniospores on water surface (20C/16 hours/dark) Phakopsora pachyrhizi cDNA clone ACAC3549 3', mRNA sequence	No_hits			No_hits
gi|120498298|gb|EH226465.1|EH226465 JGI_ACAC3547.fwd ACAC Phakopsora pachyrhizi TW72-1 germinating urediniospores on water surface (20C/16 hours/dark) Phakopsora pachyrhizi cDNA clone ACAC3547 5', mRNA sequence	No_hits			Hv01278	82	1e-16
gi|120498299|gb|EH226466.1|EH226466 JGI_ACAC3613.rev ACAC Phakopsora pachyrhizi TW72-1 germinating urediniospores on water surface (20C/16 hours/dark) Phakopsora pachyrhizi cDNA clone ACAC3613 3', mRNA sequence	No_hits			No_hits
gi|120498300|gb|EH226467.1|EH226467 JGI_ACAC3651.fwd ACAC Phakopsora pachyrhizi TW72-1 germinating urediniospores on water surface (20C/16 hours/dark) Phakopsora pachyrhizi cDNA clone ACAC3651 5', mRNA sequence	No_hits			No_hits
gi|120498301|gb|EH226468.1|EH226468 JGI_ACAC3551.rev ACAC Phakopsora pachyrhizi TW72-1 germinating urediniospores on water surface (20C/16 hours/dark) Phakopsora pachyrhizi cDNA clone ACAC3551 3', mRNA sequence	No_hits			Hv01678	88	9e-19
gi|120498302|gb|EH226469.1|EH226469 JGI_ACAC3553.fwd ACAC Phakopsora pachyrhizi TW72-1 germinating urediniospores on water surface (20C/16 hours/dark) Phakopsora pachyrhizi cDNA clone ACAC3553 5', mRNA sequence	No_hits			No_hits
gi|120498303|gb|EH226470.1|EH226470 JGI_ACAC3602.fwd ACAC Phakopsora pachyrhizi TW72-1 germinating urediniospores on water surface (20C/16 hours/dark) Phakopsora pachyrhizi cDNA clone ACAC3602 5', mRNA sequence	No_hits			No_hits
gi|120498304|gb|EH226471.1|EH226471 JGI_ACAC3654.rev ACAC Phakopsora pachyrhizi TW72-1 germinating urediniospores on water surface (20C/16 hours/dark) Phakopsora pachyrhizi cDNA clone ACAC3654 3', mRNA sequence	No_hits			Hv00331	173	4e-44
gi|120498305|gb|EH226472.1|EH226472 JGI_ACAC3652.rev ACAC Phakopsora pachyrhizi TW72-1 germinating urediniospores on water surface (20C/16 hours/dark) Phakopsora pachyrhizi cDNA clone ACAC3652 3', mRNA sequence	No_hits			No_hits
gi|120498306|gb|EH226473.1|EH226473 JGI_ACAC3812.fwd ACAC Phakopsora pachyrhizi TW72-1 germinating urediniospores on water surface (20C/16 hours/dark) Phakopsora pachyrhizi cDNA clone ACAC3812 5', mRNA sequence	No_hits			No_hits
gi|120498307|gb|EH226474.1|EH226474 JGI_ACAC3556.fwd ACAC Phakopsora pachyrhizi TW72-1 germinating urediniospores on water surface (20C/16 hours/dark) Phakopsora pachyrhizi cDNA clone ACAC3556 5', mRNA sequence	No_hits			No_hits
gi|120498308|gb|EH226475.1|EH226475 JGI_ACAC3706.rev ACAC Phakopsora pachyrhizi TW72-1 germinating urediniospores on water surface (20C/16 hours/dark) Phakopsora pachyrhizi cDNA clone ACAC3706 3', mRNA sequence	No_hits			Hv07015	90	6e-19
gi|120498309|gb|EH226476.1|EH226476 JGI_ACAC3552.fwd ACAC Phakopsora pachyrhizi TW72-1 germinating urediniospores on water surface (20C/16 hours/dark) Phakopsora pachyrhizi cDNA clone ACAC3552 5', mRNA sequence	No_hits			Hv08785	77	5e-15
gi|120498310|gb|EH226477.1|EH226477 JGI_ACAC3653.fwd ACAC Phakopsora pachyrhizi TW72-1 germinating urediniospores on water surface (20C/16 hours/dark) Phakopsora pachyrhizi cDNA clone ACAC3653 5', mRNA sequence	No_hits			Hv08785	88	2e-18
gi|120498311|gb|EH226478.1|EH226478 JGI_ACAC3707.rev ACAC Phakopsora pachyrhizi TW72-1 germinating urediniospores on water surface (20C/16 hours/dark) Phakopsora pachyrhizi cDNA clone ACAC3707 3', mRNA sequence	No_hits			Hv02212	84	7e-25
gi|120498312|gb|EH226479.1|EH226479 JGI_ACAC3608.fwd ACAC Phakopsora pachyrhizi TW72-1 germinating urediniospores on water surface (20C/16 hours/dark) Phakopsora pachyrhizi cDNA clone ACAC3608 5', mRNA sequence	No_hits			No_hits
gi|120498313|gb|EH226480.1|EH226480 JGI_ACAC3656.fwd ACAC Phakopsora pachyrhizi TW72-1 germinating urediniospores on water surface (20C/16 hours/dark) Phakopsora pachyrhizi cDNA clone ACAC3656 5', mRNA sequence	No_hits			No_hits
gi|120498314|gb|EH226481.1|EH226481 JGI_ACAC3558.rev ACAC Phakopsora pachyrhizi TW72-1 germinating urediniospores on water surface (20C/16 hours/dark) Phakopsora pachyrhizi cDNA clone ACAC3558 3', mRNA sequence	No_hits			Hv08785	88	2e-18
gi|120498315|gb|EH226482.1|EH226482 JGI_ACAC3606.rev ACAC Phakopsora pachyrhizi TW72-1 germinating urediniospores on water surface (20C/16 hours/dark) Phakopsora pachyrhizi cDNA clone ACAC3606 3', mRNA sequence	Hv04730	50	2e-06	No_hits
gi|120498316|gb|EH226483.1|EH226483 JGI_ACAC3567.fwd ACAC Phakopsora pachyrhizi TW72-1 germinating urediniospores on water surface (20C/16 hours/dark) Phakopsora pachyrhizi cDNA clone ACAC3567 5', mRNA sequence	No_hits			No_hits
gi|120498317|gb|EH226484.1|EH226484 JGI_ACAC4010.fwd ACAC Phakopsora pachyrhizi TW72-1 germinating urediniospores on water surface (20C/16 hours/dark) Phakopsora pachyrhizi cDNA clone ACAC4010 5', mRNA sequence	No_hits			No_hits
gi|120498318|gb|EH226485.1|EH226485 JGI_ACAC3709.fwd ACAC Phakopsora pachyrhizi TW72-1 germinating urediniospores on water surface (20C/16 hours/dark) Phakopsora pachyrhizi cDNA clone ACAC3709 5', mRNA sequence	No_hits			Hv00209	97	2e-32
gi|120498319|gb|EH226486.1|EH226486 JGI_ACAC3560.fwd ACAC Phakopsora pachyrhizi TW72-1 germinating urediniospores on water surface (20C/16 hours/dark) Phakopsora pachyrhizi cDNA clone ACAC3560 5', mRNA sequence	No_hits			No_hits
gi|120498320|gb|EH226487.1|EH226487 JGI_ACAC3606.fwd ACAC Phakopsora pachyrhizi TW72-1 germinating urediniospores on water surface (20C/16 hours/dark) Phakopsora pachyrhizi cDNA clone ACAC3606 5', mRNA sequence	Hv04730	50	3e-06	No_hits
gi|120498321|gb|EH226488.1|EH226488 JGI_ACAC3661.rev ACAC Phakopsora pachyrhizi TW72-1 germinating urediniospores on water surface (20C/16 hours/dark) Phakopsora pachyrhizi cDNA clone ACAC3661 3', mRNA sequence	No_hits			No_hits
gi|120498322|gb|EH226489.1|EH226489 JGI_ACAC4087.fwd ACAC Phakopsora pachyrhizi TW72-1 germinating urediniospores on water surface (20C/16 hours/dark) Phakopsora pachyrhizi cDNA clone ACAC4087 5', mRNA sequence	Hv00306	80	3e-15	Hv00306	303	2e-83
gi|120498323|gb|EH226490.1|EH226490 JGI_ACAC3563.rev ACAC Phakopsora pachyrhizi TW72-1 germinating urediniospores on water surface (20C/16 hours/dark) Phakopsora pachyrhizi cDNA clone ACAC3563 3', mRNA sequence	No_hits			Hv08785	88	2e-18
gi|120498324|gb|EH226491.1|EH226491 JGI_ACAC3561.fwd ACAC Phakopsora pachyrhizi TW72-1 germinating urediniospores on water surface (20C/16 hours/dark) Phakopsora pachyrhizi cDNA clone ACAC3561 5', mRNA sequence	No_hits			No_hits
gi|120498325|gb|EH226492.1|EH226492 JGI_ACAC3662.fwd ACAC Phakopsora pachyrhizi TW72-1 germinating urediniospores on water surface (20C/16 hours/dark) Phakopsora pachyrhizi cDNA clone ACAC3662 5', mRNA sequence	No_hits			Hv01556	87	5e-39
gi|120498326|gb|EH226493.1|EH226493 JGI_ACAC3714.fwd ACAC Phakopsora pachyrhizi TW72-1 germinating urediniospores on water surface (20C/16 hours/dark) Phakopsora pachyrhizi cDNA clone ACAC3714 5', mRNA sequence	Hv01066	60	4e-09	Hv01066	348	6e-97
gi|120498327|gb|EH226494.1|EH226494 JGI_ACAC3611.rev ACAC Phakopsora pachyrhizi TW72-1 germinating urediniospores on water surface (20C/16 hours/dark) Phakopsora pachyrhizi cDNA clone ACAC3611 3', mRNA sequence	No_hits			Hv08785	88	2e-18
gi|120498328|gb|EH226495.1|EH226495 JGI_ACAC3563.fwd ACAC Phakopsora pachyrhizi TW72-1 germinating urediniospores on water surface (20C/16 hours/dark) Phakopsora pachyrhizi cDNA clone ACAC3563 5', mRNA sequence	No_hits			Hv08785	88	2e-18
gi|120498329|gb|EH226496.1|EH226496 JGI_ACAC3714.rev ACAC Phakopsora pachyrhizi TW72-1 germinating urediniospores on water surface (20C/16 hours/dark) Phakopsora pachyrhizi cDNA clone ACAC3714 3', mRNA sequence	No_hits			Hv01066	285	5e-78
gi|120498330|gb|EH226497.1|EH226497 JGI_ACAC3612.rev ACAC Phakopsora pachyrhizi TW72-1 germinating urediniospores on water surface (20C/16 hours/dark) Phakopsora pachyrhizi cDNA clone ACAC3612 3', mRNA sequence	No_hits			Hv08785	88	2e-18
gi|120498331|gb|EH226498.1|EH226498 JGI_ACAC3572.rev ACAC Phakopsora pachyrhizi TW72-1 germinating urediniospores on water surface (20C/16 hours/dark) Phakopsora pachyrhizi cDNA clone ACAC3572 3', mRNA sequence	No_hits			No_hits
gi|120498332|gb|EH226499.1|EH226499 JGI_ACAC3573.rev ACAC Phakopsora pachyrhizi TW72-1 germinating urediniospores on water surface (20C/16 hours/dark) Phakopsora pachyrhizi cDNA clone ACAC3573 3', mRNA sequence	No_hits			No_hits
gi|120498333|gb|EH226500.1|EH226500 JGI_ACAC3613.fwd ACAC Phakopsora pachyrhizi TW72-1 germinating urediniospores on water surface (20C/16 hours/dark) Phakopsora pachyrhizi cDNA clone ACAC3613 5', mRNA sequence	No_hits			No_hits
gi|120498334|gb|EH226501.1|EH226501 JGI_ACAC3614.rev ACAC Phakopsora pachyrhizi TW72-1 germinating urediniospores on water surface (20C/16 hours/dark) Phakopsora pachyrhizi cDNA clone ACAC3614 3', mRNA sequence	No_hits			No_hits
gi|120498335|gb|EH226502.1|EH226502 JGI_ACAC3616.rev ACAC Phakopsora pachyrhizi TW72-1 germinating urediniospores on water surface (20C/16 hours/dark) Phakopsora pachyrhizi cDNA clone ACAC3616 3', mRNA sequence	No_hits			No_hits
gi|120498336|gb|EH226503.1|EH226503 JGI_ACAC3648.rev ACAC Phakopsora pachyrhizi TW72-1 germinating urediniospores on water surface (20C/16 hours/dark) Phakopsora pachyrhizi cDNA clone ACAC3648 3', mRNA sequence	No_hits			No_hits
gi|120498337|gb|EH226504.1|EH226504 JGI_ACAC3718.rev ACAC Phakopsora pachyrhizi TW72-1 germinating urediniospores on water surface (20C/16 hours/dark) Phakopsora pachyrhizi cDNA clone ACAC3718 3', mRNA sequence	No_hits			No_hits
[truncated: 36,962 more rows]
