# Supplementary material for: Overview of the functional virulent genome of the coffee leaf rust pathogen Hemileia vastatrix with an emphasis on early stages of infection
Source: Front Plant Sci. 2014 Mar 14;5:88. doi: 10.3389/fpls.2014.00088 (PMC3953675; doi:10.3389/fpls.2014.00088)
Supplement: Supplementary file 1 [file Presentation1.ZIP › 81604_Azinheira_Data_Sheet_2.xlsx]

## Sheet: SD2
SD2. List of Hemileia vastatrix germinated urediniospores (gU) and appressoria (Ap) contigs, their sequence, aboundance and database homologies
Contig	library	sequence	length	Number of reads	Ra	NCBI_nr/nt_blastn_hit	NCBI_nr/nt_blastn_score	NCBI_nr/nt_blastn_evalue	Mlp_tblastx_hit	Mlp_tblastx_e-value	Mlp_tblastx_ref	Pgt_tblastx_hit	Pgt_tblastx_e-value	Pgt_tblastx_ref	Pt_tblastx_hit	Pt_tblastx_e-value	Pt_tblastx_ref	Pst_tblastx_hit	Pst_tblastx_e-value	Pst_tblastx_ref	Pgt_mitochondrial_blastn_hit	Pgt_mitochondrial_blastn_e-value	Pgt_mitochondrial_blastn_ref	Pt_mitochondrial_blastn_hit	Pt_mitochondrial_blastn_e-value	Pt_mitochondrial_blastn_ref	PuccinialesEST_tblastx_hit	PuccinialesEST_tblastx_score	PuccinialesEST_tblastx_e-value	NCBI_nr protein_blastx_hit	NCBI_nr protein_blastx_score	NCBI_nr protein_blastx_evalue	PHIbase_tblastx_hit	PHIbase_tblastx_score	PHIbase_tblastx_e-value	COGEME_tblastx_hit	COGEME_tblastx_score	COGEME_tblastx_e-value	KOG_tblastx_hit	KOG_tblastx_score	KOG_tblastx_e-value
AEQBcontig00001	Hv_gU	CAATAGTAGCTACAGTAAAAGACGTTCGAAAAACAAGTATATAGTAACTCCTCAGTGAAGTCTGTTTAGCATATACCAAGAAATGTCTTTATATCCAAATCTCTGGATTTACTCTTCCATGTTTTGTGGATTGATCAACCTTGTGCCAACAATTTTGCATATTTTCCAAAGTCATTCGGGGCCCGCGTCTTTTGGAATCTGGGTCATCGGACTCAATTTCATAAGTTTTatGAaTGGGTTgCTgTGGAAgAaTAACGCAATAGATAAaGCGCCAGTCTACTGTGaTTtGAcATCAAaGATAGGaaTGGTCGGTCCGCTGGGTTTAtCTGCTGCAAaTTTTGTATTATAcGCTATcTAGcttcccttgtatccaaaatggtttccgtggagagtaaattg…	448	9	0.0200893	gi|261862422|gb|ACY00765.1| pr-MatA2 [Microbotryum violaceum]	141	1.97003e-07	jgi|Mellp1|73569|estExt_fgenesh1_kg.C_830003	115	6e-29	lcl|PGTT_19559 | PGTG_19559 | Puccinia graminis f. sp. tritici hypothetical protein (389 aa)	256	3.83364e-24	lcl|PTTG_09693T0 | PTTG_09693 | Puccinia triticina 1-1 BBBD Race 1 predicted protein (363 aa)	155	1.15709e-11	PST130_658_3	90	2e-19	No hits			No hits			EH244013 Phakopsora pachyrhizi	123	2e-30	No hits			PHI:292|CPRa|AAK31936|TX:5207|Cryptococcus neoformans|Reduced virulence	44	2e-06	No hits			No hits
AEQBcontig00003	Hv_gU	TATTCACTGGTCTTTAATTCCGTTGAAAAAATTTCCATGACATGGTTGAAAATCAAAAGAAAAGGTTTAGAAAaCAAAAGCTATATATAATAATAATGTCTTTATGATGACTTTATTCAAGCAATCTTTTGTATCTGTTTTGGAATAAGCACAGCTGAAGCTTTGGCCGTTTCGCTTCATCCACTTCTGCCGCCAAAATACCATCAGACATATTAGCTTAGCGGTCAACCATGAGGCGTTTTCTTCTCGTGTGCTCCTTTTCTCTCTTGTCTCGTACTTGATTCAGCGTCTTCACTTAAGATATAAAGACCATTAATCTTTAAAATGCTCATTGGCCGTTCTTCTGGAATTTTGGATCCGCTCCATCTCTCATAGAGAGCTGCTGACCTTGGGACTTCG…	1030	125	0.121359	No hits			No hits			No hits			No hits			No hits			No hits			No hits			No_hits			No hits			No_hits			No hits			No hits
AEQBcontig00005	Hv_gU	ATCATaTGgCTATAGTGGgATCATCATTCAaGagATTAgtGGGTTgTTTGGATCAATGATTAACGATATATATTTTtGTTCACTTTTtACTTTATACACAAATTGAGGTAGTCCTACGACAGACTTGAGTAGCTCATAACAATGGGTTTCTACTGAAACAGCAGCTGAATTCTCCCAATTGTGTTGGATGTACAATCAACCTCAAATTCTAATTAAAGCATATACGCATGAGCAATAGAAAAAaTAAaTTTCCCTGGTCAGGTGCAATATAATTCTTATATAACTTTGTGAGTGAATATTGGTGGTGATGATTAATTATTAGAAATTTTAACATTAGGAGCGGGAGTATTTGGTGATATTGATTTGAGAAATGTTGCAGCTCACAAACTCAGGAGCTAG…	699	45	0.0643777	No hits			No hits			No hits			No hits			No hits			No hits			No hits			No_hits			No hits			No_hits			No hits			No hits
AEQBcontig00007	Hv_gU	CTTGAGACCAAAGTTGAAATTTTAGTATTCAAGCCAAGTTTGGAAAGTTGGTATAAAATCAAAGGAGAGAAAGTAATGATACGTGGTTAGATAATATTAGTGTACAGTACAAGATTTCTTGAGTTTTGAATGAATTGTTTAC	142	42	0.295775	No hits			No hits			No hits			No hits			No hits			No hits			No hits			No_hits			No hits			No_hits			No hits			No hits
AEQBcontig00008	Hv_gU	GATGAAGGCGgAAAGTGGGTTTGACTTGCAACAAACACAGCCAATTGTGGCCAAAAaCAGTGAAAACTGAGTGAGGAACAAGGATATCACCTCTGGATGGTTGTATGATAATTAAAGTTGCCCCAAACTGTcTTATTCACTATGTACACC	150	16	0.106667	No hits			No hits			No hits			No hits			No hits			No hits			No hits			No_hits			No hits			No_hits			No hits			No hits
AEQBcontig00009	Hv_gU	AaGAAACTCATCATCTCTCAGTAACGGAAGTGGATCTGACGACTGAAAAACCTTCCAACAATTTGAATGAATCTGCTAATGTTAATGAAGTCGAAATTGTTTCTTATCATCAACATCCCCAcTCATCAGGTGCTCAATCTCAAACACGCAAGCGTTCAGTTTCTTtATCTTCAACTGACTCTAGCCCAACACCTGGAGGCAATAGTCATTGGAAAAAGGCACGCCACGTTTAATTATGTGAgAGATGATGCCTTGCATTTTTGtGGAAAACGTTTAATTAAGTGAAAGATGATGCCTTGCATTTTtGtGGAAAAAaTAaTCACCTAAGATAAaGTAAAaCTCTCACTCTCTATCTCTGGCTATATAATATATATGTTAAATTGCGCGAATGTGAAATTG…	872	47	0.0538991	No hits			jgi|Mellp1|85126|EuGene.01390003	54	2e-09	No hits			No hits			No hits			No hits			No hits			jgi|Mellp1|85126|EuGene.01390003 Melampsora larici-populina	54	1e-08	No hits			No_hits			No hits			No hits
AEQBcontig00010	Hv_gU	AGAGATGATGAGTTGAGcACCAGtATTGCTCCTCCCCTGAGTAGGAGATCACCTCAAGTTCAGCAATCTCTTGCACAAATTCCAATGATTGCTGGTGGTCAACAAGGTCcTGCCATGACACTTATCTATAACCTCCAAACTAATGGgTtCAACcTTTtGGATAATACCTCGgTTATTGGAgCTGGCCCTTCTTGgATGgAATtCaGTAAaCTtaGTAatATTATTTTcAGCTCTGACTCaG	241	5	0.0207469	No hits			jgi|Mellp1|65329|fgenesh1_pg.C_scaffold_33000068	49	7e-07	No hits			No hits			No hits			No hits			No hits			jgi|Mellp1|65329|fgenesh1_pg.C_scaffold_33000068 Melampsora larici-populina	49	4e-06	No hits			No_hits			No hits			No hits
AEQBcontig00011	Hv_gU	aaaaatGCTCCAGGCATGATTTTTACATCAAATTTAGACCAAAGTGGTAAAATTGTGCCGTTATCTTCTGCTTCCGtcGGTGAATCCCCCGTcAGGATTTGCGTGGATCAAGCAGAAAaGAaTATTTTGGTAGCTTGCTTGTTAGTTTATTTTtATGTAtCTATCTtATCGtCTTTcaTtgTTCATTAAAaCATGTTGATTAATCAAATTAAAAAATATTTTTCtATGTTCATAACCAGCAaGGCAGGAAaGTTATACCGTTTTAAAGTTGATAACCGAGttGTTtCATCCACTCCTGCTCAGGTTtttGAAAGAAT	317	9	0.0283912	No hits			jgi|Mellp1|89868|EuGene.00330073	49	2e-06	No hits			No hits			No hits			No hits			No hits			No_hits			No hits			No_hits			No hits			No hits
AEQBcontig00014	Hv_gU	ATTCTTTCAAGATCAGTCTTCAGAAAGTCAAGAATCGAAAAaGATGATACCAGTTGAAAAaGTGCCtGACCTAAAAGCATACAAAAGGACAATGGAAGTTGAGCCTTACACTGTTCCGGAGGCAGGAACTTTTGATTCGGCCTCATCTTGAATGATAATTGAGCCCTACTCCATTTTCTTGGTAATTGATGTTTTGTTCAGTGTTGATTTCATTGTTACACAGTAGGCTGCTTACCTGGTATATTCATGATCATTATTTGGCTCAAATTTGTTTtATTTtATAACCTTGTTATGTCTCATTTATGTTTGTCAATATATTGATGAAGAAaTATAGTTGAAACTAGATAGAATGCAAAAGATACAGTTGAACTGTTGCAAAAATAAaTGAATGAAACAAGG…	527	22	0.0417457	No hits			No hits			No hits			No hits			No hits			No hits			No hits			No_hits			No hits			No_hits			No hits			No hits
AEQBcontig00016	Hv_gU	GGGGgATTtCAGTTTCTCATCTAACCGTTGCATCTTACATCCATATAAATTACTTGAAATCTATATCACCATGCCCTTCACCATTGATTTTAACCGCAAATGTATTATTGTCACCGGCGGAAACCGGGGTATCGGTCTTGCTCTTTCAAATGCTTGTGCCGAGGCGGGTGCCAATGTGGCAATCGTTTTtCACAGCTCGAAAGATGCTCATGATCGAGCAAGTGAAATCGaCTAAAAAATACAATATCACTTGCAAAGCATATCAATGCGATGTAGGAAAACAAGAAGAGGTGCACGCACTTATCAAAAAGATCGATGGTGAAATGGGACCCATCCATGGATTGGTTGCTAaTGCCGGAATCGCTGTTGCCAAGAGTGCGCTGGACTACAAGCGAGAGG…	481	6	0.012474	gi|6093715|sp|O00058.1|MTDH_UROFA RecName: Full=Probable NADP-dependent mannitol dehydrogenase; Short=MtDH; AltName: Full=Mannitol 2-dehydrogenase [NADP+]; AltName: Full=Planta-induced rust protein 8 >gi|1764133|gb|AAB39878.1| PIG8 [Uromyces viciae-fabae]	280	1.94992e-41	jgi|Mellp1|55312|fgenesh1_kg.C_scaffold_7000119	136	4e-59	lcl|PGTT_01366 | PGTG_01366 | Puccinia graminis f. sp. tritici hypothetical protein similar to PIG8 (255 aa)	275	1.66268e-34	lcl|PTTG_06111T0 | PTTG_06111 | Puccinia triticina 1-1 BBBD Race 1 hypothetical protein (251 aa)	285	1.18193e-40	PST130_10170_3	116	3e-27	No hits			No hits			jgi|Mellp1|55312|fgenesh1_kg.C_scaffold_7000119 Melampsora larici-populina	136	2e-58	No hits			PHI:1100|Mdh1|AAX14688|TX:13684|Stagonospora nodorum|Unaffected pathogenicity	55	9e-10	UmCon[1819] NADP-dependent mannitol dehydrogenase, Ustilago maydis	110	6e-40	gnl|CDD|36415 KOG1201, KOG1201, KOG1201, Hydroxysteroid 17-beta dehydrogenase 11 [Secondary metabolites biosynthesis, transport and catabolism].	180	8.28269e-15
AEQBcontig00017	Hv_gU	ATACAAGAATGGAAGCATTGtcATCAATTcTtCcATGAGCTCcCAAATTTGCAACAGAGAGCTCAACCAATGTTTTtACAACTCTTCAAAGGCAGCCGTTTCAAACATGGGGAAATGTCTAGCGGCTGAATGGGCTGAGAAGAGTATTCGTGTTAACaTGCTATCCCCtGGTTAtGTTAAcACTGACCAAACAtCTCACaTGgAtCCCAAATtCCgAGCATTTCAAgCCGATGGTGTaCCCaTGAAaCGgTTtGCCCAACCAGAAgAAaTGtgtGGACAAGTTATCTtGTtACTCAGTgAGAaGGCATCTTaCATGAtcGgCGgAGAATaCTTtG	335	7	0.0208955	gi|6093715|sp|O00058.1|MTDH_UROFA RecName: Full=Probable NADP-dependent mannitol dehydrogenase; Short=MtDH; AltName: Full=Mannitol 2-dehydrogenase [NADP+]; AltName: Full=Planta-induced rust protein 8 >gi|1764133|gb|AAB39878.1| PIG8 [Uromyces viciae-fabae]	486	1.92662e-47	jgi|Mellp1|55312|fgenesh1_kg.C_scaffold_7000119	225	1e-59	lcl|PGTT_01366 | PGTG_01366 | Puccinia graminis f. sp. tritici hypothetical protein similar to PIG8 (255 aa)	484	6.51778e-50	lcl|PTTG_06111T0 | PTTG_06111 | Puccinia triticina 1-1 BBBD Race 1 hypothetical protein (251 aa)	485	3.1386e-50	PST130_10170_3	174	4e-45	No hits			No hits			EH295018 Uromyces appendiculatus	228	9e-60	sp|O00058|MTDH_UROFA Probable NADP-dependent mannitol dehydrogenase OS=Uromyces fabae GN=PIG8 PE=2 SV=1	486	9.11572e-49	PHI:1100|Mdh1|AAX14688|TX:13684|Stagonospora nodorum|Unaffected pathogenicity	69	5e-14	UmCon[1819] NADP-dependent mannitol dehydrogenase, Ustilago maydis	68	1e-16	gnl|CDD|35944 KOG0725, KOG0725, KOG0725, Reductases with broad range of substrate specificities [General function prediction only].	192	1.6571e-16
AEQBcontig00018	Hv_gU	ATTCTTTCAAATAATTATCGATACTTCAACACTATTGAATACATTTCAGGCCATTTGAGAAATTATTTTGAGTTCAACTGGATGTATGAAAAGTAATGAGGACTTATTTTAGGGCACGGCACATGCCTTTCAGTCGGTAAAAGGTGACAGAAGGTATAACATTGAGCTTCAAGATAAATCAATTACTTGAAACTTGGATAAGCATGGCTTAATATGAAGGTTTAAATATACATTCATTAGATAGATAAGGTTGGACAACCAGAGTGTTATTTTTCCGTGATAGGAAACAGTATATACAAGCTCCACATGTGTTGACTGAATCCGCATTCAGTCCCATATTTATCAACAAACAATACAAATTTAAAACTTCTATTTATTTtCTTACCAGATTCTTTTtGA…	482	25	0.0518672	No hits			No hits			No hits			No hits			No hits			No hits			No hits			No_hits			No hits			No_hits			No hits			No hits
AEQBcontig00019	Hv_gU	TAGCAACGGATTTAGAAAAACATGTCGAATTACAAAAGATGCATTGATAAAAGAGAATTTGATTGAGTCATTACCGGCCCCAATTTGTtAAAAAAGTCAACTCTTATTCCTTAGTCCGGTAGGATCGCGCAAACGAGCTTAGTTTATTATTGACCCAAGCCTTACTACACATCATAAGATATATATTAGGGAAaCTGCTCTGCAAAAGGAATGATTTAAATCAAAAAATTAaTTTTAaTtAACagATTTGTATTTcTTGTCATAATTTGACTATAGGTTtATAGgTAAAGTGTAaTGGTTgAGCTATATTGACGAATACATGATATAAAAaCGaTCATGGAAGCTGTTAGAAACTTATAACaTTCATAATGCTTAACTGAAAGtATATATACAAAGAGG…	592	11	0.0185811	No hits			No hits			No hits			No hits			No hits			No hits			No hits			No_hits			No hits			No_hits			No hits			No hits
AEQBcontig00021	Hv_gU	ACCTtAGACGAaGGTTTtATGTtCAaTACAGCagCtAGGtAATCACCACGCGATTAAaTAACAAAAAAaGAATaTTGCACTATTCACcATGAATCTTTTCA	101	2	0.019802	No hits			No hits			No hits			No hits			No hits			No hits			No hits			No_hits			No hits			No_hits			No hits			No hits
AEQBcontig00022	Hv_gU	GATCCTTTAACGATTTCATATTTATTGCACTTTCTTGTACGtCCCTAGGAATTTACTCCTTTCTTTTtATAATTTtCAGAAGGGGgTTGGAAATTTTTTtCATTCAAAGTCATATTCCGCCTAGACATACCTCTCCTGATTAAAGTATCCTTTATTCGAAGCTTTTCATCCTAAACACATTAACATCTTTTACAACAAAGCTCTAATCTTCATTAGATCAGGGTAATATATACAATTACGACATGAGCATGAGATTTTtATCGAGGACATCTGATGAAGATGAAAAaTGCTGTTGGAGAATAGTGTCATTAAAACTAGTAGGATATTCTAAAaCCAATGGGGgATTTGAGATCTCAGTTACAAGATACATTGCAAGATCTgaTGGATGCTGGTCAGCTG…	591	19	0.0321489	No hits			No hits			lcl|PGTT_13937 | PGTG_13937 | Puccinia graminis f. sp. tritici predicted protein (712 aa)	137	3.53707e-09	No hits			PST130_28705_2	51	3e-07	No hits			No hits			PGTT_13937 Puccinia graminis f. sp. Tritici	54	6e-07	No hits			No_hits			No hits			No hits
AEQBcontig00023	Hv_gU	AGATGATGAGCAAAAGAAGACAAAAGATATTTAATTGCAAAGATAAGCACACCTGTATGATATGAGATCTACTCGTAAATAATATGGATCACAAGAGAACAGTGTTGTGCTAACCTACAAACATAGTGGAGTATGAATATAATAGTAACAATAGGAAACTACAGTTAGAGCACACCTTTAATCTAGCGTAAGTCTTCTCCTCTAGTAACACTGTGGATGAAGCTGAAATCGCTGATAGTAATGCGCTAACCTATAACAATAACAATTAAATGTAAAAATCAACTTATGATAGTAATGGTACACACCTGTATATTCAAGTGAGTACGTGTAGAGAGATGAGATGAGATGATGAGCAAAAGAAGACAAAAGATATGGTAATAGATGAACACTTGATAGCTA…	540	353	0.653704	No hits			No hits			No hits			No hits			No hits			No hits			No hits			No_hits			No hits			No_hits			No hits			No hits
AEQBcontig00024	Hv_gU	AAAAAACaCAGTAACTAACGGACAAAAgAAAGAGCAAAAAAaTCAATTTTGGAGTGAGGGCATGCTGCTTAGACAACTGCAAGTATTCAGGATGACTGTGAGGCCACTGAGTCTTCAAAATTATTCTTACAGCTAATTCAAGAAAGCTTTGAGGTTTTGAAGAAACTTTTCTACTTGTAGGCCTCTTAGTATGCTGGTTTAGGTCATCTTGTGCATTTGGCTCGTTGGGTTGTCCCAACCCtGATTCATATAGGATAGCTGATTTAAACTCTGATTCCAAGGAAGGTAGGGGTGGAaTTTTTTTTaCAAaaaGCT	315	8	0.0253968	No hits			No hits			No hits			No hits			No hits			No hits			No hits			No_hits			No hits			No_hits			No hits			No hits
AEQBcontig00026	Hv_gU	CCaGAATCGATCCaTAACCGAGCGACCGCTTGAGCAGTGTTGACTATGACCAGAGAAATGTCTCTTCAGGATCAGTAATAAGAAAAaTGAGTGAATGATTCTCAATCTtGAAAGAaT	117	5	0.042735	No hits			No hits			No hits			No hits			No hits			No hits			No hits			No_hits			No hits			No_hits			No hits			No hits
AEQBcontig00027	Hv_gU	CAGCTTCATCCACAGTGTTACTAGAGGAGAAGACTTACGCTAGaTTAAAGgCTTTtATTATtCTTTCAGgTgACGcGTtCCCTtCAATCGATCGATCcTTtCCTAGTCGCCAGGCCCCATGTTCAGAAACAACTACGATTCGGACAACACTGTCTTTTCCCCTCAAGGTCGATTGCATCAAGTCGAGTATGCTCTTGAGGCTGTTAAACAAGGATCTGCTGCAGTtGGCTTGAAAAATGGTACCCATGTTCTCCTCCTGGCCTTGAAGAGATCCGCGGGAGAATTGGCCTCATATCAAAAGAAaCTTATTCGCATTGATGATCATATCGGAATTGCAATTGCTGGACTTACAAGTGACGCTCGAGTTCTATCAAATTTTATGCGTCAACAAGCTATGTC…	933	19	0.0203644	gi|300110564|gb|EFJ01965.1| hypothetical protein SCHCODRAFT_13020 [Schizophyllum commune H4-8]	946	3.70749e-100	jgi|Mellp1|48314|estExt_Genewise1Plus.C_170115	481	1e-136	lcl|PGTT_18598 | PGTG_18598 | Puccinia graminis f. sp. tritici proteasome subunit alpha type-1 (247 aa)	997	1.34044e-108	lcl|PTTG_08110T0 | PTTG_08110 | Puccinia triticina 1-1 BBBD Race 1 hypothetical protein (264 aa)	1004	1.35082e-109	PST130_7568_3	402	1e-113	No hits			No hits			jgi|Mellp1|48314|estExt_Genewise1Plus.C_170115 Melampsora larici-populina	481	1e-135	sp|P18420|PSA1_RAT Proteasome subunit alpha type-1 OS=Rattus norvegicus GN=Psma1 PE=1 SV=2	776	1.11633e-81	No_hits			GzCon[0035] proteasome subunit alpha type 1, Gibberella zeae	329	4e-90	gnl|CDD|36081 KOG0863, KOG0863, KOG0863, 20S proteasome, regulatory subunit alpha type PSMA1/PRE5 [Posttranslational modification, protein turnover, chaperones].	896	2.11818e-97
AEQBcontig00032	Hv_gU	AATTACTGGAGAGATATTTGATGAGTTCCATGGTTAGAGTTTTGGTGAGGGAGACACTTGATCATCCTCTGATCTTTCTTCAAAGCGAAGGAGGGAAAACTATTCATCCAACCAGCCATGAACGTATTAAAAAaCATTTTGCAATCATCAAACATACTTTGAAGACTCCTGCTAAGGAGCATGTCAATGGAATGTCTATGACTGCAACAGATTACGTTGGCATGATGGCTTTACTATTACGTATGGATAGACTTAACTTGGATCCAGAACACAGTTGGAAAGCTGCACTACCAGAAGAGCATATTGATCCCTTTCAGCGATTTTTtACATCACATTCTtG	340	8	0.0235294	No hits			No hits			No hits			No hits			No hits			No hits			No hits			No_hits			No hits			No_hits			No hits			No hits
AEQBcontig00033	Hv_gU	GTACCAGCTCACGTACTTAAGCACAAACAACAACTAGTAACACTAGTAACATGGACAACAATAGCATCCGTGAATTAATCTCTGCACTTGAAAACAAAAATGACACAAAACTCGGAAGTGACAATTACTTTACCTGGGCTGCTCACATGGAAGGTCTTCTCTTCGAAAATGAACTGTGGGAAGTAACCGAAAACGAGTTTATAATAACAACTACTGAAAAAGAAGATGGGACAACAATCACGTCTCCAAGTGCAAATGAGATCAAGAAGCGCCTTAAGACAAACATGAAAGCGTATTCAATGATTCTTCGACATCTTGACCATGAAAACACGATGCTAATTTGCGACAGTCCAGAGCTAAAAGGAGATCCATACAAAACATGGATGAAACTGAAAGAGA…	938	603	0.642857	gi|224103211|ref|XP_002312968.1| predicted protein [Populus trichocarpa] >gi|222849376|gb|EEE86923.1| predicted protein [Populus trichocarpa]	139	1.41602e-06	No hits			lcl|PGTT_19918 | PGTG_19918 | Puccinia graminis f. sp. tritici predicted protein (293 aa)	189	6.67176e-15	lcl|PTTG_10873T0 | PTTG_10873 | Puccinia triticina 1-1 BBBD Race 1 hypothetical protein (276 aa)	158	1.71344e-11	PST130_4269_1	76	1e-14	No hits			No hits			PGTT_01913 Puccinia graminis f. sp. Tritici	56	6e-07	No hits			No_hits			No hits			No hits
AEQBcontig00037	Hv_gU	AGCCACGTCAACGATGATTAGAAACCGAAAGTACTTCTGGACATATCAGAGTACTAAGTTCGATATTGTGACTGGAAATGAAAACACAGAATGTGTTGGAAAGGGAACTGTTAAATTGGTTGAAGGGAAAAATGTTGTGACTCTTAATGCACTACATGTACCTAAATTACCGTATGATCTTGTGGCAACTATTGAGTTTTGGAGAAAAAATTATCAAGTTGAATTTGCTAAGAATCCCGAAAGATGCATCATCAGTAATAAAAaTCTTAAATTCAATGCAGATATCGAGAACAATCTTTGCAAAATGCGTGGAAACTTCAAACCAGCTGAGTCCGCACTGATTTGCTCTGTAAAAATGTGGCATGATAGACTGGGACATCCAAACTCGAAGTATACAAA…	3177	802	0.252439	gi|47824985|gb|AAT38758.1| Putative gag-pol polyprotein, identical [Solanum demissum]	1508	1.25431e-164	No hits			lcl|PGTT_03390 | PGTG_03390 | Puccinia graminis f. sp. tritici hypothetical protein similar to copia polyprotein (1262 aa)	1182	2.02862e-129	lcl|PTTG_06245T0 | PTTG_06245 | Puccinia triticina 1-1 BBBD Race 1 hypothetical protein (1265 aa)	1498	2.97696e-166	PST130_28423_1	595	1e-170	No hits			No hits			PTTG_06245T0 Puccinia triticina	275	1e-164	sp|P10978|POLX_TOBAC Retrovirus-related Pol polyprotein from transposon TNT 1-94 OS=Nicotiana tabacum PE=2 SV=1	1378	8.0177e-151	No_hits			mg[0007] retrotransposon polyprotein, Mycosphaerella graminicola	140	1e-93	No hits
AEQBcontig00038	Hv_gU	ACTTACGCTAGATTAAAGCGCATTACTATCAGCGATTTCAGCTTCATCCACAGTGTTACTAGAGGAGAaGACTTACGCTAGATTAAAGGCTTTtATTATTCTTtCAAaTTtAGCTATAAaTTACACAAGGCACCACAACgAGTGATTTtGATTGCTGGTAAATCCACTGGATGTAGTCCTGCTAGAAgaCAATATTGAAGCTCGGTTTTTAAACAAGGACACCAACAAGATTGCGTTAATATGCTTTtGTACAAACGCCCATCCCACAATGGCGTGGAAAATtGGTAGCGCGCAAAACCTGCTCCTAATTTGtCATGGGAAATTCACTCTTTTTCTtGATCTTTTAAATACAATATAATAAGAGAGTTaGAAAAAGTAaGAAACAAATTAATCTGATGT…	500	15	0.03	No hits			No hits			No hits			No hits			No hits			No hits			No hits			No_hits			No hits			No_hits			No hits			No hits
AEQBcontig00040	Hv_gU	CAGCTTCATCCACAGTGTTACTAGAGGAGAAGACTTACGCTAGATTAAAGGCTTTTATTATTCTTTCATGATtGATAAATTTAACATATTTTGAATTGTAGTTGTGGTATATATGTGTATGTAGATGTAGATGCACGTGTTACAAATGTTACAATGACATGTATCAGGATTGTAGGTTTTAAAAAACAaGTTAaTGGTGAATGACGATGATGAGGAGGGGATGGTGGTAGTAGAAAaaGGTAaTGGTGGTTgAAGAGAAAtAaGAAAAAaaTaGTtgTAGACATaGATA	289	8	0.0276817	No hits			No hits			No hits			No hits			No hits			No hits			No hits			No_hits			No hits			No_hits			No hits			No hits
AEQBcontig00041	Hv_gU	cAgTTTtATATAGGTTACTTATATAAATAAATAAaTcAATTTTATACATACAATCCATGAATGATGATGACCTAACACCCcAaGGAAACTTCATTGCAACTTGAATCgTTAGGTTCACTCTCTCTGACACTTAACACCAAATCAGCATACCATTGAAGACATTCCTCAACATCATACGATGAAACATGGAGGGATGTGCAAACAGTGTTCATGCATTCATCCACGTCGatAAATTTCCATTCCCATTTTtCTAATGAAGAGTCCAAAAGAGACGCGTCATCTGTACTACCAGAACAGTCACTTGAATCAGTGCTGGATTCCGAGTCATTGGTAAGTTTATAATAATAGCCTGGCTCGACTTCATCAATTGCAAGATATAACGCTATCACGCATAAAACT…	2219	48	0.0216314	No hits			jgi|Mellp1|95356|EuGene.00070261	165	6e-98	lcl|PGTT_10779 | PGTG_10779 | Puccinia graminis f. sp. tritici predicted protein (599 aa)	479	4.51316e-48	lcl|PTTG_06115T0 | PTTG_06115 | Puccinia triticina 1-1 BBBD Race 1 hypothetical protein (607 aa)	463	2.08326e-46	PST130_7845_4	103	1e-22	No hits			No hits			jgi|Mellp1|95356|EuGene.00070261 Melampsora larici-populina	165	4e-97	No hits			No_hits			No hits			No hits
AEQBcontig00042	Hv_gU	AaTGTTGAGAGATTTCAAGCAATGGTTTGACTGGCTTGACGTCAAGTTGGTCATGCGTGATGGGTTTGTCCAAATTTGGTGAAGACATCAGATTATGGAATCAAACTTAAGATATCAAAGAAAGGAGTGAAAGTAAAGGAACAGTAAAGAATTTAATATTATTGTAAAGAATCAATATATGAGATCAAACACGAAGGATGGAAGCCGAAAATTATGTTGAAATGATAATAATAATGTAACCCAGATATAGATCAAATGATTAGATAGCTACcAAAAaTATATATATTGTAACAATACTAGCTACCaGCTCCTATgCAAAtAaTAATTCtAATGAGTt	337	24	0.0712166	No hits			No hits			No hits			No hits			No hits			No hits			No hits			No_hits			No hits			No_hits			No hits			No hits
AEQBcontig00043	Hv_gU	ATTCTTTCAGAGATCTTTCCTACGTGAACACGTCAGAAAACTGAAACTTTCCTTTtCCTCCAGCACTCTCCTTACTAACCACTTaCTTTTtACACACCTTCTCCcTTTCGCCAAaGCTtCTGGCCGTTTCTGCTCTGACCCATCACAACTTGGTTTAACTCACAATTCTTCACAGATGACGTAGTACTCCCTTTTTAGTAGTTCATTTCTTTTTTCTTtCTTTTTtCTTTctCCTTTCCCTTTCTCGTTTTTTtATTGgTTTATATCTATTCTcTTTTtCCcTCTCgCCGCCtaTaTCTACACAACTTCATGTACTTAGTCTATGAGCTCaaCCCcAGTGCAGaaGTTTCAtGCCTTCTTGGGTACTCTTAAGATTATACTATCCAGTAGATGTTATAT…	459	7	0.0152505	No hits			No hits			No hits			No hits			No hits			No hits			No hits			FE662264 Uromyces appendiculatus	40	6e-06	No hits			No_hits			No hits			No hits
AEQBcontig00044	Hv_gU	GATGAGATAaTTACcGATAATCAATAATTCTCAGTTACCATTGAgtCcGACCTTCTGTCTGCACCtCGTCATcACCATCAAACGGgTAGCTGTCCCTGTATCATCATCTAGGCAAgCCGTGATCCCTGCATCACCATcaCCATCTTACATCGTTGTCCCcTACTTATTACATATTTGTTTATTATTCTCCCCATCACAAGCACATCAACATCATCATTTTtCTACATTGAACCTTTCTCCTCATTTTATTGCCATCATTATTGTTTTAAATCTAAAAAaCTCGCATCCAGCATATCTTGATTTAAATTACTTCAACTCGTTTGGAATGAAAGAAT	335	16	0.0477612	No hits			No hits			No hits			No hits			No hits			No hits			No hits			No_hits			No hits			No_hits			No hits			No hits
AEQBcontig00045	Hv_gU	ATTCTTTCAGTTATATAGCGCTCTCAAAGAGTTGCTCTGTAATGACTTGCCTAGAACAAGTTTTtCAGAATTAACATCAAACATCTGCGGAGAACACACTCCTATCACCCCTGAAAGCAAATGTCCAATTTGTCAGGAAGAATaTAAATCTTGTGATATTGTTTTGGAATTAGATTGTAAACATGTTTTtCATGAAAGCTGTCTTATCGGTTGGTTTGAGCAGAAAAGtAGTTGTCCCATGTGTCGAACAAGCATGCAGTGATTCACCTATCGAATGATCACTTGATAGAACAAGAGAGGAGGTTCAGAGAGTCAAGACGGTATAGCGAGTGGCTCGAGAAGAAGAACCAAtGTTTTTAGATGAATGAAAACCTGATAATTATGTCGACCCAGTATAAT…	564	10	0.0177305	gi|224286615|gb|ACN41012.1| unknown [Picea sitchensis]	158	3.05472e-09	jgi|Mellp1|76571|estExt_fgenesh1_pg.C_20451	58	5e-09	lcl|PGTT_18735 | PGTG_18735 | Puccinia graminis f. sp. tritici predicted protein (330 aa)	133	9.54157e-09	lcl|PTTG_06316T0 | PTTG_06316 | Puccinia triticina 1-1 BBBD Race 1 hypothetical protein (580 aa)	127	3.11241e-08	PST130_9216_4	57	4e-09	No hits			No hits			EC415060 Puccinia triticina	61	5e-09	No hits			No_hits			PsCon[3251] zinc finger (C3HC4-type RING finger) protein, Phytop...	53	2e-07	gnl|CDD|36020 KOG0802, KOG0802, KOG0802, E3 ubiquitin ligase [Posttranslational modification, protein turnover, chaperones].	141	4.05959e-10
AEQBcontig00046	Hv_gU	ATTCTTTCAAACACCTTATCCATTATACCATGTTCAGTTTGATTTGGTTTATAGCTGTGCTAAACCTCAaTTCTGTTAATGGGGCTAAGGTCGACCTACCGCCTATTCCAACAACCACAACTGCTATTCCTGTCATAGGAGCATGTGAGATTGAAAACACTTTCGCATTATCTTATGATGACGgCCCAGGTAGCTTTTGTGCTGAGCTGGATAcTTTGCTTGAGACAAATAAAGTGAAaGCcTCATtCTTTTtCAATGGAAATAACTATGGgTGTATCTACGATTATGCCGACTGTGTCAAAAAAaGaTATAAACGCGGGGATCTTCTTGCCTCGCATACCTGGAGTCATCCTCTTATGACAAGTTtGACTCGCGAACAAATTAATCAGGAGCTTGAAC…	1019	15	0.0147203	gi|73697613|gb|AAZ81423.1| carbohydrate deacetylase [Cryptococcus bacillisporus]	458	1.65551e-43	jgi|Mellp1|90537|EuGene.00380059	268	2e-77	lcl|PGTT_04492 | PGTG_04492 | Puccinia graminis f. sp. tritici predicted protein (283 aa)	599	2.15365e-62	lcl|PTTG_04894T0 | PTTG_04894 | Puccinia triticina 1-1 BBBD Race 1 predicted protein (289 aa)	559	6.05845e-58	PST130_29168_1	252	1e-67	No hits			No hits			ES321941 Puccinia striiformis	286	2e-78	sp|P50325|CDA_MUCRO Chitin deacetylase OS=Mucor rouxii PE=1 SV=1	209	7.11521e-16	No_hits			GzCon[4206] chitin deacetylase, Gibberella zeae	95	2e-23	No hits
AEQBcontig00047	Hv_gU	GATCGAGAGTATtCTCGTTTAtACGGCTACTTTTtAGTTCGTCTATTTGAGCTATGAGCTCCTTCATTCTTGTTGGAGAGCATACATTGTGAATATAATTGGgTAAAACCcTTCTCTTAGTATCATTTGAAGAGGTTTtCAAGCAAGCAACTGTCAAGTCTTGAATTTGTAAGCGAACTCTAGGAGTCAAATAAATGAAAtcTTTTTCtCGATGGTTGTTAGTTTTGTtATTATAATAAATAGTtAAaGCTTtAGTAGTTTCCcTTTcGATATTCACTcTCTTGAagAACATATCTTCCCC	301	5	0.0166113	No hits			No hits			No hits			lcl|PTTG_05200T0 | PTTG_05200 | Puccinia triticina 1-1 BBBD Race 1 predicted protein (362 aa)	101	1.01874e-05	No hits			No hits			No hits			No_hits			No hits			No_hits			No hits			No hits
AEQBcontig00049	Hv_gU	ACTTaCGCTAGATTAAAGGCTTTtATTATTCTTTCATTGTGTACCTACGGCTACACCACCAAATTCTACATCATCTCCACCTCCGCCTCCATCCCCTCCAGCTAATTCCTCATCTCCACCTCCCACGCCTGCACCTCCAGCTAATTCTTCATCCCcGCCATCCTCGCCTCCCGCACCCATATCTTCACCTCcGACTaattCCtCAACTCCACCACCTTCGTCTCCCCCACCcACTTCTTCACCTCCAGCTAATTCAACAACTTCAACTTCAACCCCACCTCCACCCCcAACATCGACGCCTTCACCTCCAGATAATTCCACATCTTCAACaCCACCTTCATCCCCGCcATCGACTCCTTCACCACCAGCCAaTtCAaCAaCCTCAACACCACCTTCACC…	860	13	0.0151163	No hits			jgi|Mellp1|91952|EuGene.00470051	103	2e-22	No hits			No hits			PST130_8537_6	89	1e-18	No hits			No hits			EC409102 Puccinia triticina	146	1e-34	No hits			PHI:981|hopI1|AAL84247|TX:59511|Pseudomonas syringae|Effector (plant avirulence determinant)	72	2e-14	BfCon[1639] multidrug resistant protein, Botryotinia fuckeliana	143	4e-34	gnl|CDD|38875 KOG3671, KOG3671, KOG3671, Actin regulatory protein (Wiskott-Aldrich syndrome protein) [Signal transduction mechanisms, Cytoskeleton].	276	1.61664e-25
AEQBcontig00052	Hv_gU	AcTtCCCACTTCTtAGCGTGAAGCATTCACCTTCTAATTTCTCTCCGGAAGTGtCcTTCTCCCATCGAAACACTTGGACATTGATATCATTCCGAATAAaCAAACTTTTTTGCACCCGCTTGAAATATCTCAGTCTGCTAATCCTAATTTTCTGGAAAATAACCCGTCATCTTGTTCTTTTATTTCAGCAAAGTCTCTAGTCTGTAACCCAGGGCTCATTGTGTCAACaTGAAACaTTTGGCCCCcTTTTtCACTCTCATCATaTGCATTGGcaCCCGGGTgTCATTAaCTCcTGTTAaGCCGT	304	5	0.0164474	No hits			No hits			No hits			No hits			No hits			No hits			No hits			No_hits			No hits			No_hits			No hits			No hits
AEQBcontig00056	Hv_gU	ATTCTTTCAAGCGTCTCAACTCTTTCATGCATGCCTTCGCTGCCCGAACTAGCATGGCTCGgAAAGGGTATTTGATTAAATCATCCAAAAATGACAAAaCCTTCTTGATTAATAACCTGTGCCAaTTTCtgATTTTCCtCCTCCGTTTCACCGTTGATACTTTCTTTTttGCTTCaTCTGACATTGTTtCCTTTttgATgCCGCTACCTTGATTAGCTACCCCATgaGTTGaTGCAATGTTTTCATTGTTTtCCGATTGTTtAATGCtATTTTCACcAGTAgTTGCAtCTAA	292	5	0.0171233	No hits			No hits			No hits			No hits			No hits			No hits			No hits			No_hits			No hits			No_hits			No hits			No hits
AEQBcontig00057	Hv_gU	tATtGgggAAGACAGTTTGGGGCAACTTTAATtATCATACAACCATCCAGAGGTGATATCCTTGTTCCTCACTCAGTTTTCACTGTTTTTGGCCACAATTGGCTGTGTTTGTTGC	115	13	0.113043	No hits			No hits			No hits			No hits			No hits			No hits			No hits			No_hits			No hits			No_hits			No hits			No hits
AEQBcontig00058	Hv_gU	AAAACACACCATAGTCGGTTTTtGTCCTGACTCTGTGTAAAAaaTACTTGTATAATATAGGACGATTTtCCAaTATTTttATCCACAACTTGTCCGCAAGtATTGACCCCTCAACTTGTTtCCAACCATTCAAAaCCATTTGTTTTtCGTCTTTTGTCACTTTGACGTACAATtGGTCCAGGAAaTCAGCAaTATTTTGGCTTTGGCTTCTGTTATATATACTGTACCCTACCATCAAATTGATAAAATTACGTTTCACAACTGTTTTTTAAAaTAAGTGTTTTtATAATTtGAAaGTTGAGGGAAACTGGAGAACAATTCAGATCAATAAGTATAAATAGGGGAGGTTATGTCATAGACGGACCATCTAAATCTTTCACTGGATAAATGAAGGATATG…	633	11	0.0173776	No hits			No hits			No hits			No hits			No hits			No hits			No hits			No_hits			No hits			No_hits			No hits			No hits
AEQBcontig00060	Hv_gU	AAGTCTAGCATCTTGTGTAaGCTTAAAGTGTTGAGATTATACTCCTGATTAGAAAaGATTCTACATACTTGTACATATACATATATATATataTTtCTATTtACATACTACTTC	114	2	0.0175439	No hits			No hits			No hits			No hits			No hits			No hits			No hits			No_hits			No hits			No_hits			No hits			No hits
AEQBcontig00061	Hv_gU	TTTTcTCCAATaGaTTTATaTCTAaGCTTTATCTTTtCAATCTGTAGAGAAAGATCATATTCttaCTTTAAATTttCTTTGACTAGAGCaTCCAATTaTGCTTTtaCTTtCGCAACTtCCGTTACTTGTGAgAGAACCATAATTtCCgTTCTGATCATGAGTTTTtGAGAGTGAAAaCcTTGTCTGGGTGATaTT	195	3	0.0153846	No hits			No hits			No hits			No hits			No hits			No hits			No hits			No_hits			No hits			No_hits			No hits			No hits
AEQBcontig00062	Hv_gU	AAaTCACCCcAACcTTGtGAAGAAGAAAGCTttCtAAAAgATAATCGAtATATaTTTCTCCATGTTCGaCCTGCcAaGTCATTAAAAAAGATATGTTGAaGAAAAACTGaCAaaaTaaGCTATGATAACcGtAgTCAGGATT	142	2	0.0140845	No hits			No hits			No hits			No hits			No hits			No hits			No hits			No_hits			No hits			No_hits			No hits			No hits
AEQBcontig00063	Hv_gU	AACAATTGCTTTGTGCACTTAAGAaCTTTAAGTGCTAAAAaCAaTTATTACATAACTGTTtCGtAATTGTTGCGCCCCAAGaCGAAGCAAACATTtGTTGCAGTGTTAGCTCATTGTGTCTTTAATCCCATTGTGCCTCTTTATTGGGTtAGaTTTCAATATATATATAAGAtATTTTtCTaTTgaGgAAGATTAATGTTGTAGCTGGCAAAATTGCAGTTAAACTG	227	3	0.0132159	No hits			No hits			No hits			No hits			No hits			No hits			No hits			No_hits			No hits			No_hits			No hits			No hits
AEQBcontig00064	Hv_gU	AGTAGGCAAAaTTtAAGTGAGATAAAGCACttcTTAGTGAAAATCACATGCTAGGTTGATATagctataacttggccaattttgcttagattctaaatctgaatagctcattagattcgaaatcattatattaacctttaTATAtcttgaaattA	155	4	0.0258065	No hits			No hits			No hits			No hits			No hits			No hits			No hits			No_hits			No hits			No_hits			No hits			No hits
AEQBcontig00065	Hv_gU	AAAAATTAGTAAAAGAAAGGACTCAGATATTTTATTCTGTTACTGAATAGATTATCATAAATATATTGAGGTAgataacttattgaagttttttaaatttgcagttattacagtCAATTATCCAGTTATATATAGCAATCACAAAACAaGAAATAAGCCTAAATGGTTATATATGTGGATAAATCTTTTCCTCAACCTTTACCCTAATTATTTAATTTAATTCAAAGCTATTTTTAATCTAACCAACAtATTTTACTATTACATTTAAAAaTAAATACAATAAACTCAAAAAATACATAAGTTCAaTAGTTTAAAATTTCTTTAAATGTTTTATTCTAGTTTTTAACTTTTTGCTACAATTTtCCtATTATATTATTTATTTATATCATGTATAGTTAT…	501	9	0.0179641	No hits			No hits			No hits			No hits			No hits			No hits			No hits			No_hits			No hits			No_hits			No hits			No hits
AEQBcontig00066	Hv_gU	ATTCTTTCATGGCTAGTGAACTAATTGGAAAAGTGGACAGACAGGCAATAAAGaGGAACTAGTAACAGGGTTTATTGGTTAAGAGATAGTGGGACTATAGCCCTTTTTttATTATTTTTttATTTCGTACAATCTCACTCAGCAAGGAGCATGAAATAGGTGCTATTTACAATGGGTAAGCTAAATCGGAAGGTAAAGTAGGGCAATCTAGACAGTAACGGATAGTTTGTGGGGCAACCGGAGATTATTGGGGAATCTATTTTTTTATTtATTTTtGTTTCGTACAGTCTCACCCAACAAGGGGCATGAACGATCAGTCAAACATGAGTATTTACaTCTGGGTgATTACtAGTAGAGGAAAAGCaGAGCAATGAtcAGg	379	7	0.0184697	No hits			No hits			No hits			No hits			No hits			No hits			No hits			No_hits			No hits			No_hits			No hits			No hits
AEQBcontig00070	Hv_gU	AAATaTCGTTTAAAGtATTTCTTTTGGCTTAATTAGACTGATATGAGCTTTAAATTCATATCTCAAATATTGTGTCTACCATGTTAACTCTAAAAACATTCAATTTATTAGAATATTTTATCATTATTTTTGCTTATTaCCCTAAAAAa	149	3	0.0201342	No hits			No hits			No hits			No hits			No hits			No hits			No hits			No_hits			No hits			No_hits			No hits			No hits
AEQBcontig00073	Hv_gU	gtagTaGGAAAAaCATAACATAATCACTAAGCTAGCTAATACCTAACCATAACATGAAGAATCACaCTCGGAACAGGCATGATAAACTTATCCGACCAAACGGCCTTGATCATTATTGTGGTTTCGGTTTCCCTAACATTTAATTTTTGTATAACGTCAAAGTCTTTTATCACGGCAACAACTAGCCATAGTAACGGCATCAAAACCAACACGAGGGCGAATGGCAGAACGGCCTCAACTTTGTTAACATCTACTGTAACAATCAAGGATAGTTTAAAGTCCCGCTTCCCTCATACGTGTGAAAGAAT	308	18	0.0584416	No hits			No hits			No hits			No hits			No hits			No hits			No hits			No_hits			No hits			No_hits			No hits			No hits
AEQBcontig00074	Hv_gU	ATTCTTTCaacaaCTCTCCTCTCCTTCCCCCCcTcTCCcTTCTCTTCTCTTCATTtCTCACACCTCCCCCAGACCCTCACTCACCTTTCCCAGCCCACTgtCATTATTTAGTTTTATTTTACTTTGTATTTTTTCATTTTtCATGTTTCTtCCctACAAAAAtCTtCCTTTTTCAaCGATTGGCCgctaaTTTTTTTtAaGTAAaCACAAGCAACTAAaTTCTGAAaTATGTATTTAGTtACATTATTtaCCACTtGgAATGGGTtATAATTCCTC	276	13	0.0471014	No hits			No hits			No hits			No hits			No hits			No hits			No hits			No_hits			No hits			No_hits			Ab60673608 unknown, Alternaria brassicicola	34	1e-06	No hits
AEQBcontig00075	Hv_gU	ATTCTTTCAaaaTCAAGATCGTtCTTTGGCACGTTTGAAATCAAATTcTtCAAAAGTAAGGCTTCGACTTCAACTAAATCTCCTGTTGCTATTCTGGGTTTTCGAAGTGTAAAaGGATCTCTAAAaCGATGGTTTATTCTATTGAAAaTGcTtGTATTATATATCGTCGATAAAaTCTCCCAAATTATATTcTGTGCCATCATGCACGGAGAATTTTtAGgCGTtGCATCTAAaCCGaTTGCTACAATTCTTTGAGCCTCAAGCAATGGGACACCATGCTCAATaggaTGATTAAATaGTGTGAAAGAAAaCTCCTTGGCCATATCTGTGgCaGCTGCTGCTTCTTCCTTATTaTtAaTAaaGTTGAAaTTATaTTGATGTTCTAATCCTCCTaGTTT	398	7	0.0175879	No hits			No hits			No hits			No hits			No hits			No hits			No hits			No_hits			No hits			No_hits			No hits			No hits
AEQBcontig00076	Hv_gU	GAAaGGgTGaCAAACGATACaTtGAAtACATAaCAATtCAAAAAGAGTTATGAAAAGTAAAaTATAAACAGGTGTTATTtCATGCAAAAACATAGCTTAGAGACTGATCGCAGAGCATTCGCTAAAATCGTAaTCGTtGTAGCTATgTGGGtGATTCAACGTGCAAAGGCTAATCACTAGCATATTGATCAaCAAAAATGCTGACTTTAGAATCAgtGAAAGAAT	225	6	0.0266667	No hits			No hits			No hits			No hits			No hits			No hits			No hits			No_hits			No hits			No_hits			No hits			No hits
AEQBcontig00084	Hv_gU	ATTCTTtCAtCTTCTAATTGAATGTAgTTGAAAAAAaTAAaCCTAAAGTAaTTGCAAAAAGTGgTAATGGGGTTGGaGAAAAAGCCTTGAAAGAGGCAAATAAAGGGAaCTTAAGAGTCATAGTATTGGTTTTCGCTGAAAACTATATGTAACACTTGAAaaGTTTGAATCAGTCTCTTGAAGGAAAATTTACTGTAGATGGAGATATTCAAgCTGGTtAATAACCagAAAtGtcTTT	238	5	0.0210084	No hits			No hits			No hits			No hits			No hits			No hits			No hits			No_hits			No hits			No_hits			No hits			No hits
AEQBcontig00085	Hv_gU	ATTCTTTCAATTTTTTCCAtATGCAAAAAaTATAATCAGCATGTCCATCGACCCAACTGGAACTACGACACGTGTTtGTTTCGCCAtGGGGCTCGACAATTATTGTCCTtcgTTTtaTTTAAaCtAAGCTATATTTCACAATATGTATCTAGATCATGTAAGATAAaTAAAAAAataGGgAGCAACGAACATGTGCTATAGTGTGgTATATCCgTGGGCAAAGTAGtacTTTTT	234	13	0.0555556	No hits			No hits			No hits			No hits			No hits			No hits			No hits			No_hits			No hits			No_hits			No hits			No hits
AEQBcontig00086	Hv_gU	ATTCTTTCAGaCCAcGTAAGAaGGGATAAaGTtgACAaGgaTTGTAAAAaCGaGCTGAGAACAAGGaTCAAATTGTATGCGCTCGACGGTATgcagcgcgagttgaattgttgactggcccccccccgttgttgtggtc	139	4	0.028777	No hits			No hits			No hits			No hits			No hits			No hits			No hits			No_hits			No hits			No_hits			No hits			No hits
AEQBcontig00087	Hv_gU	ATTCTTtCATGATGAAGTGTAGGaTGCTCTACAATGACTCTTGATtAGACTCAGGACACACCTGGTGCTCAACGaTTAGGCTcATTTGTtCTTTCCATATCCTGgtGTaGATGGATGATGGCGgAGCCTaGATTGATATcccAAGTTGCTCCGAACAttttGATAAGtttGGCATAGTGAGATGAGGAATGtttAGAACT	200	4	0.02	No hits			No hits			No hits			No hits			No hits			No hits			No hits			No_hits			No hits			No_hits			No hits			No hits
AEQBcontig00088	Hv_gU	AGTTCAATTTCCGCGTTGTCCGTTTCATTAGGGTCCCCAAACAACGTAAAAaGTTGGTCTTtGAACTTTTCCCAATTATTGATAAGTAAGTGGGtttctGTCGAAGAAAGCATGAGtAGATAAGGTTCgAaCCATCTTGCTGCTTTTCCGGCTAGGAATGAAGAAGcgtAAaCGAaTTTTGAtcGGTCGCTATTAAAGGTTtGAGGGTCATTATGGAACAGTAGCTTGCAGGTTTGCAAGAaGGGTGgCAATCTGTCGGGGTgATCTCCGTCAAATTTGTCAGGaGATTTCATAGAAGGAgTTTTGAACTTAGATCCCTCTGAAGACGTTGGATTTGAAAGGGTTTTCATGAAAAGTCTCATGAAATCTTCCAGAGAGTTagATGGTCCAGGTTCTGAG…	565	10	0.0176991	gi|238577181|ref|XP_002388303.1| hypothetical protein MPER_12694 [Moniliophthora perniciosa FA553] >gi|215449463|gb|EEB89233.1| hypothetical protein MPER_12694 [Moniliophthora perniciosa FA553]	173	5.56701e-11	No hits			lcl|PGTT_18613 | PGTG_18613 | Puccinia graminis f. sp. tritici predicted protein (328 aa)	123	1.3778e-07	lcl|PTTG_04130T0 | PTTG_04130 | Puccinia triticina 1-1 BBBD Race 1 hypothetical protein (225 aa)	233	1.59109e-20	PST130_14200_1	139	7e-34	No hits			No hits			FE661496 Uromyces appendiculatus	147	2e-34	No hits			No_hits			No hits			No hits
AEQBcontig00090	Hv_gU	aTTgTTGATGTTTgTCGgCcTGTTCCTTGTATCTTCGAATTGCTGATTCCAAATTTGTTTTAAGTTCTTCTTGGAGTCGTGATATAGTTCGAAGATAATGTTCCGCAGGATGATTAGTTCCTACATGGATTGAGTTGAATtGAGGATGTCGTCCATAAATGGTTTCGAAAGGAGATTGTCGTGTCAAAGAATGAGTCGAGTTATTATAAGCAAATTCGGCCAATGGTAACCATGTGGTCCAATCATCTTGTTGGTAACTGACATAAATTCGAAGATATTGTTCGAGGATTTGGTTAACTCTTTCTGTTTGACCATCAGATTCAGGGTGATAGGCCGTGGAGAGATTCCTCGTGATATTGAGTTGTCGACACAGTTGGGTCCAG	383	6	0.0156658	gi|145613313|ref|XP_363810.2| hypothetical protein MGG_11154 [Magnaporthe oryzae 70-15] >gi|145020415|gb|EDK04544.1| hypothetical protein MGG_11154 [Magnaporthe grisea 70-15]	295	2.72277e-25	No hits			lcl|PGTT_08287 | PGTG_08287 | Puccinia graminis f. sp. tritici pol polyprotein (636 aa)	108	3.42389e-06	lcl|PTTG_11013T0 | PTTG_11013 | Puccinia triticina 1-1 BBBD Race 1 hypothetical protein (322 aa)	269	4.99184e-25	PST130_13420_1	119	3e-28	No hits			No hits			FE660522 Uromyces appendiculatus	222	1e-57	sp|Q9UR07|RTF23_SCHPO Retrotransposable element Tf2 155 kDa protein type 3 OS=Schizosaccharomyces pombe GN=Tf2-11 PE=4 SV=1	176	8.12547e-13	PHI:871|MGG_12656|EDK01997|TX:318829|Magnaporthe oryzae|Reduced virulence	116	2e-28	MagCon[0325] pol polyprotein, Magnaporthe grisea	119	1e-29	No hits
AEQBcontig00091	Hv_gU	AATGTGGATAcAAaCAATGAGCCTCTATCTGAAATAATATCATTaGGTAAgCCgtGTTTGgAAAaTACATATTCTAGAAACAATTTtGACAAATCTTCTGCTGTAGcAGTAGTa	114	10	0.0877193	No hits			No hits			No hits			lcl|PTTG_05245T0 | PTTG_05245 | Puccinia triticina 1-1 BBBD Race 1 hypothetical protein (1305 aa)	109	1.22945e-06	PST130_25707_1	63	2e-11	No hits			No hits			FE660628 Uromyces appendiculatus	65	5e-12	No hits			PHI:876|MGG_11671|EDK03349|TX:318829|Magnaporthe oryzae|Reduced virulence	42	2e-06	MagCon[0325] pol polyprotein, Magnaporthe grisea	46	9e-07	No hits
AEQBcontig00092	Hv_gU	CaGCgTTCGAATACcTGtAAGGAcgAGtAAaGCgATgAAAaCGATgAATgTCATACgTCACATgACAAAaaTTTTTGCTGCAAACAGGAATCGAaCCGCGCTCCAAAAaTTaGGTTCATATATTGACTAAACTGTCACCGgACGACCTACaC	152	7	0.0460526	No hits			No hits			No hits			No hits			No hits			No hits			No hits			No_hits			No hits			No_hits			No hits			No hits
AEQBcontig00093	Hv_gU	ACAAGGTCGAGGATGTTCCTGTAAGtGAGATGAGGGATTTTAGAAACTTCTTCGAAGCACAGAGGAATGATTCGAGGAAAtgATtCAAaGGTCACTCGAAGTAATAGCTATAGGTTCGAGGTTTGTTCGAGAAGAaTTATAAACTAGTTCCAAGGTAATgA	161	16	0.0993789	No hits			No hits			No hits			No hits			No hits			No hits			No hits			No_hits			No hits			No_hits			No hits			No hits
AEQBcontig00094	Hv_gU	ATTCGAACGCTGAGGGTCCCTTCGATTACGCCCTCAAaTCACGATGCGCCATCAATAATTCAGAAAGGCCCTcAATTGTCAAGGGgtgCTTTTGGtCTAGAAGATTagTTtGAGGTTTTtAcgtaGGGTTTTAAGGgTTttaatGGtCTCTCAACAAaagTAcGTAtttttaaaTCAAtaTGATtaaTTtACTCAAATATAAGAGGTAGtttttAAATaTtAATATAgaTTATAGATtAgAATTACgctgTTGTAAaTACTAATGTTATAAAATATAGAAATAagTGTtgTATTGTaggTGTAATaatAAAGTAaaGTAATGAAGGAAT	329	8	0.0243161	No hits			No hits			No hits			No hits			No hits			No hits			No hits			No_hits			No hits			No_hits			No hits			No hits
AEQBcontig00095	Hv_gU	CTCCTCCcgTCTCTTCtCCCcTCTTtCCTGgCGTtCCTTACTCtCCTTCTCAACTtATCATCACGgATTCAAaCGgCCAaCCTCaTCCGTCGTTGACCGTCTTCTTtGCTCTCCCGTTTGTtCGGCTAGTCTATTTGAAAaGaTTCTGCTCCcGTcTTTTGTCTCAAGCATCTCCTGCTAGCTTCGATTTCAtCcGTCTATCAGACACATCCcGTCTTCTGGCTCATTTgTtGGATACCGGTCATCAGC	249	2	0.00803213	No hits			jgi|Mellp1|115506|estExt_fgenesh2_pg.C_50376	82	9e-17	lcl|PGTT_09181 | PGTG_09181 | Puccinia graminis f. sp. tritici predicted protein (927 aa)	139	6.51402e-10	lcl|PTTG_02961T0 | PTTG_02961 | Puccinia triticina 1-1 BBBD Race 1 predicted protein (567 aa)	144	1.06912e-10	No hits			No hits			No hits			EH242025 Phakopsora pachyrhizi	84	1e-16	No hits			No_hits			No hits			No hits
AEQBcontig00097	Hv_gU	GGATTTAAATTGCCTCGAAGTAATtGAATTCTGTtCTCTCAATACAGGTATCCCCTcGACAGATTCTCTCAAaGAtgAAGAGGACgtCCAAATCAACGTTGAAGCCATTAAATCAaCTCTACCGgAAATCTACCACAaTTTCCTTGATGTTTTCtCAATCCGCAAggccaataagttaccacctcattgaccctacgaccatcaaatagagttaataggcccagtatctctggcaggtcctgtc	244	8	0.0327869	gi|242760779|ref|XP_002340058.1| retrotransposon polyprotein, putative [Talaromyces stipitatus ATCC 10500] >gi|242776034|ref|XP_002478760.1| retrotransposon polyprotein, putative [Talaromyces stipitatus ATCC 10500] >gi|242796991|ref|XP_002482919.1| gag/polymerase/env polyprotein, putative [Talaromyces stipitatus ATCC 10500] >gi|218719507|gb|EED18927.1| gag/polymerase/env polyprotein, putative [Ta…	132	2.15402e-06	No hits			No hits			No hits			PST130_4336_1	47	2e-06	No hits			No hits			FE662062 Uromyces appendiculatus	66	3e-11	No hits			PHI:876|MGG_11671|EDK03349|TX:318829|Magnaporthe oryzae|Reduced virulence	45	4e-07	Bg13900199 pol polyprotein, Blumeria graminis	46	7e-06	No hits
AEQBcontig00100	Hv_gU	CTCTGCCaGATGACTTGCAAGCATCTGTACCTTCTTTAAATGAGCAATTGGcTAACCcTtCTAGCtcaaTGACTTCACTCGAAGAGGATTTAAATTGCCTCGAAGtAaTCgaaTTATGCTCTCtCAATACAGGTATCACCTcGACAGaTTCtCTCGAAGATGAAGAGGACGACCAAATAAaCGTtGAAGCCATCAAATCAACTCtACcGgAAATCTACCacGATTTCCtCGATGTTTtCtCAATCCGcAAGGCCgaTAAGTTACCACCTCATCGACCCTACgatcA	286	5	0.0174825	No hits			No hits			No hits			No hits			No hits			No hits			No hits			No_hits			No hits			PHI:876|MGG_11671|EDK03349|TX:318829|Magnaporthe oryzae|Reduced virulence	42	3e-06	Bg13900199 pol polyprotein, Blumeria graminis	49	3e-06	No hits
AEQBcontig00101	Hv_gU	TCAAATAGAGTTAAtaGgCCcAGTACCTCcGgCAGGTCCTGTCTATTCTTtaTCgAAGGACgaaTCTCAAGTTCTTCGAGACTACATTGCAGaGAATGTAGCCAAAGGTTTCATCAGAGCCAGTAAATCTCCAACCGGCTCCCCTGTCCTCTTTGTAAAAAAGAaGGACGGTAGTCTTAGGTTGTGTGTTGACTATAGAAAGCTCAACACagTCACtAAGAAGAaTGCATATCCTGTTCCTCCTATGTCATTACTTCTTACCCTTTtcAATGGTGCTAATTTCTTTTCTAAAATTGATCTTAGAGGCGCTTACAATCTgATTtGCATTGCAgAAGGTCATGAACCACTGACTGCAATGCGCACTAGATTTGGTAGTTTTGAATATTTAGTTATGCCTTT…	1083	37	0.0341644	gi|134119038|ref|XP_771821.1| hypothetical protein CNBN1990 [Cryptococcus neoformans var. neoformans B-3501A] >gi|50254424|gb|EAL17174.1| hypothetical protein CNBN1990 [Cryptococcus neoformans var. neoformans B-3501A]	724	2.2572e-107	No hits			lcl|PGTT_19185 | PGTG_19185 | Puccinia graminis f. sp. tritici pol polyprotein (815 aa)	224	3.76624e-29	lcl|PTTG_06465T0 | PTTG_06465 | Puccinia triticina 1-1 BBBD Race 1 hypothetical protein (1461 aa)	584	2.14847e-82	PST130_11409_3	228	3e-82	No hits			No hits			PTTG_08372T0 Puccinia triticina	202	2e-88	sp|Q05654|RTF21_SCHPO Retrotransposable element Tf2 155 kDa protein type 1 OS=Schizosaccharomyces pombe GN=Tf2-1 PE=2 SV=1	487	6.63937e-72	PHI:876|MGG_11671|EDK03349|TX:318829|Magnaporthe oryzae|Reduced virulence	229	8e-95	CtCon[0009] pol polyprotein, Colletotrichum trifolii	182	3e-83	No hits
AEQBcontig00102	Hv_gU	tATtGGGgATCTCTGTTATTCGCGCTCAAAAATATTCTTTACCTTTATAGGTATTTTCGCAGAGATCATTCATCAGGAGAGTTTCGGGGCTGTTTACTAATaGGgCGGgTGTTTAATTTATTAAAGGTATTTTTGCAGAGATCATTCATCAGGAGAGTTTCGGGGCTGTTTACTAATAGGGCGGGTGTTTAATTTATTAAAGATTTGGAATCTTTCAGGTTATGGGCCCAGGCCTTCAGTGAATGTCAACAAGCAATATCTCTGATCTACCATCACCAGTTGCTACAGATTCCTCTTCAGACTATTCAACCGCTACTGTGTCACGTGCCACGTGACACTCGAGGCGAAATTAACTCAATAAATCAATAATATCGAGTCCTACATCTATACTCAAA	395	22	0.0556962	No hits			No hits			No hits			No hits			No hits			No hits			No hits			No_hits			No hits			No_hits			No hits			No hits
AEQBcontig00103	Hv_gU	GCGCAGAAAGCAATTCTCCATAGCAACTGCGATTTTtCCTTTGTGTACTTACTATTTAACTGCGCTAGCCTAAACTCTAAATCTAAATTAGTCAATCTCCCAATAGGGTACCTTAGTCCTTTTCAATAAGCGACGCACAGCGCTAGGaTCAACGAAATAGTACAGTAGTAGTTTTTtcATTAAAGTTTTGTTAATTAATTAAAAAGGGGTAtATTGAGCATGGACGGATATTTAGTGAAGAGGGTCTAAGTGTATGTTAGTAATGGTCAATGGAATGGGAATaCTGCGATGGAAGGGAGGTCAATGCGAGGAGGAACAAAGGATATAAAAGGaGTTGGGTATTTGGTTCGATATTCcTTAGAATTAAATTATAATATCGTATTTACATTAATAGTGgtA…	448	70	0.15625	No hits			No hits			No hits			No hits			No hits			No hits			No hits			No_hits			No hits			No_hits			No hits			No hits
AEQBcontig00104	Hv_gU	AAATAAATAAAATTAATATATATACCCCCCTTCTTACCCCAGTTATTTGTTCCCCATCTCTATCCTTTTTTtCTTTCCTTCTTTTTTCTCTCATAACAATTAAATTTCTATAATTTATTCTCAATTTTGTCTTTTTTTTCTACTTTTCTCTTTTTTTCTTTTTTCTTTTCTCTTATTTTTTTTCTCTTTTCTCTTCTCATCTCCTTACTACTTTGATACTTGACACTTCGATGATGCCATCCAATCAACAACTGACTCCTCAAGACTACGA	271	2	0.00738007	No hits			jgi|Mellp1|90695|EuGene.00390076	51	2e-07	No hits			No hits			No hits			No hits			No hits			EH233275 Phakopsora pachyrhizi	29	9e-09	No hits			No_hits			Ab60676425 unknown, Alternaria brassicicola	33	2e-09	No hits
AEQBcontig00106	Hv_gU	CTGAATATATCTCAAACTTCAGAGCACTTCAAACTAGaGTAGGTTGGAaTGATGCTGACCTCAAGTATCATTTCAAAAAAGGaCTTCCTTCGAGGATTCTGGATCAGTTAAATCTTCACGGTCAGAAGATGACTACTTTAAtGGATTTAAtGGATTGAACCCTTGAACTCAACGGCGTTTACCAAGGACGAATTCAACATCGTCAATACGCCAACAAATCTCAAGGGCTAAATTTTAAA	239	16	0.0669456	No hits			No hits			No hits			lcl|PTTG_04130T0 | PTTG_04130 | Puccinia triticina 1-1 BBBD Race 1 hypothetical protein (225 aa)	107	2.02617e-06	PST130_12850_1	62	5e-11	No hits			No hits			FE661496 Uromyces appendiculatus	49	4e-06	No hits			No_hits			No hits			No hits
AEQBcontig00107	Hv_gU	TTGGgACCTTCTTCACACCCACGGACAACTCAATCCAAACCCAATAAGGGAAAGGACAAACCTTGACCAAAAAGCTCTACCCCAGACGATATCAGTAAAGTACTGGATCCTAAAGGGGAaCTTAAAGAAGCTGAGAGGAAGAGGCAAGTAGATGATGGGTTAtGTATGTATTGTGTAAAATTGAAGGAAAGaGAAGGTACTAGTTTGAAGTcAAAAAACTAGTAGATAGTTTAA	234	7	0.0299145	No hits			No hits			No hits			No hits			No hits			No hits			No hits			No_hits			No hits			No_hits			No hits			No hits
AEQBcontig00108	Hv_gU	TCGGGACCTTCTTCACACCCACGGACAACTCAATCCAAACCCAATAAGGGAAAGGACAAACCTCGACCTAAAAGCTCgACCCCAGGCAATATCAGCAAAATACTGGATCCTAAAGGGGAACTTAAaGAAGCTGAGAGAAAAaGAaGAGCGGATAATGGGTTATGTATGTATTGTGGGAGTAAGCACAAGATGGAAGATTGTGTAAAGTTGAAGGAAaGAGAAGGTAcTAGCTCAAAGTCAAAAAACTaGTAGAtAGTTTAcTt	263	8	0.0304183	No hits			No hits			No hits			lcl|PTTG_01184T0 | PTTG_01184 | Puccinia triticina 1-1 BBBD Race 1 hypothetical protein (398 aa)	141	2.34742e-10	PST130_19071_1	64	8e-12	No hits			No hits			PTTG_01184T0 Puccinia triticina	53	4e-07	No hits			No_hits			No hits			No hits
AEQBcontig00109	Hv_gU	CAGAGAtcGAaCaaggTttACCAAGACcAAGTTTtGGGTAaTCCCTAAAACAAAgAGGTGGTCGAAGACATTTGGGATGTCTCGGTTgAaGAtgAAcAATtGGTGGGGGAgAAtGATAAGGAgCTtgacAAcGAGATCAcAaCCTGGgTAACCCAGGCCAcagTTCgAagCaGGGgTGTCgAaGAAGaGgtcgacgAAaTTGGTGGAGGAagAtGAagATGAAGTCCCTGTTCCaGGgCGGgCACCCAagAAAcgACGGGTGGTCAtcgAaGAtGACgAGGAGGAAAgAGAAGcAgaGGTAGAGGtGgCgCcAaGGTTaTTCTTAGAACCTGACCCCATCTtcgAagACAtcgAaTACcaTTGAAGACCCAaTTGGGGAGCCTGtGCcgTTTTtaCCAA…	431	12	0.0278422	No hits			jgi|Mellp1|85486|EuGene.00140116	39	7e-06	No hits			No hits			No hits			No hits			No hits			PGTT_19640 Puccinia graminis f. sp. Tritici	42	9e-06	No hits			No_hits			Gz31373882 unknown, Gibberella zeae	40	2e-06	No hits
AEQBcontig00111	Hv_gU	AaGAACCTGAAGACAcCTGGACCAGGTGTGGtcgAaGAAACCTCGtcAaGgTCGAcGAGTAAGGTTCGCaGAAGagTTgTGTGGGgAGgTcgAcACAATTAtcgaCGcTGCTTCCTtCGACgTGGcAGAGGAa	133	9	0.0676692	No hits			No hits			No hits			No hits			No hits			No hits			No hits			No_hits			No hits			No_hits			No hits			No hits
AEQBcontig00113	Hv_gU	GTTTCTGTGTCGAAAGTACGGCGACTCGAGGCCCTCGCCAGAAATGCGAGTTTTGCCATTGGCGACGAGTGGCGTGCAATGCGTTGACGAAGAACGCAGAAATTGAAAAGCGATTTACCAAGACCAAGTTTTGGGTAATCCCTAAAACCAAAGAGGTGGTCAAAGACATTTGGGATGTCTTGATTGAAGATGAACAATCGGTGGGGGAAAATGATAAGGAATTAAATAACGAGATCTCAACCTGGGTAACCCAGGCCACAAGTTCGAA	268	9	0.0335821	No hits			No hits			No hits			No hits			No hits			No hits			No hits			No_hits			No hits			No_hits			No hits			No hits
AEQBcontig00114	Hv_gU	GCAAGGTGTCAAGGAaGAGGTCGACGAGTTGGTGGAGGAAGATGAAGATGAAGTCCCTGTTCCAGGGCGGGCACCCAAGAAaCGaCGGCTGGTCATTGAAGACGACTAGGAGgAGAGAGAGgCAGAGGtCGAaGTGGCGCcAAGgttattttagagcctgacccatcttcg	171	6	0.0350877	No hits			No hits			No hits			No hits			No hits			No hits			No hits			No_hits			No hits			No_hits			No hits			No hits
AEQBcontig00116	Hv_gU	ACATAGGAACTATGAGAAaTATAATTCCCAACAGATGGTCCATCCTGATTAGAGAACATTTTAAGtGAAaCAAAAAAAATAaTTTGACGCAACAAAACAATCAaTTAATCTCAATTTAGTtCAAATTAATTTATTtGTTTTTtCTAACACAATTAAGGgTCAAAAGAAGCGTCCTTAATAATTGTTtAGTgTCATATgAGaGGTATTAGTTAAtATaTAAaTTTAAGTAATtAATTtAAATaTATTATAAaTCAAaTTtAcAcTTgTAATTATAATATATGTTTTTAATTAATTAAATATAAATTTatAATTATtAAaTAtatAAAAaTgcGCcAttATTTgTaGAATATATTATATTAtGctcAATTTAaTtGTATAaTAAAAaTatATATAACCAAT…	556	13	0.0233813	No hits			No hits			No hits			No hits			No hits			No hits			No hits			No_hits			No hits			No_hits			No hits			No hits
AEQBcontig00117	Hv_gU	ATGATAGATTTcAGgtAGaGTTGATTTAAtGGCTTCAACgTTGATTTGGTCaTCCTCATCATCTTtgaGAGAGTCTGTtGAGGGAAGActAGAATTGAGAGAGCATAATTT	111	7	0.0630631	No hits			No hits			No hits			No hits			No hits			No hits			No hits			No_hits			No hits			No_hits			No hits			No hits
AEQBcontig00118	Hv_gU	tCATTGTTGTtGGGTATGACTACTCTACCTTcGAagaCTAATAgACCTGATTCAATACTAAATCTTTTGGCCCCTTGCTTCgaGAGTATTTTGTCTTTTAACCCTAAACAATAaTtcgTCCTtcgACTGAGCTtcGAGGAtgttatagtggaTtttggAAAAaGATtgAaTTGTCATtgAaTTAAGTTGATGAGTCGTTAACATTGATTtGTTGAaGaTTGATTgCACATTTGCtGGGTTCTTGTCAGCAAATGcGTCCCCCcGCTGTGGGTAAAcgtCGTCCCgaCGTGACAAGATATCTGGGACAaTGCAGTTttTtCcTGGGcGATAGGAAATAGAgAAaGgAAAaTTCAGACAaAAaTTCAGCCCACcTGGCTTGACGCCTGGTTAaCACTTtt	398	16	0.040201	No hits			No hits			No hits			No hits			PST130_14030_1	70	2e-13	No hits			No hits			FE661417 Uromyces appendiculatus	82	3e-18	No hits			No_hits			No hits			No hits
AEQBcontig00119	Hv_gU	TAAAaTTATGGATtTTCAATAGTCAACATGATTCTCCATTAGCTGGTCATTTtGGGGTTGATAAAACCTACcAGTTtaTAGCGAGGGATTCCTTCTGGCCAGGAATGACTAGAGAAATCAAGGCCTATATAAAAGCTTGTTATGAATGTAATAGGAATAAGGCCCCCCATCACCAGAAGCATGGGTTGCTTCAACCGCTTCCTATTCCCTCTAAaCCTTTGGAATCTTTATCAATGGATTTTaTTtCTCAACTTCCTcTTtCTAATAaTTTTGATGCTATATTAGTAATAGTAGATaGATTTTCAAAGaTGTCTATTTTTATTAAAACCA	330	3	0.00909091	gi|116194682|ref|XP_001223153.1| hypothetical protein CHGG_03939 [Chaetomium globosum CBS 148,51] >gi|88179852|gb|EAQ87320.1| hypothetical protein CHGG_03939 [Chaetomium globosum CBS 148,51]	305	1.88905e-26	No hits			No hits			lcl|PTTG_09070T0 | PTTG_09070 | Puccinia triticina 1-1 BBBD Race 1 hypothetical protein (1628 aa)	231	8.65531e-21	PST130_11077_2	95	4e-21	No hits			No hits			FE662422 Uromyces appendiculatus	184	2e-46	sp|Q9UR07|RTF23_SCHPO Retrotransposable element Tf2 155 kDa protein type 3 OS=Schizosaccharomyces pombe GN=Tf2-11 PE=4 SV=1	228	7.58168e-19	PHI:876|MGG_11671|EDK03349|TX:318829|Magnaporthe oryzae|Reduced virulence	106	2e-25	MagCon[0325] pol polyprotein, Magnaporthe grisea	123	6e-29	No hits
AEQBcontig00120	Hv_gU	GATAAAATTaTGGATTTtCAAcAGTCGAcATGATTCTCCATTAGCtGGTCaTTTTGGGgTTGaTAAAaCCTaCcAGTTAaTaGcgaGGgATTTCTTcTGGCCAGGTATGACCAGAGAAATCAAGGTCTATATAAAAaGCTTGTTATGAATGTAATAGgAATAGGgCTCcGGAaCCGgTTGGA	182	7	0.0384615	gi|270016066|gb|EFA12514.1| hypothetical protein TcasGA2_TC001405 [Tribolium castaneum]	137	5.85147e-07	No hits			No hits			lcl|PTTG_04688T0 | PTTG_04688 | Puccinia triticina 1-1 BBBD Race 1 hypothetical protein (547 aa)	109	1.20452e-06	PST130_24500_1	66	2e-12	No hits			No hits			FE662422 Uromyces appendiculatus	81	5e-19	No hits			PHI:876|MGG_11671|EDK03349|TX:318829|Magnaporthe oryzae|Reduced virulence	52	4e-09	MagCon[0325] pol polyprotein, Magnaporthe grisea	59	7e-10	No hits
AEQBcontig00122	Hv_gU	GACTACTTTGAGGCAATTTAAATCCTCTTCGAGTGAAGTGATTGAGCTAGAAGAGTTAGCCAATTGCTCATTtAGAGAAAGATCAGATGCTTGGAAGTCATCTGGAAGAgA	111	4	0.036036	No hits			No hits			No hits			No hits			No hits			No hits			No hits			No_hits			No hits			No_hits			No hits			No hits
AEQBcontig00123	Hv_gU	GATtACTTGAAGGCAATTTAAATCcTCTTCAAGTGAAGtcAtcGAGCTAGAAGGGTTAGCCAATTTCTCATTTAGAGAtaGATCAGaTGCTTGCAaGTCATCTGGCAGAGATTtGtCCTCTAGCAAGACGTTGTCAGGCGGGTTGTTTAACTtCCTATTGACCTGCATTGAAGAATTAGAAATATACTTAGTGCGTGGGGTGATCAATCCCCGTGACCAATCAATTTCAGGATTCCAATGTGTTAAAAaGTCATGGCCAAGAaTGGTATTGTCCATCCTTGGGGCGTCCAAGACTGTTGATTCCCACtC	309	7	0.0226537	No hits			No hits			No hits			No hits			No hits			No hits			No hits			FE662062 Uromyces appendiculatus	52	2e-06	No hits			No_hits			No hits			No hits
AEQBcontig00124	Hv_gU	AAGGGGGgAAagTtcGGAAAGTTGAAAaCCCATAAAACTTTCTTACTtACCcAATATTTGGGTTCCTCTGATTCGACCAAaTaATtGgAGTTtgaTtgatATCTGTAAATGTtAGTTGAAgCTTCtcGGAAAaaGATAAACTAaCAAAaGAAATTGAAGCTCCAGAGTCTATAAGACAACTGAAGGGGatATCCTCcTTAAAAaGAATGAATCTCAAGCGgTTTAAGGCAACTCCAGTCCTTAAGACATGGAGgTTCtGTGCACTGGGAGAGATAAGATAGTTTGCTTTGCACACAA	297	33	0.111111	No hits			No hits			No hits			No hits			No hits			No hits			No hits			No_hits			No hits			No_hits			No hits			No hits
AEQBcontig00125	Hv_gU	TGATTGTGGCTtAATTGCTGATTCACTGAGTTACAAAGTAAAaTATAAATCTTCCCACTAGTATGTCCAACAaTTTGGCAGAAAAAATGGaTAACATGCA	100	5	0.05	No hits			No hits			No hits			No hits			No hits			No hits			No hits			No_hits			No hits			No_hits			No hits			No hits
AEQBcontig00127	Hv_gU	ATCTGGCAGAGACTTGTCCTCTAGCAGGACGTTGTCAGGCGGGTTGTTTAACTCCCTATTGACCTGCATTGAAGAATCAGAAATATACTTAGAGCGTGGGGTGATCAATCCCTtAGTCCAATcaatttcGGGATTCCAATGCGTTAAAAATtCAGGgCCAAGAATGGTAtcGTCCATCCTTGGGGCaTCcAAGACTGATAaTtCCCACtcG	211	11	0.0521327	No hits			No hits			No hits			No hits			No hits			No hits			No hits			FE662062 Uromyces appendiculatus	52	6e-07	No hits			No_hits			No hits			No hits
AEQBcontig00130	Hv_gU	ATCTTCTATAATTTTTTCCTtATTTATtAATTtCCCTTTtATAATGAATTGCCCTACTCCCACACCTACGCCTCCACACCCTAAAGTGGATGGGGGAATGATTACGCAACAA	112	2	0.0178571	No hits			No hits			No hits			No hits			No hits			No hits			No hits			No_hits			No hits			No_hits			No hits			No hits
AEQBcontig00132	Hv_gU	cGGAAatcGAAAAACGcTTTACAAAAACTAAGTTTTGGGtAGTTCCGAAGACCAAAGaGGTGGTCgAaGACATTTGGGATGtCTCGATCGAAGATGAACAaTCAGT	106	4	0.0377358	No hits			No hits			No hits			No hits			No hits			No hits			No hits			No_hits			No hits			No_hits			No hits			No hits
AEQBcontig00134	Hv_gU	TTTATATtatATTAATTTTtATATTATTTTGAAGTGATTTTTCGATCACTAtaTAcAAagTaaaatAtAAaTCTTCCCACTAGTATGTCCAACAATTTGgCAGAAAAAATGGATAACATGCAAGTGGATGAgaTAGAAATTGACTATGATGCTGACACTGATGTGGAAATGACAGGAAAtGcAAACAAaCcAAACCCCCTTCCCCcAGtACcaCAGAAGGAAgTAAAGCCTCTAGTgCCTCAAGAAGGTCTTCCAAAAGGCTTCAAAATAAAAAAGCTTCCTCTgCCACAACAAATCAGCAACCTaTCCAGTCATATAAAAGAGTtGAAGACAGAAAATATGAcgTACAAAGCAAAGGTAGACACATTGTGGgATCAGGTCCAAGAACTCAGGAACCaG…	871	38	0.043628	No hits			jgi|Mellp1|88509|EuGene.00270060	59	4e-09	No hits			No hits			No hits			No hits			No hits			jgi|Mellp1|88509|EuGene.00270060 Melampsora larici-populina	59	3e-08	No hits			PHI:320|SSN6|AAL54912|TX:5476|Candida albicans|Reduced virulence	45	4e-06	W0AA031ZB07C1 unknown, Botryotinia fuckeliana	32	4e-06	No hits
AEQBcontig00135	Hv_gU	ACTATCAGACTTAAaGCAACCTTTAaTTtGTTATATAGAaTTTTAATTAGAaTTgTATtACTAaTaaaaaaTATAAACGTAaTAAAatAgtaTTtAaTTtGTtgAGTGTtAaTAaGTGATgaGGCtACaGGGGaTtATCCAAGGCCCTTTT	151	14	0.0927152	No hits			No hits			No hits			No hits			No hits			No hits			No hits			No_hits			No hits			No_hits			No hits			No hits
AEQBcontig00136	Hv_gU	GATCAAATCTACTGTTtACTtATTATtATTtGATCACTTCAGTTGTCTTTTtCTTTTtCCTtCTGCTCCGTACACTCTGCTCCTCCGcTCCAGTCCTTACtCATAATTGtGTTACACTAATTTAtCAGGTATTTTGTCTTTTtCTTTTtCCTtCTGCTCCGTACACTCTGCTCCtCcACTCCAGTCCTTACtCATAATTGTGTTACACTAATTTATCAGTCGTCTAGAAGaGATAAGAAAAGaGGGAAGAAATGAGAGGAGGAGAAGGaGAAAAGGaGTATGGGTAATAAAAaGAAaTAAaaTTTAaTAAAATTaTTTAATTTATTGAGAGGAATCAACAACGGTTTTCTTGAGAGGTGACAAAAaTGTGGTTATGATTAATTAATAATATTATTATGA…	431	15	0.0348028	No hits			No hits			No hits			No hits			No hits			No hits			No hits			No_hits			No hits			No_hits			No hits			No hits
AEQBcontig00140	Hv_gU	GAGAAaTGGTAAAAGGTGGTCTCTGTTGCTGTCGGTCAGTCGTCTAGAAGAGAGAaGAAAaGaGGGAAGGAAGAGAGGAGGACAAGAAGGTAATGGTGATTTGAGAAATAAAaGAAATAAAGTCTAATG	129	2	0.0155039	No hits			No hits			No hits			No hits			No hits			No hits			No hits			No_hits			No hits			No_hits			No hits			No hits
AEQBcontig00142	Hv_gU	TtCTAAGTTTTtGTCATCTCTCAAAGTTGCTCGccTTgtttttCCCTCTTAAATAAATTAAaTATctttttgttaaaaTTtATTtcTTTtATTTtCCCTTGTCcTCCtCcTTCTCTCCTCcTTTtC	126	5	0.0396825	No hits			No hits			No hits			No hits			No hits			No hits			No hits			No_hits			No hits			No_hits			No hits			No hits
AEQBcontig00145	Hv_gU	CTGtcGtGTgaTtATTCCCCcATCCGCTTTAGGGTGTGGAGGCaTaGgTgTgggagTGGggCAGTTCATTATAAAATAAaTAaTtGAGAgatgaGGgAAAAaaGtATTAGACAAGTGAAATtAGTGTGGGAAGATGGTtCAAGCTCAACGGAGTTCGCGTTTTTtAtACCCGGgcATCTGTCAtGCGCCACGTGACACTCGAGgCgAAATtAACTCAatAAAtCAATAATATCGAGtCCTacATCTATACTCGAA	255	17	0.0666667	No hits			No hits			No hits			No hits			No hits			No hits			No hits			No_hits			No hits			No_hits			No hits			No hits
AEQBcontig00146	Hv_gU	aatGTATGTCAGTTACCAACAAgaCAATTGGACCACATGGTtACcATTGGCcGAATTTgcTTATAATAACTtGACTcATTCTtcgaCACgaCAATCTCCcTTCAAAACCATTTATGGACGACATCCTTGATTCAACTCAAt	141	8	0.0567376	gi|119191260|ref|XP_001246236.1| hypothetical protein CIMG_00007 [Coccidioides immitis RS]	144	8.708e-08	No hits			No hits			lcl|PTTG_09518T0 | PTTG_09518 | Puccinia triticina 1-1 BBBD Race 1 hypothetical protein (1555 aa)	143	1.37093e-10	PST130_22237_1	72	5e-14	No hits			No hits			FE661045 Uromyces appendiculatus	102	9e-23	No hits			PHI:876|MGG_11671|EDK03349|TX:318829|Magnaporthe oryzae|Reduced virulence	52	3e-09	MagCon[0325] pol polyprotein, Magnaporthe grisea	59	3e-10	No hits
AEQBcontig00147	Hv_gU	CTGGACTCAACTGTGTCGaCAACTCAATATTACAAGGAACCTCTCCACAGCTTAtCACCCTGAAACCGATGGGCAAACGGAAaGGGTCAACCAAATCCTAAAACAatATCTT	112	2	0.0178571	gi|7493955|pir||T18350 probable pol polyprotein - rice blast fungus gypsy retroelement (fragment) >gi|538067|gb|AAA21442.1| putative pol polyprotein [Magnaporthe grisea]	137	5.8025e-07	No hits			No hits			lcl|PTTG_08582T0 | PTTG_08582 | Puccinia triticina 1-1 BBBD Race 1 hypothetical protein (723 aa)	114	3.23539e-07	PST130_8589_3	53	2e-08	No hits			No hits			FE660522 Uromyces appendiculatus	84	3e-17	No hits			PHI:876|MGG_11671|EDK03349|TX:318829|Magnaporthe oryzae|Reduced virulence	49	3e-08	MagCon[0325] pol polyprotein, Magnaporthe grisea	56	3e-09	No hits
AEQBcontig00148	Hv_gU	CgAaGgTATTGTTCGAGGATTTGGTTgacccTTTCTGtttgaCCATCggctTCAgggtgataggCCgtggagaggttcctcgtgataTTgagTTGTCGacacagttgggtccagaatgtggatacaaacaatg	133	4	0.0300752	gi|116196918|ref|XP_001224271.1| hypothetical protein CHGG_05057 [Chaetomium globosum CBS 148,51] >gi|88180970|gb|EAQ88438.1| hypothetical protein CHGG_05057 [Chaetomium globosum CBS 148,51]	148	3.02085e-08	No hits			No hits			lcl|PTTG_08582T0 | PTTG_08582 | Puccinia triticina 1-1 BBBD Race 1 hypothetical protein (723 aa)	132	2.60588e-09	PST130_9828_4	59	3e-10	No hits			No hits			FE660522 Uromyces appendiculatus	92	2e-19	No hits			PHI:876|MGG_11671|EDK03349|TX:318829|Magnaporthe oryzae|Reduced virulence	56	2e-10	MagCon[0325] pol polyprotein, Magnaporthe grisea	64	1e-11	No hits
AEQBcontig00149	Hv_gU	GTTtCTTGCctGGGTAtATTtCTCGAGCCAGTTCCAGGAGAGATACATGGAAAACAGGGTGAATAGCCTGCCATTTAGGAGGTAGCTTGAGTCAAAATGCAGTTTTAGAGACTTTAGAGTCGATTTCAAATGATCCCAAGCGTTTTTCAGCCAGTTTCTTTGATGGTTGAGTTGTTCCAATGTTTtGTGCGTCGAGCCATACTTTGtcGCCTGGTTTAAAagAAGGAGCAGATTGTtgATGTTTGTCagCCTGTtCCTTGTACcTTCGAaCcGCtAaTTccaaaTTTGaTTTAAGTTCctCTTGGAGTCGTGATATGgTTCgAAGATAATGTTCCGCAGGATGATTAGTTCCTACATGG	359	12	0.0334262	gi|238577739|ref|XP_002388493.1| hypothetical protein MPER_12479 [Moniliophthora perniciosa FA553] >gi|215449827|gb|EEB89423.1| hypothetical protein MPER_12479 [Moniliophthora perniciosa FA553]	206	5.6789e-15	No hits			No hits			lcl|PTTG_01250T0 | PTTG_01250 | Puccinia triticina 1-1 BBBD Race 1 hypothetical protein (2063 aa)	323	2.32418e-31	PST130_13420_1	135	4e-33	No hits			No hits			FE660628 Uromyces appendiculatus	159	7e-39	No hits			PHI:876|MGG_11671|EDK03349|TX:318829|Magnaporthe oryzae|Reduced virulence	75	8e-16	MagCon[0325] pol polyprotein, Magnaporthe grisea	74	5e-14	No hits
AEQBcontig00150	Hv_gU	atccttgaacaataccttcgaatgtaTATtCAGTTACCAACAAGACAATTGGACCACtATGGCttACCATTGGCCGAATTttCTTATAATAACTCGACTCATTCTTTGACACAACAATCTCCTTTTGAAACTGTTTATGGAAGACATCCTCGATTCAATTAAaT	164	4	0.0243902	No hits			No hits			No hits			lcl|PTTG_10278T0 | PTTG_10278 | Puccinia triticina 1-1 BBBD Race 1 hypothetical protein (1607 aa)	110	9.37346e-07	PST130_13420_1	57	9e-10	No hits			No hits			FE660522 Uromyces appendiculatus	66	2e-15	No hits			PHI:876|MGG_11671|EDK03349|TX:318829|Magnaporthe oryzae|Reduced virulence	43	2e-06	No hits			No hits
AEQBcontig00151	Hv_gU	AGAAGAAAGAAAAaaGAAGAGAGAAAAAaGAAAaCAAGGCTAAGAAATTTAAgAGgtGTTTtAGATTTtAAAGAAAGAAagAAAAagAAAagAAAaTTTtAAaTAAAGAAaTTTTAAGGTTTtGgTTTTAAAGGATATTTGAaTGAAAAGATTTTAGgAGTtCAggagCGTTAGAAACATTGATGGCTGGTTCCCAGGATGTTTTGTCTGAGTCATTGAGGAAGCCTTCCCATTCCACGAGGTATTGAAGTTtCCCCTTGCGtATTCTTGAATCAAGGATACGaCTTACTTCCCACTCTAGATGATCTTCTACTTCGACCGGTTCCGGAGGGGgTT	336	22	0.0654762	gi|238577728|ref|XP_002388489.1| hypothetical protein MPER_12484 [Moniliophthora perniciosa FA553] >gi|215449820|gb|EEB89419.1| hypothetical protein MPER_12484 [Moniliophthora perniciosa FA553]	167	1.88347e-10	jgi|Mellp1|116047|estExt_fgenesh2_pg.C_120062	38	2e-07	lcl|PGTT_13087 | PGTG_13087 | Puccinia graminis f. sp. tritici predicted protein (156 aa)	112	8.91179e-07	lcl|PTTG_01250T0 | PTTG_01250 | Puccinia triticina 1-1 BBBD Race 1 hypothetical protein (2063 aa)	275	7.0409e-26	PST130_13420_1	109	2e-25	No hits			No hits			FE661425 Uromyces appendiculatus	140	2e-33	No hits			PHI:876|MGG_11671|EDK03349|TX:318829|Magnaporthe oryzae|Reduced virulence	48	9e-08	No hits			gnl|CDD|37122 KOG1911, KOG1911, KOG1911, Heterochromatin-associated protein HP1 and related CHROMO domain proteins [Chromatin structure and dynamics].	113	2.07083e-07
AEQBcontig00152	Hv_gU	GTGgTTTtAATAAAAaTAGACATTTTtGAaaaTCTATcTACTATTACTAaTATAgCATCAaaattATTAGAAAgAGgAAGTTGagAAaTGAAatCCATCAATAAAgaTTCCCAAGGTT	118	5	0.0423729	No hits			No hits			No hits			lcl|PTTG_05310T0 | PTTG_05310 | Puccinia triticina 1-1 BBBD Race 1 hypothetical protein (1688 aa)	105	3.56794e-06	PST130_11077_2	46	3e-06	No hits			No hits			FE662258 Uromyces appendiculatus	76	9e-15	No hits			PHI:876|MGG_11671|EDK03349|TX:318829|Magnaporthe oryzae|Reduced virulence	47	1e-07	MagCon[0325] pol polyprotein, Magnaporthe grisea	53	2e-08	No hits
AEQBcontig00153	Hv_gU	TTTGaagaTTTAGATGTCAtcccGGAAGCCCcTACGGCGGAAACTTtGAATGtggAAGCTCCCActGTGGAACCCACTGCTATGGAAGTGGCCCCATCGATCCcAACCAAAGAACCATTACCAGTGATTGCCTCAaGGGAGGAAAaTGAAGAAaCCCTCAATCaGGTGTGGTTGAAAAAaCCTcGCCAGGTTCGGCGAGCTTGGTtAaTTGAAGaTTTAaGcAGCGAAaTtGATAaGATTGtcGATGCCGCCTCCTTtgACgTGGctGAGGAaTTaC	277	2	0.00722022	No hits			No hits			No hits			No hits			No hits			No hits			No hits			No_hits			No hits			No_hits			No hits			No hits
AEQBcontig00155	Hv_gU	aaagaaggaagaaaggaagtaggcggtggaggttactccaaaattattttagaagcagacccttttttgaaaattcagatGTCATAACaGAAGTCCCTAcGGCGgAAGCTTCAAATGCAGAAGCAaCTATtGtGGAACCCACTTCtATGgAaGTGGCGGTGTCAATCAAAGaTAGATTACCAGTGGTtACCTTGAGGGaGgAGAATGAAgAAACCCTcGATCAGGTATGGTCAAAGAAGCCTCTCCCGGTTTGACAAATGAGATTTATtGAaGACTTAAGCGGAGAAATCAAtAAGATTGTCAATGCcGCCTCCTTTGACGTGGCCgaGGAGCtA	335	3	0.00895522	No hits			No hits			No hits			No hits			No hits			No hits			No hits			No_hits			No hits			No_hits			No hits			No hits
AEQBcontig00157	Hv_gU	TTTGagATATATTCAGAGGCTTTACCATTATCACtcATGtGAAGAAAATCAAGTTCAATTTCTGCGTTGTcAGTTTCATTAGGGTCaCcAAaCAACGTgAagAGTTGGTCTTCAAATTTTTCCCAGTTATTAaTAaGTAAgTGGGTTTCTGTCAAAGAGAGCATGAGAaGATAAGGCTCAAACCATCTtgCTaCTTTtCCCgCTAGGAATGAaGAAGCGTAAACAACCTtcaagTtgTCgTTATTGAAGGTTCgaGGgtCATTATGGAACAGGAGTTtGCAgTTTtGCAAGAAGGGtcgCAATCTGTCTGGATGTtCTCCATCAAATTTATCAGGAGATTtCATGGAAGGAgttttGAATTTAGATCCCTCTGAAGATGTTATATTGGAAAGGGTCTTc…	526	15	0.0285171	gi|238577181|ref|XP_002388303.1| hypothetical protein MPER_12694 [Moniliophthora perniciosa FA553] >gi|215449463|gb|EEB89233.1| hypothetical protein MPER_12694 [Moniliophthora perniciosa FA553]	179	8.93827e-12	No hits			No hits			lcl|PTTG_01184T0 | PTTG_01184 | Puccinia triticina 1-1 BBBD Race 1 hypothetical protein (398 aa)	262	6.09284e-24	PST130_14200_1	160	2e-40	No hits			No hits			FE661496 Uromyces appendiculatus	163	7e-40	No hits			No_hits			No hits			No hits
AEQBcontig00158	Hv_gU	CTTCAGAGCACTTCAAACTCGAGTAGGTTGGAATGATGCTGCCCTTAAGTATCATTTCAAGAAAGGACTTCCTTCGAGGATTCTGGATCAATTAAATCTTCACGGTCAGAAGATGACTACTTTAACGGATTTAATGGATCgAACCCTcGAACTTGACGGCGTTTATCAAGGACGACTTCAACATCGTCGATATGCCAACAAATCTCAAGGCCTAAATTTTAAATCGGGACCTTCTTCACACCCACGACCAAATCAATCCTCCTCGACTCAATCCAAACCCAATAAGGGAAAGGATAAA	298	54	0.181208	No hits			No hits			No hits			No hits			PST130_15496_1	65	3e-12	No hits			No hits			No_hits			No hits			No_hits			No hits			No hits
AEQBcontig00159	Hv_gU	AAATATTCATTTCTAAATCCTAAATTTTTGATTATTGAGTTTCCAACCCTTTGTGAGATTTTAAGAATTATTATTACCTTGGAACTAGTTTATAATTCTTCTCGATCGAACCTCGAACCTATTGCTATTACTTTGAGTGACCTTCGAATCATTTCCTCGAATCATTCCTCTGTGCTTCGAAGAAGTTTCGAAAATCCCTCATCTCACTTACAGGAACATCCTCGACCTTGTGCGTAGGTCGTCCGGTGACAGGAACAAGGTTTCATACTGAGTCAAGAAAATCAAATCAACAAGTTTCATCCAACAGGTTTGATCCATCACCAACCTCTACCAACAAACATTgACCTATCAACAACAACAACGGGAACAGAACCAATAAGACCAACAGACTATCTCTCA…	1221	128	0.104832	gi|225470865|ref|XP_002267763.1| PREDICTED: hypothetical protein [Vitis vinifera]	354	2.49713e-31	No hits			lcl|PGTT_05121 | PGTG_05121 | Puccinia graminis f. sp. tritici hypothetical protein similar to gag-pol polyprotein (1405 aa)	525	1.0354e-53	lcl|PTTG_10103T0 | PTTG_10103 | Puccinia triticina 1-1 BBBD Race 1 hypothetical protein (1011 aa)	522	1.48983e-53	PST130_8441_1	231	2e-61	No hits			No hits			PTTG_10103T0 Puccinia triticina	186	7e-67	sp|P04146|COPIA_DROME Copia protein OS=Drosophila melanogaster GN=GIP PE=1 SV=3	342	3.49221e-31	No_hits			mg[0007] retrotransposon polyprotein, Mycosphaerella graminicola	94	1e-27	No hits
AEQBcontig00161	Hv_gU	ATTTtaTTTtaTTTtaTTTtaTTTtaTTTTATTtAaTTTTAaTTTTgATTTtATTTTATTTtATTTTATTgtatttaaTTTtaTTTttgATTTtaTTtttAGTTGGtttggaggagaaattaTAGAAGg	129	8	0.0620155	No hits			jgi|Mellp1|77256|estExt_fgenesh1_pg.C_100092	45	4e-06	No hits			No hits			No hits			No hits			No hits			EC418670 Puccinia triticina	53	7e-08	No hits			No_hits			Ab60676383 unknown, Alternaria brassicicola	51	1e-07	No hits
AEQBcontig00162	Hv_gU	AAAaTAAAATAAAATAAAaTAgAaTAAACATAAATAATAAAaTAAAATAAAAAaCTCATAAATCTCTCTAAATATTTTcTTtCTTTTCTTTttCAATTCTTTAAATACATTCTTTTCTTAAATTTAAAATTCTCTTcAAAAAaTTTtCtcTtCCaaaaaaatttATTCTCTCTTTTAAAaaCTTtcTTtCcTTcGAaTCATCAAATCTtGTAcgaCACGACCATTTCCtcGAACTTAACTTCAACCcCTgAATCTCCCTATAatAATTCTtCgAAaCAAATAAAtCTTCTTTTCAAaTtCTCTtAAATTCTAaaTTctGTTTTTTtCTTtCTTtcTcttCCTCtcttttCAAaCTAAAATTTCTTT	366	18	0.0491803	No hits			No hits			No hits			No hits			No hits			No hits			No hits			No_hits			No hits			No_hits			No hits			No hits
AEQBcontig00164	Hv_gU	AgAGAAAaCACAAGGTTGAGGATGTtCCTGcAAGTGAGATAAAAGGTtCAGATACTTCTTtGAAGCACAGAGGGATAGTTtGAGGAAGTGATTCAAAGATGACTCGAAGGAAGAACTACTGCTTCGAGTTATGTTCGAGAAGGATTCTAATATAATTGAACGGTAATATTAAAATTCTTAAGATCTCACGAAGGgTTGGAAACTCAACAATCAAAGATTTAGGATTTAGATATGATTATTGAGAAAATAAAGAAaGATACAATAATAATGATTTTCACTTAAAGTTTtATCACTATTAACTATAAaTATGTt	312	5	0.0160256	No hits			No hits			No hits			No hits			No hits			No hits			No hits			No_hits			No hits			No_hits			No hits			No hits
AEQBcontig00165	Hv_gU	AGAAGCACAAGGTCGAGGATGTTCCTGtAaGTGAGATGAGGGATTTtAGAAACTTCTTCGAAGcACAGAGGAATGATTcGAGGAAATGATTCAAaGGTCACTCGAAGTAATagctATAGGTTCGAGGTtcAaTCGAGAAGAATTATAAACTAGTTCCAAGGTAATAA	167	6	0.0359281	No hits			No hits			No hits			No hits			No hits			No hits			No hits			No_hits			No hits			No_hits			No hits			No hits
AEQBcontig00166	Hv_gU	GGTTCTTGCCcGGGTATaTTtcTCgaGCCAGTTCCAGGaGAGATACAtGGAAAACAGGGTGAAtGCCTGCCATTTAGGAGGTAaCTTGAGtcgAAaTGCAgTTTTAGAGACTTCAGAGTCGATTTtcGAATGGTCCCAAGCGcTTTTCAGCCAGTTTCTTTGATGGTCTTGTTGTTCgAaTGTTtcGTGCGTCgaGCcATACTTTGtCgCCTGgTTTAAAGGAaGgaGCAGATTGTCGATG	241	12	0.0497925	gi|238594997|ref|XP_002393641.1| hypothetical protein MPER_06594 [Moniliophthora perniciosa FA553] >gi|215461428|gb|EEB94571.1| hypothetical protein MPER_06594 [Moniliophthora perniciosa FA553]	151	1.35386e-08	No hits			No hits			lcl|PTTG_01250T0 | PTTG_01250 | Puccinia triticina 1-1 BBBD Race 1 hypothetical protein (2063 aa)	179	9.39807e-15	PST130_7927_3	86	2e-18	No hits			No hits			FE661425 Uromyces appendiculatus	77	3e-23	No hits			PHI:876|MGG_11671|EDK03349|TX:318829|Magnaporthe oryzae|Reduced virulence	50	1e-08	Bg13900864 pol polyprotein, Blumeria graminis	45	1e-08	No hits
AEQBcontig00168	Hv_gU	TTCGAGATATATTCAGAGgCTTTACCATTATCACTCATGCGAAGAAAATCAAGTTCAATTTCtGCGTTGTCCgTTTCATTAGGgTCCCCAAACAaCGTAAAAAGTTGGTCTTCGAACTTTTCCCAaTTATTGATAAGTAAGtGGgTTTCTGTtGAaGAAAGCAtGAGcAGATAAGGTTCGAaCcATCTTGCTGcTTTCCCGGCTAGGAATGAaGAAGCGTAAaCAACCTTTGATCGGTcGCTGTTAAAGGTTCgAGGGTCATTATGGAaCAGTAGCTTGCAGGTTTGCAAGAAGGGTCGCAATCTGTCGGGGTGATCTCcGTCGAATTTGTCAGGAGATTTCATAGAAGGAGTTTTGAACTTAGATCCCTCTGAAGACGTTGGATTTGAAAGGGTTTTC…	616	43	0.0698052	gi|238577181|ref|XP_002388303.1| hypothetical protein MPER_12694 [Moniliophthora perniciosa FA553] >gi|215449463|gb|EEB89233.1| hypothetical protein MPER_12694 [Moniliophthora perniciosa FA553]	202	3.01066e-14	No hits			lcl|PGTT_18613 | PGTG_18613 | Puccinia graminis f. sp. tritici predicted protein (328 aa)	130	2.46734e-08	lcl|PTTG_01184T0 | PTTG_01184 | Puccinia triticina 1-1 BBBD Race 1 hypothetical protein (398 aa)	271	7.21789e-25	PST130_14200_1	161	1e-40	No hits			No hits			FE661496 Uromyces appendiculatus	171	2e-41	No hits			No_hits			No hits			No hits
AEQBcontig00169	Hv_gU	CAAaGGGTTGGAAACTCAATAATCAAAgATTTAGGATTTAGAAATGAATATTGAGAAaGTAAAAGAAAGATACAATAACAATGATTTAACTTTTAAGGATTTACCACTATTAATGTAAaTACAATATTATAATTTAATTCTC	142	13	0.0915493	No hits			No hits			No hits			No hits			No hits			No hits			No hits			No_hits			No hits			No_hits			No hits			No hits
AEQBcontig00171	Hv_gU	CcTCGACCAAAAGGCTCgACCCCAGGCGATATCAGCAAAGTACTGGATCCTAAAGGGGAACTTAAAGAAGCTGAGAGGAAGAGacGAGCAGATAATGGGTTATGTATGTATTGTGGGGGTAA	122	26	0.213115	No hits			No hits			No hits			No hits			PST130_19071_1	46	3e-06	No hits			No hits			No_hits			No hits			No_hits			No hits			No hits
AEQBcontig00172	Hv_gU	cccaggTTATTtCTggAGCctgAtCccATCTTCgaGACATCGAATAACCTtgAAGAGCCGATTGCGGAGCCTGCgCcGGTTATACCAACTGAGGCAAACCCTCcagCCACGGAAGTagTTGAAGagCCcGAAGACACCCTGGACCAGGTGTGgtcGAAGAAACCTCGTCAAGGTcGACGAGTAAGGTtcGCGGAAGAACTAtGTGGGGAGGTCgaCGCTATTATTGACGCTGCTTCCTtcGACGTGGCGgAGGA	254	7	0.0275591	No hits			No hits			No hits			No hits			No hits			No hits			No hits			No_hits			No hits			No_hits			No hits			No hits
AEQBcontig00173	Hv_gU	ATTCCCCCACAATACATACATAaCCCATTATCTGCTTGTCTCTTTCTCTCAGcTtCTTTAAGTTCCCCTTTAGGATCCAGTtATTTGCTGATATCGCCTGGGGTCGAGCCTTTTGGTCAAGA	122	6	0.0491803	No hits			No hits			No hits			No hits			No hits			No hits			No hits			No_hits			No hits			No_hits			No hits			No hits
AEQBcontig00177	Hv_gU	GGATGAATCATAGCATTGGCGTGAATCGGATTTTTCATTATCTCCTTTTTATTTTTAAGTTAAAGTGGACGAAATATTTGTATTTATTGTTGTGATTTCTGGGAAATTTTAAGTTt	116	125	1.07759	No hits			No hits			No hits			No hits			No hits			No hits			No hits			No_hits			No hits			No_hits			No hits			No hits
AEQBcontig00180	Hv_gU	TTTTGCGCTAAATTACGCTGTGGGtAGCATTCATGATTTCCAGaCAATGTATCaGTGTGAAaCGCCTATGGaGAAaCAaGACGCtGTTgACTTCTaaaacTgCCTAGCATATTTGT	116	444	3.82759	No hits			No hits			No hits			No hits			No hits			No hits			No hits			No_hits			No hits			No_hits			No hits			No hits
AEQBcontig00185	Hv_gU	TCCCACTTAACATTTTtATTCGGATTTTAGAACTTTATACCAATCAATCAACCTTTTTACcTTtcAaTTCATTCCTACTTCTTTtGATTtATTATACCAACAACATGAATTTTtCAATTGTTTCCGTCTT	130	215	1.65385	No hits			No hits			No hits			No hits			No hits			No hits			No hits			No_hits			No hits			No_hits			No hits			No hits
AEQBcontig00194	Hv_gU	CTCTCTTGATCGTCGAACGTTTCTTtAtGGATATCCTGGTTACGGTTATTATGGATATCCTGGTTACGGCTATAATGATAATTATTATGGTGCTGGAGTAGCAGCCGGTGCTAGGGTGGCCGT	123	107	0.869919	No hits			No hits			No hits			No hits			No hits			No hits			No hits			EH230032 Phakopsora pachyrhizi	31	6e-06	No hits			No_hits			No hits			No hits
AEQBcontig00195	Hv_gU	ATCCCACTtAACATTtCAATTCACATTTTTGATCTTTATACCAATCATTCTTCCTTTTTCACTTTTCTATTCTTTCCTACTTCTTTGAGTTTAATTATCCCAACAAAACAACATGATTTTTTCAATGGTTTCCTTCTTGTTTTtGACTGTTTTCATTTCAAACCTcTCTGCCGCTCCAATCATTGAAGAAACGGaTCCCTCCTCCAA	207	195	0.942029	No hits			No hits			No hits			No hits			No hits			No hits			No hits			No_hits			No hits			No_hits			No hits			No hits
AEQBcontig00198	Hv_gU	CAGTGGtAgtCAACGaCAGagAAGCAGTGGTATCAAcGCAgaGTAAGCAGTGGTATCAACGCAGAGTAAGCAgTGGTAtCAACGCAGAGtAAGCAGTGGTATCAACGCAGAGtAAGCAGTGGTATCAACGCAGAGTAaGCAGTGGTATCAACGCAGAGTAC	161	17	0.10559	No hits			No hits			No hits			No hits			No hits			No hits			No hits			GR499468 Puccinia triticina	96	1e-26	No hits			No_hits			BgCon[0414] glycoprotein, Blumeria graminis	113	4e-30	No hits
AEQBcontig00199	Hv_gU	CCCACTTAACATTTTtATTCGGATTTTAGAACTTTATACCAATCAATCAACCTTTTTtACCTTtCAATTCATTCCTACTTCTTTTGATTTATTATACCAACAACATGAAT	110	1649	14.9909	No hits			No hits			No hits			No hits			No hits			No hits			No hits			No_hits			No hits			No_hits			No hits			No hits
AEQBcontig00208	Hv_gU	GATCCCACTTAACATTTTtATTCGGATTTTAGAACTTTATACCAATCAATCAACCTTTTTtACCTTTCAATTCATTCctACTTCTTTTGATTTATTATACCAACAACATGAATTTTtCAATTGTTTCCGTCTTGTTTTTGAGTGTTTtCATTTCAaGCCTCTCCGCCTCTCCAATCATCAAAGAAaCTGATCCCTCCTCCAACTCTCTTGAA	212	16	0.0754717	No hits			No hits			No hits			No hits			No hits			No hits			No hits			No_hits			No hits			No_hits			No hits			No hits
AEQBcontig00209	Hv_gU	CGTCGAACGTTTCTTTATGGATATCCTGGTTACGGTTATTATGGATATCCTGGTTACGGCTATAATGATAATTATTATGGTGCTGGAGTAGCAGCCGGTGCTaGGGTGGCCGTACTTTAAGGATGAgTCGTAGCAATGGCGTGATTTGGATTTTTCTTTCTTTCCTTTTTATTTTTATGTTAAAGTGGACATCATATTTGTATTTATTGTGGT	213	2727	12.8028	No hits			No hits			No hits			No hits			No hits			No hits			No hits			No_hits			No hits			No_hits			No hits			No hits
AEQBcontig00211	Hv_gU	GGTGTCCCCCTAcTTTAAGGATGAATCATAGCATTGGCGTGAATCGGATTTTTCATTATCTCCTTTTTATTTTtAAGTTAAaGTGGACGAAaTATTTGTATTTATTGTTGTGATTTCTGGGAAATTTTAAGTTT	134	2299	17.1567	No hits			No hits			No hits			No hits			No hits			No hits			No hits			No_hits			No hits			No_hits			No hits			No hits
AEQBcontig00214	Hv_gU	TTTTCAATTGTTTCCGTCTTGTTTTTGAGTGTTTTCATTTCAAGCCTCTCCGCCTCTCCAATCATCAAAGAAaCTGATCCCTCCTCCAACTCTCTTGAACGTCGAACGTTTC	112	1184	10.5714	No hits			No hits			No hits			No hits			No hits			No hits			No hits			No_hits			No hits			No_hits			No hits			No hits
AEQBcontig00215	Hv_gU	TTTTTCAATTGTTTCCGTCTTGTTTTTGAGTGTTTTCATTTCAAGCCTCTCCGCCTCTCCAATCATCAAAGAAACTGATCCCTCCTCCAACTCTCTTGAACGTCGAACGTTTC	113	2834	25.0796	No hits			No hits			No hits			No hits			No hits			No hits			No hits			No_hits			No hits			No_hits			No hits			No hits
AEQBcontig00216	Hv_gU	CCCACTTAACATTTTTATTCGGATTTTAGAACTTTATACCAATCAATCAACCTTTTTTACCTTTCAATTCATTCCTACTTCTTTTGATTTATTATACCAACAACATGAA	109	2912	26.7156	No hits			No hits			No hits			No hits			No hits			No hits			No hits			No_hits			No hits			No_hits			No hits			No hits
AEQBcontig00224	Hv_gU	CtAgTGGTATtACtAacgtactAgAcGTTttAcTTTTTTTTTNTTTTTTTTTttttttttCgTTCcTGGCATGTTGTTAAACTTAAAATTCCCCAGAAATC	101	565	5.59406	No hits			No hits			No hits			No hits			No hits			No hits			No hits			No_hits			No hits			No_hits			No hits			No hits
AEQBcontig00225	Hv_gU	CgTCATATGCTAATTTtATATTGCTATCATAAACATGACCTCAAGAAATTTTtGTGATACAGATTCTCCACATCAAAACTAGATTGTGATaGAAAAAaTAATAATAACTATGGTCTTACCCCACTTCTCCAATCTTGCCCGAAATAAGTTTCTACATGACACTTTCTTTAGTAAGTACCATCATCTCAGTAAATAACTCCCTTTGAAGAACACTGAGAGTGCCTGGC	227	50	0.220264	No hits			No hits			No hits			No hits			No hits			No hits			No hits			No_hits			No hits			No_hits			No hits			No hits
AEQBcontig00240	Hv_gU	AAagTAAaGGTGTAAaGCtaCAAAaTGACTGATTTATAGACATATCACTGTAATGAAGAAAAaTATAAAAGGTCGCCTCATTTCCTGCCAATTgTTCCTC	100	85	0.85	No hits			No hits			No hits			No hits			No hits			No hits			No hits			No_hits			No hits			No_hits			No hits			No hits
AEQBcontig00241	Hv_gU	TCCCACTTAACATTTTTATTCGGATTTTAGAACTTTATACCAATCAATCAACCTTTTTTACCTTTCAATTCATTCCTACTTCTTTTGATTTATTATACCAACAACATGAATTTTTCAATTGTTTCCGTCTTGTTTTTGAGTGTTTTCATTTCAAGCCTCTCCGCCTCTCCAATCATCAAAGAAACTGATCCCTCCTCCAACTCTCTTGAACGTCGAACGTTTCTTTATGGATATCCTGGTTACGGTTATTATGGATATCCTGGTTACGG	269	3326	12.3643	No hits			No hits			No hits			No hits			No hits			No hits			No hits			No_hits			No hits			No_hits			No hits			No hits
AEQBcontig00242	Hv_gU	CCCACTTAACATTTCAATTCACATTTTTGATCTTTATACCAATCATTCTTCCTTTTTCACTTTTCTATTCTTTCCTACTTCTTTGAGTTTAATTATCCCAACAAAACAACATGATTTTTTCAATGGTTTCCTTCTTGTTTTTGACTGTTTTCATTTCAAACCTCTCTGCCGCTCCAATCATTGAAGAAACGGATCCCTCCTCCAACTCTCTTGAT	215	3262	15.1721	No hits			No hits			No hits			No hits			No hits			No hits			No hits			No_hits			No hits			No_hits			No hits			No hits
AEQBcontig00252	Hv_gU	ATCATTCAATTACTACACTTCAAACAAACActACAaTACAATTATTAgtATTCAGAAATATgTTATAAAGCCCTTATAAATTGATATTATCTTTATAatAGCTATAACTATATTTtATTCTTCTATTTTCCACCACTAGCACGCATTTAAATCCAAGTATTGTGAGTTTTATTTGAGTATAACTATTCTATTAGTCTTCCCCTGAGGTTTAATCACTAAATCATTTATTAATAAGTAGTA	240	19	0.0791667	No hits			No hits			No hits			No hits			No hits			No hits			No hits			No_hits			No hits			No_hits			No hits			No hits
AEQBcontig00254	Hv_gU	GAAAATATGAAACAAGTAATTAAACCcACAAaTAAGAACTAATTTttCcAtCCTGCATTCCcAACCCAGTTTATtAAAaTAGTGaGTAACtACGCAAATTTGtAaCATGGGAAACTGTCGgCTGGTCATCtaGAAGAaGgAgAaGAAAaaGAAGAAAtGAAGGAAaGGAGAAGgAAGAAaTAAAGGAGGAATTACAAAaGGTAATAAGAAAACGAGAAGAATAGAAAaTAATAATAAGAAaTTAAATTAAAGAAGAGAGATGCTG	265	16	0.0603774	No hits			No hits			No hits			No hits			No hits			No hits			No hits			EC420303 Puccinia triticina	40	8e-07	No hits			No_hits			No hits			No hits
AEQBcontig00255	Hv_gU	CATATATAGAGATGTTGTGCATTCTTTTTCtCTATCTCTGACTATTCCGCTCATCAAGCTGTTTtCACCTTTATAGGTTGgATATGTTTAATTCTTCaTTAGctAcaCATATTAaTGTTTTATCTTTTAtCTTATtATtAtAGgTaTTTGTTGGCAGaGAT	161	10	0.0621118	No hits			No hits			No hits			No hits			No hits			No hits			No hits			No_hits			No hits			No_hits			No hits			No hits
AEQBcontig00256	Hv_gU	TTGTGAGTTTTATTTGAGTATAACTATTtcTATTaGTCTTCCCCTGAGGTTTAATCACTAAATCATTTATTAATAAgTaGTAGGACCATAAAATAaCACTATtATATCATACTtATATAcTAgaCTgTACTGACATATATAGAGATGTTGTGCATTCTTTTtCTCTATCTCTGACTATTCCGCTCATCAAGCTGTTTTCACCTTTATAGGTATTTGTTGGCAGAGATCACTTTATTTGAGAGGTTGGAACATTTATTGATAAATcGTTTATTATATTTATAAAAGGTaTTtGTTGGCAGAGATCACTTTATTTGAGAGGTTGGAACATTTATTGATAAAGCGTTTATTATATTTATAAAAGGCATACCGGTAGCTTTtGGATTCTTTCATCTTCAATCT…	522	9	0.0172414	No hits			No hits			No hits			No hits			No hits			No hits			No hits			No_hits			No hits			No_hits			No hits			No hits
AEQBcontig00258	Hv_gU	TTTTGCACAGACAAATCAAAGTGTCTCTGAGcTGCTACAAAGATTAACTAAAGTTGAGATTGAAACTGCCAATCTACTAATGAACCAGGATAATCaTAAGTATAATCAATATAATAATAATCCTTTcATTGGCAAAAGTGAATCTCATtCCTtCCCTaTACCACCACAATTgaaaCCaTCTGGTGGTaGTGTCAAATCTGAAAATGTAAGTCACAAATCCGTGCAGGAAgAAATaCAAGACCATTtAtCAAAaGTAAATGAGTTGTTGAATTTACCTAAGATTAGTGAGATAAAatCCAATCAGAaGAaCTGgCCTAagATaGATCAGTACCCAaCTTAtGATGGGGAAGCCAGCTCTGATTGGCAACaTTTTATTCAAaGAATTGACAaCTTGAAATT…	1722	37	0.0214866	gi|6466937|gb|AAF13073.1|AC011621_1 putative retroelement pol polyprotein [Arabidopsis thaliana]	140	2.58579e-06	jgi|Mellp1|64382|fgenesh1_pg.C_scaffold_25000154	64	6e-10	lcl|PGTT_20475 | PGTG_20475 | Puccinia graminis f. sp. tritici enzymatic polyprotein (661 aa)	329	8.35085e-31	lcl|PTTG_10569T0 | PTTG_10569 | Puccinia triticina 1-1 BBBD Race 1 predicted protein (788 aa)	375	2.49463e-36	PST130_9942_2	114	6e-26	No hits			No hits			PTTG_10569T0 Puccinia triticina	79	4e-28	No hits			No_hits			No hits			No hits
AEQBcontig00262	Hv_gU	ATTAATAAATGATTTAGTGATTAAACCTCAGGGGAAGACTAATAGAATAGTTATACTCAAATTAAACTCACAATACTTGGATTTAAATGCGTGCTAGTGGTGGAAAATAGAAGAA	115	146	1.26957	No hits			No hits			No hits			No hits			No hits			No hits			No hits			No_hits			No hits			No_hits			No hits			No hits
AEQBcontig00265	Hv_gU	atataagctataactatattttatacatctattttccaccactagcacgcataaaaatccaagtattgtgagttttatttgagtataactaatctattagtcttcccctgaggtttaatcaCTAAATCATTTATTaat	138	1	0.00724638	No hits			No hits			No hits			No hits			No hits			No hits			No hits			No_hits			No hits			No_hits			No hits			No hits
AEQBcontig00267	Hv_gU	GGATTTTtAtGCGTGCTAGTGGTGGAAAaTAGATgTAtAAAaTATAGTTATAGcTTATATAAAGaTAAAATCAATTTATAGTGGCTTTATAATATATTTCTAAaGGTTAATAaTtGTATAgtAGTGTTTTTTGGAGTtGtAGTAATtGAATGATC	155	3	0.0193548	No hits			No hits			No hits			No hits			No hits			No hits			No hits			No_hits			No hits			No_hits			No hits			No hits
AEQBcontig00268	Hv_gU	CCTCAGTTGCAACCACCtActAGTGAGATGAGtaGTTCACAGGAGAGTGAGAGAATTGAAAaGGAGgACATGGAAtATTTtAACAATAATCCAACTGTCCATAGAATtgTTTCAGCATTGTGGAATAGAATGACTGATTGTGAGgAACAGACAGTTAaGCTCACTAGTGATACAATTTCATCCTTAACATTGAACATTTCtCAATTAGCAACACGTAATAAAGAATTAGAGAAGGAACATTTGTCTCTAACTCTTAAATATGATTCATTAAGTAATAAATATAATGACCTTTC	293	114	0.389078	No hits			No hits			No hits			No hits			No hits			No hits			No hits			No_hits			No hits			No_hits			No hits			No hits
AEQBcontig00271	Hv_gU	CAACAgCTAGTACtGAaCACaGAAAAaTTTCaTGGATTGTCGGGTCtCAAGCcTTTTTtCTACTtcAAAaGTGTTtCGTAGAAAaCtAAAaTTGTCAGTACAGTCTAGTATATAaGTATGATATAaTAGTATtATTTTATGGTCCAACTACTT	153	6	0.0392157	No hits			No hits			No hits			No hits			No hits			No hits			No hits			No_hits			No hits			No_hits			No hits			No hits
AEQBcontig00278	Hv_gU	CAAGCTTTAGCCAAATACCAATTTtATTGGGTGTTATATTGGTGTCCAAATACCAAGTGAAATTGGGTTTATATTGGGTACAGTTACTACTGTAAATATT	100	395	3.95	No hits			No hits			No hits			No hits			No hits			No hits			No hits			No_hits			No hits			No_hits			No hits			No hits
AEQBcontig00279	Hv_gU	gcttaaaataagataaccttaattagattaagcttatatcttaaaaataaggttaaaataataatatatattattttattatatatatATATAATTaTTAttCTATTATATAaTTtATAaTAGTTTAAATAGCTTATCCATGgCCTAATAATACTTATTAAGGTGTTAATGGAGTCATAATATACTTATCTTAAGTGATATGAAGTAATTATTGACATACATAAGCTTATATGTATACATAAAtCTCATATTCAGTGAAATATGCAGTATATTATGTATATTTAGGTATATAAGTGGGTTTTAGCCCCTTAATAGCCTATAACCTTTGTTTTTCTGCTTATTTTAGGTCATATGGACGAAATCAGTGGAcTCACAACGCCTACAGAAGCATAGACACCT…	850	279	0.328235	No hits			No hits			No hits			No hits			No hits			No hits			No hits			No_hits			No hits			No_hits			No hits			No hits
AEQBcontig00288	Hv_gU	GCCATAAaGAGcTCTCTtAAGTTTGCACACTAGACCAGACCCcGTTTCAAAACCCTCAGGTTGTTTAACaTAAACTTCCTCAGATATCGGACTGTTTAGATATGCCCCAATGACATCAAAaGATCTCAAATGCCAATTGAACTTCGCAGCAAGGGTG	157	3	0.0191083	gi|147807331|emb|CAN73002.1| hypothetical protein [Vitis vinifera]	146	5.21894e-08	No hits			lcl|PGTT_05121 | PGTG_05121 | Puccinia graminis f. sp. tritici hypothetical protein similar to gag-pol polyprotein (1405 aa)	145	1.33078e-10	lcl|PTTG_02301T0 | PTTG_02301 | Puccinia triticina 1-1 BBBD Race 1 hypothetical protein (686 aa)	176	2.09452e-14	PST130_8315_2	68	7e-13	No hits			No hits			PTTG_02301T0 Puccinia triticina	84	6e-17	No hits			No_hits			UmCon[2847] pol polyprotein, Ustilago maydis	54	1e-08	No hits
AEQBcontig00289	Hv_gU	AAAAaTGAGCCTCAAGGAAGTGAAtGTTGCCGTCGGCGCAAATGTTTCATTAAATGATTCATTATATTGTTGAGTGAAACCTTGCGCAACAAAACgaGCTTTGtGTTTtATGACGTTACCATCCGCATCCcTTTTAAGAGCAAAAACCCATCTCCCACCGATCAATTTTTTGCCTTTAGGTAGGGgTACTAAATCCCATAaTTGTTTTTtAGTAAGGTTATTGATCTCTGATTCACAagCAagTTTCCATTTATCGGAGTCTGTGGATCTTAATGCTTGCTTATATGTTCGTGGTGTAGTTAAATCTTCGTCTGCACATTCATTTtGTATATTAAAAGCCAaAATATCTTGCTCTTCAATTTCTTTGTCTAGAGAACATTCGCCTAATTTCAATGAATT…	485	21	0.043299	gi|189528659|ref|XP_001920565.1| PREDICTED: hypothetical protein [Danio rerio]	248	7.77328e-20	No hits			lcl|PGTT_05121 | PGTG_05121 | Puccinia graminis f. sp. tritici hypothetical protein similar to gag-pol polyprotein (1405 aa)	260	1.35768e-23	lcl|PTTG_02301T0 | PTTG_02301 | Puccinia triticina 1-1 BBBD Race 1 hypothetical protein (686 aa)	360	2.28446e-35	PST130_21492_1	130	2e-31	No hits			No hits			PTTG_02301T0 Puccinia triticina	167	3e-41	No hits			No_hits			Um37407550 gag-pol polyprotein, Ustilago maydis	83	2e-16	No hits
AEQBcontig00290	Hv_gU	GTCACAGGGCCAAAAaCCTTTATATGGCGGAAATCAAGCCATCCCAGGACTGATGAATGATCATTACTATCAAAAAATTGATCCTATTGTCGACAATGCCAATCTAGCTAGTGTTCTAGGCAC	123	3	0.0243902	No hits			No hits			No hits			No hits			No hits			No hits			No hits			No_hits			No hits			No_hits			No hits			No hits
AEQBcontig00291	Hv_gU	TGTTGGAACATAAGaGAAATGATAGGTaCAAATTAGgTTAGGGCACATTGTCACCCGTATGTATATAGTTAGCCTACCGCACTCGGGTGGTCTCTATCCATTCCGGAGTAGAGACCGACGAGaCTTACCCTAgtcctagtCtATCCCGGGTTGCGGTATAaT	162	12	0.0740741	No hits			No hits			No hits			No hits			No hits			No hits			No hits			No_hits			No hits			No_hits			No hits			No hits
AEQBcontig00293	Hv_gU	CATCGACTCAGATACCGGGACAAACAGGCAAGAACCAATACAGGCTACAGAGCTTACAACAGAACAACTACAGCAAGAAACAGACAAGTTTGGATTTCCCAACCCCAGATATCATGACACCACTATACTTCCAATGGGAATTTTtCAAATGGAAGGACAGACTTGTAGAACTCCCAACGGACAACTAGACAGACATTTCAGAATCACCTTTAATTTTtATCTTAGTATGTGGCTTAGGTATTTTTTtCAAAATGAACAACATTGGGATATATTTCATGTTACCGAACTTTTTCATGGTCTGGAAGtAATGTTAGCTGCTGCCTATAACTTGATCTGTGAAGTTGATGAAAATCTTCTTGAAAGAAACATCAATTTCACAGCCGAAGATATGGCaTGGCA…	630	34	0.0539683	No hits			No hits			No hits			No hits			No hits			No hits			No hits			No_hits			No hits			No_hits			No hits			No hits
AEQBcontig00300	Hv_gU	CATTCAGAAATATATTATAAAGCcaTTATagATTGATATTATCTTTATATAAAGCTATAACTATATTTTATTCTTCTATTTTCCACCACTAGCACACATTTAAATCCAAGTATTGTGAGTTTTATTTGAGTATAACTATTCTATTAGTCTTCCCCTGAGGTTTAATCACTAAATCATTTATCAATAAGTAGTAGGACCATAAAATAACACTATTATATCATACTTATATACTAGACTATACTGACAGTGTcAAACCCCATTTCAGTAACAATTGaCAAAGCAaTTATGCAATTATCTaCTgAAATTTtACt	311	4	0.0128617	No hits			No hits			No hits			No hits			No hits			No hits			No hits			No_hits			No hits			No_hits			No hits			No hits
AEQBcontig00309	Hv_gU	AAAAAGACGTCTCCTCCTCTTCAGGATCAACTGTCCCACCTGGCCAAACAGGTTCTGAAGCTAGAGGAATCAAAATCTCTCATGTTCAAAGAAGTAGAGCAGTTGCAAAACAATTGCAAGGTAGGATTTCAGCAGATGAATCAGGCAATGGCAGAATTAAAGGGAGGCCaGCCCAGTCAATCAAATCAGCAACCCCCTACCcAAGGAGGGTCCACTCACTCCCAGGAGAAAATCCTGGTAGACAAATGgAAATGGGACTGGTTTCACCAACAGTGGACAAGCCACAGTTGCAACAGGGATCCACCCCCTCATCTGACTTCCTCAGCTCACCCTTACAAGGGAAAAAGCGCCAAAAATCAGGaCTGGCAACCATCCCTT	378	614	1.62434	No hits			No hits			No hits			No hits			No hits			No hits			No hits			No_hits			No hits			No_hits			No hits			No hits
AEQBcontig00310	Hv_gU	CCTGGAAAGTTTTTATTAGCTTTAGACCTGGTATTATAAGCAGGCTGTTCACTTACACTATCCTGAGGAGCACTCATATTGTTCAGAATAACAATATTTTACGTCTACAAAAGGAAAAAACTCTGTGGAATTAGTAGACAAAtAATATTAGcAATTATATTACTAATAAAAAAGCAATGGAGCTTACCCTG	191	55	0.287958	No hits			No hits			No hits			No hits			No hits			No hits			No hits			No_hits			No hits			No_hits			No hits			No hits
AEQBcontig00311	Hv_gU	TATTCAGAAATATATTATAAAGCCCTTATAAATTGATATTATCTTTATAAAagCTATAACTATATTTTATtCTTCTATTTTCCACCACTAGCACGCATTTAAATCCAAgtATTGTGAGaTttATTTGAGTATAACTATTTTATTAGTCTTCCCCTGAGGTTTAAtCACTAAATCATTTATTAATAAGTAgtA	192	12	0.0625	No hits			No hits			No hits			No hits			No hits			No hits			No hits			No_hits			No hits			No_hits			No hits			No hits
AEQBcontig00313	Hv_gU	ATAGTTATCTTTTTTAAGAGGGTGTCCTTTTCCTCTATACTCATGCTTTCTGGCTGGGGGTACTGTTGTCCCTCCATGGTGATGTCACTGTCCTGGGGAGCACTCATATTTTtcAGAATGACAATATTTTAtGTCTACAAAAGGAAAAaCCTG	153	12	0.0784314	No hits			No hits			No hits			No hits			No hits			No hits			No hits			No_hits			No hits			No_hits			No hits			No hits
AEQBcontig00316	Hv_gU	GGTAATTCTATTGATGTTAAATCTGTACAAAAAATAGAGGAGGATTTAAGAAATTTaGGTTTtAGAGTAGATACACCTGACTTGTCTTTTgTCCATAATAACAGTACTATATACAATGATAATACAGTTAAT	132	278	2.10606	No hits			No hits			No hits			No hits			No hits			No hits			No hits			No_hits			No hits			No_hits			No hits			No hits
AEQBcontig00321	Hv_gU	CATTCAGAAATATATTATAAAGCCCTTATAAATTGATATTATCTTTATAAAAGCTATAACTATATTTTATTCTTCTATTTTCCACCACTAGCAcGCATTTAAATCCAAGTATTGTGAGTTTTATTTGAGTATAACTATTCtATTAGTCTTCCCCTGAGGTTTAATCACTAAATCATTTAtAAaTAAGTA	189	14	0.0740741	No hits			No hits			No hits			No hits			No hits			No hits			No hits			No_hits			No hits			No_hits			No hits			No hits
AEQBcontig00324	Hv_gU	ATTCACTTACAGCTTACAACTTTCAATTTCACCTTTTACAGCTTTATATCTTATTTATTACACGGTAGCACCTTCGATAGAACTTATCAACACAAATACCTATCATGCTCTCCTCGGTTTCTTTATATGCCTTAATGGCTGCTGTTTCTATCAATGCAAGTGGACTGCACAGGCGCTT	178	2593	14.5674	No hits			No hits			No hits			No hits			No hits			No hits			No hits			No_hits			No hits			No_hits			No hits			No hits
AEQBcontig00325	Hv_gU	AGATATGAATTCGTTTTTAAACTTGCCAGCCTGTCCCCAAGCTTGTTTGATGAACGCACTGCAAGGTTCAACTAGCTGCAAAATTCCTGATTTCAAATGTTTCTGTACTAGTGATACTTTTATCTCTTCTACGAAAGATTGCGCTTTGGCTAAGTGCTCCATTAGCGACC	170	3068	18.0471	No hits			jgi|Mellp1|72734|estExt_fgenesh1_kg.C_400023	49	3e-09	No hits			No hits			PST130_8811_3	45	4e-06	No hits			No hits			GR809082 Melampsora larici-populina	51	1e-09	No hits			No_hits			No hits			No hits
AEQBcontig00330	Hv_gU	TTCGACTTGTAATGAGGTTGGCGTGACTCTACCAAATCTCATTCCCGGAGGTTCGCCTTCAGACCAACCCGCTGCCCCTGCCCCTGCTCCTGCTCCCAGCGCTACTGTCGCACCTG	116	2591	22.3362	No hits			jgi|Mellp1|94496|EuGene.00060156	30	9e-06	No hits			No hits			No hits			No hits			No hits			No_hits			No hits			No_hits			No hits			No hits
AEQBcontig00335	Hv_gU	ATCTGGAGCCTGCGTATGTCCCCCAGTTTCCTCAGCAGCCAGTCCTCAGACATCGGCGGCTCCTTTGGCACCTACACTTGGCAGCTCTAGTGCCGCATCTGGCGCTAGCACCGATGATTTGGACATGTCATCTAGCGGTTTCAAAACCTCAATTGCCTACACGACTGCGACCGCAGTCGGCTCATTGGTGATCTTGGTTATCACGATTCTTTAAATTAACGATCAATTATGTAGACTGCTCTTTGTGCTAAGCGC	255	3107	12.1843	No hits			No hits			No hits			No hits			No hits			No hits			No hits			No_hits			No hits			No_hits			No hits			No hits
AEQBcontig00337	Hv_gU	TTTGTTTGAGTGATTGATATTAGTAAAGTATTTTTCACAGTTAATATACTTGTCCCAACACTTTTTTATACAATAAAATTCATGTGAAACTTATTTAACGGTAGTTTTGGACAATAATTATTACAATGTGCTGTATGCTTGATTTTTTTAAGCAATCACTATGACTAACTTATGTTTAACTAACTGTTTAACGACT	196	1990	10.1531	No hits			No hits			No hits			No hits			No hits			No hits			No hits			No_hits			No hits			No_hits			No hits			No hits
AEQBcontig00338	Hv_gU	GGATCAACTGTAATGAGGCTATTGTGTATGACTTTGTGAAATTACAATAAGTAATTTTTtAGTGACCATACTTTTtATTAAAACAAATTTTGATTGTTTTAAAAGTATAGTTAAAAAGCGAGAAGCAGGAAAAaTATGATTGCGGCACAATTAGACACCATTTATGTAAAaTAGAAAAaGGCCATATATATCAAGTACACATTGCTTAATAATAATATAAAaCTGAaTATTATGAAtGgCTGG	243	502	2.06584	No hits			No hits			No hits			No hits			No hits			No hits			No hits			No_hits			No hits			No_hits			No hits			No hits
AEQBcontig00345	Hv_gU	cagATgCtGGgTCCCCtgCCACTGTtaGATACTGGTGTTGCAGTGACCACAGTGCTTACTGGTCAGCCTGCTTTAGtGACCAGTACTGCCTCAGTTACGGGTTCTTCAAATCAAACAAATCTATCCGGCAAGCCAAAATCTTACAAAACCTCACATAAGCACACTAATCACAAAGCTCGTCCCGTTAAAGCA	192	44	0.229167	No hits			No hits			No hits			No hits			No hits			No hits			No hits			No_hits			No hits			No_hits			No hits			No hits
AEQBcontig00346	Hv_gU	GTTTCTTCCGCCTTACCTCCCACTATGAACACCACTTCTGCATCTGGAGCCTGCGTATGTCCCCCAGTTTCCTCAGCAGCCAGTCCTCAGACATCGGCGGCTCCTTTGGCACCTACACTTGGCAGCTCTAGTGCCGCATCTGGCGCTAGCACCGATGATTTGGACATGTCATCTAGCGGTTTCAAAACCTCAATTGCCTACACGACTGCGACCGCAGTCGGCTCATTGGTGATCTTGGTTATCACGATTCTTTAAATTAACGATCAATTATGTAGACTGCTCTTTGTGCTAAGCG	295	198	0.671186	No hits			No hits			No hits			No hits			No hits			No hits			No hits			No_hits			No hits			No_hits			No hits			No hits
AEQBcontig00347	Hv_gU	GGATAGATTTGTTTGATTTGAAGAACCCGTAACTGAGGCAGTACTGGTCACTAAAGCAGGCTGACCAGTAAGCACTGTGGTCACTGCAACACCAGTATCTACAGTGGCAGGGG	113	117	1.0354	No hits			No hits			No hits			No hits			No hits			No hits			No hits			No_hits			No hits			No_hits			No hits			No hits
AEQBcontig00351	Hv_gU	GCAGAAGTGGTGTTCATAGTGGGAGGTAAGGCGGAAGAAACGGATAGATTTGTTTGATTTGAAGAACCCGTAACTGAGGCAGTACTGGTCACTAAAGCAGGCTGACCAGTAAGCACTGTGGTCACTGCAACACCAGTATCTACAGTGGCAGGGG	154	48	0.311688	No hits			No hits			No hits			No hits			No hits			No hits			No hits			No_hits			No hits			No_hits			No hits			No hits
AEQBcontig00360	Hv_gU	AGATATGAATTCGTTTTTAAACTtGCCAGCCTGTCCCCAAGCTTGTTTGATGAACGCACTGCAAGGTTCAACTAGCTGCAAAaTTCCTGATTTCAAATGTTTCTGTACTAGTGATACTTTTATCTCTTCTACGAAAGATTGCGCTTTGGCTAAGTGCTCCATTAGCGACCAAGTTGCAGCTCTCAAACTTGCTGTTTCGACTTGTAATGAGGTTGGCGTGACTCTACCAAATCTCATTCCCGGAGGTTCGCCTTCAGACCAACCCGCTGCCCC	273	134	0.490842	gi|240105945|gb|EER24138.1| CFEM domain containing protein [Coccidioides posadasii C735 delta SOWgp]	144	8.79654e-08	jgi|Mellp1|72734|estExt_fgenesh1_kg.C_400023	64	5e-13	lcl|PGTT_01209 | PGTG_01209 | Puccinia graminis f. sp. tritici hypothetical protein (169 aa)	135	1.91702e-09	lcl|PTTG_08490T0 | PTTG_08490 | Puccinia triticina 1-1 BBBD Race 1 hypothetical protein (158 aa)	124	2.17784e-08	PST130_8811_3	52	4e-08	No hits			No hits			GR768175 Melampsora larici-populina	64	7e-13	No hits			No_hits			MagCon[1922a] unknown, Magnaporthe grisea	62	2e-10	No hits
AEQBcontig00362	Hv_gU	AGTCGTTAAACAGTTAGTTAAACATAAGTTAGTCATAGTGATTGaCTTAAAAAAAaTCAAGCATACAGCACATTGTAATAATTATTGTCCAAAACTACCGTTAAATAAGTTTCACATGAATTTTATTGTAaTAAAAAaGTGTTGGGACAAGTATATTAACTGTaGAAAAaTACTTTACTAATATCAATCACTaCAAACAAAAa	203	15	0.0738916	No hits			No hits			No hits			No hits			No hits			No hits			No hits			No_hits			No hits			No_hits			No hits			No hits
AEQBcontig00364	Hv_gU	ATtAGGGGgTatCAATGTTGACCGATCCGCAaTTAAaTTAATTGcGGAAAATAATCTGCATACCCCAATTATCTTCCgCAATTATTTTtGCTAATAATTGGGTTATTAGACACTTTACGTGTCAATGTTCACCTCTTATCGACATTTTtt	150	22	0.146667	No hits			No hits			No hits			No hits			No hits			No hits			No hits			No_hits			No hits			No_hits			No hits			No hits
AEQBcontig00366	Hv_gU	GGTGAGTTGAGTTGAGAAAATAAATGCAACCAAAATATTTGAGGgATGTTtGAGGAGAATAGGAAAAGGaTATGAGTGATGAATGAAAAAAAAAaTCACAAAATACAAAACCAAGTGATTAAAGTACACAAAGAGGACATTtGGAAAGTATGAAAACATAAAAaTtAAAAaTTAAAAGGGTGAAGaGAAATGTTgAaGAGTAATTGGCATTATAATGGGgCGTATGCCGgTTGATtGAATGATTTGTGAATCAAGGgAGGGGAGTGCcaGTGgTGGTTCAGGATCCTCTTCTTCATAAAGATCATTCCACTCATCCTTTAAATCAGCTAGAaTATTGTGGAGTATtAcGCAAGTCAaGATCCAATGATTTGCAGTTTTGATCTCCAATTTTTTTt	395	31	0.078481	No hits			No hits			lcl|PGTT_10187 | PGTG_10187 | Puccinia graminis f. sp. tritici conserved hypothetical protein (378 aa)	116	4.31143e-07	No hits			PST130_8532_2	79	5e-16	No hits			No hits			FE660283 Uromyces appendiculatus	89	1e-17	No hits			No_hits			No hits			No hits
AEQBcontig00367	Hv_gU	GAAATTGGATTCtgaGCTCCCAAaGACTAGAAAATtGTCCCTTTAAAATACctATAGCATGTTCAATTcGTACTCTTGATTGTGCAAGGTGATAaTTAAATTtAGTTTTGGGGTCATTTTCTGAAGTTGCACCACGGAAAGCAGGTATAATGTACTTTCCACTTGCATATGCTGAGTCTGCAAGGAGGTACTGAGATTCGTCAAAGTATGATtCAGGGgATTGAGAAATCCTCATTCTTTGGAAGACGGAAGAGTCATGACATGATCCAGGGCAGCCACTGTGAAAAGCAATAAATTTTTTATtGACAtcGCATACAAGTTGAACGGcAATAGAGTATCTTTTTTTGCGATCAAAATAATGGTTGCCATCATGAGCAGGCTTTTGACTCAAAGGgATGg…	472	29	0.0614407	gi|262111333|gb|EEY69385.1| conserved hypothetical protein [Phytophthora infestans T30-4]	281	1.14461e-23	jgi|Mellp1|54942|fgenesh1_kg.C_scaffold_4000025	96	2e-20	lcl|PGTT_14220 | PGTG_14220 | Puccinia graminis f. sp. tritici conserved hypothetical protein (396 aa)	576	2.92435e-60	lcl|PTTG_03487T0 | PTTG_03487 | Puccinia triticina 1-1 BBBD Race 1 predicted protein (265 aa)	514	3.00595e-53	PST130_6204_1	173	2e-44	No hits			No hits			PGTT_14220 Puccinia graminis f. sp. Tritici	266	4e-71	sp|Q6AZB8|HARB1_DANRE Putative nuclease HARBI1 OS=Danio rerio GN=harbi1 PE=2 SV=1	123	1.58106e-06	No_hits			No hits			gnl|CDD|39785 KOG4585, KOG4585, KOG4585, Predicted transposase [Replication, recombination and repair].	184	2.86404e-15
AEQBcontig00368	Hv_gU	TTCTGGAGTTGGCCAAGCAAGAGTTTGAGACTTGAGGGAAAGGATAGCAATCATACAGCGCTTGGTGTATAATATCACGGTACCATATCCTATGTTAAAGAGATTATCCAAACGTCTTACGGCAGCACCATTTCCATTTGAGCCAAAGCGACATAGAGCAACAGCAAGTTGGATGGCAGGATTACGCTGTTTGTTATGAGAATTGTTATGGAAGATAGGATGATCGgAGaTGAGTTGATAAAGTTTGAAGAAAGAAtCGGGAGAAGTTCTAAAAAGTTGTGTGAAGTTTAAATGAGGAATGTTGAGAATGGAGgCCAGATCATATcGGGGATCATGATAAAGaTTTGGCCCCcTGGtgATGATGTAACGCTTTTtGGAAAGAAAACACATATAAGCTAA…	450	40	0.0888889	gi|300101362|gb|EFI92772.1| hypothetical protein SCHCODRAFT_70743 [Schizophyllum commune H4-8]	199	3.69053e-14	jgi|Mellp1|54942|fgenesh1_kg.C_scaffold_4000025	94	6e-20	lcl|PGTT_16424 | PGTG_16424 | Puccinia graminis f. sp. tritici conserved hypothetical protein (396 aa)	370	2.06603e-36	lcl|PTTG_06153T0 | PTTG_06153 | Puccinia triticina 1-1 BBBD Race 1 predicted protein (218 aa)	336	1.20739e-32	PST130_29070_1	133	2e-32	No hits			No hits			PGTT_16424 Puccinia graminis f. sp. Tritici	172	1e-42	No hits			No_hits			No hits			No hits
AEQBcontig00369	Hv_gU	aATAGCATTCATTGTTGAGTGAAGTAGcTTCCTAGTAGAGAGGTGTTTCATTGTTGCcGGTGGAAGGGTTATGTGATGAGGGAAGTGGGAATTCACCgCCAAATGTGCAGTTGGGGTGTGTAGATAGAAAaAAAaCTtAAGTGTtcGCCACCAAAATTAAGTagCATAGAGTGAGGAAAGACTTAAGGATGGCATCAgCAATTATgAGTCATGTGACTTTCTTGcAAATCCATCATGGATGaGATGaGTTTGGGATCAGGAATTAGGAaTGgAAagTTGGGGTaTAAGAGGCGgGATAATGCATTATTGTGGATTtCTtATCCActAgCCctGGggCTAGTGGATaaGAaTCTTCcGCAATTAATAATGTCTGATCCCGGGAAAAAAaTTTCTGATCCC…	940	36	0.0382979	No hits			No hits			No hits			No hits			No hits			No hits			No hits			No_hits			No hits			No_hits			No hits			No hits
AEQBcontig00370	Hv_gU	CATCCCATCCTGTTCATTCTATCCGCTCAGAATTTCTCCCCATTTCATCTATTTGATTCTTCTCCTTTTCATCTCGCTATCTCATCTGCTTGTTTCTGCTCCTTTTCATCTTCATTTATAATAACATGCCTCGTCATCCTAGATCTTCTCAAAGGCAGCCATCACCCAGTTGTTCTTCAATTCCCACTACTTCCTCTTTCCCCCGCTCAGCcAaGAAATCAAAGACtGTTCAATTAAAAAAaGATGAaCATCTCATTCTTATCAACTGGCTGAAAACCAAATCTAACTATGATTCTTGTTTTGGTACTGaGTATGCCACTAAAGTAGGACGGCCCCCcACATCAAAAGTTAATGGCTATCTTCTAATGGCAAATGAATTACGcAATAAGACCAAGGGAA…	705	60	0.0851064	No hits			jgi|Mellp1|56596|fgenesh1_kg.C_scaffold_28000009	73	3e-13	lcl|PGTT_12145 | PGTG_12145 | Puccinia graminis f. sp. tritici predicted protein (516 aa)	330	1.9674e-31	lcl|PTTG_00373T0 | PTTG_00373 | Puccinia triticina 1-1 BBBD Race 1 hypothetical protein (260 aa)	324	6.36532e-31	PST130_28897_1	130	3e-31	No hits			No hits			FE662114 Uromyces appendiculatus	185	3e-46	No hits			No_hits			No hits			No hits
AEQBcontig00372	Hv_gU	TCTAACTCAGGCTGATGAACAAACCCAGGATCCTCAATCAACTGAGTCTGAAGCTAGTGACAATGATGAGGAGGAAAATGCTACGTTGAACAAAAaGAGAAGGGCTTCAACTAGTCTAAATTTCCTCTCCCAAAGAAGACtaaaaaGTGATACTTCATCACAAACACCTTTTTCTTCgATGGAACAGTTTTTAGAGAAACGTGATGCTGAACAAGTGGAAATTGCTAAAGAGACaCTGAGCTTTGAAAAGAAGAAATACGAGCTCTCTTTAAGGAGGGATGACAGAGTACAAGATTTGGAAGAGAGGAAGTATGAGCTCTCCTTACGGAAGGATGATCGGATCCAAGATTTGGAGGAGAAGAAGTTTGAGCTCTCTTTACAGAAGGATGGTAGGGCCCA…	726	109	0.150138	gi|260456132|ref|ZP_05804514.1| conserved hypothetical protein [Streptomyces flavogriseus ATCC 33331] >gi|260087818|gb|EEW71811.1| conserved hypothetical protein [Streptomyces flavogriseus ATCC 33331]	163	1.44807e-09	No hits			lcl|PGTT_08872 | PGTG_08872 | Puccinia graminis f. sp. tritici predicted protein (509 aa)	205	6.44931e-17	No hits			PST130_12140_1	84	5e-17	No hits			No hits			PGTT_08872 Puccinia graminis f. sp. Tritici	57	3e-14	sp|Q75JP5|Y2471_DICDI Calponin homology domain-containing protein DDB_G0272472 OS=Dictyostelium discoideum GN=DDB_G0272472 PE=4 SV=1	120	8.69133e-06	No_hits			No hits			gnl|CDD|35383 KOG0161, KOG0161, KOG0161, Myosin class II heavy chain [Cytoskeleton].	141	5.60237e-10
AEQBcontig00374	Hv_gU	GATAGCATTCATTGTTGAGTGAAGTAGATTCCTAGTAGAGAGGTGTTTCATTGTTGCTGGTGGAAGGGTTATGTGATGAGGGAAGTGGGAATTCACCGCCAAATGTGCAGTTGGGGTGTGTAGATaGcAAAAAAaCTTAAGTGTTCGCCACCAAAATTAAGTAGCATAGAGTGAGGAAATACTTAAGGATGGCATCAGCAATTATAAGTCATGTGACTTTCttaaaaaTCCATCATGGATGAGATGAgTTtGGGAtCC	258	20	0.0775194	No hits			No hits			No hits			No hits			No hits			No hits			No hits			No_hits			No hits			No_hits			No hits			No hits
AEQBcontig00375	Hv_gU	GGAGcGAgAGGAAGGATAGGAAGGAGGAaGTAGGAAATAGGATGggAAaGAGGACAaGAATGgAaGATTtACcGCCGgaGAGgatACcGGgTAcGAAGAGAAGGTTAGTtCCAGAGTAAGAGATCtgTACGGAGGAAGCATTGGAGATAGcTTCCAAGAGACGGaGAAaGGAGaCTTCGGCGTCGATGAGACcGGGCTGGGGATCTgAGGATCTGATGTGGTGGAAgTGGACTGGACGGTGGGAGAGCAGACTGAGGACCAGACGCTGGCGGAGGGCGTGGTGACCGTTGAAGTGGAGGGCAGCAGGCATTGGAGAGGGGATTTGGCAAAaCAATGATCTATAAAGTATaaTGGATAAaGAGTATCgaTATAAGAGAAgtagtttataatctattcttt…	431	94	0.218097	gi|156057411|ref|XP_001594629.1| hypothetical protein SS1G_04436 [Sclerotinia sclerotiorum 1980] >gi|154702222|gb|EDO01961.1| hypothetical protein SS1G_04436 [Sclerotinia sclerotiorum 1980]	231	6.09631e-18	jgi|Mellp1|46210|estExt_Genewise1.C_1360001	107	2e-27	lcl|PGTT_02406 | PGTG_02406 | Puccinia graminis f. sp. tritici hypothetical protein similar to RNA-3'-phosphate cyclase (414 aa)	238	1.71512e-23	lcl|PTTG_07713T0 | PTTG_07713 | Puccinia triticina 1-1 BBBD Race 1 RNA-3'-phosphate cyclase (415 aa)	231	7.2374e-23	PST130_15392_2	44	3e-08	No hits			No hits			PGTT_02406 Puccinia graminis f. sp. Tritici	111	5e-28	No hits			No_hits			Um37404665 RNA 3' terminal phosphate cyclase, rRNA processing, U...	99	3e-21	gnl|CDD|39183 KOG3980, KOG3980, KOG3980, RNA 3'-terminal phosphate cyclase [RNA processing and modification].	219	2.21679e-19
AEQBcontig00376	Hv_gU	GAATGATGCCTTGCAGAACCAGGGAAAGGTCTCCGATGTATTCGGAGGCTACACTATATACTGATGAGAGACTAGCTAAGTACATAGTATGGTAACACCATAACATCCCCCCCACTTAGTTAGACGAACATCACCCTACACTAATAATAAAAGATTGTAACGAGTGACAATGAAAGGGAATAGTAAACTAATTTAAAAAGAGTGTGTTAAAAATGTTAAAAGACAATACACTAAGAAGCTAAATTATTCCAGTTTGTAGTTTAAAAGTATTTAATGaAAATAAAGAAAAaTTATAAGAAAAATTTGTACATCCCCCCCATCAAGACATCAACAAATCACCAAGTATtGGAGTAGAAATTGAAGGAAAATAAGAAACTTGATGGAGTAGGTGAGGTGAGA…	929	614	0.660926	No hits			No hits			No hits			No hits			No hits			No hits			No hits			No_hits			No hits			No_hits			No hits			No hits
AEQBcontig00378	Hv_gU	TTATTTTCTCAATATTCATTTCTAAATCCTAAaTTTTTGATTATTGAGTTTCCAACCCTTTGTGAGATTTTAAGAATTACTATTACCTCTGAAACTAGTCTATAATTCTTCTtGAACGAACCTCGAACCTGTAGCTATTACTTCGAGTGACCTTCAAaTCATTTCCTCGAaTCATTCCTCTgTGCTTCGAAGAaGTTTCTAAATCCCTcATCTCACTTTCAGGAACATCCTCGACcTtGTGCGTAGGTTGTCCGGTGACACAAACCCAGTTTAACGCAAGATCTACTATAGTTGCCTTCTTTTTGAACAACTGTTCATTGAGGTAGAAGAAATCCCTTTCCACATGCCGCGTTTGCTTGTTTGATGCCTGAtcGGatGCTATTTTCACTGTGGCctGaT…	875	30	0.0342857	gi|71148683|gb|AAZ28937.1| polyprotein [Phanerochaete chrysosporium RP-78]	323	5.81387e-28	No hits			lcl|PGTT_05121 | PGTG_05121 | Puccinia graminis f. sp. tritici hypothetical protein similar to gag-pol polyprotein (1405 aa)	472	9.28781e-48	lcl|PTTG_03804T0 | PTTG_03804 | Puccinia triticina 1-1 BBBD Race 1 hypothetical protein (1454 aa)	465	3.90494e-47	PST130_10123_1	181	2e-46	No hits			No hits			PTTG_03804T0 Puccinia triticina	214	5e-55	sp|P10978|POLX_TOBAC Retrovirus-related Pol polyprotein from transposon TNT 1-94 OS=Nicotiana tabacum PE=2 SV=1	259	9.05089e-22	No_hits			mg[0007] retrotransposon polyprotein, Mycosphaerella graminicola	54	6e-22	No hits
AEQBcontig00381	Hv_gU	CGTGAGATCTTAAGAATTCCTATTACCTTTGAAaCTATTTTATAATTCTTCTCGAACGAACCTCGAACCTGTAGCTCTTACTTCGAGTGACCTTTGAATCACTTCCTCGAATCATTCCTCTGTGCTTCGAAGAAGTTTCTAAATCCCTCATCTCACTTTCAGGAACATCCTCAACCTT	178	77	0.432584	No hits			No hits			No hits			No hits			No hits			No hits			No hits			No_hits			No hits			No_hits			No hits			No hits
AEQBcontig00382	Hv_gU	ATCTGGGTATATgAaCCACCATTTCACACCACATCAAAACTCAAAAACCCCACCGACCCCAACACCCTCACACAATCAtCCTTTCCTCCTCTTTTCTTGTAACCGTTTCCAAAACCCTTTCCCACCACTTTTCCCagCTTTCTCAACTTCATCTTTAAACTTCTTCTTAG	170	26	0.152941	No hits			jgi|Mellp1|72263|estExt_fgenesh1_kg.C_260037	46	1e-06	No hits			No hits			No hits			No hits			No hits			jgi|Mellp1|72263|estExt_fgenesh1_kg.C_260037 Melampsora larici-populina	46	5e-06	No hits			No_hits			No hits			No hits
AEQBcontig00383	Hv_gU	TCCAATTCTTAGCTTGTTCATCTTGTAATAAAGCATCAACaCTATTTTTCACAAGGTTTTtATTTTTTCGATTGACAAGGAAAAAaGAagAATATGAAAAaa	102	14	0.137255	No hits			No hits			No hits			No hits			No hits			No hits			No hits			No_hits			No hits			No_hits			No hits			No hits
AEQBcontig00384	Hv_gU	GTTaGCATATACATATATATATATTCTTCTGTAGCGGgTACTCTCTACATTCTATTATAATCTATTCTGACTTTtCTTAccaaaaaaaaaaGAAAAaCTTAaCAAaCTTCGTTTCTTAGGT	121	9	0.0743802	No hits			No hits			No hits			No hits			No hits			No hits			No hits			No_hits			No hits			No_hits			No hits			No hits
AEQBcontig00385	Hv_gU	ATCACTTCCTTGTGAGTCGACGCACGTTGGCCAGAAGGAATGATGTGTCCGAATTGAAATCGTTGAGGTAAAGGTTCTTTCAAGGCTTTTGTAATTCCACCTTTATAAAaCCTTTTAGGATCcATATTATTGTGTAACCTAACCACATATATATATATATaT	162	12	0.0740741	No hits			jgi|Mellp1|72263|estExt_fgenesh1_kg.C_260037	89	3e-19	lcl|PGTT_06209 | PGTG_06209 | Puccinia graminis f. sp. tritici hypothetical protein (709 aa)	142	2.95601e-10	lcl|PTTG_07962T0 | PTTG_07962 | Puccinia triticina 1-1 BBBD Race 1 hypothetical protein (103 aa)	131	3.45123e-09	No hits			No hits			No hits			jgi|Mellp1|72263|estExt_fgenesh1_kg.C_260037 Melampsora larici-populina	89	1e-18	No hits			No_hits			No hits			No hits
AEQBcontig00386	Hv_gU	GAAATTGGaTTCTGAGCtCccAAaGACtaGAAAatgaTCCCTtAAAATACCTATaGCATaTTcAAtttttACTcTTGATTGGGCAAGGtgATAaTtaaaggaatttttgggggtcactttctaaacttgcaccacagtgta	141	9	0.0638298	No hits			No hits			No hits			No hits			No hits			No hits			No hits			PGTT_19700 Puccinia graminis f. sp. Tritici	47	6e-06	No hits			No_hits			No hits			No hits
AEQBcontig00387	Hv_gU	CGTGAGATTTTtAAGAATTACTATTACTTTTGAAACTATTCTATAATTCTTCTCAAACAAACCTCGATCCTGTAGCTATTACTTCGAGTGACCTTCGAATTGTTTCCTCGAATCATTCCTCTGTGCTTCAAAGAAGTTTCTAAATCCCTCATCTCACTTTCAGGAACATCCTCGACCTTGTGCGTAGGTCGTCGGGTGACAAAACCTATTGCGCTATTTGCCTCCTACAACATTGACTCACCTCGTTACACTCGTGCTTAGGTTGGCTCCATTGAGTTTCACCAACCAACAACAATTATTGTAACTAACAAAATCGTCATTGTTTATCTAAAAggttggatatgagTTGGCTCCATTGAGTTTTGCCAAACAACAATGATTATTGTAACTAACAAAATC…	587	97	0.165247	No hits			No hits			No hits			No hits			No hits			No hits			No hits			No_hits			No hits			No_hits			No hits			No hits
AEQBcontig00389	Hv_gU	GAACGAACCTCGAACCTGTAGCTCTTACTTTGAGTGACCTTtGAATCATTTCCTTGAATCATTCCTCTGTGCTTCAAAGAAGTTTCTAAATCCCTCATCTCACTTTCAGGAACATCCTCGACCTTGTGCGTAGGTCgTCCGGTGACATGAAGCAACGGCGGCAGCATTTCAAAGGCTCCACTTAAGTCAGGAACAGTCTtCACCCACACCCTTACTTGATACAGGAGCGACCCACCACTTTTCTGGGAATATTAACAAGGAAAGGGACACTCCGATTCACTGGGGTGACTGGTCAAATTATCAGTATTAGTCCAGTTTTCTACTGCAAAGAAGCCAGTGGAAACTATACTCATTGCCAATTTCAACCCTAAGGACAGGATATGGACTACGCCAAGGCCT…	492	89	0.180894	No hits			No hits			No hits			No hits			No hits			No hits			No hits			No_hits			No hits			No_hits			No hits			No hits
AEQBcontig00391	Hv_gU	CATTGTACTGGCCCATTCTTTATAATCATTCCGCACTGTATCTCCAAAGCATTTACAAATTGTTGACAGCATCTATTTGTTtAGGTTATAATCATCATCATTGTAaTTTGGgCTCCTTTCTtGTCTCAGTTAaTCAATGTGTTTTtCAAGAACAAaGAAGAAAAaCCATGAACAAAAaaCAGTTATGACATGAATGATTGAGgTAGCCTATGATTGTATAATTTCATGTGTAAATAaCATTAAGATATACTATTtaCATAAAAtcatggaaatcaagct	279	8	0.0286738	No hits			No hits			No hits			No hits			No hits			No hits			No hits			No_hits			No hits			No_hits			No hits			No hits
AEQBcontig00392	Hv_gU	AAACGAACCTCAAACCTGTAGCTCTTACTTCGAGTGACCTTCGAATCATTtCCtCGAATCATTCCTCTGTGCTTCGAAGAAGTCTCTAAATCCCTCATCTCACTTTCAGGAACATCCTCAACCTTGTGCGTAGGTTGTCCGgTGAaCAaaCCAAAaTAAAaGAAATCTCACCTCGTACACTTCAAAGGTG	190	54	0.284211	No hits			No hits			No hits			No hits			No hits			No hits			No hits			No_hits			No hits			No_hits			No hits			No hits
AEQBcontig00393	Hv_gU	tCGTTTTTTttttGCTTTCATTTCTCCAACCTaTTcACaCTtGGCAACcAATTCATTCTGGCGgAgaTGcTGTTCTCTcAaGCAATGGATTGGTgCTCCATACCATATtGGatCATCTtCTTGTCGTcACCGatctttcctctggcaaaacgcctaacaagtcgttcctgga	172	7	0.0406977	No hits			jgi|Mellp1|33719|e_gw1.5.22.1	45	5e-06	No hits			No hits			No hits			No hits			No hits			No_hits			No hits			No_hits			No hits			No hits
AEQBcontig00396	Hv_gU	TTtaccTTtCTCAATATTCATTTCTAAATCCTAAATcTTTGATTATTgaGTTTCCAACCcTTCGTGAGATTTtAAGAATTaTtATTACCTTGGAaCtAGTTTaTAATTCTTCTCAaTCGAaCCtcGAACCTATAGCTATTACTtCGAGTGaCCTTTGAaTCATTTCCTCGAATCATTCCTCTGTGCTTCgAaGAaGTTTCTAAAaTCCCTCaTCTCACTTACaGGAaCATCCTCGACCTTGTGCGTAGGTCgTCCGGTGACAaGTTGATAGCAGTGATGCATTGTTTTGtaTAaGTGTTAACAGAACCATACCCTAAATCAAAcACA	327	5	0.0152905	No hits			No hits			No hits			No hits			No hits			No hits			No hits			No_hits			No hits			No_hits			No hits			No hits
AEQBcontig00397	Hv_gU	AATCATTTCTAAATCCTAAATCTTTGATTATTGAGTTTCCAACCCTTCATGAGAtCTTAAGAATTCCTATTACCTTTGAAACTATCTTATAATTCTTCTCGAACATACCTTGAACCTGTAGCTATtACTTTGAGTGACCTTCGAaTCACTTCCTCGAATCATTCCTCTGTGCTTTGAAGTGTAGA	185	10	0.0540541	No hits			No hits			No hits			No hits			No hits			No hits			No hits			No_hits			No hits			No_hits			No hits			No hits
AEQBcontig00398	Hv_gU	CTGAAaCTAGTCTATAATTCTtCtCAAaCGAaCCTTGAaCctGTGgCTATTACTTtGAGTGaCCTTcGAaTCATTtCCTCGAaTcATTCCTCTgTGCTTCGAaGAAGTTTCTAAaTaCCCTCATcTCACTTTCAGGAACATCcTTGaCCTTgTgCGTAGgTcGTCCGgTGACaGCagTCTGaTgTcGATCAaTTCTcgTCTaTTGtCAAT	210	3	0.0142857	No hits			No hits			No hits			No hits			No hits			No hits			No hits			No_hits			No hits			No_hits			No hits			No hits
AEQBcontig00400	Hv_gU	AGAAACTTCTTCAAAGCACaGAGGAATGATTCGAGGAAATGATTCAAAGGTCACTCGAAGTAATAGCTAtAGGTTTGAGGTTCGTtCGAGAaGAATTATAAACTAGTTTC	110	2	0.0181818	No hits			No hits			No hits			No hits			No hits			No hits			No hits			No_hits			No hits			No_hits			No hits			No hits
AEQBcontig00401	Hv_gU	CGTGAGATTTTtAAGAATTACTATTACCTTTGAAACTAGTCTATAATTCTTCTTGAACGAaCCTTGAACCTTTGGCTATTACTTCGAGTGACCTTcGAATCATTTCCTCGAATCATTCCTCTGTGCTTCGAAGAAGTTTTtAAATCCCTCATCTCACTTTCAGGAACATCCTTGACCTTGTGCGTAGGTCGTCCGGTGACAG	202	7	0.0346535	No hits			No hits			No hits			No hits			No hits			No hits			No hits			No_hits			No hits			No_hits			No hits			No hits
AEQBcontig00402	Hv_gU	CGTGAGATCTTAAGAATTCCTTTTACcTTTGAAACTaTTTtATAATTCTTCTCAAATCTACCTCGAACCTGTAGCTCTTACTtCGaGTGACCTtcGAATCACTTCCTCGAATCATTCCTCtGtGCTTCAAAGAAGTTTCTAAatCTCTCATCtCaCTTTCAGgAaCaTCCTCAaCCTTgTGCATaGGTCATCCGGTgTCATGGCATCAGcaattataagtcatgtgacttttttgcaaatccatcatgg	249	4	0.0160643	No hits			No hits			No hits			No hits			No hits			No hits			No hits			No_hits			No hits			No_hits			No hits			No hits
AEQBcontig00406	Hv_gU	ACATTCATCAGTTTGCTTTATTTTATATATCCTACACTTCAAACCACTTTTAAATTACAACACATCTTTCATTTGACTTTGGCAAGCCTGCATCAGACATTCTATAATAAGTATCATTTAATTGGTTTTAAAATTTGATACAATTTTACGAAGAACGAACACATCATAGACATCAACATGCGTTTTTCAATATGCTTTCTTTTCG	205	1137	5.54634	No hits			No hits			No hits			No hits			No hits			No hits			No hits			No_hits			No hits			No_hits			No hits			No hits
AEQBcontig00407	Hv_gU	CTGTATGCGCTATCATGAATACTGCGGGTGCCACCGAGACTTTCTTTCAGTCTCCTACTTCTGTCATTAACCCCGCTCCTCTCACCAACGCCACCCCtACCAAGGTGGTAGATGAGATAGTTCATGATGG	130	1215	9.34615	No hits			No hits			No hits			No hits			No hits			No hits			No hits			No_hits			No hits			No_hits			No hits			No hits
AEQBcontig00410	Hv_gU	GGAGCGACGCACCATTAGTGCAGGCTTGAACCTTTCTCTTAGAGTCCGAGTGTACACTCATTTGAGTGGTTGTCTCCGAACCGTTCAACCTCACTTCAATGTAATCCAGTCGCATTGCGCATCTATCAACAAGCGAAATGCTCAACAAGTGGCTTGGCTTATTCAAAGTGAACTTCAAATTATCATGTCTTTGATTGCCTCCTACGCGGAAAAAATTAAAGGGTGCCCTAATGCATCTTCACCCAGTGGAATTCCTTCTTATTCTTCTCCTGAAACTGGAGATCTTTGTCAAATATTATTTCAGCTTATTCTGCTGATTAAATCATGCTTTTTACAGCTCTCTGTAATTTGTGTCAGATTTCCCGTAGTCAGAAGTGTTTGCTCTGATGCTATGAC	396	1570	3.96465	No hits			jgi|Mellp1|75578|estExt_fgenesh1_pm.C_470013	82	2e-22	lcl|PGTT_04885 | PGTG_04885 | Puccinia graminis f. sp. tritici predicted protein (275 aa)	158	5.81358e-12	lcl|PTTG_01845T0 | PTTG_01845 | Puccinia triticina 1-1 BBBD Race 1 hypothetical protein (265 aa)	126	2.02364e-08	PST130_7976_2	97	2e-21	No hits			No hits			PGTT_04885 Puccinia graminis f. sp. Tritici	115	1e-25	No hits			No_hits			No hits			No hits
AEQBcontig00413	Hv_gU	ATTCCAGGTGTTAGGGGACTGATAGGATCACAAATCTCTTCATTTGCCAGCGTTGGCTTTGGTTTCCATGAGGTTGCCTCTGTTTGCACGTCTTCAAGATTaGATACAACTGGAAGAATCGTGGGTAGCTTGAGCAATCTTATTTTTGGAATGTCGAGAGGTTCTGGATTTTTCTAAG	178	1516	8.51685	No hits			No hits			No hits			No hits			No hits			No hits			No hits			No_hits			No hits			No_hits			No hits			No hits
AEQBcontig00417	Hv_gU	AACAATTCTTGATGGTGATTTTGTTTTGGTAGTGTGAAAGCTAGCGAAATGCTTTTATACTTGTTATATATTTTTGACATTTATTTTGTAGAGTTGTAACGCTGCACTAGCGATTTTGTGTATATATAACGATCAGTACCCCTACTGAGCGAG	153	1333	8.71242	No hits			No hits			No hits			No hits			No hits			No hits			No hits			No_hits			No hits			No_hits			No hits			No hits
AEQBcontig00419	Hv_gU	TGTATGACCTCTGGAGACGCTGTCCAATTAATTCATTTGCTTTAGTTGGATTTTGATTTACAAGTTAATTTATGATTCATTACATTGCAACATTTtATAAGATACATATTCTtGTTtGTCGAGGCATTTTGGAATAACCCGTAGAAAAAaGGTTACAGAGTCCTGACACCTTTATGCTAGTAAGCCCTATTCATAATTTATAAGCATATtGCACa	215	831	3.86512	No hits			No hits			No hits			No hits			No hits			No hits			No hits			No_hits			No hits			No_hits			No hits			No hits
AEQBcontig00424	Hv_gU	aTCAAAAGTtGGAGCGACGCACCATTaGTGCAGGCTtGAACCTTtCTCTTAgAGTCcGAGtGTacACtcATTTGAgTGGTTGTCTCcGAACCGTTCAACCTCACTtCAATGTAATCCAGTCGCATTGCGCATCTATCAACAAGCGAAATGCTCAACAAGTGGCTTGGCTTATTCAAAGTGAACTTCAAATTATCATGTCTTTGATTGCCTCCTACGCGGAAAAAaTTAAAGGGTGCCCTAATGCATCTTCACCCAGTGGAATTCCTTCTTATTCTTCTCCTGAAACTGGAGATCTTTGTCAAATATTATTTCAGCTTATTCTGCTGATTAAATCATGCTTTTTACAGCTCTCTGTAATTTGTGTCAGATTTCCCGTAGTCAGAAGTGTTTGCTCTGATG…	406	154	0.37931	No hits			jgi|Mellp1|75578|estExt_fgenesh1_pm.C_470013	82	2e-22	lcl|PGTT_04885 | PGTG_04885 | Puccinia graminis f. sp. tritici predicted protein (275 aa)	169	3.28366e-13	lcl|PTTG_01845T0 | PTTG_01845 | Puccinia triticina 1-1 BBBD Race 1 hypothetical protein (265 aa)	126	2.14754e-08	PST130_7976_2	97	1e-21	No hits			No hits			PGTT_04885 Puccinia graminis f. sp. Tritici	115	2e-25	No hits			No_hits			No hits			No hits
AEQBcontig00426	Hv_gU	ATTCCAGGTGTTAGGGGACTGATAGGATCACAAATCtCTTCATTTGCCAGCgTtGgcTTtGGTTTCCATGAGGTtGCCTCtGTTtgcACGtCTTCAAGATTGGATACAACTGGAAGAATCGTGGGTAGCTTGAGCAATCTTATTTTtGGAATGTCGAGAGGTTCTGGATTTTTCTAAGctCCTACATTGGACATGGgTGTGTCAACCTGAACAATTCTTGATGGTGATTTTGTTTTGGTAGTGTGAAAGCTaGCGAAATGCTTTTATACTTGTTATATATTTTTGACATTTATTTTGTtAGAGTTGTAACGCTGCACTAGCGATTTTGTTGTATATATAACGATCAGTACCCCTACcTGaGCGAGAACTCGTATAGTAGTTATTTGAtGTCTTGATACA…	503	49	0.0974155	No hits			No hits			No hits			No hits			No hits			No hits			No hits			No_hits			No hits			No_hits			No hits			No hits
AEQBcontig00430	Hv_gU	tCTGTATGCGCTATCATGAATACTGCGGGTGCCACCGAGACTTTCTTTCAGTCTCCTACTTCTGTCATTAACCCCGCTCCTCTCACCAACGCCACCCCtACCAAGGTGGTAGATGAGATAGTTCATGATGGTAAATTAAGTCATAGAAAGCGAAGTCAAGTATCCAAAACCAATTTACATCAAAAGTT	188	65	0.345745	No hits			No hits			No hits			No hits			No hits			No hits			No hits			No_hits			No hits			No_hits			No hits			No hits
AEQBcontig00431	Hv_gU	TTTTTTATTGGGGATCTCCCAACATTCATCAGTTTGCTTTATTTTATATATCCTACACTTCAAACCACTTTTAAATTACAACACATCTTTCATTTGACTTTGGCAAGCCTGCATCAGACATTCTATAATAAGTATCATTTAATTGGTTTTAAAATTTGATACAATTTTACGAAGAACGAACACATCATAGACATCAACATGCGTTTTTCAATATGCTTTCTTTTCG	226	56	0.247788	No hits			No hits			No hits			No hits			No hits			No hits			No hits			No_hits			No hits			No_hits			No hits			No hits
AEQBcontig00436	Hv_gU	ACCATCAAGTCCCATTtCACTGATTTGTCAGCATCATCCCATTCATACGCAGCACTCCaCAGCATAACACTTCATAACccAAAACATCaTACATCATTtACATCTTC	107	16	0.149533	No hits			No hits			No hits			No hits			No hits			No hits			No hits			No_hits			No hits			No_hits			No hits			No hits
AEQBcontig00437	Hv_gU	ATATCATATCATATAAGAGTCATGCCTTCCTCACTTTCAAATCGTGATAAATTACATAAAGCAATGACTTTCATGGCGCTTGAACTGCTCTTGGACTCTGATTCCGATTCTGATCTAGAAGAAGATTTTGTCGTTTTATCAAAAATGGCCAGgAAACGTTACCTTCTTCCCAGAAAGCCTCAAGTACTTC	190	46	0.242105	No hits			No hits			No hits			No hits			No hits			No hits			No hits			No_hits			No hits			No_hits			No hits			No hits
AEQBcontig00438	Hv_gU	ATACCCCCAAGTACACCATCCAAACACTTCTTAAACTATCTACACCCAGTTTTAGATGGCTGTTCAGGACTTCTCAGGAATGTTTCCTTAAATTGCTTGAGCTTATTCAGGATCATCCCATATTTCACAATAATTCTCAAAAAGAACAACAACATCCTTCAATTCAATTGGCCATCACACTATGTTGTTTGGGTTCAAATGGTAATGGAGCCGCTTTGAAACGTTTAGAAAATGTCTTTGATTTAGGGTATGGTTCAGTTAACACTTATACcAAACGATGTATCACTGCCATCAACTCCTTGGAATCTCAACTTCTCACCTGGCCAACAAAAGAAGAGCGACTTGAATCATCTCAGGTTATGCAAGCAGAGGGCTTTCCAGGATGTATTGGTTTTGTTG…	1400	203	0.145	gi|58262144|ref|XP_568482.1| hypothetical protein CNM02140 [Cryptococcus neoformans var. neoformans JEC21] >gi|57230655|gb|AAW46965.1| conserved hypothetical protein [Cryptococcus neoformans var. neoformans JEC21]	464	5.31399e-44	jgi|Mellp1|54942|fgenesh1_kg.C_scaffold_4000025	180	2e-45	lcl|PGTT_14220 | PGTG_14220 | Puccinia graminis f. sp. tritici conserved hypothetical protein (396 aa)	1030	3.38926e-112	lcl|PTTG_03254T0 | PTTG_03254 | Puccinia triticina 1-1 BBBD Race 1 predicted protein (312 aa)	597	3.54006e-62	PST130_25480_3	284	3e-77	No hits			No hits			PGTT_16424 Puccinia graminis f. sp. Tritici	488	1e-137	sp|B0BN95|HARB1_RAT Putative nuclease HARBI1 OS=Rattus norvegicus GN=Harbi1 PE=2 SV=1	179	3.30156e-12	No_hits			No hits			gnl|CDD|39785 KOG4585, KOG4585, KOG4585, Predicted transposase [Replication, recombination and repair].	234	1.95204e-20
AEQBcontig00444	Hv_gU	AAGGAAGGTCAGTGTGTCACATGTGACaGGGATGGGGTAAGAAAtgAAGGGATGTTTtGTGGCCAAAATGTGGTtGTgAAAAAAaaCGGGAAAAAAGTGCTGATTTGAGGTCATAACTGACACCCTTTTTtGAAATAAGTGACTTTTTTGCAAAATTTAAGTGCTGATTTGTAAGTGCtGATTTGG	186	91	0.489247	No hits			No hits			No hits			No hits			No hits			No hits			No hits			No_hits			No hits			No_hits			No hits			No hits
AEQBcontig00446	Hv_gU	GAGGAAGGTCAGTGTGTCACATGTGACAGGGATGGGGTAAGAAaGgAAGGGATGTTTtGTGGCCAAAaTGTGGTtGTGAAAAAAAaCaGgAAAAAaGTGCTGATTTGAGgTCATAACTGAcACCcTTTTTGAAATAAGTGACTTTTTtGCAAAATTTAAGTGCTGATTTGG	171	90	0.526316	No hits			No hits			No hits			No hits			No hits			No hits			No hits			No_hits			No hits			No_hits			No hits			No hits
AEQBcontig00448	Hv_gU	AAAaTATTTACAaGTCAAAAAAaTTCTATATCTGTTTtAAAAAATTGGCAATAcTTtCCCcTGCATTTTATTGAAGCAAGGGgTtgATATcaCCAAAaTTTTtCTAAGTCATCAATTtCACATGTCAGATTTGAAAaTTtGGCAATACCCCCcccTGCATTTTaTTGAaGTAaGTGGTGGAAGTCATCTAAATTTAATATAATTACGTAAATTATTAAATAAATATCTAATATATATCAATTTCCCTaGTTTAAAGTAATGACAATCCCTTAAGCCAAAATGCAGATCAAATCTAGAAaCAAAAGTTTGGGACTTTCCACAGGTATAGGCTAGAGgAACCCCATGAAACAAATAAATGTTATCATGATTACCATTTATACAACACAAGGTcGTGGGCCC…	607	27	0.0444811	No hits			No hits			No hits			No hits			No hits			No hits			No hits			No_hits			No hits			No_hits			No hits			No hits
AEQBcontig00449	Hv_gU	AAATCTTGACAGGATTCcAAACCAGGAGGAGCTTTGGTCGTTTGATGATTATCCTTAGAAGAATTCCAAATAGTTTCgATGATACCATTTCCCAAACCAAAATCAATGATGCACcGGTGGTCTGGAAAATATAAACCATGTCC	143	31	0.216783	No hits			No hits			lcl|PGTT_20556 | PGTG_20556 | Puccinia graminis f. sp. tritici predicted protein (846 aa)	127	1.58481e-08	lcl|PTTG_09823T0 | PTTG_09823 | Puccinia triticina 1-1 BBBD Race 1 hypothetical protein (449 aa)	122	3.72358e-08	No hits			No hits			No hits			PGTT_20556 Puccinia graminis f. sp. Tritici	61	3e-10	No hits			No_hits			No hits			No hits
AEQBcontig00450	Hv_gU	TTTGATTTTAGCTGGAGATGGTATTGGGTGGCCAGTTATCGGATTGATATATGAGAATATtCCAAAAGTAAGAAAATTGGCATCATTCCTATcGATATGAATCCTATTGTGGAATCCAGAATGAGTGATAATAACATTAGAAAATAAAAGATATtcGTGGCTGATATCTTCCcaTTCGgAGTCACACCAATTcGGTATTCCAACTTTGGTTGCAAGTTCATGATTTTTTTCAAATGCTTtATTACAGAGCTTgTTGAGttgAAAAGCAAGAAAAGAGTcAAA	282	38	0.134752	No hits			jgi|Mellp1|85889|EuGene.00160002	62	1e-10	lcl|PGTT_01568 | PGTG_01568 | Puccinia graminis f. sp. tritici predicted protein (451 aa)	216	7.66398e-19	lcl|PTTG_09823T0 | PTTG_09823 | Puccinia triticina 1-1 BBBD Race 1 hypothetical protein (449 aa)	193	2.22782e-16	PST130_7986_7	85	4e-18	No hits			No hits			PGTT_01568 Puccinia graminis f. sp. Tritici	101	8e-22	No hits			No_hits			No hits			No hits
AEQBcontig00451	Hv_gU	GGAAGGTAGAGTGTCCCATAAGCGAAAATCTTCATCTTTTTGAGCTTTAGTGATATTCTTGACcAACGAATATATGCCTATATAATTGAAATGCTTCAAAGGTCAAAATCTCAGCAACCACTGAACCTAATTCAAACTTTAACGGTCAATATCTCAGCAACCACTGAATCAAATTCAAAT	180	42	0.233333	No hits			No hits			No hits			No hits			No hits			No hits			No hits			No_hits			No hits			No_hits			No hits			No hits
AEQBcontig00455	Hv_gU	TTGATTGAAAAGTAGGAAAAaTAGAGTGAGAAAGATTGATGTTGGAATTGTGGGGAAATTGAATATGGAGTAAGTGAAATGCATAAAGAATGTGCAATGTATGTGTTTCAATGAAATGGAGCCAAAAAAAaGtGAAATAAGGGAAAGGGGGGATAATGACcATGCCAAGGAGGGATGAAGAGTAGGGTGATGGAGAAAATATGcATTTCAGAAAATATGCgATTTCATGTTGAGCAAAATACCAaCCcAAGTGAaTGAAGTACACAAAGAGGACATTTGGAGAGTACAAAATGGTATGGgAAAGAAAGGGATGATGTGGCCAACATGTGGTTTtGAAAAAAAAaTCACGAAAAAaGTGCTGG	362	46	0.127072	No hits			No hits			No hits			No hits			No hits			No hits			No hits			No_hits			No hits			No_hits			No hits			No hits
AEQBcontig00457	Hv_gU	AAAAaTATTtACAAGTCAAAAAAATTCTATATCTGTTTAAAAAAAaTTGGCAATACTcTCCCCTGCATTTTATTGAAGCAAGGGgTGGGTATCaCCAAAATTTTTCTAAGTCATCAATTTCACATGtCAGATTTGAAAATTTGGCAATACCCCCCCcTGCATTTTATTGAAGTAAGGGGTGGAAGTCATCTAAATTTAATATAATTACATAAATTATTAAATAAATATCTAATATATATCAATTTCCCTAGTTTAAAGTAATGACAAtCCCTCAAGCCAAAATGCAGACCAAGTCGAGAAACatAAGTTTGGGaCTTTctACAGGtATAGGcAAGAGGAACCCCATGAAACAAaTAAATGTTATCATGATTACCtGTTATACAACaCAAGGTCGatGGC…	609	28	0.045977	No hits			No hits			No hits			No hits			No hits			No hits			No hits			No_hits			No hits			No_hits			No hits			No hits
AEQBcontig00461	Hv_gU	AGTAGAAGAAATAaGTAAAAAAGAATGTAAACATGCcTGGTCAAAATATTGAAAATGTCAGGAAGGGGTGTGTGCCGAGGATTGATGGGTAGGTAGCAaGGAAGGTCAGTCccAaTaa	118	15	0.127119	No hits			No hits			No hits			No hits			No hits			No hits			No hits			No_hits			No hits			No_hits			No hits			No hits
AEQBcontig00463	Hv_gU	GTAGGGTAGAGTGTCCCATAAGcgAAAaTCTTCATCTTTTTGGCTTTAGTGATATTaTTGAgcAATGAATATATaCCAAGAGAATATCCTTTgaCAAAaCCaGGTCTCcAACCAAACCAATCATgaTACcACCcAAcAAATTTgTATTCCTTATAGgTAAtcgAACCAAAGCcATTtGATAAAGAGTTATGATAAGAtcgATAGTTGaTtAAAaGaTTCATCTTTTACACCATCAAaTGAATGAAcTTCCAAAATgAaTtGAGCCTTATAAGtaTTACTGATAaCTgCAACAACTtgaTCATCtCcAAATtcGgTTagATATTTGATATCTTCTGGAAaTTTTTtcGgATATTGATTTTTTtAtCTACTTtagTTTtataaaaaaaaaTGTTTGGGAta…	745	41	0.0550336	No hits			jgi|Mellp1|85486|EuGene.00140116	52	4e-07	No hits			No hits			No hits			No hits			No hits			FE665233 Uromyces appendiculatus	55	4e-07	No hits			No_hits			No hits			No hits
AEQBcontig00464	Hv_gU	AtGACatAGAAaaaTTtAGATAAGCAAaCTtATTGACTAGAAGTAAAGATAGAAAATTTTtATTATACATTCAAATTTTTGTCAAAAATAACGTACTATATTCTTTtCCTTTtATAAGTCAGCATATAAGAAAaTATTACCAAAATTAAATTAACTAGAAAAaCAATTTATCAATTGAAAAGGTCAAGTAATTTTTtAATGTCCTCATAAGATTGGCCATTTTTAACACATTCCATAATGAAATCTTTTTTTTtAAAACTCTCTtGTTTTTCCAATTCACAAGTAGCCATTTCTCTTTGAAATTGACGGTCATTTACTCTTTCCATCTGCTCTACCTCAAATTTTTTTCTTCCAAATCTAAGGCTTGCTGATCTTTCCTTAGCATATGATCAAACTTCA…	1281	120	0.0936768	No hits			jgi|Mellp1|92534|EuGene.00500012	57	4e-10	lcl|PGTT_04806 | PGTG_04806 | Puccinia graminis f. sp. tritici predicted protein (496 aa)	327	1.001e-30	lcl|PTTG_00373T0 | PTTG_00373 | Puccinia triticina 1-1 BBBD Race 1 hypothetical protein (260 aa)	331	2.22088e-31	PST130_28897_1	135	2e-32	No hits			No hits			PGTT_12145 Puccinia graminis f. sp. Tritici	173	4e-52	No hits			No_hits			No hits			No hits
AEQBcontig00465	Hv_gU	aTTTGATTTTAGCTGGAGATGGTATTGGTTGgccagTAATCGGTTTGATATAtGAGAATATACCAAAAgtaagaaaattggtgtCCTtGGtATCAGTGTGAATTTtATtGTGAAATCCaGAaTaaGTGATAATAACATtAGAAAATAAAAGATattc	157	7	0.044586	No hits			No hits			lcl|PGTT_16434 | PGTG_16434 | Puccinia graminis f. sp. tritici predicted protein (232 aa)	135	1.92164e-09	lcl|PTTG_09823T0 | PTTG_09823 | Puccinia triticina 1-1 BBBD Race 1 hypothetical protein (449 aa)	126	1.31497e-08	PST130_7986_7	56	3e-09	No hits			No hits			PGTT_16434 Puccinia graminis f. sp. Tritici	65	3e-11	No hits			No_hits			No hits			No hits
AEQBcontig00466	Hv_gU	ATACCCCCAAGTACACCATCCAAACACTTCTTAACCTATCTACACCCAGTTTTAGACAGCTGTTCAGGacTTCTCAGGAATGTTTCCTTAAATTGCTTGAGCTTATTCaGGaTCaTCCCATATTTCACAATAATTCTCAAAAaGAACAACGACATCCTTCAATTCAATTGGCCATCACACTATGTCGTTTGGGTTCAAATGGTAATGGAGCcGCTTTGAAACGTTTAGAAAATGTCTTTGATTTAGGGTATGGTTCAGTTAACACTTATACCAAACGATGTATCACTGCCATCAACTCCTTGGAATCTCAACTTCTCACCTGGCCAACAAAAaTGAAATCGCATATTTTCAGCAAACGCATATTTTTTCaGTCACTCTCTTTTTTttCTtCACTCATAT…	557	44	0.0789946	gi|300101362|gb|EFI92772.1| hypothetical protein SCHCODRAFT_70743 [Schizophyllum commune H4-8]	182	4.86152e-12	jgi|Mellp1|54942|fgenesh1_kg.C_scaffold_4000025	91	7e-19	lcl|PGTT_19700 | PGTG_19700 | Puccinia graminis f. sp. tritici conserved hypothetical protein (444 aa)	312	1.63808e-29	lcl|PTTG_06153T0 | PTTG_06153 | Puccinia triticina 1-1 BBBD Race 1 predicted protein (218 aa)	319	1.66207e-30	PST130_29070_1	119	7e-28	No hits			No hits			FE661782 Uromyces appendiculatus	151	2e-36	No hits			No_hits			No hits			No hits
AEQBcontig00467	Hv_gU	AACTTCCTCTTcAGCCAAAGCCTCACTGACTTTGcTGacaTActtGGCAcACCCCTCCTGATAGGTGTCCaCaGCCAATAACttAAaTGGGCCTAaaCAGCCTCCTTCACCTtATCCAAGGCAGGCAACTTCTGATCCCCATTAgAAAGaGTCTTCATCAATtCCTTTCTTGAcAACTCCTTCAACACATCCATCCTGACATCTCTAGCcAGGgcAGaCcAAAaAaCATCcTTGGcaGcaTTTtCATgTGCCAGcTCCTCCACTtCcACCAAgTATTCcACCACAGGATCAAACTGTAGCAGAAACTTCCtgTAACTATGTAaGTTACCAaCACCACCATAAgATTtCCATTcACTGACAACCTTGTTCAGATCCACCATAGtGAACCTGACACCCCAT…	797	37	0.0464241	No hits			No hits			lcl|PGTT_02799 | PGTG_02799 | Puccinia graminis f. sp. tritici predicted protein (537 aa)	230	9.37017e-20	lcl|PTTG_10165T0 | PTTG_10165 | Puccinia triticina 1-1 BBBD Race 1 hypothetical protein (697 aa)	262	1.18553e-23	PST130_23958_2	100	4e-22	No hits			No hits			PTTG_10165T0 Puccinia triticina	78	2e-28	No hits			No_hits			Ab60673988 unknown, Alternaria brassicicola	32	6e-08	No hits
AEQBcontig00468	Hv_gU	GACAATCCTATAGTACTAGCTATAGGCCTTGACCAAGGGAGTTGGAGAAAAACCAGAGAGAAAATCCCCTGTCCCTTTAGAAAAATAGAGTGAGATTTACTTGC	104	32	0.307692	No hits			No hits			No hits			No hits			No hits			No hits			No hits			No_hits			No hits			No_hits			No hits			No hits
AEQBcontig00480	Hv_gU	tttttcAaCACACTTGACTGCTtGATGAGCCAAGAAAgtAGtCCCCAgAcAGACTACCAGACCAAaGAACTGAAATGTAGAACAAAGTCCACACCAGAGACAGCAAaGATACTTGATGTAGGTTGCAACAAACACAGCCAATTGTGGCCAGAAAaCAGTGAAAACtGAGTgaGGAACAATGAGATCACCTCCGGATGGTTGTATGATGATTAAGGTTGCCCcAAAatCCCCATAA	235	5	0.0212766	No hits			No hits			No hits			No hits			No hits			No hits			No hits			No_hits			No hits			No_hits			No hits			No hits
AEQBcontig00481	Hv_gU	AGgaGAaCcAaCCcAtctCAAATTGTGTCTATTTCTTAGTacTTTAGAACaGTCTACAATCGGTGTCCCAACAGTTGAATAATTGTAACTAGtGTTTTtGATTAGATTGTTtGGTTTTTAGGGTTTTGTCAAGAGGACGTAATCAAGCTGGCGCTTCAGCAGAaGAGTCGTAGGGTCAAGTGTGtGTTTTTTGTGATCTCTGTTTTGATTTTATATTTTGGGAATGGATCCTACTGCGACTACATCTaGGGGATGTCaGgAGAGGGTTACATTGCCcAATTCTTTGGCATTGTTgCCAAAGACGGTAACTACAATCATTAGGTGTAAAGATGAAAGCTTGCATTTTGTGGGAATTAATACCAAGAAATTTTTAAGCAGGTTTGAACAGGCAGCAGAAGT…	659	29	0.0440061	No hits			No hits			lcl|PGTT_12607 | PGTG_12607 | Puccinia graminis f. sp. tritici predicted protein (715 aa)	115	1.27151e-07	lcl|PTTG_10883T0 | PTTG_10883 | Puccinia triticina 1-1 BBBD Race 1 hypothetical protein (334 aa)	118	8.33822e-09	PST130_3559_1	48	3e-09	No hits			No hits			PGTT_19291 Puccinia graminis f. sp. Tritici	50	7e-09	No hits			No_hits			No hits			No hits
AEQBcontig00483	Hv_gU	AATTGAAATTGATtATTTTTGAATTTCACATTATCCTCtATTTGAATCCTAACcTtCTTCCTCTCCAAATGTAAACAATATTTCTCAATTTCTCAAAATTTTTCTTCAAAGATTTTAGATATTTATGATGCCTGTGTTTTGAAaGAGAAAAAGTTGATTTGGAAATGAACTGGGGgAGAAGAGTTGTGACGTGGAGTATATGGGTGAGGATGGAATGAAAGTGGTGCGCAGCTGATCAGTAGGAtgTGGGTACTTGTGGGCTGAATTGTGGTTAAGAAAATTGTACAAAAGTAGGACATATTTGACtCcATGTTTgaGACCCCAAGTActAAATCAGCCA	340	11	0.0323529	No hits			No hits			No hits			No hits			No hits			No hits			No hits			No_hits			No hits			No_hits			No hits			No hits
AEQBcontig00485	Hv_gU	TTCATGTCTCCttAATCCAGGGTCAAAGAAGTTTCtaGAGgTtGGCcAACTCCAATagTAGATTtAGGAGGAGGGgTGCCAAcAGATTGGAAGCTCATCAAATTTGTAAGCAGCCGGTGTAGACAATCCTATAGTACTAGCTAtAGGCCTTGACCAAGGgAGTTTGAGAAAACCCAGATAGAAAATCCCcTGTCCCTTTAGAAAAATAGAGTGAGATTTACTTGC	225	6	0.0266667	No hits			No hits			No hits			No hits			No hits			No hits			No hits			No_hits			No hits			No_hits			No hits			No hits
AEQBcontig00487	Hv_gU	CAACAAACACAGCCAATTGTGGCCAAAAACAGTGAAAACTGAGTGAGGAACAAGGATATCACCTCCGGATGgTTGTATGATAACTAAAGTTGCCCCAAACTGTCTTCCCCAATA	114	9	0.0789474	No hits			No hits			No hits			No hits			No hits			No hits			No hits			No_hits			No hits			No_hits			No hits			No hits
AEQBcontig00488	Hv_gU	ggacaaagaaaaaattagaatgaagtacttggagattttacaaaaatgaaggtagacatgaaaatgaggtggattgaaagagtaactcttgatcactaattggtcagaagagccatttgctgcaagggctttttgcattAccGTtGTAGacAATCCTATAGTACTAGCTaTAGgCCTTGACcAaGGgAGTTGgAGAAAAaCCAGAGAGAAAaTCcCCTGTCCCTTTAGAAAAATAGAGTGAGATTTACTTGCTAAAGTAAGTTGGTTCCTGTTTTGCTAAAGCcCcTTTTcAacACAcTtGACTGCTTGATGAGCCAAGAAAGTAGTC	328	10	0.0304878	No hits			No hits			No hits			No hits			No hits			No hits			No hits			No_hits			No hits			No_hits			No hits			No hits
AEQBcontig00490	Hv_gU	TGCTTCATGgCaTGTTTGTGtGGCGTTTTtCACAAtGAAACATAcACTTGGCATGTTtGGTAATGTTTGAGACCCCCTAATAAAAaGAAAAGAAaGAaTAAAAGCAAAAATAAAaTAAaTAAATaGAAAAAAaTAAAaaTAAAACAAAGAATTAAAAGCAAAaGAAAATC	170	3	0.0176471	No hits			No hits			No hits			No hits			No hits			No hits			No hits			EC421029 Puccinia triticina	52	2e-07	No hits			No_hits			W0AA033ZE09C1 cyclophilin-like peptidyl-prolyl cis-trans isomera...	49	4e-07	No hits
AEQBcontig00491	Hv_gU	gAAGACAGTTTGGGGCAACTTTAGTTATCATACAACCATCCGGAGGTGATATCCTTGTTCCTCACTCAGTTTTCACTGTTTTTGGCCACAATTGGCTGTGTTTGTTGCAAgcaaGTAAATCTCACTCTATTTTTCTAA	138	9	0.0652174	No hits			No hits			No hits			No hits			No hits			No hits			No hits			No_hits			No hits			No_hits			No hits			No hits
AEQBcontig00492	Hv_gU	AGGGACAGGGGATTTTCTCTCTGGTTTTTCTCCAACTCCCTTGGTCAAGGCCTATAGCTAGTACTATAGGATTGTCTACACCGTCAAATCCCCTATTTGACACAGGGGCCACAATACACCTCTCTGGCAACATGAATGAGGAAGGGGGCCATCCAATTAACTGGAATGAATGGTCAAACTATCAATATTAGCCCAGTTTTCTTCTTCAAGGACGCAAGTGCCTTAGTGAAGAACCAATTCTAATGGCAACCTATGTTATCAACAGATCTTTATGGGAACcTTCCCCCCCCcAATTACTAATTTtGTACATAATAaTCCATgTCGTTTCAaCTTCATTGAAAAACCGTAaTAAATAATAaaTGAaTTTTAa	370	16	0.0432432	No hits			No hits			No hits			No hits			No hits			No hits			No hits			No_hits			No hits			No_hits			No hits			No hits
AEQBcontig00494	Hv_gU	GCCAGATAGACTACCAGACCAAAGAATTGCAACAAACACAGCCAATTGTGGCCAGAAAACAGTGAAAACTGAGTGAGGAACAATGAGATCACCTCCGGATGGTTGTATGATGATTAAGGTTGCCCCAAACTGTCTTATTCACTATC	146	8	0.0547945	No hits			No hits			No hits			No hits			No hits			No hits			No hits			No_hits			No hits			No_hits			No hits			No hits
AEQBcontig00495	Hv_gU	CTGAGACACAGgTACCTGGTtCAatGGAAGAaGAGCCcAGTTGGATAAAAAAGTAAAaGTAATGAGAATGCCGCCACAACAATAAGCGGTTAGAGAACAGTCCCTTTTATAGTAGACTGGGCAACATACAACAATAGGACCAGGTACGGTGTAGGCAATCCTATAGTACTAGCTATAGGCCTTGACCAAGGGAGTTGGAGAAAAACCAGAGAGAAAATCCCCTGTCCTTGCAACAAACACAGCCAATTGTGGCCAGAAAACAGTGAAAACTGAGTGAGGAACAATGATATCACCTCCAGATGGTTGTAT	309	13	0.0420712	No hits			No hits			No hits			No hits			No hits			No hits			No hits			No_hits			No hits			No_hits			No hits			No hits
AEQBcontig00497	Hv_gU	GAGAATTAAAaTATAAAAaTCGTATTTACATTAATAGTGgTAAaTCcTTAAaGTTAAaTCATTGTTATTGTATCTTTCTTTTATTTtCTCAATATTCATTTCTAAAATCTTAAATCTTTGATTATTGAGTTTTCCAACCCTTTGTGAGATCTTAAGAATTCCTATTACCTTTGAAACTATTTTATAATTCTTCTCAAACGAACCTCGAACCTGTGGCTCTTACTTCAAGTGACCTTTGAACCACTTCCTCGAATCATTCCTCTGTACTTCAAaGAAGTTTCTAAATctCTCATCTCACTTTCAGGAaCATCCTCGACCTTGT	322	13	0.0403727	No hits			No hits			No hits			No hits			No hits			No hits			No hits			No_hits			No hits			No_hits			No hits			No hits
AEQBcontig00499	Hv_gU	TGGGCTGTACTCGCaGGCACTGAAACGTTAGCCgAAtaaacaCTCCACTAGCcTTAGCAaCACAaGGAGCGCTAGTAACCgAAAAaaCCCCcaGCGCATGTCTGAAAAAGaCTTACCatcATCTTCCcGCgcTGGTAAAAAACTtaCCCGAaCCATCTCCAACCGAGAGCTAAGGAGCAtcGGTgTTGtACCTCCCCcTCAACGTTCCTCCGCACGCGACTCTTCCCcTACCCcTGCCCcTACCCTCACCCCTATTCCTGGCACCCCGGTCGCTTCCTCCTCAAACCTCGCTAAACAAACGAAGAATAGCGAGGCCTCTCCCTCACcTACCACTACCCCctCctCCcTtACCccTatCCcTtCGgcTtCGgCTtCTAacacgaCcgctaCctatacccc…	1184	64	0.0540541	No hits			jgi|Mellp1|84101|EuGene.01000007	46	9e-08	No hits			No hits			PST130_7007_9	52	3e-07	No hits			No hits			PTTG_10279T0 Puccinia triticina	40	1e-08	No hits			PHI:517|CaEAP1|EAK95520|TX:5476|Candida albicans|Reduced virulence	39	2e-06	Ab60674464 unknown, Alternaria brassicicola	35	2e-14	gnl|CDD|35528 KOG0307, KOG0307, KOG0307, Vesicle coat complex COPII, subunit SEC31 [Intracellular trafficking, secretion, and vesicular transport].	112	2.17677e-06
AEQBcontig00500	Hv_gU	CAAGGAATCACgTTTGATCATAAAGTATTCAAAGCACTAATGTCTCACGCCTTATTACCTTCATCTCTTAAGGACCTATACGTTGATCTCTGTGTTGCTTTAGACAATC	109	18	0.165138	No hits			No hits			No hits			No hits			No hits			No hits			No hits			No_hits			No hits			No_hits			No hits			No hits
AEQBcontig00501	Hv_gU	GTACTGACACAAATGCGGTCACCTTCGAGGATTTCTGCCAACTGATGCCATCTTTATCTCAAAATAGGGTGGATAGAGAATCTGTATCGATAACTCCTGCTGCTtCTTTATCATCTGAACCCATCTTTAGTGTGGCAACACAA	143	13	0.0909091	No hits			No hits			No hits			No hits			No hits			No hits			No hits			No_hits			No hits			No_hits			No hits			No hits
AEQBcontig00502	Hv_gU	CCCCAACGCCATACAGACTCCTACAGGCCCCCAGGTGCTCAAAGACAATGCCACGAATGCAAATCAACTGCTCATTTCTTTACCCATTGCCCATACAACCTTAACTCATCCACCTTTTCTGCAAGGCTCTACCTCATGAGAGAACGTGCTACGTCCCTTACCTCTGACCCAAAGGCAAAAaGCAAACCAATATACATCCCTTACAGACGCCcACAACGCAGGCAAATTAGAGCACGGGATGTACAAgTTGAAaCAGATGAAGTCACTATCTTTGAGGAAAaTGTGGAGGCTTTGTATGAACAGTTGGAACAAATTGATCTGAACAGTACAGAATGGTCAATCGAAGCGCTCACCGGGAATGTGGCAATATTGGATTCTGGTGCTACC	387	30	0.0775194	No hits			No hits			No hits			No hits			No hits			No hits			No hits			No_hits			No hits			No_hits			No hits			No hits
AEQBcontig00505	Hv_gU	taTCACTGGCAaTGGGACCTAAAAaTAAAaGGagATGGGAAagTtgttACtATTACCAATGTTTTTTATtGTCCAGAAGTTAGAActACtCTTATTTCTCTcTTTGATTTAGTGGACAATGGTTTTTGTTTttGatttATGtCTGaaaacAAAAATTtAGGgATTTATTTTAAAGtATGAaCTGATTATgaCAGGGCaGTtGGAAAGTACgAGGAGAAGATGGATTTtAGATGTAATTAGGTCTAGTGACTGCAAtCAAAATGTTtCCTCTTA	273	20	0.0732601	No hits			No hits			No hits			No hits			No hits			No hits			No hits			No_hits			No hits			No_hits			No hits			No hits
AEQBcontig00508	Hv_gU	TGTATCAAcAACCCCTGCTGCTTCTTTGTCATCTGAaCCCATCTTTAGTGTGGCAGCTCATCCCCAaCACCATACAGACTCCTAAaGACCCCCAGGTGCTCAAaGACAATGCCACAAaTGCAAATCAACTGCTCATTtCTTTACCCACTGtCCCTaCAACCTTAACTCATCCACCTTTtCTGCAAGACTCTACCTCATGAGAGAGCGTGCTGCaGCCCTCACCTCTGACCCAAGTGCGAAAAGCAAACT	249	12	0.0481928	No hits			No hits			No hits			No hits			No hits			No hits			No hits			No_hits			No hits			No_hits			No hits			No hits
AEQBcontig00509	Hv_gU	AATATACATCCCTtACAAAAGACCACAACAtaGACAAATTAGAGCAAGAGATGTACAAATTGAAGCAGATGAAGTTACAATATATTTCAAGAAAATGTAGAGGCATTATATGAACAATTgAAACAAAATTGATCTGAACAGTgCAGAATGGTCACTTGAAGCGCTCGCCGGGAATGTGGCAATATTGGACTCTGGTGCCACA	202	11	0.0544554	No hits			No hits			No hits			No hits			No hits			No hits			No hits			No_hits			No hits			No_hits			No hits			No hits
AEQBcontig00511	Hv_gU	tATTGggggTtCTTTCCGGAGTTCTACAGGCTGACACCGTGCTACAGGTTATGGGCTGTACCcGcGGGCATTGAAACGTTAGCCATAGAtAACTCCACCAGCGTTAGCGACACTAGGAACGCTAGTAGCCGa	132	24	0.181818	No hits			No hits			No hits			No hits			No hits			No hits			No hits			No_hits			No hits			No_hits			No hits			No hits
AEQBcontig00512	Hv_gU	gAGACCCCCAGCTATGtCTAAAAAaGaCAAaCctCAGaCGCTGGTAAAACtAAAgCTACCCGACTCACTCaCTCAATTTCtAACCGTGAGCTTCGTGGCCTCGgTAtCAATCCACtcACTCCTACTCCCgaGACTCAATCgtttttGcGCGGCACTCGCGCTCATCCCTCcATTACACCGgCACCAACTCTTACACCTATCCcaCAAAcGCCTCCCACgCCTATACCCTTCCCCcTTtCTtCACTCTCctCtCCCTATCTCaaccgtctcAATtGCAAATagAAgCGATTacTCCCCTCCcACacAACaCCcAAGTATtACCTACCTTAAagTAAAAaTAGCGAGGTACCTACCCTtGTttCTACCCCGCCTCTACCCCTAGCATCACCTACCCTCGCT…	890	28	0.0314607	No hits			No hits			No hits			No hits			No hits			No hits			No hits			No_hits			No hits			PHI:380|SKN7|EAK97884|TX:5476|Candida albicans|Reduced virulence	46	2e-06	Ab60674464 unknown, Alternaria brassicicola	39	2e-10	No hits
AEQBcontig00513	Hv_gU	TCTAATTCTTCTACACTCTATTTCTCCCAACTTGCGCCATGAGATATCCACAGACTGGAAAGCACGCCCAACCTATCTTCATATCTTCAACAAATTCTCTAGATCTAACCATACTTCCAAAATGACAGCCATTTGTAATTTCATCAACCTTAAGCAAACACAGTTCAcTTCACAcAcTGAaTATcTAGAGGCATTCAACAAATATTTTGAAGCAATTGAACGT	223	14	0.0627803	No hits			No hits			No hits			No hits			No hits			No hits			No hits			No_hits			No hits			No_hits			No hits			No hits
AEQBcontig00514	Hv_gU	CAAGGAATCACTTTTGATCATAAAGTATTCAAAGCACTAATGTCTCATGCCTTATTACCTTCATCTCTTAAGGACCTATACGTTGATCTCTGTGTTGCTTTAGaCAATCGTGCTGACACAAATGtGGTCACCTTTGAAGATTTCTGCCAACTGATGCCAtCgTTATCTCAAAATAGAGTGGATAGAGAATCTGTATCAATAACTCCTGCTGCTTCTTTgTCATCTGAACCCaTCTTTAGTGTGGCAACTCA	251	12	0.0478088	No hits			No hits			No hits			No hits			No hits			No hits			No hits			No_hits			No hits			No_hits			No hits			No hits
AEQBcontig00515	Hv_gU	ATTcccAaCAACTCCAGCggCTtCTTTgtcaTCagAaCCcATTTTtAGtgTaGCAGCtCATCCCCAACGCCAAACTGACTCCTACAGACCCCcAGGTGaCTaCAAaaGACAAtGCCACGAATGCAAAtCAa	131	5	0.0381679	No hits			No hits			No hits			No hits			No hits			No hits			No hits			No_hits			No hits			No_hits			No hits			No hits
AEQBcontig00516	Hv_gU	aaaaaccatccacgccacttgcgactccaccgcacgcgactcttcccctaccctCACCCcTATTCcTGGTACCCCcGTTcGcctCCtCCTcAGaCCTCGCTAAacggacACCGcaTAtt	119	2	0.0168067	No hits			No hits			No hits			No hits			No hits			No hits			No hits			No_hits			No hits			No_hits			Ab60675539 unknown, Alternaria brassicicola	35	7e-06	No hits
AEQBcontig00518	Hv_gU	cTActGCTAACCcTAcAGCAAaTAaCTctACCCCACCTtcAACTAcAccccaaaaTATCTCTACCCcTGTGCCTACCCCAAttGACgatCTTACTCGCGCGaaTTGGGGATCTTTCTCTaactCAAATACAATGGCACATACtACATCTATTCATCGCTCTACTTCTCCTTTCCAAAGGaGTGTGCCACCTCACCTTCCACAAACTaCACAaCACATTAGCATGACTGAGAGACAAAaGAaCATTAAGGAaTGTGATAGAATTTACCAAaTCCATCCCAACTCTTGACATCTCTGGAGGCAATTTCTCTGACTGGCACAGCAATGTCTTAGCCTTAATCAAAGaCTTTGTAGGCACAAGGGCATATGCATtGAATGATGGCACTGGCCCTGATGATTAT…	756	11	0.0145503	No hits			No hits			No hits			No hits			No hits			No hits			No hits			No_hits			No hits			No_hits			No hits			No hits
AEQBcontig00520	Hv_gU	ccttgacacatcagggcacaacttCCATgACTGGCACAcAaaTGTGATGGCTCtcATCAAAGACTTTGTTGGgaaCCAGAGCATATGCTTTaaaaATGAGCCTGGACCTgatgACTTTGaGgACAGAGTtaCCCACcTTAtCcTTTtCCACTCActATCCCCTAATCTGCgtCATGagaTTtCAACTGATTGGAATGCgCGTCAAACATATGTTCAcATCAagCAAcAAATTCTCcAGAAGTAATCATACATCTAcAaTGACAGCCATCTgcAATTTCATCAAcTTGAAaCAAaCacagTTcACTTCCcACagTGAATATcTAGAGGCATTCAACAAAtAcTTTGAAGCAATTGAGCgTCAAGGAGTCAcTTTTGAtcATAAAgTTTTtAAAGCACTGA…	999	27	0.027027	No hits			No hits			No hits			No hits			No hits			No hits			No hits			No_hits			No hits			No_hits			No hits			No hits
AEQBcontig00521	Hv_gU	CCTATTAATTCTtcACTCCATTTCACCAAGCCTGCGCCATGAGATATCCACTGACTGGAAAGCACGCCcAACTTATCTTCATATCATCAACAAATTCTCCAGATCAAACCATACCTCCAAAATGACAGCAATTtGtAATTtCATCAATTTAAAGCAAACACAGTTCACCTCCCACACTGAGTACCTGGAGGCATTCAACAAAtATTTTGAAGCAATTGAGCGTCAAGgAA	230	12	0.0521739	No hits			No hits			No hits			No hits			No hits			No hits			No hits			No_hits			No hits			No_hits			No hits			No hits
AEQBcontig00522	Hv_gU	CTTTAGTGTGGCGACTcACCCCAaCGCCATACAGACTCcTgAaGGCCCCcAGGTGCTCAATGACAATGCCacAAATGCAAAtCAACTgCTCATTtcTTtACCcACTGTCCATaCAATCTTAACTCATCCACCTTTtCTGCAAGACTCTACCTCATGAGAGAACGTGCTACAACCCTTGCCTCTGACCCCAATGCGAAAAGCAAACCAATATACATCCCTTACagAAGACCACAacgCAGacAAATTGgAGAAaGAGATGTaCAAATTGAAGCAGATGAaGTCaCTATCTTTGAAGAAAATGTGGAGGCTTtGTATGAACAGTTGgAACAAATTGATCTgAACAGTGCAGAATGGTCACTTGAagcGCtcactGGgAaTGTGGcAaTATTGgATtCTGGT…	405	10	0.0246914	No hits			No hits			No hits			No hits			No hits			No hits			No hits			No_hits			No hits			No_hits			No hits			No hits
AEQBcontig00523	Hv_gU	TGGGCTgTACCCGCGGgCAatgAAAcgTTAGCcgtaAAAACTCCACAAcGTTAGcGACacTAGGAActgTTAGTAGctgAAagACCCCCAGCGAaTGTCTGAAAAAGacGtACCtcTtCCTCcTTcTGCTGGTgAAaTTAAAcGTACCCGTTtGATATCTTCCCAAGAGCTTAAAAaGCCTCGGAATTGATCCCTCTAACCCCCcAacTtATCCCGAcGCTTCACACAAAACCCGCTCCTCAACTCGTCAATCATCTTCgATTACCCCTGCCCCTACTCTCTCcTCCATACCACCTTCCCCcTCCCcTCCcTTACCCTTGCAa	323	30	0.0928793	No hits			No hits			No hits			No hits			No hits			No hits			No hits			No_hits			No hits			No_hits			Ab60676085 unknown, Alternaria brassicicola	47	9e-06	No hits
AEQBcontig00524	Hv_gU	TACCCACTGTCCCTACAACCTTAaaTCATCCAccTTTTCTGcaaGaCTCTACCTCATGAGAGAATGTGCTACAACCCTTGCCTCTGACCccAaTGCAAAAaaGCAAaCC	109	3	0.0275229	No hits			No hits			No hits			No hits			No hits			No hits			No hits			No_hits			No hits			No_hits			No hits			No hits
AEQBcontig00525	Hv_gU	TAGACCCCcAGCgtATGTCTAAAACAGgcgAAAAaTtCAGACACTGGTAAAACTAAAACTCCCCGAcTCACCCGCTCAATCTCTAACCGTGAGCTTCgCaGCCtcGGTATCAACCcGAAtaCCGAgTAtCttaTTTCATCGCGCGGTACTCGCGCTAATCCCTCAGTTACaCctGCgCCAACTCTAACCCCATTCCACAAAcGCCTCCcACACATAAT	218	10	0.0458716	No hits			No hits			No hits			No hits			No hits			No hits			No hits			No_hits			No hits			No_hits			No hits			No hits
AEQBcontig00537	Hv_gU	AATTTGTCAACCTCCCCACTTTGCCAACTCCCCATTTTCTGGACGAACGTGCTTGGTCATTCACCTTGGGTCTGCTGCGGAATTCCACTCCCcAAAAaTTCTTTCTAAAAAaCCCTGCCCATCAAACCACGACCCCTCGAGGATTACCCTCCCCCCAATGgCAACCCCATCTTTGTTCTCAAGCCACCTGGCTCCCCCCACCCATGTCATCCTGTTAATTGCCCTGTTACCTAACtCACTACATTCATTTACTCCCCACTTGTACCTAgCCCATTAGTTAACCATGCCTTCATGCCCCTAGCTGGGTGAGATTGTAAGaaatAAAAAAAAAaAAAaaaanaaaaaaaaaatAaCatAacAATtagtAaTAGTTactATATATAcTAGAATaGAGcGTCT…	435	476	1.09425	No hits			No hits			No hits			No hits			No hits			No hits			No hits			No_hits			No hits			No_hits			No hits			No hits
AEQBcontig00545	Hv_gU	ACACGATGTCTCTCTTCTCCCTCAGCAATCTACAGTGGATGGACATGTGCGTGAAGGCTGGAAACCCCCCCCAcTTAGTCAACCACCCACTATGTCAAaCACCC	104	25	0.240385	No hits			No hits			No hits			No hits			No hits			No hits			No hits			No_hits			No hits			No_hits			No hits			No hits
AEQBcontig00556	Hv_gU	aGGACCATTTAAATCTTCTAGACAACTGActATTCAAGctagTTCACGTCcTtGTACTTGACcTTAGCCTGACAATTGGGGgCCTTTCCTCAAGAATTCTGTTATAATCCTGgACTCTTAATCTTTTCTTTTATTGaCCAGTTAAATCAAGTGACCACATAAAAGCAtATTTGACTTTTGGCACTTAAATATTCACTTcATACCAATAATTTTcATATCTAAAcTTTCAaTTCTTTAAATTCCACGTgaaaTGTGTGaCAACAATGACATTGACATTCAAATGGAGGGCCAGGACTCTCCCATAATAAaCAACACTCCGTCAATGTCTCTGGAGGAAAGGGAAAAGCTtcTAAAGCAGGTTTCAATAAAGAAAtCAAAAAATACaTtACAAGAACAAGT…	895	22	0.024581	No hits			No hits			No hits			No hits			No hits			No hits			No hits			No_hits			No hits			No_hits			No hits			No hits
AEQBcontig00560	Hv_gU	GCTTGACCTTAGCCTGaCAGTGATAGAGCTTCTCAAGGCCATATCATATATTTCTGCAAGGTACCTATTAGCTGGAGTGCAAAATGGCAACGGACGGTGGCACTATCTACTTCAACAGCAGAATACATGGCTTTTTCATCAGGtGTCAGGACTTGCTTAtGGGTCAAGAACTTGCTTGTGGACTTTATTAACTATCAAGACGCAGTTCATCTTTATTGTGATAATCAGACAGCAGTGAGGACAGGAAAAGaCCATTCATCAAATAaGGATACCAGACATTCAAAGAGGGATTTCTATTTTGTCAATCAGCTAATTTTCAACAAAGAACTACTTCTTACTTGGGTGCCTAGTAGAGATCAAAAGgCAGACTGTATGACAAAGTCaTTGGGTGgTTtGAAT…	552	46	0.0833333	gi|253761870|ref|XP_002489309.1| hypothetical protein SORBIDRAFT_0010s008890 [Sorghum bicolor] >gi|241946957|gb|EES20102.1| hypothetical protein SORBIDRAFT_0010s008890 [Sorghum bicolor]	232	7.60528e-18	No hits			lcl|PGTT_05121 | PGTG_05121 | Puccinia graminis f. sp. tritici hypothetical protein similar to gag-pol polyprotein (1405 aa)	280	8.32438e-26	lcl|PTTG_02935T0 | PTTG_02935 | Puccinia triticina 1-1 BBBD Race 1 hypothetical protein (1574 aa)	317	2.80614e-30	PST130_8882_3	120	2e-28	No hits			No hits			PTTG_02935T0 Puccinia triticina	148	3e-35	sp|P10978|POLX_TOBAC Retrovirus-related Pol polyprotein from transposon TNT 1-94 OS=Nicotiana tabacum PE=2 SV=1	180	5.67992e-13	No_hits			Lm99039215 retrovirus-related polyprotein, Leptosphaeria maculans	73	4e-13	No hits
AEQBcontig00561	Hv_gU	TGTTAGGTTTAGaTtaGTGagAACCaCAACTGCGGCCTTTAaTGTATGTaGACTGtgTGCGCGAGTCCCCTCTCTTCATTctGACACGGGgTgAAGAGAGCgaGCTTACCATTGGGGCTTTGGGATTCGGgTGCACAGGgTTActAATTTTtaCtAttAaTtAGTTCAAaTTgTAtAagtAaTTtaTAAagtAAgT	196	11	0.0561224	No hits			No hits			No hits			No hits			No hits			No hits			No hits			No_hits			No hits			No_hits			No hits			No hits
AEQBcontig00564	Hv_gU	aggttattggcctttttggaacatttatgatgtagttggtctcatccatcaattcatttttGAAGCTTCCACGTATCATTCGCCATCCTCAATCGCCGCCCGAGCGCATAGCCtCCACTCATGGCTGTCATACCGACCATCTTATGGATCCTTTTTTTTCTtCAGTATTCAACCTGTTGGAATACTtCTTGAACCGCTCATTATtCCcTTCATGCCCAAAaGaTTGGGGGgCgACGCATTATGGGTGATTTGCTTCATAaCCTTAACTGCTAtCCcGTTTCGAAAaGAaTTTGGAGACAGTAATaTCCTTCTtGGACATATTaCGGccTATtGCACAGTGGAGTTGgCTAGACATAcTTCttCcTATGACtcTCAGACAtCGcTaggaaGGtATTTTTT…	485	9	0.0185567	No hits			jgi|Mellp1|51484|fgenesh1_pm.C_scaffold_2000092	77	6e-17	lcl|PGTT_15465 | PGTG_15465 | Puccinia graminis f. sp. tritici predicted protein (455 aa)	172	2.1726e-13	lcl|PTTG_06137T0 | PTTG_06137 | Puccinia triticina 1-1 BBBD Race 1 hypothetical protein (452 aa)	170	2.45777e-13	PST130_10331_4	54	3e-09	No hits			No hits			PGTT_07552 Puccinia graminis f. sp. Tritici	73	1e-16	No hits			No_hits			No hits			No hits
AEQBcontig00565	Hv_gU	GTTGGTTtCAAaTAtCCGTtGCTTAACTCTGATTATTTAATTTGGGTAACATCATTTTACCCCATATTATCCAATTGTACTAACTGCTCAAAAAATaTTACTACTTGTAGCTACAGAAGCAAAATTTTATCTAGCATCATTTTCaTGTCCAACaTCGAATAGGTATGCACCTGGAATGTATAACCATTTTCtACaGTTTATATTGATATTATCAGATTTTTtATtGTTTCA	231	6	0.025974	No hits			No hits			No hits			No hits			No hits			No hits			No hits			No_hits			No hits			No_hits			No hits			No hits
AEQBcontig00569	Hv_gU	GTCGGACaTACtGCTTATtGTTTcGCcGACAAGCATtCTtCAaCTTGGgTGATAACAgTAAaGATTAAAAaTAAAAaaTATTTCTTCTCCGgTTCAAaGGGTAATAATCTAGAATAGCTACtGTcATTTGTTCGgTGTAGACGTCGCATTGgTTTCCAGAACTCTGTGGTCGAACCTGTCAAGATTTGAGGGTTATTGGGCTCCTCcGcTCACTTTGCTATCTgCCTATTTTAtATTTTTCATCACTTTCTC	252	30	0.119048	No hits			No hits			No hits			No hits			No hits			No hits			No hits			No_hits			No hits			No_hits			No hits			No hits
AEQBcontig00571	Hv_gU	GTGTGTGTCTCAGGCTTGAGAAAAGTTGTAAGCACATGGTGTGGGAGGCCAAAAGGGCTCTTGACTCGACTCATCCTGAGTAGgACTGAGGAATATGCAGTTGCCACAGCCTGAGGAACTGTTGGTACACTGCATACAGGGGGGGTCTGAAAGCCAGATAGTAGAGTCAAGGGTCTGGAGGACTCTAATGCGCTGTGGGgCAGGTGAAGGAGGATTTtACtATATATAGGGCTTGTTTCTGTCGAGTAAAGaTCATCTTTtAACCtcATATAaCTAATTACTAagTTTCCAcTTGTCAAAATAaCTG	307	16	0.0521173	No hits			No hits			No hits			No hits			No hits			No hits			No hits			No_hits			No hits			No_hits			No hits			No hits
AEQBcontig00572	Hv_gU	GACCTCTTGATTTATCCATATGCCAACATCATGAaTTTAGGTCAGCTGACCTATGGAGGCAAGACAACCGCAAGCTTtCCAGgATTAGCTGTTCATTGTTtGTGTCGcTATGCtGTTTCGgTTTtg	126	28	0.222222	No hits			No hits			No hits			No hits			No hits			No hits			No hits			No_hits			No hits			No_hits			No hits			No hits
AEQBcontig00573	Hv_gU	AGTGGATTAAAACTACAGTATTCATATAGGACCATTAAAATCTTCTAGACAACTGACTATtCAAGCTAGTTCTtGTCCTTGTACTTGAtcTTAGCCTGACAATGAGAGTAGATTAAGGGGAAaCTATTCCCGTAGAGGGAGATTGTTAACTAATCGTATCAGGCATGGaTACCATTACTAATTTCCCTATCACTTACTTACATTAAaGTTAATCCAAAGAaTTTGACTG	229	43	0.187773	No hits			No hits			No hits			No hits			No hits			No hits			No hits			No_hits			No hits			No_hits			No hits			No hits
AEQBcontig00574	Hv_gU	CTAAATAAaTTACAATACATATCAATTAGTACTTTTATAAGACTTTGAaTAGTATCTgAaTTATTAAAaTCtATTTTtCTACCAACTAAAAAGaTTGTAAGCCAcATATaagAATAGTGAAAaTTATATTACtGAAACCTTTaTtCTGAATTcTATTTtACTATTTGTTGgAttcAtAcTACAGTATTCATATAGGACcATTTAAATCTtcTAGACAAAGACTTTTCAAGCTAGTTcACGTCCaTTtAGTtGatcTTAGCCTGACAGTTGTAGTGATTCTTGTTCATACTCTTTGTTACCTTTCTCtCTTGAGTAGTTTCATGCCCcGaGGgCAAGTGaTCcTAagAAaTAgATAagTtgTA	362	94	0.259669	No hits			No hits			No hits			No hits			No hits			No hits			No hits			No_hits			No hits			No_hits			No hits			No hits
AEQBcontig00575	Hv_gU	ACAAAGATTGTAAGCCATATATAAGAATAGTGAGAATTATATTACTGAGACCTTTATATTTGACTATATTTTACAACTTAGTGGATTAAAaCTACAGTATTCATATAGGACCACtCAAATCTTCTAGACAACTGACTATTCAAGGTAGTTCACGTCTTTGTACTTGACCTTAGCCTGACAGTCTCACTTTCATTTaTCTCATTCTCTCTCCTTTTAATtCA	221	6	0.0271493	No hits			No hits			No hits			No hits			No hits			No hits			No hits			No_hits			No hits			No_hits			No hits			No hits
AEQBcontig00576	Hv_gU	ACAAAGATtATTACAGTATTCATATAGGACCATTAAAATCTTCTAGACAACTGACCATTCAAGCTAGTTCACGTCCTTGTACTTGACCTTAGCCTGACAATTGGGGGCCTTTCCTCAAGAATTCTGTTATAATCCAGACTCTTAATTTTTTCTTTTtATTGACCAGTTAAATTAAGTGACCACATAAAAAGCATATTTGACTTTTGGCACTTAAAGATTCACTTCATACCAATAATTTTTATATCtAaaTtctcaaattctttaaattccatgtgaaaatgtgtgacaacaatgacattgactctcccataatcaacaacactccgccaatgtctctggaggaaagggaaaattctAAAGCAGGTTTCAAtAAAGAAGTCAAAAAaTACATTACAAGAA…	926	21	0.0226782	No hits			No hits			No hits			No hits			No hits			No hits			No hits			No_hits			No hits			No_hits			No hits			No hits
AEQBcontig00585	Hv_gU	CTGCGCTTGATTGAATTTTGAAACTTTATAAAAAAAAaTGCGTTTCATTGGTTTTAATCTCTCATTGGCTCTACTGCTTATCAGCACTTCAGCTGTCTTGGCGGTTGTCGAT	112	706	6.30357	No hits			No hits			No hits			No hits			No hits			No hits			No hits			No_hits			No hits			No_hits			No hits			No hits
AEQBcontig00587	Hv_gU	CTCATTGCGGAATCAGTTTGAAATGTTTGTGTAAAGATCACAAATTTGCGTGCGCTAGCGTGAAACGTATTGGGGCTGCATGCAAGACGAGTCGTGAACGGGcTACTGCTTTGAGCACTTCCTCTCAGGGCTGTAAGAGCGTTGGAGTTACGATGAACACCAATGGTTGTTGAGAGAGGACTTGGGTGATTGGCTATCAGTTAAGAAGTGATAGTGGGGTGAAGGGCCAATATATTGCGTTTGGCTGTGATTGATCAATAGCTAGTTAGAGAGCGATTAGTGTAGTTGTGTTGACAGTAATGAAGCGTCATGATATAGATCACTCT	326	699	2.14417	No hits			No hits			No hits			No hits			No hits			No hits			No hits			No_hits			No hits			No_hits			No hits			No hits
AEQBcontig00593	Hv_gU	ATTGAATTTTGAAACTTTAaTAAAAAAAaTGCGTTTCATTGGTTTTAATCTCTCATTGGCTCTACTGCTTATCAGCACTTCAGCTGTCTTGGCGGTTGTCGATTCAGTTGTACCTTTATTGCCTAAATTTTCACAATGCGCCCAAGCAGGGTTTTtCCGCTCTtACGTTGATGCTGGGGcTCATTGCGGAGTAAGTCAgATAGTATCTTTAATTtACGTTTATTGaGGGGgTGGGGAAATAaTAATACATGaTACACTgTTAAGAGGgAaTAGAATGATTTTTTTTTTCTGGCTAACATGATGACATTTTCATTTGCGTTATTTGATCTGTAGATCAGTTTGAAATGTTTGTGTAAAGATCAC	363	195	0.53719	No hits			No hits			No hits			No hits			No hits			No hits			No hits			No_hits			No hits			No_hits			No hits			No hits
AEQBcontig00598	Hv_gU	AGTtGTTAAAAaTGGTTTTTtAGGAATTTCAATTGCTTAAAAAaCTGTTATTTCATAGAAACAAGAAGCTGCATAAGAATTGATAGGAGACCCTGGCCTCTGGACAATAGAATGGATAGAGCTACTAAAGGATAGCAGATTAATAACTACAATTCAAAaTTAATATTAAGTTATGCGACGCTAGCTGGTGATGATGTTTtCTTC	204	422	2.06863	No hits			No hits			No hits			No hits			No hits			No hits			No hits			No_hits			No hits			No_hits			No hits			No hits
AEQBcontig00601	Hv_gU	GGTAACAACGAATCTGTCGTCAACAATTTATTGACGGGTAGTGATTTGGTAAGGTCATTTAATGGCAAGCCAAGAAGTTCtCGTTTTTCGAGGGGAAGATTCATCAGCCCAGTGACAGGTTTGGACAAATCAGTAACAGTTGAAAGCGGTAGTGATTGCATTAATCCCTCCAAAGGAAGTTCACGTCTTTTGTGGGGAAATCCAGGAAGGCTAGACATACCAGGCATACCGGGGAGCTTGGGCAAGCCAGACATACCTGGCAGACCTGGCATACCGGATTTACCAGACATACCAGGGAGACTGGGAAAACTAGGCATACCCGGAAGACCTGGCATACCGGACTTGCCAGTCATACCAGGGAGACTGGGAAAACTTGACATACCCGGAAGACCTGGCATA…	473	1617	3.4186	gi|170579429|ref|XP_001894827.1| collagen alpha 2(IV) chain precursor [Brugia malayi] >gi|158598437|gb|EDP36327.1| collagen alpha 2(IV) chain precursor, putative [Brugia malayi]	236	1.89106e-18	jgi|Mellp1|124063|DJO_EuGene.00130068	98	6e-21	lcl|PGTT_04691 | PGTG_04691 | Puccinia graminis f. sp. tritici hypothetical protein (308 aa)	149	9.53913e-11	lcl|PTTG_09270T0 | PTTG_09270 | Puccinia triticina 1-1 BBBD Race 1 hypothetical protein (396 aa)	166	6.77465e-13	PST130_20181_6	64	2e-11	No hits			No hits			PTTG_09270T0 Puccinia triticina	109	2e-23	sp|P02462|CO4A1_HUMAN Collagen alpha-1(IV) chain OS=Homo sapiens GN=COL4A1 PE=1 SV=3	204	6.40416e-16	PHI:517|CaEAP1|EAK95520|TX:5476|Candida albicans|Reduced virulence	44	2e-06	BgCon[0008] gEgh7 protein, Blumeria graminis	50	5e-09	gnl|CDD|38752 KOG3544, KOG3544, KOG3544, Collagens (type IV and type XIII), and related proteins [Extracellular structures].	202	2.31804e-17
AEQBcontig00602	Hv_gU	GGGTATACTGGGTAAACCAGACTTAGAAGTTGGTTTTTCAGCCTCGTTAGAATCTTCAGAATTGCCAGAATCTTCTGAACTGCCAGaaaCTTCGgAACTGCCAGAATCTTC	111	874	7.87387	No hits			No hits			No hits			No hits			No hits			No hits			No hits			No_hits			No hits			No_hits			No hits			No hits
AEQBcontig00604	Hv_gU	AGAGCTGTCAGAAGATTCAGAATCTTCAGAGGCCTCAGAGTCGCTGGAGTCATCAGAGATCTTAGAGCTCTTCTTAGCTTTTGCTTGATTTTTATTAGACTCCCCCATGGCTTCAGCCAATTTTTTTACAGCAGCTTTTTGATCGTAAGAACGAACTGT	159	740	4.65409	No hits			No hits			No hits			No hits			No hits			No hits			No hits			No_hits			No hits			No_hits			No hits			No hits
AEQBcontig00606	Hv_gU	GCGGGTTTATGTTGAGGAGCGGAGCcGAATCAGTGAGACTAGTGCAAGCAATGAAAATAAATAAAGGTAAAGAGTGAAACATGTTGAATGTGATATACTATTTTAAAAGAAAGTAAAAATATAATTGACTTGTTTAAAGGTAAATAAATTAAAGGATGTTGAATCCCCAAaTAAAA	176	849	4.82386	No hits			No hits			No hits			No hits			No hits			No hits			No hits			No_hits			No hits			No_hits			No hits			No hits
AEQBcontig00610	Hv_gU	CAGAATCTTCAGAGCTGTCAGAAGATTCAGAATCTTCAGAGGCCTCAGAGTCGCTGGAGTCATCAGAGATCTTAGAGCTCTTCTTAGCTTTTGCTTGATTTTTATTAGACTCCCCCATGGCTTCAGCCAATTTTTTTACAGCAGCTTTTTGATCGTAAGAACGAACTGT	169	583	3.4497	No hits			No hits			No hits			No hits			No hits			No hits			No hits			No_hits			No hits			No_hits			No hits			No hits
AEQBcontig00612	Hv_gU	GGTAACAACGAATCTGTCGTCAACAATTTATTGACGGGTAGTGATTTGGTAAGGTCATTTAATGGCAAGCCAAGAAGTTCTCGTTTTtCGAGGGGAAGATTCATCAGCCCAGTGACAGGTTTGGACAAATCAGTAACAGTTGAAAGCGGTAGTGATTGCATTAATCCCTCCAAAGGAAGTTCACGCTTTTgTGGGGAAATCCAGGAAGGCTAGACATACCAGGCATACCGGGGAGCTTGGGCAAGCCAGACATACCTGGCAGACCTGGCATACCGGATTTACCAGACATACCAGGGAGACTGGGAAAACTAGGCATACCCGGAAGACCTGGCATACCGGACTTGCCAGTCATACCAGGGAGACTGGGAAAACTTGACATACCCGGAAGACCTGGCATAC…	404	161	0.398515	gi|170579429|ref|XP_001894827.1| collagen alpha 2(IV) chain precursor [Brugia malayi] >gi|158598437|gb|EDP36327.1| collagen alpha 2(IV) chain precursor, putative [Brugia malayi]	181	4.52929e-12	jgi|Mellp1|124063|DJO_EuGene.00130068	77	9e-15	No hits			lcl|PTTG_00001T0 | PTTG_00001 | Puccinia triticina 1-1 BBBD Race 1 hypothetical protein (504 aa)	127	1.64431e-08	PST130_20181_6	53	3e-08	No hits			No hits			PTTG_09270T0 Puccinia triticina	87	4e-17	sp|Q28247|CO4A5_CANFA Collagen alpha-5(IV) chain OS=Canis familiaris GN=COL4A5 PE=2 SV=2	133	7.91427e-08	No_hits			MagCon[7807a] unknown, Magnaporthe grisea	50	2e-06	gnl|CDD|38752 KOG3544, KOG3544, KOG3544, Collagens (type IV and type XIII), and related proteins [Extracellular structures].	151	1.24453e-11
AEQBcontig00613	Hv_gU	TTGCCAGACATACCAGGAAGGCCTGGTATACCAGGGAAACTTGGCAAGCTAGACAAACCTGGCATACCGGGTATACTGGGTAAACCAGACTTAGAAGTTGGTTTTtCAGCCTCGTTAGAATCTTCAGAATTGCCAGAATCTTc	143	22	0.153846	No hits			No hits			No hits			No hits			No hits			No hits			No hits			GR774074 Melampsora larici-populina	49	1e-07	No hits			No_hits			No hits			No hits
AEQBcontig00615	Hv_gU	TGGAAACTGGATTAACAAAAAaTTTAGTGGGCGGTAATGTCAAATTGTCGGGCTTGACAGTTCGTTCTTACGATaCAAAAAGCTGCTGTAAAAAAATTGGCTGAAGCCATGGGGGAGTCTAATAAAAATCAAGCAAAAGCTAAGAAGAGCTCTAAGATCTCTGATGACTCCAGCGACTCTGAGGCCTCTGAAGATTCTGAATCTTCTGACAGCTCTGAAGATTCtgAAtcttctgACAGCTCTGAAGATTCaaaCAGcTCTGAAGATTCTGGCAGTTCCGAaGATTCTGGCAGTTcGAAGATTCTGGCAaTTCTGAAGATTCTAACGaGGCTGAAAAaCCAACTTCC	347	38	0.10951	No hits			jgi|Mellp1|111047|fgenesh2_pg.50_3	55	1e-09	No hits			No hits			PST130_7925_5	45	6e-06	No hits			No hits			jgi|Mellp1|111047|fgenesh2_pg.50_3 Melampsora larici-populina	55	7e-09	No hits			No_hits			Um37404339 unknown, Ustilago maydis	52	3e-07	gnl|CDD|38326 KOG3116, KOG3116, KOG3116, Predicted C3H1-type Zn-finger protein [General function prediction only].	129	3.26776e-09
AEQBcontig00619	Hv_gU	GAGAGGGAATTAGAAATAAATATAAaTAAAAAaTctcACTCCAAACAATCCTTTTtCTTTCATCATAGTTAAAAGACTAAAATCTTGAAACACTTTTATTGTTTTAATAATAATGCTTTTTTACATATTTATTGTTTTCCTTCTTACTATACTGATGCTAGAGGCTTCAGGTGAACTACAAAAGCGCCAGGACCTTTCTAACTTTATTGACCTCAAACCCTGCTCCCAAAACTGCTTAATGGCCGGTCTTGCTGCCGCTCCCTCGTGCTCCATGACAGATTTTCAGTGCTTTTGCCGAAGTGAGCCATTTATCTATACATGTCGAGATTGCTTCTTGCGTACTTGCCCCATGGATCAACAGTTAAACGGGATTCAATTGGCTATGAAGACGTGTAACGC…	883	154	0.174405	gi|67523979|ref|XP_660049.1| hypothetical protein AN2445,2 [Aspergillus nidulans FGSC A4] >gi|40744995|gb|EAA64151.1| hypothetical protein AN2445,2 [Aspergillus nidulans FGSC A4] >gi|259487858|tpe|CBF86867.1| TPA: GPI anchored CFEM domain protein (AFU_orthologue; AFUA_6G10580) [Aspergillus nidulans FGSC A4]	137	2.19141e-06	jgi|Mellp1|114961|estExt_fgenesh2_pg.C_10528	56	2e-08	lcl|PGTT_01207 | PGTG_01207 | Puccinia graminis f. sp. tritici hypothetical protein (182 aa)	160	1.42226e-11	lcl|PTTG_08490T0 | PTTG_08490 | Puccinia triticina 1-1 BBBD Race 1 hypothetical protein (158 aa)	147	2.96702e-10	PST130_8811_3	59	2e-09	No hits			No hits			GW677700 Melampsora larici-populina	71	1e-11	No hits			No_hits			GzCon[0024] chitinase 3, Gibberella zeae	52	1e-06	No hits
AEQBcontig00620	Hv_gU	AGTGGCCGGACAAAAATTTCCACCTGTTTTTTTTtCTCATAACTCAGCAaCTATCCATTCTACATACATGGTCCTagTATCTTtCCGACTCTAACCACcATGTAGAAAaCAGCCATAACATTTATTTTTCATTGGATGACATTTTATAAAAAAaaCCCcAAATTTAAAATTTCGTAAATTCAAAaTTTGAGAATGAGCAAGGTGACAAGgCcaTGCCTTTCAGCATTgAAACTTACCAGCGGGTGGAGCCACCCTCAGCATCAACAACAGCCTGCATCCTAGCAGGCATGGATGCAACTAAATTGTCTAGTATGTTGCTCGGAAGG	326	70	0.214724	No hits			No hits			No hits			No hits			No hits			No hits			No hits			No_hits			No hits			No_hits			No hits			No hits
AEQBcontig00621	Hv_gU	TTGTCCCAAGCCATTTGAATGGCCTCgCGCATCTGAGGGATCGTTTTtGGTTGATAAAGTTGAGAAATAGAATCTTTGATTTCTCACCATACATTCTCAATTGGATTGAGATCAGGAGACTACGCTGGCCAGTCTATCATCTTGCGTAAGTTAATCACATCACGGAaTTGAGCAGAAAGGTGTGAGGTGTGAATTGTGAGGTGTTAATGAATGGCTTTTtTTtCAGCAGCTCGGCTATGGAATCCAACTtcGTGTGCACACCTTtGAAGTGTACgAGGTGAGATTTCATtGGTAAGTGTGTCTGTAATTtCAGCTAATGTTGATCTTCT	329	30	0.0911854	gi|269996984|gb|ACZ57775.1| transposase [Nosema bombycis]	136	7.46301e-07	No hits			No hits			No hits			PST130_13432_4	74	1e-14	No hits			No hits			PGTT_08808 Puccinia graminis f. sp. Tritici	53	6e-07	No hits			No_hits			No hits			No hits
AEQBcontig00622	Hv_gU	GTTTTTtGACaGGACTTGGCTGATTTcccgAaGGTCAcGATCAGAaGAAATGcGAGGTTGGCCAGGGCgTTGGACAGTTTCCACTGTGcCAGTGATATCATGTTTCTTGatGATATCACGCACAGTGGCCCGAGGAATCCCATAACGCCTTGATATTTGGTATGGATTGGCCCCCCACATTGACATGCCAACTATCTTtGTCTTCTTTT	209	10	0.0478469	No hits			No hits			lcl|PGTT_04837 | PGTG_04837 | Puccinia graminis f. sp. tritici predicted protein (180 aa)	141	3.82785e-10	No hits			PST130_17059_3	68	7e-13	No hits			No hits			PGTT_04837 Puccinia graminis f. sp. Tritici	68	1e-11	No hits			No_hits			No hits			No hits
AEQBcontig00623	Hv_gU	CAGTCGTCAAGTGCCTCTTTTTGGCTCGGGCTCGTGTCATAGGTGCAGGGGTCAGGTGAAAATGCAGGTAAGGATTGAACTTGAGGTGTGAGTGGCGTTGGTGGTGGTAGCAGGAaGAAAAAAAAaaGCTGATAATCCGGATTATGCATGCACcAGGTGAAAATTTCAGTCCGGCCACTGTAC	183	21	0.114754	No hits			No hits			No hits			No hits			No hits			No hits			No hits			No_hits			No hits			No_hits			No hits			No hits
AEQBcontig00624	Hv_gU	TTAAaCATATAGTTAGCTTGTCATTAGATaTAAAGCCAATGTGTTCTAACTGTTAAATGTTCCTCAGCCAAGGCTTTGGTTtGTTACTGTTAACTACTTAGAATTACTTAATAACGTTTTAAaTGCATATAGAAGAAAaCAAACTAAGCAAAAAGGAATCACTACCGAAAACAACAAATTTtCAAAGGgTTtATATATAGATTCTGCAACTAAATATAGTCTATGgTAGCAGTGTCAGCCCTTCGTCCGGAGTGAACCC	259	6	0.023166	No hits			No hits			No hits			No hits			No hits			No hits			No hits			No_hits			No hits			No_hits			No hits			No hits
AEQBcontig00625	Hv_gU	gttttttgacaggacttggctgatttcccgaaggTCACgaTCAGAaGAAaTGCGAGGTCGgCCAGGGCgTTGGACAGTTtCCACTGTGCCAGTGATATtGTGTTTCTTGATGATATCACgCACAGTGGCCcGAGGAATCCCATAACGCCTTG	152	7	0.0460526	No hits			No hits			lcl|PGTT_04837 | PGTG_04837 | Puccinia graminis f. sp. tritici predicted protein (180 aa)	106	4.45597e-06	No hits			PST130_17059_3	56	3e-09	No hits			No hits			PGTT_04837 Puccinia graminis f. sp. Tritici	51	2e-07	No hits			No_hits			No hits			No hits
AEQBcontig00629	Hv_gU	ATCTTTGTAgTCGAgCACTATTTGtAATATCTGTCACTATTTTTCTTTtgACtCTTAtCACaTtAtcACATTCCctACcAGaTCTATTTATtACCTCGTtCtaCATTGTCTGTATTATCACACAGCCAAGt	131	6	0.0458015	No hits			No hits			No hits			No hits			No hits			No hits			No hits			No_hits			No hits			No_hits			No hits			No hits
AEQBcontig00630	Hv_gU	TCGTCCCAAGCCATTTGAATGGCCTCgCgCATCTGAGGGATTGTTTTtGGTTGATAAAGTTGaGAAATAGAAtCTTTGATTTCTcGCCATACATTCTCAATTGGATTGAGATCAGGAGACTGTGCTGGCCAGTCTATCATCTTGCgTAAGTTAATTGCTTCACGgAATTGAGCAGCAAGGTGTGAGGTGTGAaTtGGGgCATTATCTTCCATTAAGATTAGCcGgTtGCGTCCATcaTTTTTtGCAAGCCAAGGGAGTAAgTTTGAGAGATAAACATTTTCAATAAAATCTTTAGTTGTtaGTtGTTTTGCTGGAAGAAaTACAAGGGGACCCTTAACATTGCTATGAAAAGAACCCCAAACCATTAGCGGGGGTCTCCCACTCTTGAAAgTGGGTACA…	526	24	0.0456274	gi|221124107|ref|XP_002161911.1| PREDICTED: similar to predicted protein [Hydra magnipapillata]	263	1.62516e-21	No hits			lcl|PGTT_08809 | PGTG_08809 | Puccinia graminis f. sp. tritici predicted protein (434 aa)	133	8.39129e-09	No hits			PST130_250_1	182	6e-47	No hits			No hits			PGTT_08809 Puccinia graminis f. sp. Tritici	54	6e-11	sp|P03934|TC1A_CAEEL Transposable element Tc1 transposase OS=Caenorhabditis elegans GN=tc1a PE=3 SV=1	234	2.74254e-19	No_hits			No hits			No hits
AEQBcontig00631	Hv_gU	GgTGTTTAGAGAGCACATTTTCTAGTGGTTGCTCAGCATATTTTAGTAATTGAAGTTAAGTATGCATGGAGCAGGGTGTTACCGAcACAGTGGATATCTTACTTGGtGGGTAGTGGTTGTTGGGTAACaGCACAATGTGCAAGTTATGGaTTGTTATTCAGCAAAaCCCTTTTAGAGCATGTAC	184	6	0.0326087	No hits			No hits			No hits			No hits			No hits			No hits			No hits			No_hits			No hits			No_hits			No hits			No hits
AEQBcontig00632	Hv_gU	ACCTGATGCAGCCTGCAAACAaCTCAGTTTGTCGAAaTATCTAACAAGCTTTGGTTTGAACTTAATAGAGGGTATCAAAGTTAGAAATTTGtAATTATTTtAAAGGtATTTcGCAATGCAA	121	22	0.181818	No hits			No hits			No hits			No hits			No hits			No hits			No hits			No_hits			No hits			No_hits			No hits			No hits
AEQBcontig00633	Hv_gU	tattggggatATACTTTTCTTTCATTTCGCTCACCATCTCGTTTCACCTTTCTACACGTCCACACTTGACCAAGCAGGTTAGCGCATTATAaTCAGTATCTCCAGCTTCATCCCAGTGTTACTAGAGGAgAAGACTTACGTTTGATtAAAGGTTAGCaCATTATAaTCAGTATCTCCAGCTTCATCCCAGTGTTACTAGAGGaGAAGACTTACGTTTGATTAAAGTCTTCTTGTATTATAATAG	244	39	0.159836	No hits			No hits			No hits			No hits			No hits			No hits			No hits			No_hits			No hits			No_hits			No hits			No hits
AEQBcontig00634	Hv_gU	CCTTCGAAGTGTACGAGGACTTGGCTGATTtCCcgAAGGTCATGATCAGAAGAAATGCGAGGTCGGCCAGGgCgTTGGACAGTTtCCACTGTGCCAGTGATATT	104	12	0.115385	No hits			No hits			No hits			No hits			No hits			No hits			No hits			No_hits			No hits			No_hits			No hits			No hits
AEQBcontig00635	Hv_gU	TAGCACTGTCTATACTTGCTTCGCTGGTGGTGATGGATTGCGCactATGCCTtGCAAATGCTGAaGAaCTcGCTGatAaaTGTTtAtATTTtGGATTAGGCTCTAGCTTTtAACCTAGTTACTTGAGATCAagaaaaGAAAaaaaGAATAAAAGAAACACAAGGAACTTATGACGCACTAGAGTTATTAGCAAAAaGTTGGAGTG	205	18	0.0878049	No hits			No hits			No hits			No hits			No hits			No hits			No hits			No_hits			No hits			No_hits			No hits			No hits
AEQBcontig00636	Hv_gU	AGAGGGAAACATCAAAATTTTGtGGTACTTGATTTTTTGAACGTGTGTCCCTCGTTCTTCTTGTTTTCAGTGAAAATACTTTTAAATtCTTATCGGTATCATCTATATTATGATAAATCGATTCCTCTGGCTTTTttGTGTtGTTCTTtCCCAACATCCTACAAATTAAG	170	9	0.0529412	No hits			No hits			No hits			No hits			No hits			No hits			No hits			No_hits			No hits			No_hits			No hits			No hits
AEQBcontig00637	Hv_gU	TTTTAGATAATCAAAATGTGTTGCTTTAAGATGTTGCCATACACTAGAAAATTGTATTTCTTGTGGAAAGGTAGTGAAAATTTAATGACTATAAAGACTGGATGAAGGCTTACAAAGAaTTCTAAAAAGTTTCGAGTTTGCTTATTCTCcAAAAAGAATCCACTTACATCGTTTGATAAATGGTCATCATAATGACCTTTTtCTGTAAAAATCTCTTTGTGATGTTTTtCATTATGTTGAAaCCTTGTTT	250	5	0.02	No hits			No hits			No hits			No hits			No hits			No hits			No hits			No_hits			No hits			No_hits			No hits			No hits
AEQBcontig00641	Hv_gU	TCACAGTTTTCACCGATCTTTTCAACAGCTCACACCTTTAGCTTATTTTCCTTTTCATACTACTGATACATCACTTTTTATTTTTCAAAATGAGATCTTTCCTGGTATTTTTCTCCCTCGTGGTAGCCATTAGTGCAAAAGATTTTGTTTACC	153	811	5.30065	No hits			No hits			No hits			No hits			No hits			No hits			No hits			No_hits			No hits			No_hits			No hits			No hits
AEQBcontig00642	Hv_gU	AATTCTATAAAAACCAAAATTGTACGCTTCCTCGAATTTTTGGTCATGGACCAGTTATTACCACCGAGGGCTCTTTTGAAGAATGTATTACCACAAAGGAGAAGAATGTTGAATTTCATAGCATTTTGGTTGCTCCTCACGCACAGAACATTGAGGCTAATGTTGCAATTTACCCTCTACCC	182	1065	5.85165	No hits			No hits			No hits			No hits			No hits			No hits			No hits			No_hits			No hits			No_hits			No hits			No hits
AEQBcontig00644	Hv_gU	GTATTGCCCGCAAAGGGCGAGATTGCCACTTCTTTTCGAGTCCTTCCTATTCGACATTGACATACAGAAATATTTTAGTCATGTTTCACAAACAATTTAACTTTTtTtATTACAAAGAACAGACTTTTTGTATCTACAACACCCAATTATAGTTATTGATTTCTAGTTGATTTTGGGCTCATAGCTAAATGCTATCAATTTCATTTATCAAATCCTGAATAAATCATGCACCTTTGAGATttAATTTACAAGAAGCCACCAAAAAAaaCTCTAGAATCTGTCAGCAGGTacATGCTTATTTTGTTtGGTtAGAGAAATCAGAGTGTTCCTTATCCGCTGGAATGGTGCTGAAATTCAACCTTCTGAGCTTTTGATCCTAACCaTATaCATTGCACCCTT…	418	739	1.76794	No hits			No hits			No hits			No hits			No hits			No hits			No hits			No_hits			No hits			No_hits			No hits			No hits
AEQBcontig00648	Hv_gU	AATTCTATAAAAACCAAAATTGTACGCTTCCTCGAATTTTTGGTCATGGACCAGTTATTACCACCGAGGGCTCTTTTGAAGAATGTATTACCACAAAGGAGAAGAATGTTGAATTTCATAGCATTTTGGTTGCTCCTCACGCACAGAACATTGAGGCTAATGTTGCAATTTACCCTCTACCCGG	184	255	1.38587	No hits			No hits			No hits			No hits			No hits			No hits			No hits			No_hits			No hits			No_hits			No hits			No hits
AEQBcontig00649	Hv_gU	ACAGTTTTCACCGATCTTTTCAACAGCTCACACCTTTAGCTTATTTTCCTTTTCATACTACTGATACATCACTTTTTATTTTtCAAAATGAGATCTTTCCTGGTATTTTTCTCCCTCGTGGTAGCCATTAGTGCAAAAGATTTTGTTTACC	151	488	3.23179	No hits			No hits			No hits			No hits			No hits			No hits			No hits			No_hits			No hits			No_hits			No hits			No hits
AEQBcontig00654	Hv_gU	acggAAAGTtCATTCCGAATTAATTAACCTTCCCTTTTTtGAAAAAAaCTAATTATTAACTTTGGTTATTTGTACAACGCATTTtAGTACtGACAAACtttgCCTACAAATAGTGTCTTTTtCTCCTGGTGAATTgTCCATCATC	145	112	0.772414	No hits			No hits			No hits			No hits			No hits			No hits			No hits			No_hits			No hits			No_hits			No hits			No hits
AEQBcontig00657	Hv_gU	GCTCTAGCCAGTCAAAGTCGGCCGACGTTGCCACCAGCAGTGGGGCTTGGCCCTCGATCGCGACTCAAGTTGGAACTGCTAATTACTCTGGCAGCTACGGTACCAGTAACTCCAACCTCCCTTCTCATACCTACACCAGTCCATCCTCACTTGAAACAGGTAAAAGTGTTAGCAATCCTACTGATCATATCGAAAATTCTTCTGCTTCTCGGGGATCCGTTTATTTTGCAGCGTTATCTTCAGTATTGGCAGTGGTTTCACTTTCACTTTTCCTTTGAGTCATTAAGGATTGAATTATTGCGCACGGTTGAGAATATAG	319	1410	4.42006	No hits			No hits			No hits			No hits			No hits			No hits			No hits			No_hits			No hits			No_hits			mg[0091] cell wall endo-beta-1,3-glucanase, Mycosphaerella grami...	48	3e-06	No hits
AEQBcontig00658	Hv_gU	TTGAACCAGTTGTGCCGTtCAACATAAAATCTTTACTTTGAGCTAATATTCCACCATTAGATGATGAAACAAGGTTAATCTGATAGCCCTGCCCGGCAGTCAAACCATCAACTTTATTGATTTGGTAAGAATGCAGGGAAGATT	144	2026	14.0694	No hits			jgi|Mellp1|55804|fgenesh1_kg.C_scaffold_14000019	47	2e-06	No hits			No hits			No hits			No hits			No hits			GW685228 Melampsora occidentalis	34	2e-06	No hits			No_hits			No hits			No hits
AEQBcontig00660	Hv_gU	GCTCTAGCCAGTCAAAGTCGGCCGACGTTGCCACCAGCAGTGGGGCTTGGCCCTCGATCGCGACTCAAGTTGGAACTGCTAATTACTCTGGCAGCTACGGTACCAGTAACTCCAACCTCCCTTCTCATACCTACACCAGTCCATCCTCACTTGAAACAGGTAAAAGTGTTAGCAATCCTACTGATCATATCGAAAATTCTTCTGCTTCTCGGGGATCCGTTTATTTTGCAGCGTTATCTTCAGTATTGGCAGTGGTTTCACTTTCACTTTTCCTTTGAGTCATTAAGGATTGAATTATTGCGCACGGTTGAGAATATAGAAAa	323	193	0.597523	No hits			No hits			No hits			No hits			No hits			No hits			No hits			No_hits			No hits			No_hits			mg[0091] cell wall endo-beta-1,3-glucanase, Mycosphaerella grami...	48	3e-06	No hits
AEQBcontig00661	Hv_gU	CTTCAGTAAGACCATTGCAACAAACGTtCAATCTTCCCTGCATTCTTACCAAATCAATAAAGTTGATGGTTTGACTGCCGGGCAGGGCTATCAGATTAACCTTGTTTCATCATCTAATGGTGGAATATTAGCTCAAAGTAAAGATTTTATGTTGAaCGGCACAACTGGTTCAA	173	112	0.647399	gi|145241964|ref|XP_001393628.1| hypothetical protein An09g03120 [Aspergillus niger] >gi|134078171|emb|CAK40251.1| unnamed protein product [Aspergillus niger]	128	6.27885e-06	jgi|Mellp1|55804|fgenesh1_kg.C_scaffold_14000019	53	6e-08	lcl|PGTT_11656 | PGTG_11656 | Puccinia graminis f. sp. tritici predicted protein (189 aa)	108	2.55927e-06	lcl|PTTG_09999T0 | PTTG_09999 | Puccinia triticina 1-1 BBBD Race 1 predicted protein (187 aa)	110	9.29806e-07	PST130_12473_2	46	3e-06	No hits			No hits			EH299596 Uromyces appendiculatus	55	7e-08	No hits			No_hits			No hits			No hits
AEQBcontig00663	Hv_gU	CCTTCAGGATACGTATTGGCATTATTATTAACAATTTTAATGTCAAAACTAGTGGAATCAGTATCCACTGATTTCCATTCGACAATAAAAGACTTTGAGCCATCAACGGTGTCTCCTTGCTTAGGAGAAATaATTTCAAGTGAAAGAACTGAGCTCAAGGTCAAAAAAATTCCGACAGTAGTAGCTGAGAATAGGTTAAAAAGCATTTTGAAGTTATTAAGTGTAAAATATAAAAGAATATGTAaCTAAGGTAAATATTAATAGCGTAACAATAAAGATTATATTCCGAAGTTAGTTTGCGAGAAGAATGTTCT	314	459	1.46178	gi|238485246|ref|XP_002373861.1| extracellular conserved serine-rich protein [Aspergillus flavus NRRL3357] >gi|220698740|gb|EED55079.1| extracellular conserved serine-rich protein [Aspergillus flavus NRRL3357]	135	9.93144e-07	jgi|Mellp1|103209|fgenesh2_pg.5_248	63	6e-11	No hits			lcl|PTTG_07840T0 | PTTG_07840 | Puccinia triticina 1-1 BBBD Race 1 hypothetical protein (214 aa)	105	3.45891e-06	No hits			No hits			No hits			jgi|Mellp1|103209|fgenesh2_pg.5_248 Melampsora larici-populina	63	4e-10	No hits			No_hits			GcCon[0061] extracellular conserved serine-rich protein, Glomere...	49	2e-06	No hits
AEQBcontig00664	Hv_gU	TTTTAATGTCAAAACTAGTGGAATCAGTATCCACTGATTTCCATTCGACAATAAAAGACTTTGAGCCATCAACGGTGTCTCCTTGCTTAGGAGAAATAaTTTCAAGTGAAAGAACTGAGCTCAAGGTCAAAAAAATTCCGACAGTAGTAGCTGAGAATAGGTTAAAAAGCATTTTGAAGTTATTAAGTGTAAAATATAAAAGAATATGTAaCTAAGGTAAATATTAATAGCGTAACAATAAAGATTATATTCCGAAGTTAGTTTGCGAGAAGAATGTTCT	280	1360	4.85714	No hits			No hits			No hits			No hits			No hits			No hits			No hits			No_hits			No hits			No_hits			No hits			No hits
AEQBcontig00674	Hv_gU	AGACTtGAGCAGCCACCTCAtCCCTTTtATCGATGTATCACCTAGCTTCtAGACACtCAAATTTTTTATCCACGGTAAAAaGATATTATCCAAAAACAAAGCCAAGTAACATTGACtGtCCAGTTATTTCCATGGGATTCTGAGCGGCATATTTTGTCCGACAGATGTCAGGAAGGCTGAAAAGTAATTTCCGGAAGGGTGGTGTGCCACTAGCAACATGACCAGAGAATAaCAAGGACACAGTGTTGCAAATTTCGAACTaGAATTCGTTGGAGGGGGTGGTAAGAACAGCAGGGgTAAATGATAGTTTTTtCACAGGATGAAATGAAaTGGTCAGAGTGGAATACAAAATTTCTAAAGGATTGGTTGTGAATTCAATTTCcTAGCGCAGCCcTTAGA…	487	7	0.0143737	No hits			No hits			No hits			No hits			No hits			No hits			No hits			No_hits			No hits			No_hits			No hits			No hits
AEQBcontig00675	Hv_gU	TACAGCTATTTGGgAAAaGCTTGCTGtGTTTTTgCCttCCACtCCCcGCCAAAAaCATGAgTTTAagCCGcTTTtGGCGGGggaTGaggggcaaaaaaaaGnGCAAGGTTTtCCcAAatAGCTGTATATACATAGATGATGATGAATCAGATTGACATGTGACTGTCAAGTCGGAGAAAGAGGTGTTAAAGTTTGGTtCTCAAATTGATTGGGTTtATTGAAGTCATGTAATTCATCTTTAATCAATATATTAGGGGGTATCAAAGTTTGAAGTTTGTAATTATTTAAAAGGTATTTGATGACACAAAAATAAAGCTACAGAGTCAACATTATTTCTCaGTAAAAAGGTGTTTTtGGGgcACAaTATGCCATATATGAAAGACTAATCATGGTTGATTt…	733	17	0.0231924	No hits			No hits			No hits			No hits			No hits			No hits			No hits			No_hits			No hits			No_hits			No hits			No hits
AEQBcontig00677	Hv_gU	gTGaaaTGGAATGATAATATTGATggttATAgTAGGtGTTtCTATCAAAGAAGTTCCAGAAGGTTTTGACCTACACAAttttCAGCTCATTGACAAAATtCTACGGACTCATAACCCATCTGGATTAACCACAAGATCACCTCTACCAAACAATTTGGAAATCACCACGGCAAAAGAcGAAGAGGTAGCTATAGaGACAACTAAATATCTCTCCATTTTAGGTGCTCTCAGCTATGTGGCAGTTGCAACTaGACCAGACCTGTCCTTCCcAGTCAATTTTTtGGCACGCTTCTCCTCCAAaCCGAATGCCACCCACTGGATAGCTCTCAaTCACCTtCTTAGATATGTTCAACACACCTCCACCCTTTGTCTTCACATCcACCCTGACCGTAACTCACC…	999	21	0.021021	gi|154273847|ref|XP_001537775.1| conserved hypothetical protein [Ajellomyces capsulatus NAm1] >gi|150415383|gb|EDN10736.1| conserved hypothetical protein [Ajellomyces capsulatus NAm1]	296	9.73893e-25	No hits			lcl|PGTT_05121 | PGTG_05121 | Puccinia graminis f. sp. tritici hypothetical protein similar to gag-pol polyprotein (1405 aa)	499	8.24412e-51	lcl|PTTG_07841T0 | PTTG_07841 | Puccinia triticina 1-1 BBBD Race 1 hypothetical protein (1600 aa)	533	6.09111e-55	PST130_8882_3	208	2e-55	No hits			No hits			PTTG_07841T0 Puccinia triticina	122	2e-62	sp|P04146|COPIA_DROME Copia protein OS=Drosophila melanogaster GN=GIP PE=1 SV=3	259	1.10726e-21	No_hits			mg[0007] retrotransposon polyprotein, Mycosphaerella graminicola	56	4e-20	No hits
AEQBcontig00678	Hv_gU	TGTTAAGTCACTAGgAacTAtGTACTTAGTTATGTGtagcAATGTATATAGTCTGTAGTCGCGgcGTCCCcTGTTCTCCGGTTCTTTCcGgAGTTCTACaGGCTGACACCgTGCTACAGGTAAGCAAtgcaaTAaGGTTCTTTCCagaGTTcTAcaGGCtGAcACCatgCTACAGGTT	178	9	0.0505618	No hits			No hits			No hits			No hits			No hits			No hits			No hits			No_hits			No hits			No_hits			No hits			No hits
AEQBcontig00680	Hv_gU	tATtCTTGACGGTTTGTCCAGCATTATTGAAGCTATATGTTCGTTGTTAAAGGTGTTCACAAGGTTCACACCATTGTCGTTTGCAATTGCAAAAaTTGACATGGAGAATGTTGGAG	116	5	0.0431034	No hits			No hits			No hits			No hits			No hits			No hits			No hits			No_hits			No hits			No_hits			No hits			No hits
AEQBcontig00681	Hv_gU	GTAGCAAAaTGTTTTCATATTATAATTCACAATTGTTACTATACAACCcTtCTATtAACACATTTtCCCCATTTCcAACCTTGCCCTAAAACTCCTAAACTAATCTAAGGTGATGAACTCGTCTGAAGCTGAGAAAAAGCAATCCCCTAATTGGAACCACCAAGATGTCACCagACGACCTACGCACAAGGTCGAGGGTGTTCctGGAAGTGAGATGg	218	10	0.0458716	No hits			No hits			No hits			No hits			No hits			No hits			No hits			No_hits			No hits			No_hits			No hits			No hits
AEQBcontig00683	Hv_gU	GGAAATGTTCgaGGAAGTGATTcAAAGATGACTCgAaGGAAGAGcTACTGCTTCgaGATATGTTtGAgAAgAaTTCTAATATAATTTAAAGGTAATATTaaaattCTTAAAATCTCACAAAGGGTTGGAAACTCAATAATCAAAaGATTTaGgATTTAGAAATGATTActGAgAAAaTAAGGAAAGATACAATAATAATGATTTAACCTAAagcTTtA	218	20	0.0917431	No hits			No hits			No hits			No hits			No hits			No hits			No hits			No_hits			No hits			No_hits			No hits			No hits
AEQBcontig00684	Hv_gU	GAAAATGTtcGAGGAAGTGATTCGAAGATGACTCgAAGGAAGAGCTACTGCTTcGAGATATGTTCaaGAAGAATTCTAATATAATTTAAAGGTAATgTTAAAATTCTTAAaaaTCTCACAAAGGGTTGGAAACTCAATAATCAAAGATTTAGGATTTAGAAATGATTACTGAGAAAATAAGGAAAGaTACAATAATAATGATTTAACCTAaGTTTtACCACTATTAACTATATATAtgTTTTATAATTTAATT	253	20	0.0790514	No hits			No hits			No hits			No hits			No hits			No hits			No hits			No_hits			No hits			No_hits			No hits			No hits
AEQBcontig00686	Hv_gU	AAAAACCAAAGTtGTtCtCaCCAAAAAtgATTTgCcTATTtAAAGTGTCGaGgaTCAGGCAGGGtAcTTCTTTTtGAaTAGgTATATCATTTTTttATtGGCAAAaCTTTtATTTTTtCGtCAAAAATTGCACAAGCTTTtGTGACTTGGCTGTaCTAATaCGTtAAAGGgTTTTGTTTTtGCAAATGGCACATTGAAGCgAGTCCATTCCAAGTAAA	218	3	0.0137615	No hits			No hits			No hits			No hits			No hits			No hits			No hits			No_hits			No hits			No_hits			No hits			No hits
AEQBcontig00687	Hv_gU	tcTGgcgCGAGCTcTAGTaGTAGCGCCcGTAGGAGGAGTGCGTtGAaCAGgTGCcATTttAAGAGTTtAGAGAAAAAACACAAAGgTCAaGGgTGTTCCtGgAAGTGAGACAG	113	4	0.0353982	No hits			No hits			No hits			No hits			No hits			No hits			No hits			No_hits			No hits			No_hits			No hits			No hits
AEQBcontig00688	Hv_gU	GCAAGTGTGTCACCGGAcGACCtATGCAGAAGGTtgAGGGTGTtCcTGGAaGTGGgATGAGgAGAGTAGTTtaGAAACTTCTTtGAAGCACAGAGGAAATGTtCGAGGAAGTGATTCGAAGATGACTtgAAGGAAgAGCTACtGCTTCAAGATATGTTTGATAAGAATTCtAATATAaTTTAAATGTAATaTTAAT	196	3	0.0153061	No hits			No hits			No hits			No hits			No hits			No hits			No hits			No_hits			No hits			No_hits			No hits			No hits
AEQBcontig00689	Hv_gU	ATTCTTAAGATCTCACAAAGGgTTGGAAACTCAATAATCAAAAATTTtAGGATTTaGAAATGATTACTGAGAAAATAAGGAAAGATACAATAATAATGATTTAACcTgAAGCTTTACCACTATTAACTATatATATGTTTTATAATTTAATT	152	8	0.0526316	No hits			No hits			No hits			No hits			No hits			No hits			No hits			No_hits			No hits			No_hits			No hits			No hits
AEQBcontig00690	Hv_gU	caGaGGAAATGTTTgAGGAaGTGATTTGAAGATGaCTCAAAGGAAGAGCTACTGCTTCGAGATATGTTtGAGGAGAaTTCTAATATAATTTtAAGgTAATaTTAaa	106	8	0.0754717	No hits			No hits			No hits			No hits			No hits			No hits			No hits			No_hits			No hits			No_hits			No hits			No hits
AEQBcontig00691	Hv_gU	tgatgAAACGTCTTTTCCTATTCAGGACTTATCGTCAGAAACACAATTGTCaGAAATCTTTACTGAAGATGTTGTCGCAATTACaTCTGATTTCTCTGAAAATATACCTTTAACTCCCTCTGATAATCATTCGTCAAATCACATACCTTCGACTGAATCTGAAGATCCCCCcATtGAAAAACCAAAATCCATTAATAGATTTTGGGATTATCAATTAACTCCCAACATTGCTTCTAACGATATTAGCTCTTCAATTGACTCATCCAACATTATTGAAGGTGGTCGGAAAaGAATACCAAGGAAGCTGAATTCAGCCTTTGAAATCAAAAA	330	8	0.0242424	No hits			No hits			No hits			No hits			No hits			No hits			No hits			No_hits			No hits			No_hits			No hits			No hits
AEQBcontig00693	Hv_gU	TTATTTTGAAGCAATTAATCGATGTGATGGTGATTTTtGGCTCGATGCCATTAGTCAAGAGTTGAAAATGATAGAAAATCAAAGTGTCTGGAATATTGTTGAACAACCAGAAAATGTTCCTACGATAGGGTCCATATGGGTTTTTAAGATTAAAAGAGATGCAGATGGTCACATTCAAAAATATAAAGCTCGACTTTGTGCACG	204	10	0.0490196	gi|147773444|emb|CAN62509.1| hypothetical protein [Vitis vinifera]	172	4.99849e-11	No hits			lcl|PGTT_05121 | PGTG_05121 | Puccinia graminis f. sp. tritici hypothetical protein similar to gag-pol polyprotein (1405 aa)	106	4.40644e-06	lcl|PTTG_07052T0 | PTTG_07052 | Puccinia triticina 1-1 BBBD Race 1 hypothetical protein (1060 aa)	147	4.82053e-11	PST130_6959_1	67	2e-12	No hits			No hits			PTTG_07052T0 Puccinia triticina	70	1e-12	No hits			No_hits			Um37407550 gag-pol polyprotein, Ustilago maydis	49	1e-06	No hits
AEQBcontig00694	Hv_gU	AGGCTGTTCACAAAAAGCTGGAATAAATTATTTtGAGACTTTTGCTCCAACTGGACGACTCACCACATTACGAGTTCTCATCAGTCTTGCAACACGAGAagA	102	9	0.0882353	No hits			No hits			No hits			No hits			No hits			No hits			No hits			PTTG_02410T0 Puccinia triticina	47	6e-06	No hits			No_hits			No hits			No hits
AEQBcontig00695	Hv_gU	TTGGGATTTcATTCAGATGGATGTCAAAGGTGCTTTtCTcTATGGAAAACCTGAcGAAGACGTTTATATGAAaaTTCCTCTAGGCATGAAAAGGCCTCCcAATCTTAAAAATCCAGTTTTATTGTTAAAGCGTTCACTTTATGGTTTAAAGCAGGCCTCTAGGTGTTGGTACACAGAGTTAATTAAtttcttCTATTCCcTTAATTTTtAtCCcTCaGCTGCGGATCCTTGTCTCTTCATACATGAAAGTACTACTCATCCTTGTTACGTCCATGTGCATGTTGATGACCTTtCCaTTTTTGgTAAGGATATTGATTGGTtCAAAGTtGCcATTCAATCAAAGTTTgATATGGAAGATCTTGGAGAtGCAAAaTTTATTTTGGGAaTGAGGGTTACGAG…	1276	45	0.0352665	gi|134118231|ref|XP_772216.1| hypothetical protein CNBM0490 [Cryptococcus neoformans var. neoformans B-3501A] >gi|50254825|gb|EAL17569.1| hypothetical protein CNBM0490 [Cryptococcus neoformans var. neoformans B-3501A]	755	8.45606e-78	jgi|Mellp1|117666|estExt_fgenesh2_pg.C_450041	50	5e-06	lcl|PGTT_03390 | PGTG_03390 | Puccinia graminis f. sp. tritici hypothetical protein similar to copia polyprotein (1262 aa)	549	1.80609e-56	lcl|PTTG_06245T0 | PTTG_06245 | Puccinia triticina 1-1 BBBD Race 1 hypothetical protein (1265 aa)	790	1.32166e-84	PST130_21096_1	355	1e-98	No hits			No hits			PTTG_06245T0 Puccinia triticina	129	2e-97	sp|P10978|POLX_TOBAC Retrovirus-related Pol polyprotein from transposon TNT 1-94 OS=Nicotiana tabacum PE=2 SV=1	684	8.10917e-71	No_hits			Ps38056377 retroelement pol polyprotein, Phytophthora sojae	100	2e-45	No hits
AEQBcontig00697	Hv_gU	AAGAGTAGTTATTGACTCAACCTCCATAGAGATCACATCACGTCTTATTTTTCTCACGTTTTTCTATGTTGTTCTTATTTTATGCTATTCATTCATCCCTGTCCTCATTGAGCGAGACACTAACTTAAATACTGGGTCTTGTCATTTCTTTTTGCCCGTCTTTTATCTCGCTCAATATTATTTCATTATTTTTATCTTTAGGTCaGGACTAGTTATTTGTAAACACTTATCTTGTTATTAATTTTCCATTTTATTCATGTACAT	264	68	0.257576	No hits			No hits			No hits			No hits			No hits			No hits			No hits			No_hits			No hits			No_hits			No hits			No hits
AEQBcontig00698	Hv_gU	AGGTAACAGCGGCAAAGACCACTTAATAGGGCAGATCGTTTATTGACGTCTGTTTTATTTTTATATCTAAAAGGTAACAGCGGCAAAGACCACTTAATAGGGCAGATCGTTTATTGACGTCTGTTTTATTTTtATATCTAAAAGATTCGAGTTGTTTT	158	68	0.43038	No hits			No hits			No hits			No hits			No hits			No hits			No hits			No_hits			No hits			No_hits			No hits			No hits
AEQBcontig00699	Hv_gU	AAACAAGCCCCCAAACAATGCCGTGTAGCCCCATAGAAAACCAAAGTTTCTCCATGTGTCGCTtCTGTGAAATTTATAGGCGGCAGATATATAGTCTTCACCAATAACCAAAGATTGTCCAGGGCGAGCACCTCTCATGGTACATACTTGATTTGGGCCcAAAGTtGCAGGgTAGTTtGGACCATTAGGAACAATGTAAGAGCCCACGCATTGAAAATTTACCCGCCCAAACTCGTTACCCATGAGGGCTCCGAAGGCATAGTGAACAGGATTGATCCAAAATATCCAAACCAACCATTTGCGCATGGCAGATTCaGGaaTCATGTAACCACTGTAAAGGGCCATTGaGATGACCAaTaTaCTGgCCAGGCGGCCAGCTGTGTgAAAGTTGAAAGAAAC…	2287	61	0.0266725	gi|58259227|ref|XP_567026.1| ABC transporter [Cryptococcus neoformans var. neoformans JEC21] >gi|134107367|ref|XP_777568.1| hypothetical protein CNBA6900 [Cryptococcus neoformans var. neoformans B-3501A] >gi|50260262|gb|EAL22921.1| hypothetical protein CNBA6900 [Cryptococcus neoformans var. neoformans B-3501A] >gi|57223163|gb|AAW41207.1| ABC transporter, putative [Cryptococcus neoformans var. neo…	780	0	jgi|Mellp1|50835|estExt_Genewise1Plus.C_780012	493	0	lcl|PGTT_14827 | PGTG_14827 | Puccinia graminis f. sp. tritici protein SNQ2 (1350 aa)	953	0	lcl|PTTG_00721T0 | PTTG_00721 | Puccinia triticina 1-1 BBBD Race 1 hypothetical protein (996 aa)	996	0	PST130_8069_4	339	1e-162	No hits			No hits			jgi|Mellp1|50835|estExt_Genewise1Plus.C_780012 Melampsora larici-populina	493	0	sp|P32568|SNQ2_YEAST Protein SNQ2 OS=Saccharomyces cerevisiae GN=SNQ2 PE=1 SV=2	624	1.29212e-130	PHI:202|BcatrB|CAB52402|TX:40559|Botrytis cinerea|Reduced virulence	227	1e-132	Pn66909430 ABC multidrug transporter, Phaeosphaeria nodorum	187	4e-47	gnl|CDD|35288 KOG0065, KOG0065, KOG0065, Pleiotropic drug resistance proteins (PDR1-15), ABC superfamily [Secondary metabolites biosynthesis, transport and catabolism].	663	6.385e-70
AEQBcontig00701	Hv_gU	AGGTTATGGGCCCAGTGTCCTTGTGAATGTCATCAAACGATATATTTACAATCCCATCTCCAGCTTCAACGAACGAATCTGATTACTCGTCAACAAGTTTTAATACTGCCCGTCCTTCATCACCATTGAAAATGGACTCAAATAATGATTCCTCTGGCGATACCCTCAGAAATATTCCTGTACTGAGTGTCGGAAATTTCCATGAATGGAGGATAAGAATGAGAGCCCTGCTCACTTATCAGGATCTCAAAAaCCTTGTATTTGGTCTTGAACAACCGCCGCCGGAAGACGCTGCCCAAAGTCTTAAGTTAGATTTTCAAAAGAGAGCCGACAAGGCAACAAACATTCTCATTtCAAAACTTGACGCCGCCAATATTGCTGCTTTTGTGACTGATGATG…	1682	183	0.108799	gi|225439566|ref|XP_002264845.1| PREDICTED: hypothetical protein [Vitis vinifera]	238	1.0852e-17	jgi|Mellp1|103734|fgenesh2_pg.7_42	45	6e-08	lcl|PGTT_02238 | PGTG_02238 | Puccinia graminis f. sp. tritici predicted protein (426 aa)	282	2.28856e-25	lcl|PTTG_06245T0 | PTTG_06245 | Puccinia triticina 1-1 BBBD Race 1 hypothetical protein (1265 aa)	261	8.46986e-44	PST130_28350_1	116	8e-47	No hits			No hits			PTTG_06245T0 Puccinia triticina	101	4e-42	sp|P04146|COPIA_DROME Copia protein OS=Drosophila melanogaster GN=GIP PE=1 SV=3	175	1.21429e-11	No_hits			No hits			No hits
AEQBcontig00702	Hv_gU	TTTtATTGGggCTCCACATCCACAATTTtAGATCATTCAAAAAAaCTCAATTTTCCCTCTTGATTTGAATTAGACAGCCTCAGTCCACTTATCTATAAACATTTCCTTATAATAATCAGACCTGATCTGTGTGCATCATGGCTGATCTGGAAAAACTTACATACGAGCAAGAAGTACAGGCTTTGAAGAAGATATGGCAGAGTCCACGTTACAAAGGTCTCGTGCGGCCCTATACTGCTGAACAAGTAGTAAGCAAGAGGGGAACTTTGCCTATAACCTATCCCTCTGCTACACAAGGCATTAAACTTTGGAATTTACTTAGCCAACACTTCAAAAATGGAACTCCTAGTCACACTTACGGAGCTCTTGATCCTGTGCAAGTAACTCAAATGGCAAAAT…	920	90	0.0978261	gi|169858104|ref|XP_001835698.1| isocitrate lyase [Coprinopsis cinerea okayama7#130] >gi|189027294|sp|A8NR45.1|ACEA_COPC7 RecName: Full=Isocitrate lyase; Short=ICL; Short=Isocitratase; Short=Isocitrase >gi|116503148|gb|EAU86043.1| isocitrate lyase [Coprinopsis cinerea okayama7#130]	1030	6.58513e-110	jgi|Mellp1|48703|estExt_Genewise1Plus.C_220161	548	1e-156	lcl|PGTT_03604 | PGTG_03604 | Puccinia graminis f. sp. tritici isocitrate lyase (537 aa)	1149	3.1427e-126	lcl|PTTG_00864T0 | PTTG_00864 | Puccinia triticina 1-1 BBBD Race 1 hypothetical protein (537 aa)	1151	1.19379e-126	PST130_8492_4	462	1e-131	No hits			No hits			PTTG_00864T0 Puccinia triticina	549	1e-156	sp|A8NR45|ACEA_COPC7 Isocitrate lyase OS=Coprinopsis cinerea (strain Okayama-7 / 130 / FGSC 9003) GN=ACU-7 PE=3 SV=1	1030	3.85226e-111	PHI:261|ICL1|AAM89498|TX:5022|Leptosphaeria maculans|Reduced virulence	371	1e-104	UmCon[0331] isocitrate lyase, Ustilago maydis	495	1e-140	gnl|CDD|36474 KOG1260, KOG1260, KOG1260, Isocitrate lyase [Energy production and conversion].	764	4.19935e-82
AEQBcontig00703	Hv_gU	GAGAtCTCTTCGTTGCAGTTTTTGTCGAGTACAACCATTCCATTGCATTTTAAGATCACATTCCCTATCATTACTCCACATATAAAATTTCAAATAACTACTTCTTACTTCTTTCTTAAATAGATAGCCAGCTCATTGGTGTAAACAAAGTATCTATCTGTTCATCTATATATACATACATACATTTGACTATAAGATGAAGTTTTTGTCATTGTGCTTCGTGGTGCTGGCAACTATCGGGGTCTCGTATGTATTTGCGGCTCCGCCTGCATCAGACCAAAATTTAAAATGCGGATATTATTCCTACAAACCTGAAAAAAAAaTATTTTCCTGCAATGATATGCCGAAGTTCGGGTGTAACCGATGTGACGATTTTGTTGTCGGTTACGATTGTGTCGC…	475	246	0.517895	No hits			No hits			No hits			No hits			No hits			No hits			No hits			No_hits			No hits			No_hits			No hits			No hits
AEQBcontig00705	Hv_gU	ATCTTAGGAACCACTAACCCTCATGTTGGCCACCTTGTTAATGTCATGGTCAAAGCAGAAAAAGAAGGAAAAAATGGAGACATTTTACAAAAAATTGAAGATGAATGGACACTCAAAGCCAATCTAGTTCTTTATTCTGATGCAGTTACTGCTGAACTGAAGCGCAAAGGAACTTCTTCTTCTCAAATCGCTGAATGGATAAAACGATCCAAGGGGCTCAGCCACGAATCCGCTAGGAAATTGGCCAAATCTGAATTTGGAACTGAAATTTTTTGGGATTGGGACCTACCAAGAACTAGGGAAGGGTTTTATCGCTATCAGGGAGGCACAGACTGCGCCATTAATCGAGCCGTTGCTTTTGCACCTTATTCTGACCTACTATGGATGGAGACCAAGAGC…	1273	112	0.0879811	gi|300108161|gb|EFI99563.1| isocitrate lyase [Schizophyllum commune H4-8]	1006	6.61497e-107	jgi|Mellp1|48703|estExt_Genewise1Plus.C_220161	579	1e-165	lcl|PGTT_03604 | PGTG_03604 | Puccinia graminis f. sp. tritici isocitrate lyase (537 aa)	1245	3.54484e-137	lcl|PTTG_00864T0 | PTTG_00864 | Puccinia triticina 1-1 BBBD Race 1 hypothetical protein (537 aa)	1224	6.23198e-135	PST130_8492_4	349	1e-96	No hits			No hits			jgi|Mellp1|48703|estExt_Genewise1Plus.C_220161 Melampsora larici-populina	579	1e-165	sp|A8NR45|ACEA_COPC7 Isocitrate lyase OS=Coprinopsis cinerea (strain Okayama-7 / 130 / FGSC 9003) GN=ACU-7 PE=3 SV=1	972	3.25119e-104	PHI:305|ICL1|AAN28719|TX:318829|Magnaporthe oryzae|Reduced virulence	310	4e-86	MagCon[0084] isocitrate lyase, Magnaporthe grisea	158	4e-92	gnl|CDD|36474 KOG1260, KOG1260, KOG1260, Isocitrate lyase [Energy production and conversion].	543	2.6718e-56
AEQBcontig00706	Hv_gU	AAAGCTATTTGCACAAACAATGAAGGAAATCATTCGTGTGCTAAATTTCATGGAACAGCCTCATGCTATGGGTGTCACTCTCTGAAATGAACAATTTTTCCAATTTCATGGTTTATTTTCTAAAGTTGACGTTTTTTCTCCTTTGGTATGTATTTAAATAATTGGGGGTATTAGTTATATATCGAAGGGGTATAATTATACACGAAATGGATCACCTTATAAGTGTTTGTTGAGTGATTTTTTATTGGTGAAATTTACCTGAATACTGCTATATGCTTTGTAAAAGCGCAATAGTAGCGGTGAGATTGTAAGCCAGGCTGTACGAGGAGCCCAGTAATTGTTATATAAATTCATCAGACCTGTGAGTGGATATAAAATTAATAATGTATATAAACTAAA…	494	142	0.287449	No hits			No hits			No hits			No hits			No hits			No hits			No hits			No_hits			No hits			No_hits			No hits			No hits
AEQBcontig00707	Hv_gU	GGTTGTAaTGAaGCAGAATAAATTTTGAGTTTATAGCGTAAGAAGAAATGGGTGACAAGGATTtGCTTCCGGGTGCTGGACATACATGCTTTTAGTGCACCACCAGCCTAAGTTAGGTGCAACACGTTACAAAGTTAATAATGTGAGTATTAACAATAGCAGAATAAAGTTGGAGAAAAGACGCGTTTGCCAACAATAGATCAAGACCACTGGGGAAAGTAAAGAACATAAGTTCCTCTAcTTACCCAGAAGGCCtGTGCACCATAATTAAAAGTCAGTGCAGtAGTCGTGTAACAAAATATTgTATTTAATAATTTAtACTTTATAAAAATAATTTTGTATTATTCCGTCGTGAATCTCCACCTTCAATACcAAGATTGAAAACTAAATATTCCAAAT…	649	161	0.248074	No hits			No hits			No hits			No hits			No hits			No hits			No hits			No_hits			No hits			No_hits			No hits			No hits
AEQBcontig00711	Hv_gU	AGTGAAACTTGACAAAAGAAACTTTATTTCGACAGTGCAGCCTTGAGACGACTCTCAGCTACTGACCAGTTCACAACGTCCCAGAACAATTGAACATATGTGGCCTTGAGGTTCTTCCGGTCAAGATAGTAAGCATGTTCCCACATATCAAGCCCAATGATTGGAAAaTATCGTCCATCAAGGATATCTTGATTAGCAGTAGTGACAATCACAAGGCTTTTGGAGGATATTTCTACAGCCAGCCATGTCCATCCTGAACCCATTAAGCTAGTGGCATAGGTGGTAAAATCAGTTTGGAATTtGGCGAGCGAAGACCATTTCTTTTCAATCATCTTTTtCAGTAAACCATCTTTAAAAaaCAATTTGCCGCCACCTTGAGCTGTAGgTT	388	67	0.17268	gi|18033107|gb|AAL56985.1|AF327338_1 superoxide dismutase [Blumeria graminis]	250	4.4803e-20	jgi|Mellp1|72134|estExt_fgenesh1_kg.C_240017	124	3e-29	lcl|PGTT_04728 | PGTG_04728 | Puccinia graminis f. sp. tritici superoxide dismutase, mitochondrial precursor (202 aa)	225	9.49682e-20	lcl|PTTG_09275T0 | PTTG_09275 | Puccinia triticina 1-1 BBBD Race 1 hypothetical protein (240 aa)	223	1.07375e-19	PST130_28384_5	102	3e-23	No hits			No hits			jgi|Mellp1|72134|estExt_fgenesh1_kg.C_240017 Melampsora larici-populina	124	2e-28	sp|Q9F326|SODM_STACA Superoxide dismutase [Mn/Fe] OS=Staphylococcus carnosus GN=sodA PE=3 SV=1	235	1.16609e-19	PHI:420|SOD2|AAS19620|TX:292817|Cryptococcus gattii|Loss of pathogenicity	94	2e-21	Lm99039291 Mn superoxide dismutase, Leptosphaeria maculans	117	7e-27	gnl|CDD|36094 KOG0876, KOG0876, KOG0876, Manganese superoxide dismutase [Inorganic ion transport and metabolism].	305	1.93138e-29
AEQBcontig00713	Hv_gU	AACTTCAGTTGGACCCGAATTTCACAATCTTTTAGATaaaaTCTAATATCTGCATCATCTACCTCTTTCCTTTCTACGTTGTTTGtCTTTTTTTTAATTtGTTTTGCCGTTTGTATTACCTCCATAACGGTGCAATATTAGTGAAGATGATTGCCACCATCATTTCAACCGCTTGCAGAGCGAACACTTTCATTCTCTTGATCGCTGCCATTGCTCAGCTCAATGGTCTCAGCTACAGCATGCCAACACCCGTTATGGTTGGCACCGCAGAAATGCAGGCCCAGATGAATGTTTCACTATCAGTTAATAGCCCCACTAAAAAGTTCAAGCCCGTTCCCTTGCCTTACGCAATGGATGCCCTCCAACCGTCTATAATGGCCGTCACTATGAGGGTACACT…	949	2218	2.3372	gi|18033107|gb|AAL56985.1|AF327338_1 superoxide dismutase [Blumeria graminis]	413	2.43409e-38	jgi|Mellp1|72134|estExt_fgenesh1_kg.C_240017	213	2e-55	lcl|PGTT_04728 | PGTG_04728 | Puccinia graminis f. sp. tritici superoxide dismutase, mitochondrial precursor (202 aa)	385	1.26687e-37	lcl|PTTG_09275T0 | PTTG_09275 | Puccinia triticina 1-1 BBBD Race 1 hypothetical protein (240 aa)	381	2.38813e-37	PST130_28384_5	169	1e-42	No hits			No hits			jgi|Mellp1|72134|estExt_fgenesh1_kg.C_240017 Melampsora larici-populina	213	1e-54	sp|Q9Y783|SODM_NEUCR Superoxide dismutase [Mn], mitochondrial OS=Neurospora crassa GN=sod-2 PE=3 SV=1	379	1.24074e-35	PHI:420|SOD2|AAS19620|TX:292817|Cryptococcus gattii|Loss of pathogenicity	163	8e-42	BfCon[1333] manganese superoxide dismutase, Botryotinia fuckeliana	191	1e-48	gnl|CDD|36094 KOG0876, KOG0876, KOG0876, Manganese superoxide dismutase [Inorganic ion transport and metabolism].	453	5.6489e-46
AEQBcontig00717	Hv_gU	GGaTGTgTCTTGCAGGCCCGCACATTTACCCTTTGTGGGGTGTGGGGgCTTGAAGATCTTAGAACTTCCTTTATATAAATACCTTGGTTATTTTCGTCCTCATATTTgTCTTCTACTC	118	193	1.63559	No hits			No hits			No hits			No hits			No hits			No hits			No hits			No_hits			No hits			No_hits			No hits			No hits
AEQBcontig00725	Hv_gU	ATTCTATTACACTCTTTTATCGCTCGTGTTGGCCTTCTCCTTAATTTCAAACACGAAGGCTGATACCGTAGTTTCATTGCTTCCTAAATTCAAAACTTGTGCCCAAGAAGCATTTTTCAGAGCCTATGTTGATGCGGGAGCAAATTGTGGTATTGATTTGAAGTGTCTTTGTCAAAGCCAGGCTTTCATTTGCGCAAGTGCGAACCGAATCACCTCCAAATGTTCATCATTTTTTGACCAACTTGGGGCATTGAGTACCTGTACTCAAGGATGTCGATCTGTTGGTGTTTCTAGCATCAATGTAAATTCGTGCTATTGATCAAATCATGTGATATTCTCATTGAGTCTGCACTATCATCTGCTCTTTCTTAGTTGAAAGTACGACATGTATCTTCTCAC…	604	1835	3.03808	No hits			No hits			No hits			No hits			No hits			No hits			No hits			No_hits			No hits			No_hits			No hits			No hits
AEQBcontig00731	Hv_gU	TTCTATTACACTCTTTTATCGCTCGTGTTGGCCTTCTCCTTAATTTCAAACACGAAGGCTGATACCGTAGTTTCATTGCTTCCTAAATTCAAAACTTGTGCCCAAGAAGCATTTTTCAGAGCCTATGTTGATGCGGGAGCAAATTGTGGTATTGATTTGAAGTGTCTTTGTCAAAGCCAGGCTTTCATTTGCGCAAGTGCGAACCGAATCACCTCCAAATGTTCATCATTTTTTGACCAACTTGGGGCATTGAGTACCTGTACTCAAGGATGTCGATCTGTTGGTGTTtctgcatcaat	299	195	0.652174	No hits			No hits			No hits			No hits			No hits			No hits			No hits			No_hits			No hits			No_hits			No hits			No hits
AEQBcontig00737	Hv_gU	ACTCGCAaGAATGAAAtGGCtAtGAAAATTGGAGTCCTCAAAGAAACCTAAGCTAATCGAACATTTCCACGTAATCTGTCTTTCTtAAGTTAAaTTTtAATGGTTATTGTGAAAGTCAATATGTAATtGCGTTAGCTTAAAACTAGGCTGAATAAGCCATTTGCGCTTGAAATCTTTGtATTGCTAGTTGGAATAGATGAAACGCTACAGTCGtcATTTGGCGTATTTTTtATTtATTTtATTtCaTACAATCTCAACCAACGAGGGGCATGAaGGAACGGAaCACaGGGGTAACAAGCTAGGGCTA	307	8	0.0260586	No hits			No hits			No hits			No hits			No hits			No hits			No hits			No_hits			No hits			No_hits			No hits			No hits
AEQBcontig00738	Hv_gU	TGTACAGTGGCCGGACAATAATTTCCACCTGTTTTTTTTCCtCATAAATCCCTTAATATtCACTCTACAGACATGAGCTTGTACATTTCTAACTCATACGACCATGTAGAATAGGACTGTCACAAAATAAACTCAGCCGGACACCAaTTCGTAgAAAGATTACATTTTTtgAAAAAACATCATTCTTGAAATCGa	195	26	0.133333	No hits			No hits			No hits			No hits			No hits			No hits			No hits			No_hits			No hits			No_hits			No hits			No hits
AEQBcontig00739	Hv_gU	cAAcGaGCAAGctGACAagTcTaTCcTTTtCcTtAatgAaaGggTtGgggttGgtatgagcaTtgagcaaaaagattGgtgAaaagtGgacAaaaTtgAgCcAAAAAAGCATCA	114	10	0.0877193	No hits			No hits			No hits			No hits			No hits			No hits			No hits			No_hits			No hits			No_hits			No hits			No hits
AEQBcontig00741	Hv_gU	tAtGGTCGGAAAaTCCATCCCAAGCCTACTTAAAgACATTTAACATAGCAGGAaCTGTCATtGGGTGaTAAAATtACAAAACTaTATTTTtgAGGtGTTTtCATGtGTTtGCAaCAAGgCTtGAaTAAtGTGATTGGATTGTTCCAGGAGcACAGATTGTGTATTAGTTGGAaTAGG	177	7	0.039548	No hits			No hits			No hits			No hits			No hits			No hits			No hits			No_hits			No hits			No_hits			No hits			No hits
AEQBcontig00743	Hv_gU	TGTCGTAGTTTGAGTGAAAAGCGGtAAAAaaGGTAAaTATTGGATAAGAGATTAATGAGTCAGTTTGGcaGGaaacGaGAAAgAAaGgACAAATTaccAAAaTGTaGAAaGGTAAaTccTAAAaTTaGTATGATCTTgAGGcATGAGTaGCAATGGTGGTGGTGTtAGGAgAAAAAgAAAGGCCGaTAACCT	192	13	0.0677083	No hits			No hits			No hits			No hits			No hits			No hits			No hits			No_hits			No hits			No_hits			No hits			No hits
AEQBcontig00744	Hv_gU	CCAAGATGTAGCTTTACTgTTTGCTTCCCTGGCAACTTGCACCTTTGAAAGCAAAGATGCAATCAAGTTTCCGAAATATGGTCGGAAAATCCATTCCAAGCCTATTTAAAGGCATTAAACATAGCAGGAACTGTCATTGGGTGATAAAATTACAAAACTATATTTTTGAGGTGTTTTCATGTGTTTGCAACAAGGCTTGAATAATGTGATTGGATTGTgCCAGGAGCACAGATTGTGTTTTAATTGGAATAGTATGTAGATGGTTTAACTATTGCGATCTTCCTTTCATGGATGAGATGTCGTTTGCGAGCTGAGGaCCcAAAATGTGAAAGGTAAaTCATAAAATTAGTATGATCTTGAGGCGTGAGTAGCGA	374	26	0.0695187	No hits			No hits			No hits			No hits			No hits			No hits			No hits			No_hits			No hits			No_hits			No hits			No hits
AEQBcontig00747	Hv_gU	TATGGTCGgAAAATCCATTCCAAGCCTATTtAAAGGCaTTAAACATAGCAGGAACTGTCATTGGGTGAAAAAaTTaTTAAACCAtATTTTTtGAAGtGTTTTCATGTGTTTGCAACAAGGCTTgAaT	127	7	0.0551181	No hits			No hits			No hits			No hits			No hits			No hits			No hits			No_hits			No hits			No_hits			No hits			No hits
AEQBcontig00749	Hv_gU	AaGTacAACAAGAAAaTTCTCACAAaTGAttggggTGGAGGtAAaGgAAtgTATGGggTTtAgAaGTTGgAAaCcAGAGAgATgATAACGACAgATgAACAAAAAAGGgAACATGAAAAAAGTCACGACTAGGGTCATGTACAGCACCCGGACAAAAATTACCGCCTTTTTTTTtCCTCATTAATCCCTTAATATTCACTCTACATACATGAGCTTGTACATTTCTAACTCATACGACCAtGCAGAATAGGAgTGTAACAAAaTAAATTCAGCCGGACgCCaTTTCGTAGAAAGATTACATTTTTtGtAAAAaCATCATTCTtGAAATTGATAACGAGCGAGCTGACAAGTCTGTGCTTTtccaaGATGTAGCTTCACTGTTTACTTCCCTGGCAACTT…	614	15	0.02443	No hits			No hits			No hits			No hits			No hits			No hits			No hits			No_hits			No hits			No_hits			No hits			No hits
AEQBcontig00750	Hv_gU	GcACTTGAGAGGtGATAGCAatCATATACATAtATtCCCAATCAATAAATAAAAAGAaCTGGCGTGGAAACATTTAAAAaGCTACAGAAGTTTTCAGAATcTTtACACTGTATAAGGATTAAAACTTGACGGCTCAGGAACTTATAAGAGATCTTAGTTTTCCAGCCaTTCCTATtCAGCTCCATAGATAGTCTTCTCATCACGGTTGAAATACCGTTCAAAAAAaTAACCTGTTATCACTTTTATTACATTGGGAGTATTCAACTATTGTTTCTCATTCAACGATGAACTCTCAATCATTAGGATATTTCCTTGTATTCTTTTGCTCTTTGCTTTCCACCATCCTTGCGCAAAATTCTGAGCAAATTTGTACTGATTTTTATCAGGCAACAAGCACAG…	661	59	0.0892587	No hits			No hits			No hits			No hits			No hits			No hits			No hits			No_hits			No hits			No_hits			No hits			No hits
AEQBcontig00752	Hv_gU	GATTGTGCTACGCAAGGCGGCGGTCACTATAATTGCTATCAGATGGAAGAACGATTTGGTAAGTATTAGATCGTGCTCCACACAAGTCACATATGCTTTTATATCTTAAAGTTGAAACCTATCGTATTAATAGGATGTGGTAGCTGCACCTCGAAAGCTACCTCAAACCTGTCTACATATAATTTGATTttTTTTttGATTGTGTCACAGTtGAAGAGCGGGCTGTAGTAGTTTTATCACTTATGAAATAAATACAGCTAATTGGGAAAAGcTtGCTGCGTTTTTGCCTTTCACTCCCCGCCAAAAACATGAGTTTAAGCCAC	323	50	0.154799	No hits			No hits			No hits			No hits			No hits			No hits			No hits			No_hits			No hits			No_hits			No hits			No hits
AEQBcontig00753	Hv_gU	TTTTGGCaGGGgATGAGGGGTAAAAAAaGAGCTAGGTTTTCCCAAATAGCTGTAAATAAAAaGAGTcaTTGAGAATAGTGAATAAGTAAAGGTTCGCTGTAAGATTACAGCGCATATCACcACAAAaTATGGGAGGCGGAC	141	22	0.156028	No hits			No hits			No hits			No hits			No hits			No hits			No hits			No_hits			No hits			No_hits			No hits			No hits
AEQBcontig00754	Hv_gU	TTGCTAGCAAGTCCACAACCTTGAACCCAAATTCATATCTAGTTGAGCACTGTCACTGGACGACCTACGCACAAGGTCGAGGGTGTTCCTGGAAGTGAGATGGATGGAGGAGTTTAGAAACATCTTCGATGCACAGAGGAAATGTTCAAGGAAGTGATTCGAAGATGACTCAAAGGAAGAGCTACTGCTTCAAGATATGTTCGAGGATAATTCTAATATAATTTAAAGGTAATATTAAAATTCTTAAGAAtcTCACAAAGGGTTGGAAACTCAATAATCAAAGATTTTAGGATTTAGAAATGATTACTGAGAAAATAAGGAAAGATACAATAATAATCATTTAACCTAaGCTTTACCACTATTAACTATAAATAcGTTttATAATTTAATTCTAAAGAA…	894	52	0.0581655	No hits			No hits			No hits			No hits			No hits			No hits			No hits			No_hits			No hits			No_hits			No hits			No hits
AEQBcontig00755	Hv_gU	gTTGaaaGCACGGCGACACGAGGTCCTTGCCAGAAATGCGAGTTTTGCTGCTGGAGACAAGTGGTGTGTGATGCCTTGTATAAAAATGCGGAAATTGAGCATCGATTTACGAAAACCAAATATTGGGTAATACCAAAAACCAAAGAGGTAGTCGAGGATATTTGGGACGTATCAATTGGGGATGATCAGTCGGTGGGAGAGAATGAGGAGGAAATTGAAGATAACATAGC	230	6	0.026087	No hits			No hits			No hits			No hits			No hits			No hits			No hits			No_hits			No hits			No_hits			No hits			No hits
AEQBcontig00756	Hv_gU	AaCAGTCGCCTTGCTGTAAGCAGAATCCGGAGGAGATATGTGGATTTAGCTGAAAACCCCGTCcTtCcAatatAAaTAaCAAAaTGGgAaTtCTAAATCACTAAGCTAACcAGTCTACTTGgATCTGATTGATAAAAATAATGAAACTCTAAtATAaTtAACGCTTATTGAGATTTAAAgAAaGTGGCTGTTGAg	195	19	0.0974359	No hits			No hits			No hits			No hits			No hits			No hits			No hits			No_hits			No hits			No_hits			No hits			No hits
AEQBcontig00757	Hv_gU	AAAAGAAaTACTGATAAcAACAATTAAGGTGtACcAGTGAAAGATCTGAAAAGATTGACTTTTAtGTTTTTATAATAATTTgAaTTTTtAtgAGACAGCAATAATCAAGTCCCAGtGATGAAGACcTTTCTAAAGATACCCTgaTaTGAAGTGtgaTTtAAaTTGTTGagTAGTATTTCTAAAATGTtaTaTATAAaaTAtAAAGTTATAAGGGTATTACAATTTATTTAATTTGTTGAGTAatAAAAAAaTGAGACCgTGGTGGTCAAaGATTAAGCTGTATGATGTGtCCCCC	295	9	0.0305085	No hits			No hits			No hits			No hits			No hits			No hits			No hits			No_hits			No hits			No_hits			No hits			No hits
AEQBcontig00758	Hv_gU	AAAGAAATAcTGATAAcAACAAtAAGGTGTACCAGTGAAAGATCTGAAAAGATTGACTTTTAtGTTTTTATAATAATTTGAATTTTTATGAGACAGCAATAATCAAGTCCCAGTGATGAAGACCTTTCTAAAGATACCCTATATGAAGTGTGATTTAAATTGTTGAATTTTATTTCTAAAATGTTATGTAAAAATAATAAATGTTATAAGGGTATTATAACTTATTTAATTTGTTGAGTAaTAAAAAaTGAGACTGTGgTGGTTAAAGATTAAGCTGTATGTTGcGTCCCCCCc	294	19	0.0646259	No hits			No hits			No hits			No hits			No hits			No hits			No hits			No_hits			No hits			No_hits			No hits			No hits
AEQBcontig00761	Hv_gU	cTCATTGTTTGTaTCcACATTCTGGACcAacTGTGTtGACAACTCAATAtcACGAGGAACCTCTCCACGGCCtaTCACCCTGAAACCGATGGTCAAaCAGAAaGAGTTAaCCAAaTCCTtGAaCAATATCTTTGAATGTATGTCAGTTACCAACAAGACGATTGGACCACATGGTTACCATTGGCCgAATTTGCTTATAATAACTCGACTCATtCTTTGACACAACAATCTCCCTTCCAAACCATTTATGGACGACATCCTCGATTCAACTCAATCCATGTAGGAACTAaTCATCCTGTGGAACATTATCTTCAAACTATATCACGACTTCAAGAAGAACTTAAAaCAAATTTGGAATCAGCAATTCGAAGATACAAGGAACAGGCCGAcAAaCATCGA…	488	9	0.0184426	gi|238577400|ref|XP_002388377.1| hypothetical protein MPER_12608 [Moniliophthora perniciosa FA553] >gi|215449608|gb|EEB89307.1| hypothetical protein MPER_12608 [Moniliophthora perniciosa FA553]	344	5.71193e-31	No hits			No hits			lcl|PTTG_11013T0 | PTTG_11013 | Puccinia triticina 1-1 BBBD Race 1 hypothetical protein (322 aa)	325	2.64814e-31	PST130_13420_1	141	8e-35	No hits			No hits			FE660628 Uromyces appendiculatus	244	3e-65	sp|Q9UR07|RTF23_SCHPO Retrotransposable element Tf2 155 kDa protein type 3 OS=Schizosaccharomyces pombe GN=Tf2-11 PE=4 SV=1	177	9.30983e-13	PHI:871|MGG_12656|EDK01997|TX:318829|Magnaporthe oryzae|Reduced virulence	131	1e-32	MagCon[0325] pol polyprotein, Magnaporthe grisea	114	5e-35	No hits
AEQBcontig00762	Hv_gU	ctttccctcccttcttActttaattactttataatttatTATGTTGAAttgtcctacccccaactccccacgcctccacaccctaaagcggacagtggaaTCATTAcccggcagtATTcccAAGCCTGCACGGCCTGCGAAACAATGGAaTACTTCTGC	159	2	0.0125786	No hits			No hits			No hits			No hits			No hits			No hits			No hits			No_hits			No hits			No_hits			No hits			No hits
AEQBcontig00763	Hv_gU	tATTGggATACAATGTTTTCTTTAGTTTTATAATAAATTTATCTGGGTGCTCTATTAGTTCCTCTTTGTAATGATTATTGTAACTCTCTTGCTTAGTCTCTCGTAGCCATTCAGTGAAACCTTCAGGAATCTTAATGAATACAGCCTCCTCTTCCTCAAGTTTTGTGTTTAGATATGCTGTGACAAAGTCTGCTTGTCGCGGTTTTTGG	209	19	0.0909091	No hits			No hits			No hits			lcl|PTTG_02410T0 | PTTG_02410 | Puccinia triticina 1-1 BBBD Race 1 hypothetical protein (1311 aa)	249	7.13027e-23	PST130_28338_1	102	3e-23	No hits			No hits			PTTG_02410T0 Puccinia triticina	116	3e-26	No hits			No_hits			No hits			No hits
AEQBcontig00766	Hv_gU	CCCATATCTCTCCGGCACTTTTCTTTCTCTTGTCGACTTTCTGATCTCCGGTTTaGTTGgTTCTTGTaTTTCTTCTTCAATtGCCTCGATTGTATTCATGGGTGTAAGTGGTGAATGCTATAATACACTTCTCGTCCGAACTCTATAATGTTATCAGTTCTCGGATTCTCCCCCATTAAACTTTTAAGTGGCTCATTTTTACTAGTTCTATTGTACAAAAATGCAGCCATAGTTATAGTTTCTGCCCATAAAAATTTTGGTAGTTGGTACTCTAGTATCATTGTTCTAGCCTTCTCCACTATTGTTCGATTCATTCTTTCGGCGGTTCCGTTgTtCTGTGGGGTGTtCGGGgTTGTGATTAGTGCACTGATTATACCTTTTATTTCACATTCGGCTTGA…	940	33	0.0351064	gi|156540109|ref|XP_001599725.1| PREDICTED: hypothetical protein [Nasonia vitripennis]	280	6.32682e-23	No hits			lcl|PGTT_03390 | PGTG_03390 | Puccinia graminis f. sp. tritici hypothetical protein similar to copia polyprotein (1262 aa)	213	1.09972e-17	lcl|PTTG_02722T0 | PTTG_02722 | Puccinia triticina 1-1 BBBD Race 1 hypothetical protein (1114 aa)	717	2.59486e-76	PST130_28338_1	280	3e-76	No hits			No hits			PTTG_02722T0 Puccinia triticina	195	3e-93	sp|P10978|POLX_TOBAC Retrovirus-related Pol polyprotein from transposon TNT 1-94 OS=Nicotiana tabacum PE=2 SV=1	248	1.89396e-20	No_hits			mg[0007] retrotransposon polyprotein, Mycosphaerella graminicola	52	4e-14	No hits
AEQBcontig00767	Hv_gU	gACATAGGTTAGCTTCCATAGCTCCAAAATaTGTGAATATCGGAAGCTCTTGGTCACCAACCAATATTtCAACGTCACTGTCTtcGCCGTCATCGTTCTTTCCATACAAGAACTCTTCCTCTTCTTTATCACCGAAGATCTCCAACTCCCAGTCAATGATCTTTCTTTTATTCGGGGGCTGACTACCTCTCTCTTCGCTGCTTTGAATCCTCTTTCCTAGGAATGCAACTGCGGTCCCCTCCTTTTCTTCACTTGTTTCGGCAACTGAaGCATTCTTAGgaGGAGCATACTTGTATTTTGTCCAAGCTTTTCTGCACTCTTTAGCTGCATGACCCATAATGCCGCAATTATAACATTTGATGTTTCtCTTTTGGTtCGGGgCTGCTACCATGGCGACAT…	414	15	0.0362319	No hits			No hits			lcl|PGTT_17266 | PGTG_17266 | Puccinia graminis f. sp. tritici predicted protein (240 aa)	155	1.43082e-11	lcl|PTTG_02722T0 | PTTG_02722 | Puccinia triticina 1-1 BBBD Race 1 hypothetical protein (1114 aa)	221	2.1433e-19	PST130_28338_1	81	9e-17	No hits			No hits			PTTG_02722T0 Puccinia triticina	81	2e-16	No hits			No_hits			No hits			No hits
AEQBcontig00768	Hv_gU	GGgCAAATTGTTTGCTGTCCTTCTCAAGGCGTTTCAAAACTTCCTCTAAACCGAGTACTTCGTCCCCTTGGATCAAGATACGGATGAACGACTCGTACTCCCTTGGCAACTTGTGCAAAACTTGGAGCGAAAGAACTTCGTCATCTACTTTTAGTCC	157	14	0.089172	No hits			No hits			lcl|PGTT_05870 | PGTG_05870 | Puccinia graminis f. sp. tritici predicted protein (323 aa)	143	2.26997e-10	lcl|PTTG_02722T0 | PTTG_02722 | Puccinia triticina 1-1 BBBD Race 1 hypothetical protein (1114 aa)	132	2.64958e-09	PST130_23423_1	54	8e-09	No hits			No hits			PGTT_05870 Puccinia graminis f. sp. Tritici	68	2e-12	No hits			No_hits			No hits			No hits
AEQBcontig00770	Hv_gU	TGTATTCAATGGTTAATAATTCATTGAATGCTAATCTTCTTCCCTGAGCGTCTCCGCCAGCATACTTGTCTTTGAGGAGCTCCCAGGCCTTCAATCCGTTTCCTTTATTTTCGCCAAACAATTCACTCGCAATGACAGCTACATGATCGTCGTTGAGGTGACGGATGATTAGATTTT	177	19	0.107345	No hits			jgi|Mellp1|69887|fgenesh1_pg.C_scaffold_124000011	58	8e-10	lcl|PGTT_04214 | PGTG_04214 | Puccinia graminis f. sp. tritici predicted protein (241 aa)	136	1.44558e-09	lcl|PTTG_02410T0 | PTTG_02410 | Puccinia triticina 1-1 BBBD Race 1 hypothetical protein (1311 aa)	148	3.63802e-11	PST130_28338_1	62	5e-11	No hits			No hits			PTTG_02410T0 Puccinia triticina	71	6e-13	No hits			No_hits			No hits			No hits
AEQBcontig00772	Hv_gU	ACCAAACGAAATAGTTGTTCTCATTGAGTAGACAACGCGGATGAGTATTATGAGTGACATTTCCAGGTTCCGACATTCTGTTTTATTAACGAACGAGTTTGTACTATACCAGATTTGGTACTGATAATGTGTTAAATTTGATAAATATAATACTTATAATTtCAATATAAACAATAAACAaTATAATATATAATTATTTACAACTAACTAAAATATGTTACTCAAGTGCGTGCTTATTTATATTCTTGTTTTCTGAAATGCACATGATAGTTACAGGCTTTTCTcTTATAGCATTTCAAACTACATGCTATTACTATTCTTTCTTTTCTATACCACACTTTATATTCTCCTTTTATCTTTTtAACATTTGCTTTtCTATAATCCATAGCCTTTCGCTTA…	594	21	0.0353535	No hits			No hits			No hits			No hits			No hits			No hits			No hits			No_hits			No hits			No_hits			No hits			No hits
AEQBcontig00774	Hv_gU	ACCTTTGTAACTGTCCTTCTGCATTAAATTTCTTATTGAGTACCCATCTTGTCGTGATCACTGTTTtGCTTTtATCTCTGTTTTcTaTTGCTGtCtGgAaTAATCaGaTTCTCTCTTAcaaaagtttctgt	131	11	0.0839695	No hits			No hits			No hits			lcl|PTTG_02410T0 | PTTG_02410 | Puccinia triticina 1-1 BBBD Race 1 hypothetical protein (1311 aa)	114	7.47918e-09	PST130_28338_1	48	5e-09	No hits			No hits			PTTG_02410T0 Puccinia triticina	55	5e-11	No hits			No_hits			No hits			No hits
AEQBcontig00778	Hv_gU	AGTTTCATATATACCGAAGCCTTCTAACCTTATTTTTTGCTATCCAGCAGATTATTTTAACCAAATAAATTAATACATCATGAAGTTATTCTATTACACTCTTTTATCGCTCGTGTTGGCCTTCTCCTTAATTCATAACACGAAGGCTGATACCGTAGTTTCATTGCTTCCTAAATTCAAAACTTGTGCCCAGGAAGCTTTTTTCAGGGCATATGTTGACGCTGGAGCAAATTGTGGTATTGATTTGAAGTGCCTTTGTCAAAGCCAGGCTTT	273	1542	5.64835	No hits			No hits			No hits			No hits			No hits			No hits			No hits			No_hits			No hits			No_hits			No hits			No hits
AEQBcontig00781	Hv_gU	TTGAGTCTGTACTATCATCTGCTCTTTCTTAGATGAAAGTACGACATGTATCTTTTCACCTGGGCCATTATGTCTTTATTCTATTTAATGTATCCCCTTGATTATTTACAGTAATTCACCTTATTTAACCAAGTC	135	603	4.46667	No hits			No hits			No hits			No hits			No hits			No hits			No hits			No_hits			No hits			No_hits			No hits			No hits
AEQBcontig00788	Hv_gU	gATCAATATCATTACTCAGTTTCATATATACCGAAGCCTTCTAACCTTATTTTTTGCTATCCAGCAGATTATTTTAACCAAATAAATTAATACATCATGAAGTTATTCTATTACACTCTTTTATCGCTCGTGTTGGCCTTCTCCTTAATTCATAACACGAAGGCTGATACCGTAGTTTCATTGCTTCCTAAATTCAAAACTTGTGCCCAGGAAGCTTTTTTCAGGGCATATGTTGACGCTGGAGCAAATTGTGGTATTGATTTGAAGTGCCTTTGTCAAAGCCAGGCTTT	290	17	0.0586207	No hits			No hits			No hits			No hits			No hits			No hits			No hits			No_hits			No hits			No_hits			No hits			No hits
AEQBcontig00789	Hv_gU	GTTGAATGAaGACCaTTAACCTAGCATTAGTTATAGAAGCCTAGTACTTAATTAATATACATAGAATAGATTCATTgTTTAAACCTAACTTGATGATAtcATACAAAGCgtATATGGGcGGGGAACCTTGAgCTtGTTCCTCATCCATTTTCTCaTTTATatCTTATTATTTATTTtATTTtATTTTtATTcATTTTATTTt	202	16	0.0792079	No hits			No hits			No hits			No hits			No hits			No hits			No hits			No_hits			No hits			No_hits			No hits			No hits
AEQBcontig00790	Hv_gU	ATTTCTCGTATTTAACGATCATCTCATATTACTCCCAATCAGTCCCTTCTGTCCATTCCCCTGTCTTGTCCTGTCCTTGTATCCCATCGTCCATACTAGCCTAGAAGTCCTACTTACCTGCTGCCTAATTCCATCAGATTCTTCTCGGAGTTCTGTTACTG	161	30	0.186335	No hits			No hits			No hits			No hits			No hits			No hits			No hits			No_hits			No hits			No_hits			No hits			No hits
AEQBcontig00794	Hv_gU	TTTTCCCCAAAaTTTTATGCCAaGACCCcGTGGCAGACCCCgGCgCtCGATCcTtAACTGctGagACAGTAAACTCTCAAGGTGATCAAACACCTCAgAcTTTCGAA	107	8	0.0747664	No hits			No hits			No hits			No hits			No hits			No hits			No hits			No_hits			No hits			No_hits			No hits			No hits
AEQBcontig00795	Hv_gU	CCCTTTACCcGTGAtCTtCCTCCGCATTCAACTATGACCTctCCTACTCGCCCAAACCAACGTCCTCCCCcAACATTATCTCTTGAAGACaTTGAGCaTtcGT	103	5	0.0485437	No hits			No hits			No hits			No hits			No hits			No hits			No hits			No_hits			No hits			No_hits			No hits			No hits
AEQBcontig00796	Hv_gU	AGAAAGGcccTtAGCTCCATTACgAAaGCcACtGTAAcGtcGAAAAaCTTCGTaTtGATGGTTCCAATTGGCATGACTGGGACTGGCATaTTCAGGATGTAATGACcGAATATAtcGGTACTTGTtcGTATGCTTTGGAcGATaCACCTCAATCagCTAaTGAcGACGTTAATaTACTAGCAAAGGCTATCATTTCAAaCACTATCgACCTACAgTTAAAAtgTTTACTCCcTCACTCCTGCACATGTCGA	251	9	0.0358566	No hits			No hits			No hits			No hits			No hits			No hits			No hits			No_hits			No hits			No_hits			No hits			No hits
AEQBcontig00798	Hv_gU	TCCCCTCCCTCgTGACCTTCCCCCCCATTCGACTATGACTTCTCCTTCTCATGCACCTCGTCGTCCTCCCCCCAcAGTATCCCTTGAaGACATCGAACGTTGC	103	8	0.0776699	No hits			No hits			No hits			No hits			No hits			No hits			No hits			No_hits			No hits			No_hits			No hits			No hits
AEQBcontig00799	Hv_gU	TATAATACCAAGACTCAAATCCCGTCTGGCACACTGCTTGATaTTAAACTtgCAAGTCACTTCACAGAGGTGGCAAAAaTCTtCCCCAATCTtCCCCATTTtCCCcAaTAATTGTCCCCACTcTTtCCCCTTCTTCACTGTTGATTCATTTTATGCCTAGACCTTGTGGTaGgCCTCATACTCGTTCTCTCACTGCCCATTCTGTAACTTCTTCAGGTCAACAAaCaCCTTGCTCTTCCTTTAGCCgTTGTGGTCTTCCAACaTTGGCAGaGCCCTTTGTTGGTTTATTTGGTGTTGTTTtGGTATGCcgtAAaTGgCATTGTTtAAaTAaTTAGGtATTTTttCTGGAaTTACaCAGcAAaTATtGGgACTACAGGAaTCTGAATACTAcgATTGGAT…	401	9	0.0224439	No hits			No hits			No hits			No hits			No hits			No hits			No hits			No_hits			No hits			No_hits			No hits			No hits
AEQBcontig00800	Hv_gU	ATTTtATTtCTCaTATTTAACGATCATCTCAATATTAACTCTCAATCAGTCcTTtCTGTCCATTCCATTGCTCTGTCCTGTCCTTGTGTCCCatcGTCCATACTAGCCTAGAAGTCCTACTTACCTGCTGCCTAATTCCATCAGCATGACtctCCTTgCTATCAGGaCTGTTAGAaTTAGATGCGTCGGaTtCTCTTTGGGAATAaGGgACATTTgcaagtaacacttgataaatctggcaaagaagaatgtattctctgattgttaagagcagggaatgtgttctcattgaaaactacattatgagaatacaatattttctttgtctccagATtAAGCAAGCAATACGACTTGTGCTCGTCGTGGAACACAAGTAGACAGCATTTTGTtGCATTTCGA…	619	15	0.0242326	gi|147845303|emb|CAN79061.1| hypothetical protein [Vitis vinifera]	152	8.15549e-14	No hits			lcl|PGTT_03390 | PGTG_03390 | Puccinia graminis f. sp. tritici hypothetical protein similar to copia polyprotein (1262 aa)	113	8.32913e-10	lcl|PTTG_06245T0 | PTTG_06245 | Puccinia triticina 1-1 BBBD Race 1 hypothetical protein (1265 aa)	153	4.6563e-14	PST130_15150_1	70	3e-19	No hits			No hits			PTTG_04912T0 Puccinia triticina	72	5e-17	No hits			No_hits			No hits			No hits
AEQBcontig00801	Hv_gU	AAGTACTATTACAGTTATGGGACCTTCTGCGCTCGTCATTAAATATTATAGCGTATACTACCAAGACTCAAATCCCGTCTGGCACACTGCTGGACGTTAAACTTGCAAGCCACTACACCGAGGTGGCAAAATCTTCCCCAATTTTTtCCCcAATAAaCTGTCCCCACCCTTTCCCCTTCTTTGCCGTTCGATTTTATTTCGTTTTATGCCTAGACCTCgTGGTAGGCCTTGTACTCGTTCTCTCaCTGCCGATTCTGTAaCTTCTTCGGATCAACGAACACCTCGCTCATCCTTTATCCGTGACCCTCTCCCTCACTTTAATATGGCTGCCAaTTGTTGAGTACTCTACTGCGCCGCAGTACTATGTATATAAAGAaTATtATTGATTAGTgAAaTGAA…	410	24	0.0585366	No hits			No hits			No hits			No hits			No hits			No hits			No hits			No_hits			No hits			No_hits			No hits			No hits
AEQBcontig00802	Hv_gU	GTCAATTACCTACTGAAATGTTACAaCAACGGAGGTAGGTGCCCTAAGAGAGCTTCCACAAaGCCAAGAATGTTACAAGGTGAGATGAAGAAATTAATGATGAACAGGACTTGGTATTGTAAAACATCAAGATTACTGAAATTATAAAGTTTCATTGTCCAAAGGTTTGTTTAGGAATTAAAATAAGAAAAaGTTGGATTtATTTCTCGCATGTCACTAAGCATGTTGATTGATAATtCTTTTGAAGCGATGTAAATTTTAGATCATGAATGTCTGTTTGAATTGCTCCATATACTACACTAAAATATGGTAACTAGCATATAATGTAACATAATTCCAATTGATTTCCAAcCTCACTAATCCGCAAAGTGTTATAAAGAAAGAAAACAGACAAGTAAG…	473	914	1.93235	No hits			No hits			No hits			No hits			No hits			No hits			No hits			No_hits			No hits			No_hits			No hits			No hits
AEQBcontig00804	Hv_gU	CGCAGCAACTGCAACTGACACCTGAGCAGCTACCTTAGCAGCAATGGCAGCATCAATTTTAGCTTCGACAGCATATATTGCGCTGATGGCAATCGCAATTTGCGAACATGCTTCAACAGATAACCCTGCTTGAGCCGATAAGCCAAAAGCACCAAATCCCACAGCCAATCTACTTTGAAGGGATGCATGGAAAGACGCAATGATAGCTGCACTGATTCGTCCTCCAAGTGTTGCACCGATAGCTGCCGACACGTTGAGCTCAGTTGCAGCCTTGATACCAACTTGAGCACCCACAGCAACAGCCGCGCTTACATCTGACTCGGCTGAAAAGTCTAGAAGACCACTGATACCAACGAATGCGCTGGCACCAACCTGAGCACCGAGACCAACACCATCTTT…	743	1674	2.25303	No hits			jgi|Mellp1|71760|estExt_fgenesh1_kg.C_160019	62	5e-12	No hits			No hits			No hits			No hits			No hits			GW674386 Melampsora larici-populina	64	1e-11	No hits			No_hits			Ps38116754 unknown, Phytophthora sojae	64	2e-10	No hits
AEQBcontig00805	Hv_gU	CTAAAACACCAGCACCGACTCCACCATGAACACCGGCACCAATACCAAcGCCAGTACCAACGCCAACTCCAGCACCGACGCCAGCGCCAACACCGGCACCGCTATGAACACCGGCACCGACACCAACGCCAACACCGGCACCGCCATG	148	282	1.90541	No hits			jgi|Mellp1|70824|estExt_fgenesh1_kg.C_30101	71	2e-21	No hits			No hits			PST130_7529_3	53	2e-08	No hits			No hits			jgi|Mellp1|70824|estExt_fgenesh1_kg.C_30101 Melampsora larici-populina	71	1e-20	No hits			PHI:909|um02475||TX:5270|Ustilago maydis|Loss of pathogenicity	43	1e-06	Ps38057149 unknown, Phytophthora sojae	90	1e-19	gnl|CDD|38875 KOG3671, KOG3671, KOG3671, Actin regulatory protein (Wiskott-Aldrich syndrome protein) [Signal transduction mechanisms, Cytoskeleton].	108	6.71756e-07
AEQBcontig00807	Hv_gU	ACCAACGCCAACACCaGCACCGCCATGAACACCAGCACCTACACCaGCACCGGCACCAATTCCGCCATGAACACCGGCACCAGCACCAACTCCAACACCGGCACCGCCATGGACACCGGCACCTACACCAACACCGGCACCGG	143	111	0.776224	No hits			jgi|Mellp1|70824|estExt_fgenesh1_kg.C_30101	58	1e-18	No hits			No hits			PST130_1113_7	53	2e-08	No hits			No hits			PGTT_14707 Puccinia graminis f. sp. Tritici	92	6e-22	No hits			PHI:816|MGG_04582|EDJ95999|TX:318829|Magnaporthe oryzae|Reduced virulence	42	4e-06	Um34331265 unknown, Ustilago maydis	95	2e-23	gnl|CDD|37135 KOG1924, KOG1924, KOG1924, RhoA GTPase effector DIA/Diaphanous [Signal transduction mechanisms, Cytoskeleton].	109	5.32241e-07
AEQBcontig00808	Hv_gU	CTCCACCATGAACACCAGCACCATGATGAACGCCAGCGCCAACGCCAATACCAGCACCACCATGAACACCAGCACCTACACCAGCACCTCCATGCACACCGGCACTAACACCTGAGGAATAGCTCGGGCGAGAGTAGCCAGGACGAGAATAACTAGGGCGAAAATATCCAGGGCGTGGAGAGAAATATGTAGGGTGAGAATATCCAGGGCGTGGAGAAGAATAGCTGGGGTAAGAATATTCCTGTGATGGAGAAGAATAACTTGGGCCTGATGAATAATCAGAACTATAAGTAGAAGGTAGGTCATCAAAGGTCCTGGGTTCCAGAGATTTTGCGTCGTTGATTTTTTCCAGTAAAGGAACTGCTGAGACATTTAAAACGTGAACACTAAGAAAAATGA…	528	256	0.484848	No hits			jgi|Mellp1|70824|estExt_fgenesh1_kg.C_30101	55	2e-12	No hits			No hits			PST130_7730_3	47	3e-06	No hits			No hits			PGTT_14707 Puccinia graminis f. sp. Tritici	75	2e-13	No hits			No_hits			Um34331265 unknown, Ustilago maydis	68	8e-12	gnl|CDD|35481 KOG0260, KOG0260, KOG0260, RNA polymerase II, large subunit [Transcription].	119	1.068e-07
AEQBcontig00809	Hv_gU	CACCGgCACCGACGCCAGCGCCAaCACCGGCAACGCCATgAACaCCaGCACCTGCACCAATACCAGCACCAATACCAACGCCAGTACCAACGCCAaCTCCAGCACCGCTATGAACACCGGCACCGACACCAACGCCAACACCGGCACC	148	20	0.135135	No hits			jgi|Mellp1|70824|estExt_fgenesh1_kg.C_30101	66	2e-18	No hits			No hits			PST130_28346_2	53	2e-08	No hits			No hits			PGTT_14707 Puccinia graminis f. sp. Tritici	100	4e-22	No hits			No_hits			Um34331265 unknown, Ustilago maydis	91	8e-20	gnl|CDD|38957 KOG3753, KOG3753, KOG3753, Circadian clock protein period [Signal transduction mechanisms].	101	4.80631e-06
AEQBcontig00813	Hv_gU	tatCAGTGGTCTTCTAGACTTTTCAGCCGAGTCAGATGTAAGCGCGGCTGTTGCTGTGGGTGCTCAAGTTGGTATCAAGGCTGCAACTGAGCTCAACGTGTCGGCAGCTATCGGTGCAACACTTGGAGGACGAATCAGTGCAGCTATCATTGCGTCTTTCCATGCATCCCTTCAAAGTAGATTGGCTGTGGGATTTGGTGCTTTTGGCTTATCGGCTCAAGCAGGGTTATCTGTTGAAGCATGTTCGCAAATTGCGATTGCCATCAGCGCAATATATGCTGTCGAAGCTAAAATTGATGCTGCCATTGCTGCTAAGGTAGCTGCTCAGGTGTCAGTTGCAGTTGCTGCG	349	70	0.200573	No hits			No hits			No hits			No hits			No hits			No hits			No hits			No_hits			No hits			No_hits			No hits			gnl|CDD|39924 KOG4726, KOG4726, KOG4726, Ultrahigh sulfur keratin-associated protein [Extracellular structures].	101	7.05607e-06
AEQBcontig00815	Hv_gU	ggactctttttttttcctcctctcggcaatcgttttctcaacaatcgtcttctcggcaatcgtttttttcctcccctCGGCAATCGTTtCcTTTTAtttttttttttCCTTTTCTtCcTTtCCGTTTcGcACCTCGCCAATTGtCCTTTTTTaCgAGCtCCTTTTttttctcTCTCTCTTCTTGCTTTtCTTTTCtCTCTTATCGTTtCTTTTtAtCTCCtttCCTTtcTTtAAAaCTTTaCTt	244	3	0.0122951	No hits			jgi|Mellp1|114809|estExt_fgenesh2_pg.C_10115	47	4e-06	No hits			No hits			No hits			No hits			No hits			EC419796 Puccinia triticina	62	8e-10	No hits			No_hits			Ab60675029 unknown, Alternaria brassicicola	54	2e-12	gnl|CDD|39565 KOG4364, KOG4364, KOG4364, Chromatin assembly factor-I [Chromatin structure and dynamics].	106	1.37672e-06
AEQBcontig00816	Hv_gU	aaaaaaaaaactAAttaaaaaaaaCaCTAATATTtACctCGATCCTATAAGCGATTAGGTTGTTGCTCTCGCCAAGCATCAAAgCGAGATAGTGGCCcTATCTCTCCgAAAGtGAAAtATAATAATaCG	129	28	0.217054	No hits			No hits			No hits			No hits			No hits			No hits			No hits			No_hits			No hits			No_hits			No hits			No hits
AEQBcontig00818	Hv_gU	gCTGCGCCAATAGGTTATGGGCTCTTGTGCCTAGTCTCGCCTTTTTTCCTTTATTCCTTTCTTCTCCTATCTTGCCTAGTCTCCTTTTTTCTTAAAAACGACTAAATAACGGTCTCGTCAACCC	124	397	3.20161	No hits			No hits			No hits			No hits			No hits			No hits			No hits			No_hits			No hits			No_hits			No hits			No hits
AEQBcontig00821	Hv_gU	cTTTTTTTTctCTTtGGACTCATTTTTTTTtCCtCCTCTCGgCAaTCGTTTTTTTtCCtCCCcTcGgCAATCGTTTCCTTTTATTTTATTTTTTTtCCTTTtCTtCcTTtCCGTTCGCACCTcGCCAATtGTCCTTTTTACGAGCTCCcTTTTCCTtctCTCTCTTCTCGTTTTTCTTTTCtCTCTtATCgtttgttttattcctttcctttctttaaactttttt	226	6	0.0265487	No hits			jgi|Mellp1|114809|estExt_fgenesh2_pg.C_10115	46	8e-06	No hits			No hits			No hits			No hits			No hits			EC419987 Puccinia triticina	63	3e-10	No hits			No_hits			W0AA010ZA10C1 unknown, Botryotinia fuckeliana	33	2e-09	No hits
AEQBcontig00826	Hv_gU	CCTCTTTGGATTTTTTTTtCCTCCTCTCGGCAATCGTTTTCTCGACAATCGTCTTCTCGGCAATCGTTCTTTCCTCCCCTCGGCAATCGTTTCCTTTATTTTTTTTCTTCTTTTCTTTTTCTTCTTTTCCGTTCGCACCTCGCCAATTGTTCTCTTTTACAAGCTTCTTTGTTCCTCTCTCTCTTCTCGCTTTTCTTTTCTCTCTTATCGCTTCTTTTACCTCCTTTTCCTTTCTCTAAAAAaCtttaaaaaaaaaaaaaaaaaaaAAAAAAAAAAAAcAAaaCtAacTAATtAcTtACTACTACTACTaCTAtA	315	343	1.08889	No hits			No hits			No hits			No hits			No hits			No hits			No hits			EC419817 Puccinia triticina	62	1e-15	No hits			No_hits			Ab60675173 unknown, Alternaria brassicicola	62	3e-10	gnl|CDD|36359 KOG1144, KOG1144, KOG1144, Translation initiation factor 5B (eIF-5B) [Translation, ribosomal structure and biogenesis].	99	8.424e-06
AEQBcontig00827	Hv_gU	GATCTTGTGCTCAAAGTCTTTTCTGCTCGTTTGTTTTCTCATATTTTGTTTCTcTTTATAGGTACAAGACGTAAAaCAAACTTCCAGTACAGATCAaCCAATCTTAGTTAGCTAGCCTCTATGGAGTTAAACAGTGATAGGAATCtAACACTAACCTTTACAGCaGgAAAAaGCAAGGTTTATTATTGATGCCGTAAGGATtGTTTCCGCCTCCTGGCTCTTCTCT	226	10	0.0442478	No hits			No hits			No hits			No hits			No hits			No hits			No hits			No_hits			No hits			No_hits			No hits			No hits
AEQBcontig00829	Hv_gU	ACTCCTTATTAACTCGACTCTTCCTTTTGtGGTAGCAGTGTCAGCGCTTCGTCCGGAGTGAGCCGGAGTTAGACGCGTCGGCTGTACCATTTGTTTtAtAATAGGAATTCTATATACATATTGAATAATCACTAAGCATAACCTTAACTATACATGACTGTAGCACGGTGTCaCACCACGCAATATGGGGGGCGACTTGCTAGCAAGTCCGcAACTTGAAgTTATtGGCGCAACGGCAATGATTTAGGAGAAAGGGgccAAAACcGGaTAGATTCATTACTGgTACTGTGACACTAACTATATACAACGCTGCGGCGTAGTCGGAACCTAACACCcGCCCCTCCGACAAGACGCTGATTCCAGTATATAAAACTATTCACAATTTTTTAATGTTGTTAT…	589	63	0.106961	No hits			No hits			No hits			No hits			No hits			No hits			No hits			No_hits			No hits			No_hits			No hits			No hits
AEQBcontig00830	Hv_gU	TGTAGTTGTTCATTGACAAAAAAGAATTCCCTGTCGCTGTGTCTGGTCcTTTTATTTGAGCTTTCGTCATTCGATACCTTTATAGATGCTTGATTATCACATTTTAAATGGAGTGGGCCTGTGAAATTAATCAAATCATTGAGTAAATTTTGGATCCACAAGCCCATTCTAGTTGCACCCCCAAGAGCCATGTATTCTGCGTGGCATGTTGAGGAAGCAACAGATGGCATGTGTTTTGAGGACCAGAATATTAGGgAACCTTGCATGTTGATAATCATGCCTCCtGTTGATCTTGAgAATTCCCCGCCCCAGTTTGCATCTGAGTAGACATCTAaA	336	87	0.258929	gi|225452092|ref|XP_002280737.1| PREDICTED: hypothetical protein [Vitis vinifera]	202	1.64618e-14	No hits			lcl|PGTT_05121 | PGTG_05121 | Puccinia graminis f. sp. tritici hypothetical protein similar to gag-pol polyprotein (1405 aa)	328	8.00449e-32	lcl|PTTG_02935T0 | PTTG_02935 | Puccinia triticina 1-1 BBBD Race 1 hypothetical protein (1574 aa)	330	2.9513e-32	PST130_8882_3	134	4e-33	No hits			No hits			PTTG_02935T0 Puccinia triticina	154	2e-37	sp|P04146|COPIA_DROME Copia protein OS=Drosophila melanogaster GN=GIP PE=1 SV=3	186	5.58186e-14	No_hits			BgCon[0670] retroelement pol polyprotein, Blumeria graminis	78	4e-15	No hits
AEQBcontig00832	Hv_gU	GAGTAGGTGTTTCAACGCTCTCCAATGTTCGTCAGTGGGGTTTTTAGAGTGTCTGGCCAATTGATTTACAGAGAAACTGAGATCAGGACGAGTTGCTGTGGTTAGGTAAGTCAAGGAACCAATAATTGACAGATAAACTCCTGGATTAATAGCTGAGTGGTTTGGTGGGGCTGTGGAAAGGTCTACATTGGTCGGCAGTGGTTGATGGTGACATATTCCTGTTATATGG	229	50	0.218341	gi|32487304|emb|CAE05795.1| OSJNBb0046K02,5 [Oryza sativa (japonica cultivar-group)]	161	9.50498e-10	No hits			lcl|PGTT_05121 | PGTG_05121 | Puccinia graminis f. sp. tritici hypothetical protein similar to gag-pol polyprotein (1405 aa)	158	4.15794e-12	lcl|PTTG_06594T0 | PTTG_06594 | Puccinia triticina 1-1 BBBD Race 1 hypothetical protein (1498 aa)	177	1.5611e-14	PST130_6536_1	80	2e-16	No hits			No hits			GH737623 Puccinia striiformis	80	2e-15	No hits			No_hits			Bg27453739 copia-type pol polyprotein, Blumeria graminis	59	9e-10	No hits
AEQBcontig00833	Hv_gU	TGAGTTGTTAAAATTCTATCAATCAAATTTTCTTGACTAAGTTGAAATCCTCTTTCATTCCTTTCTATCTTGATGCCTACTATTGCATCCAGTCTATCTTGATAAACTGGTTCAGAAGGAGTTAAGTCAAATAAGATAAGTAAGAAATTAAAATGATAAAGCCGCCACAAAGTATAAACTAAATACCTGGTTCAGAAGGAGTTAAGTCAAAtAAGATAAGTAAGAAATTAAAATGATAAAGCCGCCACAAACTAAATAGAGAAACAAAAGTGTTAGAGAAATAAAATAAGAGATGAGTCAAGTTTAACAAAAGACTGTCTGAAGGACAGGATAAGAAAAaGAAGGAAGAAGAGAGATCCccAaTA	365	88	0.241096	No hits			No hits			No hits			No hits			No hits			No hits			No hits			No_hits			No hits			No_hits			No hits			No hits
AEQBcontig00834	Hv_gU	GGTTGATAGTATGTGAGGTTGATtGTGGATATAAGTGTAGTTTCTTtgtGGCTGTATATTGTAAATAACCAAGTAAGTGTCTCAACGCTCTCCAGTGTTCGTTAGTGGGGTTTTTTGAGTGTCTAGCCAATTGATTTACAGAGAAACTGAGgTCAGGACGAGTTGCTGTGGTTAGATAAGTCAaGGAACCAATAATTGACAGATAATCTCCTGGATTAATAGCTGGGTGGTTTGGTGGGGGTGtGGAAAGGTCTAta	257	30	0.116732	gi|77552972|gb|ABA95768.1| retrotransposon protein, putative, Ty1-copia subclass [Oryza sativa (japonica cultivar-group)]	171	6.62425e-11	No hits			lcl|PGTT_05121 | PGTG_05121 | Puccinia graminis f. sp. tritici hypothetical protein similar to gag-pol polyprotein (1405 aa)	175	4.31767e-14	lcl|PTTG_00530T0 | PTTG_00530 | Puccinia triticina 1-1 BBBD Race 1 hypothetical protein (1531 aa)	207	5.2479e-18	PST130_10123_1	89	3e-19	No hits			No hits			PTTG_00530T0 Puccinia triticina	98	2e-20	No hits			No_hits			Ps38055878 reverse transcriptase, Phytophthora sojae	62	2e-10	No hits
AEQBcontig00835	Hv_gU	TATtGGCGCAGCGATAATGTTTTAGTTGGAACAGTAaCAAAAaGGAtaTttCATTACTATTGTGGTCACGCAGACTATATACACTACTGCGGCGTAGTCGaGACCTAACACCCGCCCCTCCGACAAGACGCTCATTCTAGTATATATGAAACTATTTACAATTTATATGATGTTATTATGGTAGCTATTAGGAATATAACAGAAAATAGACAAAACGATGATAAAGTAGTTATAATTTTGTTATTTGATACCTAAGTTTCCACATCCCTTGTCATGTAACTGTTTGCTTAGTGGTTTCGTCATTATATCCGCTAGTTGTTCAGATGTAGGTACCCATGATATTGTAGcTTTtCTTTTA	358	11	0.0307263	No hits			No hits			No hits			No hits			No hits			No hits			No hits			No_hits			No hits			No_hits			No hits			No hits
AEQBcontig00836	Hv_gU	GCATCTGAGTAGaCAtCTAGAttGAtAGtAtGTGAGGTTGaTATCGgATaTAAGTGTAGTTtCTTTGTGGAtGTaTATTGTAAATAACcGaGTAAGTGTCTCAAtGCTCTCcAGTGTtCGTTAGtGGGGTTTTTtGAGTGTCTGGCCAATTGATTTACAG	160	2	0.0125	No hits			No hits			No hits			lcl|PTTG_00530T0 | PTTG_00530 | Puccinia triticina 1-1 BBBD Race 1 hypothetical protein (1531 aa)	116	1.89882e-07	PST130_10123_1	52	3e-08	No hits			No hits			PTTG_00530T0 Puccinia triticina	56	1e-08	No hits			No_hits			No hits			No hits
AEQBcontig00837	Hv_gU	aGAAACTGAGATCAGGACGAGTTGCTGTGGTCAGATAAGTCAAGGAaCCAATAATTGACAGATAATCTCCTGGATTAATAGCTGGGTGgTTTGGTGGGGCTGTGGAAAGGTCTATATTGGTTGGCAGTGGTTGATGGTGaCATATTCCTGTtATATGA	158	6	0.0379747	No hits			No hits			No hits			lcl|PTTG_02279T0 | PTTG_02279 | Puccinia triticina 1-1 BBBD Race 1 hypothetical protein (1193 aa)	109	1.23078e-06	PST130_6536_1	48	6e-07	No hits			No hits			PTTG_02279T0 Puccinia triticina	53	1e-07	No hits			No_hits			No hits			No hits
AEQBcontig00840	Hv_gU	CAGCAcTGACGTTGCTATCATAGGTTATGGGCCGTCCCTGAACAATTGAAGTTCTTGtATTATTCTCTCGGAAGCAAGTGTGAATCCCGTGTTTGTCCCaCGTTAAACGTGCCTGAAGTGGTGCCCAcTAATCATCGGCATTCACAATTCAACAaTTTTTTTttGtGTTCAACTAACTCTTGGCGCATACTCCATCtCCCTTTAAtCTCgTCGTGGTCAACTAATCCTTGCCACAGAATTCTACTATTCATCCTAACCACGCCGGCATTTAATTCATGCCAGCATTCGACGTCAATAACCCTAACCCATTCAAATCCAAaCCAAAaCTACAACGCGAAATCCGTAACTTGGATCTTCCTCCTCACCTCTCTAACACCGACAACGCAAAAaTCACAACAC…	1150	53	0.046087	No hits			jgi|Mellp1|113384|fgenesh2_pg.83_9	49	1e-11	lcl|PGTT_00451 | PGTG_00451 | Puccinia graminis f. sp. tritici predicted protein (596 aa)	138	7.19146e-09	lcl|PTTG_04719T0 | PTTG_04719 | Puccinia triticina 1-1 BBBD Race 1 hypothetical protein (512 aa)	134	1.35197e-08	PST130_7178_8	56	2e-08	No hits			No hits			jgi|Mellp1|113384|fgenesh2_pg.83_9 Melampsora larici-populina	49	7e-11	No hits			No_hits			No hits			No hits
AEQBcontig00841	Hv_gU	GTGGACGATGGTGTTGTTGTTGGCAGTAATGATGGTATTTTACAAGCTTTGGAGCGGGaTCTGGGCAAGGTTTTGAAGTTAAAaTGGAACGACAATATTACATCCATTGTGGGTTTGGCGgTCTCGCGCTGTTCAAAAGGCTTTAcGATTCATCAACCAGCTCTAGTCAATAAAaTCCTGAATGAACATAACCcGACAGgtcTCATTTCTCATTCTCCCCTGCCAATGGgTTTAGCCTTGGTCTCTCTGAAAGAGAAGACTCATtCCCcGTCTGACCcTctAAAaTTtCTATCAATCATTGGTTCTCTTTCGTACCTGGTAGCTGGTTCGAGGCCAGATTTAGCATACCCcGTCAACTTCCTGGCACGTCATGCATCAAGACCAGGTAAAGCTGAATGG…	1201	73	0.0607827	gi|21741247|emb|CAD41731.1| OSJNBb0034I13,10 [Oryza sativa (japonica cultivar-group)]	380	2.3498e-34	No hits			lcl|PGTT_05121 | PGTG_05121 | Puccinia graminis f. sp. tritici hypothetical protein similar to gag-pol polyprotein (1405 aa)	613	6.32373e-64	lcl|PTTG_10103T0 | PTTG_10103 | Puccinia triticina 1-1 BBBD Race 1 hypothetical protein (1011 aa)	615	2.39506e-64	PST130_21492_1	257	5e-69	No hits			No hits			PTTG_02081T0 Puccinia triticina	219	7e-77	sp|P04146|COPIA_DROME Copia protein OS=Drosophila melanogaster GN=GIP PE=1 SV=3	346	1.17108e-31	No_hits			mg[0007] retrotransposon polyprotein, Mycosphaerella graminicola	50	3e-23	No hits
AEQBcontig00842	Hv_gU	TTCACTCCGGACGAAGCGCTGACACTGCTACCATAGGTTATGGGCTGTCCCTGATTCGTTACTAGCAGTAATTGTGATCTTGTATATTCCCGGAACCGATTGTGTGCCCCGAGTTAGTCCCTCGTAAAACGTGCCTCCACCTCCGGTAGCCAATTAATTCTTGCTACCGAACACCACCCACGGCCAATTAATTCTTGCCGTTTCCGTTATCCACTCTATATCCTCAACCTTCTATCAATTtCTTTTtTTTCATGCCGAATAATTCAAACAACCCTTCCGACCCATTTCAGTCTAGACCTAAAATTACTCGGGATCGACCGACACTTGCAAGAGAATTAAAGAATTTAGACATTCCCCCCcACATCTCATCACGTGATAGACGTCGTTCTAGATCGTTCT…	1652	162	0.098063	No hits			jgi|Mellp1|107661|fgenesh2_pg.24_154	47	7e-08	lcl|PGTT_19158 | PGTG_19158 | Puccinia graminis f. sp. tritici predicted protein (445 aa)	117	3.03976e-06	lcl|PTTG_04720T0 | PTTG_04720 | Puccinia triticina 1-1 BBBD Race 1 hypothetical protein (525 aa)	118	1.50074e-06	PST130_8441_1	75	4e-14	No hits			No hits			jgi|Mellp1|107661|fgenesh2_pg.24_154 Melampsora larici-populina	47	5e-07	No hits			No_hits			No hits			No hits
AEQBcontig00843	Hv_gU	TGTACGTCTTCTTTCTAACTTTAAGAAGTTACAAAATCCGGTATCAGTTAAAACAGCAACTGACTCGGCCGCTGCTTTTATTACCGGCCACGGGGATATGTTAG	104	34	0.326923	No hits			No hits			No hits			No hits			No hits			No hits			No hits			No_hits			No hits			No_hits			No hits			No hits
AEQBcontig00844	Hv_gU	TCAGGGGGCATAACAAAAAACTAGTAACAATTAAAAATGTTTTCTTTTGCGACAAGGCAAAATCTACTTTAATATCGCCTTTTGATTTGTTACAAAATGATACATGTCTTGATCTTAACTCCTCTCATGATTTTATTGTTACTAAGAACTCAGATATTTTATTTGTTGCTCCGTTATCTTCTAATGAACGCAAATGGACCATTGACCTAGTATATCCCTGTACACTAGATGTTAATACCTTTGCAATCAACTATTTtAACTCTTtATCAtC	271	39	0.143911	No hits			No hits			No hits			No hits			PST130_21260_1	48	6e-07	No hits			No hits			No_hits			No hits			No_hits			No hits			No hits
AEQBcontig00845	Hv_gU	AGACTAATGCTCACtCTtGCAGCCACATATGGATGGCCGGTCAAAaCATTtGATGtCACGgCGgCGTATCTCCACAGCAACATtGAtgAAGAAATaTATATtAAaCAgCcGGATGGTTTtgAAaCGGaTAAtCCCGATCTTGTTTGCAAACTGAATAAGGCCCTATACGGCACCAAACAAGCGGCTAGATGTTGGTGGAAACATCTAAGCGGCATCCTGGAAAACCTGGGTTATTCTGctAGTCACCAGgATGCGAGTGTATATGTATTGTCAAGTAaGGgATCAAAAGGTATGCTGTGgATCCAT	306	4	0.0130719	gi|2586082|gb|AAB82754.1| retrofit [Oryza longistaminata]	240	6.44745e-19	No hits			lcl|PGTT_05121 | PGTG_05121 | Puccinia graminis f. sp. tritici hypothetical protein similar to gag-pol polyprotein (1405 aa)	289	2.65295e-27	lcl|PTTG_02301T0 | PTTG_02301 | Puccinia triticina 1-1 BBBD Race 1 hypothetical protein (686 aa)	317	9.09477e-31	PST130_50_1	128	3e-31	No hits			No hits			PTTG_02301T0 Puccinia triticina	93	2e-32	No hits			No_hits			PsCon[7690] gag-pol polyprotein, Phytophthora sojae	76	2e-14	No hits
AEQBcontig00846	Hv_gU	GAATTGTCATTTTGAACTTCGAAAAGACATTGTCCAACCATCTTTTGACGAAATGATGGACGTCCTACAAAACTCATACTCGAATTCATCCTCAAATGCTCTGTCTGCTGGTCCAACCATGTCCACTGCCCTGACCACAGCTTTGAACCCGTCGGATGATGAAGTCTCTACTCTAGCTTTCCGCAAAGGTAAAACAGATAGCTATCGACCCGCATACAACAAAGACGACGCTTCATGCCGTTTTTGTCGTTCAACTGAACATTTCTGGAAAACATGTCCATACAATGGAAATGGCTCAGCTTTTAATGTTGAAGTATGGGGACAACGAGAAGCACGTCTTCAACAAGCACaaaaTGCGGTCGGTCAAATCCGTCGTTCTTTAACCGACAAAAGAGGAAA…	577	50	0.0866551	No hits			No hits			No hits			No hits			No hits			No hits			No hits			No_hits			No hits			No_hits			No hits			No hits
AEQBcontig00847	Hv_gU	GTACGCcTTCTATCTGATTTTAAATCACTCCCcACTCCAATATCAGTGAAAACaGCAACTGACTCCATGGCTGCTTTTATtACGGGCTATGGTAACATTCTGG	103	23	0.223301	No hits			No hits			No hits			No hits			No hits			No hits			No hits			No_hits			No hits			No_hits			No hits			No hits
AEQBcontig00848	Hv_gU	TTAAAGGCACCAATGAAGAGCTGATCACGATTAAAGGCGTTTTCTACTGTGACAAGGCAAAATCAACTCTCTTATCACCTTTTGATCTTCTACAAAATGGTGTCTCTCTACGTTTTAATGATTGCCATGATTATGTTATTTCAAAAAACAaTAAAACATTATTTGTTGCTTGCCTTTCTCCTTCTGAACGCAGATGGACTGTTGATCTAGTATATCCATGTAGTCTAGACACTAGTCTTTTTGCAATTAATTATTTtAACTCTTTATCATC	271	24	0.0885609	No hits			No hits			No hits			No hits			PST130_21260_1	49	3e-07	No hits			No hits			No_hits			No hits			No_hits			No hits			No hits
AEQBcontig00849	Hv_gU	TAGCACTGACATTGCTACCATAGGTTATGGGCTGTCCCTGAACAACTGACGTTCTTGTATTATTCTCTCGGAACCAAGTGTGAATCCCGTGCTTGTCCCACGTTAAACGTGCCTCTCTTGGCGTCTATTAATTCTGGACGACCAAATCCAAATATTATTTCTTCTGCGTTTCATCATCCCGAAACACAGTCTAGGTACCGGGCATTTAATTCATGCCCGTCAATCTCAACAACCCCGACCCATTTAAATCCAAACCCAGATTACAGCGCGAACTTCGTAATTTGGACCcTCCCCCACATCTCTCTAACACCGCACATCCAACGATTACGACACGTGAtgCCGACGCTCGAAATCTTTCTCTCACACTGCGTCACCGGTCTCCTCCTCCAGTGGAGACAC…	1925	64	0.0332468	No hits			jgi|Mellp1|113384|fgenesh2_pg.83_9	48	3e-10	lcl|PGTT_00451 | PGTG_00451 | Puccinia graminis f. sp. tritici predicted protein (596 aa)	117	3.63538e-06	lcl|PTTG_04719T0 | PTTG_04719 | Puccinia triticina 1-1 BBBD Race 1 hypothetical protein (512 aa)	118	1.09345e-09	PST130_10931_1	51	9e-07	No hits			No hits			jgi|Mellp1|113384|fgenesh2_pg.83_9 Melampsora larici-populina	48	2e-09	No hits			No_hits			No hits			No hits
AEQBcontig00850	Hv_gU	GgATGGTCATTcACGTtaTCGACAtGtctacTTtCTtGAACTcAAatCtGAGAcgTTCcATCATTATAAaGAATaCGAAACATTAGTCGAAAATCAACTTGACcGAAAAATCAAGAATATTGTCTCTGATAATGGTGgCGAATtCACTAATTATtCCATGCGAGATCAtCTTAAAAaTAaaGAGAAAGCCAAATGCCTATTGATTGAATCGGGTCTTGATtCCACCTGgTGGGCTGAAGCCGTTAACACGGCTACATACCTTCTTAATATCCTTCCTTCATCATCACTCGAATCAAATAAATCTCCATGGGCTCTCTGGCATAAAAAaCTCCAAAGAACCCACCAATCTTCAtCCTTTTGGTTCAGATGTCGTCTACCACTTGCAAAAATCAAAACGAA…	2415	65	0.0269151	gi|147794801|emb|CAN71427.1| hypothetical protein [Vitis vinifera]	728	3.62224e-78	No hits			lcl|PGTT_03390 | PGTG_03390 | Puccinia graminis f. sp. tritici hypothetical protein similar to copia polyprotein (1262 aa)	573	5.19525e-90	lcl|PTTG_04912T0 | PTTG_04912 | Puccinia triticina 1-1 BBBD Race 1 hypothetical protein (1860 aa)	779	5.2054e-83	PST130_28350_1	436	1e-164	No hits			No hits			PTTG_04912T0 Puccinia triticina	127	1e-123	sp|P10978|POLX_TOBAC Retrovirus-related Pol polyprotein from transposon TNT 1-94 OS=Nicotiana tabacum PE=2 SV=1	705	1.15112e-94	No_hits			mg[0007] retrotransposon polyprotein, Mycosphaerella graminicola	84	1e-47	No hits
AEQBcontig00851	Hv_gU	TGTTAAATATCATCGCTTACTATAATAATATTTAACGATTATATTATATGTTAGTTTATAATTCTACTCTAGTCTAAATACATATCGATATTACAAGCATTCTATAAATGGATGCGGTGTTGTTTCTCTTTCCGCATCCATTTCTTTCTCCCTTATTTATTATTATTATTCGTCCACTTTACTTATCTTTACTTTTGTCCCTAGTTTCTCTGTCCTTGTCCAACCTCTTCTCGTGTCCATCCTCCCTCTGTCCACTAAGTCCACTAATCTTTTATTATCATTGTTATCAGGTAGATTGTATGTGTGCTCTTCCTCAGCAATGCATCCATTTCTTTCTaaCCC	342	52	0.152047	No hits			No hits			No hits			No hits			No hits			No hits			No hits			No_hits			No hits			No_hits			No hits			No hits
AEQBcontig00853	Hv_gU	CTAACAAaCACTACTATACAATTATTGACATTTAGAAATATATTATAAAGCCActATAAATTGATATTATCTTTATATAAGCTATAACTATATTTTATTCATCTATTTTCCACCACTAGCACGCATTtAAAaTCCAAGTATTGTGAGTTTtATTtGAGTATAACTATTTTATTAGTCTTCCCCTGAGGTTTAATCACTAAATCATTTATCAATAAGTAGTAGGACCATAAATAAACACTATTATATCATACTTATATACTAGA	263	56	0.212928	No hits			No hits			No hits			No hits			No hits			No hits			No hits			No_hits			No hits			No_hits			No hits			No hits
AEQBcontig00855	Hv_gU	GCAACTAGTTCAACAGCAACGATCACTGCGACCATCAATCCTCGTCATCACAGCAGTTGCACGATGGGCAACAGCTGTCGTCACCTGAATAGGATCTGGTTCTGCCTTTTGTCGAGTGCATATATCAAAGGTTTATCGAGCACTTGTTCACGATCAATCTCTATATCAGACACTCTCTCGCTAGATTTTTTtCCAATTCTCCTTCGT	207	56	0.270531	No hits			No hits			No hits			No hits			No hits			No hits			No hits			No_hits			No hits			No_hits			No hits			No hits
AEQBcontig00856	Hv_gU	AGGCCATTCCTTTGGAAATCTTTTTTGGCATAGGATTGAATATATCTTTGAAAATCCTCAAATTTTTTATTTATATTCATGGGATCAACTTCCACTACGGTTCGATTCATCATTAGGTGGGGTGGCGGGG	130	49	0.376923	No hits			No hits			No hits			No hits			No hits			No hits			No hits			No_hits			No hits			No_hits			No hits			No hits
AEQBcontig00857	Hv_gU	ACATAAGCGTGGATGGCTGCCAAACAACCATGGGTTTCGTATTCACGTTTTCAGTCAAAAGTACGATGAGGAAACAGCAAATTGCAACTTGATGGACTGTGAGGAGTAAGAAGGATAACATATTCTTTATTTGCTATAATATTAAAATAAAGCAAAACTTAAAATGAAATGTGTCCTAAAAACTTGAAATAAAAATGTTGATAATTTGGGAGAATAGGTAAAAGGAAAaTAATTAGGACAAGGACAAGTATTTTTGAAATAGGGAATTTGAAGCTCTAGGGTTTCGGAAGAAATAGAATTATACCGGTTATCTTGACTTGTATCATAAGCAGAAAAACCTCACTGTCCATATTCTCGTTTTAAGTTTATATTTTGATGTCAGATATAATTTTTCCcAAT…	506	39	0.0770751	No hits			No hits			No hits			No hits			No hits			No hits			No hits			No_hits			No hits			No_hits			No hits			No hits
AEQBcontig00858	Hv_gU	CCAACAAACACTACTATACAATTATAAACCCTTAGAAATATATTATAAAGCCACTATAAATTGATTTTATCTTTATATAAAGCTATAACTATATTTtATTCATCTATTTTCCACCACTAGCATGCACTAAAATCCAAGTATTTTTTt	147	56	0.380952	No hits			No hits			No hits			No hits			No hits			No hits			No hits			No_hits			No hits			No_hits			No hits			No hits
AEQBcontig00860	Hv_gU	CTATACTGACATATAAAAAATTATTcAAaTCAATATCAATTTtAATCTTCCTCTTtCTCAACAATACTAaTTAATTTCCTTTATATTACCTgTTTCTTCTCCCcACTATGTTTCTAAATctagTTtgTATTtAGTCTATTACTGCATCCtCTTCCTtCATGCcTGGagTTgagtgaga	178	18	0.101124	No hits			No hits			No hits			No hits			No hits			No hits			No hits			No_hits			No hits			No_hits			No hits			No hits
AEQBcontig00861	Hv_gU	TTGGGCTTTACTTCCTAACAAGTATAGAGAAAAaTAAACAAATATATAAAaTAAAaTAAAATACCTGAATTGAAAATGGTTCAAAAGTCTGTGTCTACGCTAAAACTCCAAAAAatCACCCTGCATCCTTACTGCCCTCCCATAGTCAATCTTTGCTATTTATTCAGTTGATTTGCTATATAATGATTGTGCCCTTAGATTGTGGTAGAGTCACATTTAAGGATGGCTAAAAAaTTATTTCAATTTCaTGGTAGAATCTATTCTGCGTTTTCTTATTAATGTTTGTCAACTCTTCTATAACGCTGAAAATTGTCGATCTCAAATGAATTTACTTCGTTAAATAAGGTCAATTACTAAAAATCATTAAAGGCGCGCGTCAAACTAAAAAAGACATAAGGT…	464	400	0.862069	No hits			No hits			No hits			No hits			No hits			No hits			No hits			No_hits			No hits			No_hits			No hits			No hits
AEQBcontig00864	Hv_gU	TTTGGAGGTGATTCGGTTCATACTTGCGCAAATAAATGCCTGGCTTTGGCAAAGGCACTTCAAATCAATACCACAATTTGCTCCAGCGTCAACATATGCTCTGAAGAAGGCTTCCTGGGCACAAGTTTTAAATTTAGGAAGCAATGAAACTACAGTTTCACTTTTCGCCGTAGGGATTAAGGAGAAGGCCAACACGAGCGATAAAAGAGTGTAATAAAAGAATTTCATGTCTAATTAATTtCCTTTTTGCAGTAATTGTCT	261	997	3.81992	No hits			No hits			No hits			No hits			No hits			No hits			No hits			No_hits			No hits			No_hits			No hits			No hits
AEQBcontig00869	Hv_gU	TTTGGAGGTGATTCGGTTCATACTTGCGCAAaTAAATGCCTGGCTTTGGCAAAGGCACTTCAAATCAATACcACAATTTGCTCCAGCGTCAACATATGCTCTGAAGAAGGCTTCCTGGGCACAAGTTTTAAATTTAGGAAGCAATGAAACTACAGTTTCACTTTTCGCCGTAGGGATTAAGGAGAAGGCCAACACGAGCGATAAAAGAGTGTAATAAAAGAATTTCATGTCTAATTAATTtCCTTTTTGCAGTAATTGTCT	261	118	0.452107	No hits			No hits			No hits			No hits			No hits			No hits			No hits			No_hits			No hits			No_hits			No hits			No hits
AEQBcontig00874	Hv_gU	AATCTCAAATCAGGTGGGACTACCCGCTGAACTTAAGCATATCAATAAGCGGAGGAAAAGAAACTAACAAGGATTCCCCTAGTAATGGCGAATGAAGAGGGAAAAGCCCAATTTTGTAATCTGGCCCTTTTAGGGTCCGAGTTGTAAAGTGAAGAGGTGCTTTCTTGTGCTGGACCATATATAAGTCTGTTGGAATACAGCATCATTGAAGGTGAGAATCCTGTCTAATGATATGGACTACCAGTGCTTTTATGAAGCAGTCTCTAAGAGTCGAGTTGTTTGGGAATGCAGCTCAAAATGGGTGGTAAATTCCATCTAAGGCTAAATATTGGTGAGAGACCGATAGCAAACAAGTACCGTGAGGGAA	367	1449	3.94823	gi|238014838|gb|ACR38454.1| unknown [Zea mays]	235	2.44402e-18	jgi|Mellp1|92518|EuGene.00040323	68	2e-26	No hits			No hits			No hits			No hits			No hits			ES322974 Puccinia striiformis	107	2e-53	No hits			No_hits			Pi10229804 ribosomal RNA, Phytophthora infestans	70	7e-25	No hits
AEQBcontig00876	Hv_gU	GAAAAGAACTTTGGAAAGAGAGTTAACAGTATGTGAAATTGTTAAAAGGGAAACACTTGAAGTTAGACTTGATAATGTCAGTTCAGCCTTTTATTAGGGTGTATTCTGTGCATTATCAGACCAACATCAATTTTGGGTGTTAGATAAGGGTTTGGGAAATGTAGCAACTTTGGTTGTGTTATAGTCCTGAATTTCATATATAATGCCCAAGATTGAGGAGATTCACAGTAAGCTGGAAAGAGATTTTCAGTAGGTCACCAAAATGGTTGACACTCTTACTATGGATGTTGGTGCAATAGCTTTAAATGACCCGTCTTGAACACGGACCAAGGAGTCTAACATGCTTGCAAGTATTTGAGTGGTAAAACTCACATGCGCAATGAAAGTGAATGTAAATGG…	1865	1384	0.742091	gi|50312707|ref|XP_453836.1| unnamed protein product [Kluyveromyces lactis]	311	6.58422e-33	jgi|Mellp1|84525|EuGene.01160007	143	1e-119	No hits			No hits			No hits			No hits			No hits			GR504712 Puccinia triticina	466	0	No hits			No_hits			MagCon[10406a] cytochrome P450 monooxygenase, Magnaporthe grisea	153	1e-118	No hits
AEQBcontig00877	Hv_gU	CCCAGTGCTCTGAATGTCAAAGTGAAGAAATTCAACCAAGCGCGGGTAAACGGCGGGAGTAACTATGACTCTCTTAAGGTAGCCAAATGCCTCGTCATCTAATTAGTGACGCGCATGAATGGATTAACGAGATTCCCACTGTCCCTATCTACTATCTAGCGAAACCACAGCCAAGGGAATGGGCTTGGCAAAATCAGCGGGGAAAGAAGACCCTGTTGAGCTTGACTCTAGTTTGACATTGTGAAAAGACATAAGGGGTGTAGAATAAGTGGGAGCGCAAGCGCCAGTGAAATACCACTACCTTTATCGTCTTTTTACTTATTCAATGAAGCAGTGCTGGGATTAACCTCCCACTTTTTAGTATTAAAGTCTTTTTAGGACCAATCTGAGTTGAAGACA…	1194	399	0.334171	gi|13359451|dbj|BAB33421.1| putative senescence-associated protein [Pisum sativum]	596	2.08622e-59	jgi|Mellp1|92704|EuGene.00510090	148	6e-84	No hits			No hits			No hits			No hits			No hits			EH301911 Uromyces appendiculatus	471	1e-163	No hits			No_hits			BfCon[1067] ribosomal RNA, Botryotinia fuckeliana	580	1e-178	No hits
AEQBcontig00884	Hv_gU	ATCCTATCGTCTTTTGATCTTTTATTTTTTTtGAGAAGTTTGATCTATCGTTTAGATACTCCACATCTCTCTTTTTATCACCGTATAACCTTATCAGTTTTCATTTTTATTATACCGTCAAGATGCATTTTTCACTTGCTTCCCTCATCGTTCTTAGTGCCCACATTTTGAACATCTCCGCACTTCCTTATGTTGAGGAAATAAATGCTTCCAATTACCTTCAACCACGAACCCTCAGAGATACTTATTCGTCCCCTAAACCTAGTTACTCGTCACCTAGCGCTGGTTATTCGTCACCTAGCGCTGGTTATTCGTCTCCTAATCCTGGTTACGTGTCTCCTACGCCTGGCTATGTGTCTCCATCTCCCTCCAAGCCCGATTCCTATTCAACAAATCCTT…	1097	1710	1.5588	No hits			jgi|Mellp1|94206|EuGene.00670049	46	5e-11	No hits			No hits			No hits			No hits			No hits			EH227714 Phakopsora pachyrhizi	65	3e-12	No hits			No_hits			Ps38116754 unknown, Phytophthora sojae	77	4e-14	gnl|CDD|35481 KOG0260, KOG0260, KOG0260, RNA polymerase II, large subunit [Transcription].	110	3.33201e-06
AEQBcontig00885	Hv_gU	gCTGGATTATCTGTTGATGTTTGTGCCAGTATTGCCGTTGCTGTAAGTGCGCAATTCGCTGCTGAAGCGAATATCGATGCTGCTGTTGCAGCAAGATTAGCTGCTCAAGTTTCAGTTGCTGTAGCTGCTCATTTGAATATCG	142	709	4.99296	No hits			jgi|Mellp1|112338|fgenesh2_pg.64_62	52	2e-08	No hits			No hits			No hits			No hits			No hits			GR783583 Melampsora larici-populina	40	5e-12	No hits			No_hits			Mag3392284 unknown, Magnaporthe grisea	46	3e-08	No hits
AEQBcontig00887	Hv_gU	CAGTGCTGGAATGGGTTTTGGTAGTGTTTtTTAAATtCTGATAAGGTTATGATCACAATCATTTATGGAGTCTTGTCAAAGCTAGTTTATTTTATATTATTATACATGATCTTATATGCATTAGTTAGTTTATGGCCATTATTCTATGATATAAGTTAGTAAATTCACAGAAGTAGCAAAGTTTAGATTCATTTTGAAGTACCATTTTTACATTATGAGTGATTGTACGATTCCCTTTCAATCCtAATTTTTTTTtATTTTCTATGGATCTACATCTCGTCACATAGCCAATGAGTAAATTAATGAATAGTTGCTTTCAGTGAAAGATGAATTCTTC	337	588	1.74481	No hits			No hits			No hits			No hits			No hits			No hits			No hits			No_hits			No hits			No_hits			No hits			No hits
AEQBcontig00889	Hv_gU	tgCTGGATTATCTGTTGATGTTTGTGCCAGTATTGCCGTTGCTGTAAGTGCGCAATTCGCTGCTGAAGCGAATATCGATGCTGCTGTTGCAGCAAGATTAGCTGCTCAAGTTTCAGTTGCTGTAGCTGCTCATTTGAATATC	142	89	0.626761	No hits			jgi|Mellp1|112338|fgenesh2_pg.64_62	52	2e-08	No hits			No hits			No hits			No hits			No hits			GR783583 Melampsora larici-populina	40	5e-12	No hits			No_hits			GzCon[0466] 40S ribosomal protein S18, Gibberella zeae	50	1e-08	No hits
AEQBcontig00892	Hv_gU	ttttATtGAAaCAAGGGgTGggTACcACCAAaTTTTtCtAagTCATCAATTtCACATgTCAGaTTTtAAAAaaTtGgCAATACCCTCCCcTGCATTTTaTtGAagTAAAGGGTGAAagTCATCAAAATTtAATatAATTAcATAAATTAATTAATATATAAATAAGATATGTCAAaTTtACTACTTTTAAAGTAATGacaaTTCCTtatGCCAAAAatGCAGATCAAGTCTAGAAaCTAGGTTTGGgACTTTCCACaGgTATAGGCTAGAGgAaCCCCATGAAACAAATTAATGTTATCATGATtACCTTTtATACAACACaGggtcGTtGgCCcATTACTTTAATTTCATAAATTGAAATATcaTaTTTATTTATTAAAAaTTtATGGAAGAATATtA…	855	26	0.0304094	No hits			No hits			lcl|PGTT_03580 | PGTG_03580 | Puccinia graminis f. sp. tritici predicted protein (619 aa)	191	2.54728e-18	lcl|PTTG_09823T0 | PTTG_09823 | Puccinia triticina 1-1 BBBD Race 1 hypothetical protein (449 aa)	173	1.10147e-16	PST130_7141_9	74	4e-18	No hits			No hits			PGTT_09880 Puccinia graminis f. sp. Tritici	83	5e-24	No hits			No_hits			No hits			No hits
AEQBcontig00894	Hv_gU	AGCAACTTCATGATTTGTTTCAAAAGCTTTATTACAGAGTTTTTTAAGTCAAAGAGCAAGAAATGAATTAAATGAAGGTAAaGTATTCCATTTTtGAAAATCATTATCTAATTCAGCTTTAGATAAAGATCTAaGTAAAGAATATATGCCAAGAGAAAAaCCTTTATCAAATCCTGGTCTCCATCCAATaCCAATCATGATTCcACCCAACAAATTCTTATTCCTTAAAGGTAAGCGAaCCAAAGCCATTtGATAGAGTGTTATG	265	26	0.0981132	No hits			No hits			lcl|PGTT_01004 | PGTG_01004 | Puccinia graminis f. sp. tritici predicted protein (187 aa)	127	1.6334e-08	lcl|PTTG_09823T0 | PTTG_09823 | Puccinia triticina 1-1 BBBD Race 1 hypothetical protein (449 aa)	116	1.85453e-07	PST130_7141_9	56	3e-09	No hits			No hits			PGTT_01004 Puccinia graminis f. sp. Tritici	65	1e-10	No hits			No_hits			No hits			No hits
AEQBcontig00895	Hv_gU	ATGAgAtcgCAGAGTTGATTAAATGaTtCATCTTTTAAACCATTAAAAaaatGgttcTcaaatAAATTGaGgTTTgAAAGTATTATTAATAaCAaCTatAACaTTATCACCTCCaTTTCAGTTAAATAaTGTATATTTTCAGGTAAcagTTTTtGgaTaT	160	13	0.08125	No hits			No hits			No hits			No hits			No hits			No hits			No hits			No_hits			No hits			No_hits			No hits			No hits
AEQBcontig00896	Hv_gU	TttttttttCAACTTtAGTTTTATAGTACTTGATTTTTGAAATATGGCCAAATaTTtGATCcAAGTGAATTTTTTTTtAAATTTCTTTTAcTtCGATACTaTTCAttttttgtCAATGTTTTagaTGATGATTGAAAAGAaGTtGAATTTgAaGAtGAtAaTGAAGttaaagaagatgaaagtgaggtaagtggtgaatctgaagttaaagacatgttatttttttaatttaaattaaaaaaaaacctacaaa	253	10	0.0395257	No hits			No hits			No hits			No hits			No hits			No hits			No hits			No_hits			No hits			No_hits			No hits			No hits
AEQBcontig00897	Hv_gU	ATGAGATCGCAGAGTATATTAAaTGATTCATCTTTtAAACcATTAAAAGAaTGGTTTTtgTAAATAAaTTGAGGTTTGAAAGTATTATTAATAACAGCTtAAaCTTCATCACcTCcAGTTTCAGATAAAtAATGTTTATTTTCAGGTAAcgTTTTCGgATA	161	5	0.0310559	No hits			No hits			No hits			No hits			No hits			No hits			No hits			No_hits			No hits			No_hits			No hits			No hits
AEQBcontig00898	Hv_gU	gtggtttggtgattatcgtaagaagaattccaaactgtttcgatgattccatttaccctaaataccAAAAtcgaTTAtACATCTATGaTCCGGGAAATATAATCCATGTCCTTTAATTTTtGCAGGTGACAGAATAGGTTGTCCAGTGATAGGATTAATATATGTGAAAATTCCATAAGTGAGGTAATTTGCATTATTTGAGTCGGTGTGAATTCGGTTATGAAATCCAGAATTAGTGATTATAACATTTAAAAACaTTAGATAATCACTGCTAATATCTt	281	3	0.0106762	No hits			No hits			lcl|PGTT_13349 | PGTG_13349 | Puccinia graminis f. sp. tritici predicted protein (379 aa)	172	9.72689e-14	lcl|PTTG_09823T0 | PTTG_09823 | Puccinia triticina 1-1 BBBD Race 1 hypothetical protein (449 aa)	162	6.77543e-13	PST130_7141_9	71	7e-14	No hits			No hits			PGTT_01568 Puccinia graminis f. sp. Tritici	79	1e-16	No hits			No_hits			No hits			No hits
AEQBcontig00899	Hv_gU	TATGAAATCCAGAATGaGTGATTATAACATTTGAAAGCATTAGATAATCACTGCTAATATcTTCCCATTCAGAGTCACACcAATTTGGTATTCCAATTCTCGT	103	3	0.0291262	No hits			No hits			No hits			No hits			No hits			No hits			No hits			No_hits			No hits			No_hits			No hits			No hits
AEQBcontig00903	Hv_gU	ACCTTAAACcTTTTATTTTCCTCATCATCTTCTGACATTCCATTCGTTACTACACACCACTATTTTTCTAGTATTATCTACtAATTTTTTTCCCCTTTATTTTTAAATTGATAAATTTATATCATGATTCCCGAAAAGGCTTTTTTTATTCTTGCATCATTGTTTGCACTCTCATCTACTATTGTTTCTGAGCCAGTAAACGAGTCTTCGGCAGCAAGTTTTAATGATTATCACCTTTTAGAGGCACGAAGCTCAAAGTCTCGCAAGTCAGCTCACAAACGAAAACCCAAGAAACGTCGTCACTCAAAGCCtAAAAATTCTTATGTAGCTCCtCCAAAATATTCTCCTAATCCTTACCAAGGTGGTAACGGCGGTGATTCTTGGAAAAAAGCATCAGAT…	1349	697	0.516679	gi|3152652|gb|AAC17104.1| endo-1,3(4)-beta-glucanase [Phaffia rhodozyma]	590	1.23468e-58	jgi|Mellp1|71768|estExt_fgenesh1_kg.C_160027	444	1e-144	lcl|PGTT_16250 | PGTG_16250 | Puccinia graminis f. sp. tritici hypothetical protein similar to glycosyl hydrolase family 16 (276 aa)	400	3.64907e-39	lcl|PTTG_00460T0 | PTTG_00460 | Puccinia triticina 1-1 BBBD Race 1 hypothetical protein (359 aa)	393	1.52664e-38	PST130_7279_5	168	3e-42	No hits			No hits			jgi|Mellp1|71768|estExt_fgenesh1_kg.C_160027 Melampsora larici-populina	444	1e-143	sp|Q9USW3|YHZ7_SCHPO Probable glycosidase C21B10,07 OS=Schizosaccharomyces pombe GN=SPBC21B10,07 PE=2 SV=1	429	3.24199e-41	No_hits			UmCon[2559] endo-1,3(4)-beta-glucanase (mixed-linked glucanase),...	60	1e-30	No hits
AEQBcontig00905	Hv_gU	AATTTtCTTtaTTtTTGTGTGTGTGTGTGTtGTTtaTTTTTttCCCAACATACTCAATCCTTtATAACAGAGTACCTGGTGGTGTGATTTTTtATAGTTTCCATTTGGTTATTAGATACTGCTTtGCGTTTAAATGATGATGAATTTtACATAAATGTAAAGTTTTTTTttCATTTAACAATTGTCGGAACCTAGCTTATAATTTTtAAATTAGTCTAGACTGGATTCTAGTTGAATGTCATTTAAACTGCATTTtCATCATTaCt	266	99	0.37218	No hits			No hits			No hits			No hits			No hits			No hits			No hits			No_hits			No hits			No_hits			No hits			No hits
AEQBcontig00909	Hv_gU	GAAaTATtCTTTtCATTAACAACATGAGTGGGATTGTCACATCTGATAGTATTTACAATCCATCGCCTACCAGTCAAATCAATGTTACCAAGTAGAATATTTGtACTATTATGAGTAATtACAATCTCCTTATTAGGAGATAATGAAAAAaCCATTCCAGAaTTAACCAAATCAAAAaGGGAAACTAATGTCGTCCTGGCTTGTGGACaGAAAAAGACATGTTTTAGGATAACAGTGCAGCCTAGT	246	19	0.0772358	No hits			No hits			No hits			No hits			No hits			No hits			No hits			No_hits			No hits			No_hits			No hits			No hits
AEQBcontig00910	Hv_gU	CCTATGAGTTtGACATCACCAGTACCAGTGATAAAGGAGGGAGGGCCATTAGTTGCCACTTTTACCGGGATATGAGGTGATATAGaTTTAAAGTTGGACAGTATACTCA	109	18	0.165138	No hits			No hits			No hits			No hits			No hits			No hits			No hits			No_hits			No hits			No_hits			No hits			No hits
AEQBcontig00911	Hv_gU	CATCTCCAGTGACATGGTGTGTGGCGCCGGAATCAATTATTGCTTCATTGTCAGTGCCAGATGTTTCATTTTGCCACTCAAAACTTTTCAAATCAATTTGACCGACGGCAGTGGACAAGGCTTCCATGGAATTTGTGTCTACTTCAATGATTTGATTATCGGTATCTGCCATATGAACACGTATTTTTCCTTTGTTGTCATGAGTAGCCTTAGGAATTTTCCCTAATTCCGATATTTTCTGATTCAAGTCAAAGTACATCTTAAGACTGGGGCAGTAGAATGAAGACC	288	38	0.131944	No hits			No hits			No hits			No hits			No hits			No hits			No hits			No_hits			No hits			No_hits			No hits			No hits
AEQBcontig00912	Hv_gU	AACTATTGTATGGACAGTCCGATTGCATGTGTTTGAATGAACCACAATTGTGACAGCGGCGTTGAGCATTGGCAGGTCGGTATGAATCAACTGGCCGTGATCgATCATGACGGGGCCTAAAAGCATTCATCGAGACACTGGACACATTCGGTGAGTTGTCCGCTTGTTTGATGAGTGAGATATTAGTTTCAGCGGTAATCATTTCTGTAAGATAGTCGTCAGGAGACAGGGTGAGTGATGAGCCCTTCGATTCAATTGCTTTACTAACATCGGCAAAAATTTCGGCTTGCGAGAGAGGAAGGAGGACTTGTCaCATAATTGCCTTGAAGGAGACATTTGTGAAGGTGAATCCAGTACGAATAATGGCTTCAATTTTATCTTCAACTTTCTCGCAATGTT…	635	38	0.0598425	No hits			No hits			lcl|PGTT_14748 | PGTG_14748 | Puccinia graminis f. sp. tritici conserved hypothetical protein (1311 aa)	126	7.62357e-08	lcl|PTTG_02530T0 | PTTG_02530 | Puccinia triticina 1-1 BBBD Race 1 predicted protein (501 aa)	124	8.50122e-08	PST130_9627_7	46	9e-06	No hits			No hits			No_hits			No hits			No_hits			No hits			No hits
AEQBcontig00913	Hv_gU	GAAGATGAGCCAACATGATTGGTCATGACAATTTTAATTTGCCAATCCCAGTCATGCCAGTTGGTACCATCGGCCAATAGCTTCGATACGCCAGAAGTAGCTTTGATAATgCCACTGAGCTCTTTTCGTCGGCGTTGGATTTCACcAAGAGTAAGTTGAGGAGGCAGGGAAGA	173	35	0.202312	No hits			No hits			No hits			No hits			No hits			No hits			No hits			No_hits			No hits			No_hits			No hits			No hits
AEQBcontig00914	Hv_gU	TAGAGGTTCAGAAGGAATGGGTGGCATGTTGAATAGATGAGGAGGGGTATCGCGTTGGAGAGGAGCAGGAGAGGCGGTGTCGCGTGGAGTGGGAGTGGGAGAGTGTTCTGGGGTAGAGtCAACAGTTCCTTGAGAGCGGGTAAGAGGCATAGACTTGAGGGGAGGTGAGAAAAAAGAGACAATGCCTAATCGGTGTATAGGCAGGAGTTGAATGAGGGTAGGGgAATAACAACACAAAAAaTTTTAAGCCAGTCGGTGTTAGGCTATAGAGTTTAACGTtGGgCAATGTACCGGACGGGATTCAGATCTCGGCAGTAAGGCGCTAACTTATTTAATGACGAGCGCTAAAGGGTCCcATAACCTGTAAGAATGCGTCAGCAGCAGAACTCCGAGAAGAAT…	401	24	0.0598504	No hits			No hits			No hits			No hits			No hits			No hits			No hits			No_hits			No hits			No_hits			No hits			No hits
AEQBcontig00915	Hv_gU	CAGAGGTTCAGAAGGAATGGGAGGCATGTTGAATAGATGAGGAGGGGTATCGCGTTGGAGAGGAGCAGGAGAGGCGGTGTCGCGTGGAGTGGGAGTGGGAGTGTGTTCTGGGGTAGAGTCAACAGTTCCTTGAGAGCGGGTAAGAGGAATAGACTTGAGGGgAGGTGAGAAAAAAaGACAATGCCTAATCGGTGTATAGGCAGGAGTTGAATGAGGGTAGGGgAATAACAACACAAAAAAaTTTTtAAGCCAGTTGGTGTTAGGCTATAGAGTTTAACgtcGGGCAATGTACCGGACGGGATTCGGATCTCGGCAGTAAGGCGCTAACTTATTTAATGACGAGCGCTAAAGGGTCCCATAACCTGTAAGAATGCGTCAGCAGCAGAACTCCGAGAAGAA…	404	25	0.0618812	No hits			No hits			No hits			No hits			No hits			No hits			No hits			EC418193 Puccinia triticina	25	5e-06	No hits			No_hits			No hits			No hits
AEQBcontig00916	Hv_gU	GACTATTGTATGGACAGTCCGATTGCATGTGTTTGAATGAACCACAATCGTGACAGCGGCGTTGAGCATTGGCAGGTCGGTATGAATCAACTGGCCGTGATCGATCATGACGGGGCCTAAAAGCATTCATTGAGACACTGGACACATTCGGTGAGTTGTCTGCTTGTTTGATGAGTGAGATATTAGTTTCAGCGGTAATCATTTCTGTAAGATAGTCGTCAGGAGACAGGGTGAGTGATGAGCCCTTCAATTCAATTGCTTTACTAACATCGGCAAAAAGTTCGGTTTGCGAGAGAGGAAGGAGGACTTGTCGCATAATTGCCTTGAAGGAGACATTTGTGAAGGTGAATCCAGTACGAATAATGGCTTCAATCGTATCTTCAACTTTCTCACAATGTT…	635	48	0.0755906	No hits			No hits			lcl|PGTT_14748 | PGTG_14748 | Puccinia graminis f. sp. tritici conserved hypothetical protein (1311 aa)	116	1.10084e-06	lcl|PTTG_02530T0 | PTTG_02530 | Puccinia triticina 1-1 BBBD Race 1 predicted protein (501 aa)	128	2.92183e-08	PST130_9627_7	48	2e-06	No hits			No hits			No_hits			No hits			No_hits			No hits			No hits
AEQBcontig00917	Hv_gU	AGgttAAAGTGGAGTAGGATTtGtaTTTAAAAAaGAAGCAGgATTATTACATTTGATAGTATTTACAACCCATTTTCTTCCAGTCAAATCAATGTGTCCAAGCAATATGGTTGTACTATCATGTGTAAGTACAAGCTCCCGATCAGGAGACATAGAAAAGGACATTCCAGCTTTAACCAAATCAAAAAGAGAAACTAGTGTAGTCCGGGCCTGAGGACAAAAGAACACGTTTCTTAAGAGGATGGTGCAACCTA	254	41	0.161417	No hits			No hits			No hits			No hits			No hits			No hits			No hits			No_hits			No hits			No_hits			No hits			No hits
AEQBcontig00918	Hv_gU	CACCTACAATTTTTATATCACCAGTGCCAGTAATGAAAGATGGTGGGCCATCAGTGGCTACCTTAACGGGGATATGAGGAGATATATTTTtAAAGTTGAAGAGGATACT	109	39	0.357798	No hits			No hits			No hits			No hits			No hits			No hits			No hits			PTTG_07609T0 Puccinia triticina	47	6e-06	No hits			No_hits			No hits			No hits
AEQBcontig00919	Hv_gU	CACGTCTCCAGTGACATGATGGGTAGCTCCAGAATCAATGATGGCTTCAGTTTCAGCGATGGATGTTTCACTTTGCCATTCAAAACTTTTCAGATCAATTTGATTTATTGCGGTTGAGAGAGCGTCAATAGAGTTAGTGTCCACTTCAATTATTTTCTCATCCGCATCAGCCATATGTATTCTCACTTTGCCTTTGTTATCGTTGGCCATTTTGGGCAGTTTACCTAACTCAGAAATTTTTTGATTGAGATCGTAATATAATTTCAGTGTTGGGGAATAAAATGAAGAGCGCATGTTGTATGGGCAATCGGAGAATAAATGCTTGAAAGAACCACAGTCGTTACATCTGCGTTGAGCATTCGGGGGTCGATATGAATCAATTTGTCGATGTCGATCAGG…	1282	140	0.109204	No hits			jgi|Mellp1|79115|estExt_fgenesh1_pg.C_530039	52	9e-07	lcl|PGTT_14748 | PGTG_14748 | Puccinia graminis f. sp. tritici conserved hypothetical protein (1311 aa)	150	3.358e-10	lcl|PTTG_02530T0 | PTTG_02530 | Puccinia triticina 1-1 BBBD Race 1 predicted protein (501 aa)	162	8.80047e-12	PST130_9627_7	60	1e-09	No hits			No hits			PGTT_17113 Puccinia graminis f. sp. Tritici	42	2e-07	No hits			No_hits			No hits			No hits
AEQBcontig00921	Hv_gU	AAAAGCCTAGTCGGTGTAAGGCTAAGAAGTTGTACGTCGGGCAGTGTACCAGACGGGATTCAAATCTCGGCAGTAATCGCTAACTTATTTAATGACGAGCGCACAAGGGTCCCATAACCTGTAAGGATGCGTCAGTATCAGAACTCCGAGAAGAATCC	158	55	0.348101	No hits			No hits			No hits			No hits			No hits			No hits			No hits			No_hits			No hits			No_hits			No hits			No hits
AEQBcontig00923	Hv_gU	GAAgCaGGgTTATtAcATTtGAtAGTATTTACAACCCATCGTCTtCcAGTCAAATCAATATGTCCCATCAAAAcTTTTGTGTTATCATGTGTAAGTACAAGTtCTTTATCATGAGACATAGAAAAAGACATTCCAGcTTTAACCAAATCAAAAAGAGAAActAATGTCGTTCGGGCTTGAGGGCAAAAGAATACGTTCTTCAAAAGGATAGTGCAACCTAAGCGTCTCCAGTGACATGATGAGTAGCGCCAGAATCGATGATTGCCTCAGCTCCTGTAACAGAATTTTCACTTTGCCATTCAAAACTCTTCAGGTCAATCTGATTAATTGCGGTTGAGAGTGCCTCgaTGGAGTTAGTGTCAACTTCAATTATCTGTTCATCCGTATCAGCCATATGTA…	1584	28	0.0176768	No hits			No hits			No hits			No hits			No hits			No hits			No hits			No_hits			No hits			No_hits			Ab60674493 unknown, Alternaria brassicicola	32	1e-06	No hits
AEQBcontig00924	Hv_gU	TCGTGTGATCTATTTATaGCTCgCCAAtCTCACACTTGTCTTATAccTCATCAGGACTCAaCTGGTTCAGtATtGTCGAtCGTTTAAGCCTCAcTCGAGGaTAAATCAGTGGCcGAATTCATTGAGTAAaCAAgAAGGggCGTCCAAAGTGCAGTtGAAACTtCATTTTTGAACTCcGCGAaGAAGATCTGTTTGT	196	8	0.0408163	No hits			No hits			No hits			No hits			No hits			No hits			No hits			No_hits			No hits			No_hits			No hits			No hits
AEQBcontig00926	Hv_gU	TCTTTtGTTTTtCCTAGTTGAATTCTAGTTCTGTTGTTtATTATTCAGGtttcAAGTCCgCTATGACTTTAAACTGGTTTGGGACTGGCTTCTTTATCTTTGGTTCTTtCAgATTGGTGGTGGATCACTGGTGGTCTCCCaTCATTTTtACTTATTGGAGGGAGCCCACCCAGTGATCATTTCTATGGACCGGACTTtCccTTATtGGACcATCTATGGAGCTGGAcTt	229	29	0.126638	No hits			No hits			No hits			No hits			No hits			No hits			No hits			No_hits			No hits			No_hits			No hits			No hits
AEQBcontig00927	Hv_gU	tCTTTGATTTtgCAGTTATGTTTTTGCTAGATAGctAGTTTTAGATTATTTTCTTTTTTctCTTTTTTtCTTTTAATTTTTTATGGGGgTTgTTTAAAaTTATAAAATcAAAAAtATAGGGtgTTaCcaCATCAGGGTCACCTGGaTGTGGGCAAGCATTGGTGGGGAAAGGCTCATCAATTGGCcGGGCAATGCTATTTTcttATTTTTAaTtATTATTTATTTCgTGTGTTTCTGTGTTTCATTATTTTTATTATCTTCTGAATTTCTAAATTTTTTtGAATTTTGTTTtCTGTTAATCATTTAAAaGAaTtAATtGTGTATCCAcATCAAGGTGCACTTGGATGTGGGTAAGgTATCAGGGGatCAGCTCATCAATTGGCTGGGGGATaCcATTTG…	484	21	0.0433884	No hits			jgi|Mellp1|115342|estExt_fgenesh2_pg.C_40143	36	4e-06	No hits			No hits			No hits			No hits			No hits			EC419956 Puccinia triticina	33	1e-07	No hits			No_hits			W0AA033ZE09C1 cyclophilin-like peptidyl-prolyl cis-trans isomera...	38	9e-09	No hits
AEQBcontig00928	Hv_gU	GtCTTTGATTTtGAaGTTATGTTTTtGCTAGATAGCATTTTTAGATTATTTTCTTTTTtCTCTTTTTTtCTTTtAATTTTTTtATGGGGgTTGTTTAAAaTTATAAAaTCAAAAaTATAGGGTGTTACCACATCAGGGTCACCTGGATGTGGGCAAGCATTGGTGGGGAAAGGCTCATCAATTGGCTGGGCAATGCTATTTtCTTTTTTTtATTATTATTATTTATTTATTATTTATTTCtATTTGTTTCTGTGTTTCtATTATTTTTATtATCTTACTaGAATTt	286	10	0.034965	No hits			No hits			No hits			No hits			No hits			No hits			No hits			EC420128 Puccinia triticina	39	8e-09	No hits			No_hits			MagCon[3412] unknown, Magnaporthe grisea	44	2e-09	No hits
AEQBcontig00930	Hv_gU	GgTTTTtAGTCCTCTATGACTTTAAACTGGATTGCCTTGGATGTCTTTTGgTGCTTTTGGATTGGtGGTGGATCACTGGTGGTCTCCCATCATTTTTacTtATTGGAGGGAGCCCACCCAGTGATCTCTTCTGTTGACCTGGAGCTGGCTTTtgCTATGTGgTtCtAaGGGTGTTGGATGTGAAaGTGGTGGATTCAAGaTTATTTTC	208	12	0.0576923	No hits			No hits			No hits			No hits			No hits			No hits			No hits			No_hits			No hits			No_hits			No hits			No hits
AEQBcontig00931	Hv_gU	cTTCTAGATTTTATTTTGGCAaGTGTAGGGGTAACTGATGAGCTGGCTGCTCTGTAGAACAGTTACCCCAGAATGTCTGTTTCTTAAGCCTTGGTTTTTTtCTtGTTGAATTCTAGTGTTATTTTTTtAtGATtCA	136	3	0.0220588	No hits			No hits			No hits			No hits			No hits			No hits			No hits			No_hits			No hits			No_hits			No hits			No hits
AEQBcontig00932	Hv_gU	GgTTTTGTTTATTTTTGTTGGATGTTGTGTTTTtGTTAGAAGGTACCCAGGGGGGGCTTCTAGATTTTATTTTGGCAAGTGTaGGGGgTAACTGATGAGCTGGCTGCTCTgtAGAACAGTTACCCCAGAAT	131	3	0.0229008	No hits			No hits			No hits			No hits			No hits			No hits			No hits			No_hits			No hits			No_hits			No hits			No hits
AEQBcontig00933	Hv_gU	gAGAATtAAATTATAGAATGTATATATAGTTAATAGTGGTAAAgCTTTAGGTTAAatCATTATTATTGTATCTTTCCTTATTTCCTCAAATAATAATgTCTAAAATCCtAAAtCTTTTGATTATTGAGTTTCCAACCcTTCGTGAGATTTtAaGAATTTTAATATTACCTTTAAATTATATTAGAATCCTTCTCGAACATATCTCAAaGCAaTAGCTCTTCCTtcAaGTCATCTtCgAaTCACTTCCtCGAACATTtCCTCTGTGCATCgaaGAAGTTTCTAAACtCcTCCcTCCATCTCACTTCCAGGAaCACCcTcGACCTTTGtGTTTTTTCTCTAAACTCTTAAAATGGCACCTGTTCAaCGCACTCCTCCTATGGGCGCTACTACTATAGCTCG…	671	23	0.0342772	No hits			No hits			No hits			No hits			No hits			No hits			No hits			No_hits			No hits			No_hits			No hits			No hits
AEQBcontig00934	Hv_gU	TGTCTTCAGAGGGATCTAAATTCAAAACTCCTTCTATGAGATCTCCTGATAATATTGATGGAGAaCaTCCAGACAGATTGcGGCCCTTCTTGcAACCTGCAAGCTCCTGTTCCATAATGACCCTCGAACCTTCAATAACGACTGATCAAAGGTTgTTTACGCTtCTTCATTCCTAGCTGGAAAAGCAGCAAGATGGTTCAAACCTTATCTTCTCATGCTCTCTTTGACAAAAACCCaCTTACTTATTAATAAATGGAAAAGTTTGAAGACCAACTCTTCACGTTGTTTGGTGACCCTAACAAAACTGACAACGCAGAAATTGAACTTGACTTCCTTtGCATGAGTGACAATGGTAAAGCCTCTGAATATATCTTGAACTTCAGAGCACTTCAAACTCGA…	848	34	0.0400943	gi|238576148|ref|XP_002387932.1| hypothetical protein MPER_13117 [Moniliophthora perniciosa FA553] >gi|215448801|gb|EEB88862.1| hypothetical protein MPER_13117 [Moniliophthora perniciosa FA553]	193	2.10006e-20	No hits			No hits			lcl|PTTG_01184T0 | PTTG_01184 | Puccinia triticina 1-1 BBBD Race 1 hypothetical protein (398 aa)	230	2.33243e-29	PST130_12850_1	132	6e-44	No hits			No hits			PTTG_01184T0 Puccinia triticina	63	7e-35	No hits			No_hits			No hits			No hits
AEQBcontig00935	Hv_gU	GAAGTCAAAAAACTAGTAGATAGTTTACTTGTGTGCAAAGCAAACTATCTTATCTTGCCCAaGtgcacagaaCCTCCATGTCTTAAGGACTGGAgTTaCCTtAAaccGCTTGAGATTCATTCTTTttAAGgaGGATACCCCCTTcAGTTGTCTTATaGACTCTGGAgCTTCAATTTCTTTTGtAGTTTATcttttgccaagaagttacaactgaCatttaCAGAta	226	16	0.0707965	No hits			No hits			No hits			No hits			No hits			No hits			No hits			No_hits			No hits			No_hits			No hits			No hits
AEQBcontig00937	Hv_gU	GATGGAGAACATCCAGACAGATTGCGGCCCTTCTTGCAAACCTGCAAGCTCCtGTTTCATAATGACCCTCgAaCCTTCAATAACgaCTGATCAAaGGTTGTGTACGCTtCTTCATTCCTAGCCGGAAAaGCAGcAAGATGaTTCGAACCTTATCTTCTCATGCTCTCTTTGACCGAAACCCACTTACTTATTAATAACTGGAAAAGTTCGAAGACCAACTCTTCATGTTGTTTGGTGACCCTAACAAAACTGACAACGCAGAAATTGAaCTTGACTtCCTTTGCATGAGTgaaaaTGGTAAAGCCTCTGAATATATCTCAAACTTCagAGCACTTCAAACTCGAGTAGGTTGGAATGATTCTGCCCTcAAGTATCATTTCAAAAAaGGACTTCCTTCAA…	664	13	0.0195783	gi|289615039|emb|CBI58214.1| unnamed protein product [Sordaria macrospora]	117	4.96491e-06	No hits			No hits			lcl|PTTG_04130T0 | PTTG_04130 | Puccinia triticina 1-1 BBBD Race 1 hypothetical protein (225 aa)	164	4.44569e-22	PST130_14200_1	86	2e-36	No hits			No hits			PTTG_04130T0 Puccinia triticina	68	5e-26	No hits			No_hits			No hits			No hits
AEQBcontig00938	Hv_gU	GGATCCTAAAGGGtAACTTAAAGAAGCTGAGAGGAAGAGAAGAGcGGATAATGGGTTaTGTATGTATTGTGGGGGtAAGcaaaaGCTGgAaGATTGTGTAAAgTTGAAGGAAAGAGAAGGTACTAGtt	128	7	0.0546875	No hits			No hits			No hits			lcl|PTTG_01184T0 | PTTG_01184 | Puccinia triticina 1-1 BBBD Race 1 hypothetical protein (398 aa)	103	6.02324e-06	PST130_19071_1	47	1e-06	No hits			No hits			PTTG_01184T0 Puccinia triticina	50	7e-07	No hits			No_hits			No hits			No hits
AEQBcontig00939	Hv_gU	CAATGgagAACATCCAGACAGATTGCGACCcatCTTGCAAACCTGtAAtCTCCTGTtCCATAATGACCcTcgAACCTtCAATAaCaaCCgaTCAAAGGTTGTTtAcGCTTctCATTCCTagCCGgAAAAGCAGCAagaataggtttagaaaccttatctcctcatgcTCTCtttGa	176	7	0.0397727	No hits			No hits			No hits			lcl|PTTG_01184T0 | PTTG_01184 | Puccinia triticina 1-1 BBBD Race 1 hypothetical protein (398 aa)	109	1.21108e-06	PST130_14200_1	53	2e-08	No hits			No hits			PTTG_01184T0 Puccinia triticina	51	4e-07	No hits			No_hits			No hits			No hits
AEQBcontig00940	Hv_gU	gcATGAGTGATAATGGTAAaGCCTCTGAATAtATCTCAAAaTTCAGAGCACTTCAAaCTCAAGTAGgTTGGAATGATGCTGCCcTTAAGTATCATTtCAAAAaaGGACTtCCTTTGAGGATTCTGGATCAGTTAAATCTTCACGGTCAGAAAATGACTACTTTAACGGATTTAATGGATCGAACCCTCAAACTCGACAGCGTTTACCAAGGACAACTTCAACATCGTCAATACACCAACAAATCTCAAGGCCTAAATTTTAAATCAGGACCTTCTTCACACCCACAGACAACTCAATCCAAACCCAATAAGGGAAAGGACAAACCTCGGCCTAAAAGCTCAACCCCAGGCAATATCAGCAAAaTACT	367	5	0.013624	No hits			No hits			No hits			lcl|PTTG_04130T0 | PTTG_04130 | Puccinia triticina 1-1 BBBD Race 1 hypothetical protein (225 aa)	113	5.33086e-07	PST130_15496_1	80	1e-16	No hits			No hits			FE661496 Uromyces appendiculatus	59	2e-08	No hits			No_hits			No hits			No hits
AEQBcontig00941	Hv_gU	tATTGGGGACTCTAAAAAaCACCAGATTTTTTtGTTCGCTTTCTTGTATAGCATCAAAATCATTATATTTTGCTTTACTTGAACTATAACCACAAACTTCCCTTCACGTTCATTTTATTCAAGCCAAAAAATGACTTTCTTTCAATTTTTTtCAATCAAACTATTTGTCATATGTTCACTTATGCTAGTCAGTTATGCTAAAAGTTCTAAACAATCAACAAATTCAAAACATATGAACAACCACGTTCGTTCGAATTCAATGGTACCAACTAGTTCTATGAAAACGTGTGTTCCATTTGCCCATACATTTAACAGT	316	610	1.93038	No hits			No hits			No hits			No hits			No hits			No hits			No hits			No_hits			No hits			No_hits			No hits			No hits
AEQBcontig00942	Hv_gU	GACTCTGTTGGTGTTGGTAAACAATGGAAGGCACTTTCAACTCGAAGTGATTCTTACTACGCCAACAGTCATGGTGTAAAACTGGTTTTAAACCCTCCTTCTGGTCGTGTTACACCACAAAAAGATGGTACTAACGATAAA	141	505	3.58156	No hits			No hits			No hits			No hits			No hits			No hits			No hits			No_hits			No hits			No_hits			No hits			No hits
AEQBcontig00943	Hv_gU	TTGGGAGATGGTTCTACTCTCAATTCCACTTATTCTTTTCTTTATGGAAAAATTACTTACACCCTAGCAGCTTCAAACGTACCAGGAGCGATCACAGCAGCAGTTTTATTTGGAACACAATCTCAAGATGAAATAGATATTGAAATTTTAGGTGGACAACCTAAACAATGGGAAACTAACGTATTTCGACCCGCTCCAAATGAAACTGAACCTCTCTATGGAGTATTTGGTGGAGTGCATAATTATCCAAAAGGAACTGTTGGGGATGTTCACAGCTACACTGTCGATTGGAACGCTGATAGAATTATATGGTCAGTCGATGGAACTTTAGTTCGTACTCTGACTCGGGAACAAACAAGACATAATGGACAATTACATTATCCATCAGCCATGTCTCGA…	580	991	1.70862	gi|242216628|ref|XP_002474120.1| hypothetical protein POSPLDRAFT_95351 [Postia placenta Mad-698-R] >gi|220726737|gb|EED80677.1| hypothetical protein POSPLDRAFT_95351 [Postia placenta Mad-698-R]	523	1.56554e-51	jgi|Mellp1|55983|fgenesh1_kg.C_scaffold_16000047	154	1e-74	lcl|PGTT_16989 | PGTG_16989 | Puccinia graminis f. sp. tritici hypothetical protein (282 aa)	699	2.3672e-74	lcl|PTTG_00152T0 | PTTG_00152 | Puccinia triticina 1-1 BBBD Race 1 predicted protein (278 aa)	689	2.24274e-73	PST130_13527_3	109	6e-25	No hits			No hits			PGTT_16989 Puccinia graminis f. sp. Tritici	168	3e-82	sp|Q4WI46|CRF2_ASPFU Probable glycosidase crf2 OS=Aspergillus fumigatus GN=crf1 PE=1 SV=1	248	8.1673e-21	No_hits			mg[0388] glycosidase of the cell wall, Mycosphaerella graminicola	50	2e-08	No hits
AEQBcontig00946	Hv_gU	AGGTAAGTTGACAAAGATACAATTTTAGAAAAAGAAAAaCTTTTCATGTTATAACGTTGAATATGTATTTTGTATGTATGTAGATACATTATTTATATTTATTTTTtCATTCAACCAACTAAATTCATTTAGTTTATGGTTACATCGTAGTAGTAGTAGTATGATCAGCAGTAGAACTAAGGTTTAAATGATGAAATGGACACATTCAATTTACCTTTATTTATTTTtGGTTCGTTTTCTTGTTTTTATGAATGAATATCTTCTCACCCCACCCcTTTTTT	281	166	0.590747	No hits			No hits			No hits			No hits			No hits			No hits			No hits			No_hits			No hits			No_hits			No hits			No hits
AEQBcontig00949	Hv_gU	aaCgTtGAAAATCTAAAAaCCATGGTTTTGCTTTAATCAACGCCcACTAATtaCAcGAAaTTtAACATtAaTtGGACcAAAaGAGGAAGTGGgCACAGTGCCTAGGAAGAATCTGTTGGTCCACGCGAAAGTTACCAACAGCCAATGCAAAACTTCATTTTACTGGAGAGCTTCTCATTGATAATTGAAATGAAGTAATGAATGACAACACAATCAACGTAAGCATGTAAGAATAGTTCATTAAAGAGTTCCTACTATAAACGCCGATACTATTCTTTGAAACAAAGGACCAAAACAAAATAAAACATAAAAAAGCCGCTTAACGCAATGTTATATAAATAGACAGAATGCCATAGCGACAATAGGCACAAAGAAAACAGCTAACTAAAAAAATCAACT…	495	84	0.169697	No hits			No hits			No hits			No hits			No hits			No hits			No hits			No_hits			No hits			No_hits			No hits			No hits
AEQBcontig00950	Hv_gU	ATAACTAACGGAGAAAAATTGTAATAAAATCGGAAGAAAAAAaTGTCAAATAGGGTTGCACCTTTTCAGCTTAGTAGAAAGAAATCCTTTAAAAAAGTTATTAATACAAACAAA	114	70	0.614035	No hits			No hits			No hits			No hits			No hits			No hits			No hits			No_hits			No hits			No_hits			No hits			No hits
AEQBcontig00951	Hv_gU	AaACGGATGGTATGGATTTAACTAGTCTCATCGATTCAATTTCATAAAAGGCCGCATTCCCGCAAATTGACTTGAATAATAATATCATTTACCGCTGATAAAACAAAACGAATTTGTGACGTGTCGGTAGCACACGTTAAATGGACATA	149	94	0.630872	gi|2494879|sp|P87032.1|GPA1_USTMA RecName: Full=Guanine nucleotide-binding protein alpha-1 subunit >gi|1930019|gb|AAC49724.1| G protein alpha subunit [Ustilago maydis]	161	9.60138e-10	jgi|Mellp1|47478|estExt_Genewise1Plus.C_80056	46	1e-06	lcl|PGTT_03904 | PGTG_03904 | Puccinia graminis f. sp. tritici guanine nucleotide-binding protein subunit alpha (359 aa)	174	5.82305e-14	lcl|PTTG_09260T0 | PTTG_09260 | Puccinia triticina 1-1 BBBD Race 1 hypothetical protein (185 aa)	154	7.21192e-12	PST130_9789_5	72	5e-14	No hits			No hits			PGTT_03904 Puccinia graminis f. sp. Tritici	83	8e-17	No hits			PHI:76|GPA1|AAC49724|TX:5270|Ustilago maydis|Unaffected pathogenicity	67	1e-13	Gz48689830 G protein alpha subunit, Gibberella zeae	70	2e-13	gnl|CDD|35305 KOG0082, KOG0082, KOG0082, G-protein alpha subunit (small G protein superfamily) [Cell cycle control, cell division, chromosome partitioning, Signal transduction mechanisms].	142	7.41022e-11
AEQBcontig00953	Hv_gU	TttACCTGCTTAGCCGATGATTGATTTAGGCTAACGAATCGTTCGCTAAGAAAGTCGGCGCTAGCTTGCATATCGCCTTCTGGTCCGGTATATTCAGGAAAATATTTTTTAATAGAAGACGTTTTGATTTTTTCTTTGAATAAATCAATTTTATTTAGGAATAGGATTATCGAAGTTTTTGTAAACCAACGAGAGTTGCAAATTGAATCAAATAACGATAAGGCTTCTTGCATGCGATTCACCGATTCGTCCTCATACAGCATTTGATCATATTCACTGATTGCTACCAGGAAGATAATTGCAGTGACGTTCTCAAAGCAATGTATCCATTTTTTtCTTTCACTCCTCTGACCCCCGACATCAAACATCCGGTATTTCAGTTCTCCGATCACAAATGTA…	1455	169	0.116151	gi|11559291|dbj|BAB18736.1| heterotrimeric G protein alpha subunit B [Schizophyllum commune] >gi|300102845|gb|EFI94252.1| heterotrimeric G protein alpha subunit B [Schizophyllum commune H4-8]	1147	3.52382e-123	jgi|Mellp1|85798|EuGene.00150178	268	1e-118	lcl|PGTT_03904 | PGTG_03904 | Puccinia graminis f. sp. tritici guanine nucleotide-binding protein subunit alpha (359 aa)	1203	3.07365e-132	lcl|PTTG_08000T0 | PTTG_08000 | Puccinia triticina 1-1 BBBD Race 1 hypothetical protein (394 aa)	1150	2.79014e-126	PST130_28433_2	333	9e-92	No hits			No hits			PGTT_03904 Puccinia graminis f. sp. Tritici	373	1e-150	sp|O74227|GPA1_COCHE Guanine nucleotide-binding protein subunit alpha OS=Cochliobolus heterostrophus GN=CGA1 PE=3 SV=3	1128	3.14752e-122	PHI:385|tgaA|AAO18659|TX:29875|Trichoderma virens|Reduced virulence	437	1e-124	Pn66909442 G protein alpha subunit, Phaeosphaeria nodorum	169	2e-83	gnl|CDD|35305 KOG0082, KOG0082, KOG0082, G-protein alpha subunit (small G protein superfamily) [Cell cycle control, cell division, chromosome partitioning, Signal transduction mechanisms].	1110	5.90425e-122
AEQBcontig00956	Hv_gU	GTTggggttttGATGTTGGATGAGcccACTTcAGGtttGGATAgttttgCTGCAGCGAAtTtaaTTGAtaaccTGaaagaaaTTACtttGGCTCGaaaTGTTGCTtGTttAATGACcAtCcATCAGCCTTCcTGGAAgATTTTCACCACTTACgaTCGCGTAaTTTtACtttCAAGaGGAAaagTCttctATGAAGGCCCTCCAAGTAAAaGTTtGGaatATTTtGCCTCTATTGGCTACGTTGCTCCAAACGaCATGAAT	261	4	0.0153257	gi|71020407|ref|XP_760434.1| hypothetical protein UM04287,1 [Ustilago maydis 521] >gi|46100103|gb|EAK85336.1| hypothetical protein UM04287,1 [Ustilago maydis 521]	272	1.27783e-22	jgi|Mellp1|23254|gw1.11.10.1	138	8e-34	lcl|PGTT_13983 | PGTG_13983 | Puccinia graminis f. sp. tritici ATP-binding cassette sub-family G member 2 (1073 aa)	167	3.63166e-13	lcl|PTTG_00050T0 | PTTG_00050 | Puccinia triticina 1-1 BBBD Race 1 hypothetical protein (1485 aa)	166	2.96261e-13	PST130_6917_10	73	2e-14	No hits			No hits			jgi|Mellp1|23254|gw1.11.10.1 Melampsora larici-populina	138	5e-33	No hits			PHI:391|ABC2|BAC67162|TX:318829|Magnaporthe oryzae|Unaffected pathogenicity	57	1e-10	UmCon[3021] ATP-binding cassette transporter, Ustilago maydis	87	6e-18	gnl|CDD|35284 KOG0061, KOG0061, KOG0061, Transporter, ABC superfamily (Breast cancer resistance protein) [Secondary metabolites biosynthesis, transport and catabolism].	251	1.66144e-23
AEQBcontig00957	Hv_gU	CCAGCAGATTGGTTCATTACGATAGCCGAAAATAAtGAAAGAACGgAcGAAGGTGAACAACGTGTCCTacGATTACTAGAGTGCTGGGAAAAtcAAAAACTCCAATCTAAACCGATCGTCACACgCACAAGTCAAGGGAAGTCCCAACAAATAGAGcGGGCGGATTTGTATGGAGAGTGGCCAACCAGTTGGTTtGAAGAGTTTAgCcTCCTTtGTCAAaGAAATTTGACTCAAATAATTCGAAGTCCAGCCTtATGGATTGCTTCCTtcGGACAGAACGTAGTTtttGctGATATTgaTAGGTTTtGCaTTTTTTCGGTTggACcACGATCAAGGAGGAGTACTTGGtcgCaTcGGAGtgCTaTTTTTCATTCCAATAAaTACATCTTTTTCtGCAGT…	1042	28	0.0268714	gi|71020407|ref|XP_760434.1| hypothetical protein UM04287,1 [Ustilago maydis 521] >gi|46100103|gb|EAK85336.1| hypothetical protein UM04287,1 [Ustilago maydis 521]	563	1.14931e-55	jgi|Mellp1|23254|gw1.11.10.1	182	1e-104	lcl|PGTT_14836 | PGTG_14836 | Puccinia graminis f. sp. tritici opaque-specific ABC transporter CDR3 (1464 aa)	145	9.73231e-10	lcl|PTTG_05240T0 | PTTG_05240 | Puccinia triticina 1-1 BBBD Race 1 hypothetical protein (1422 aa)	141	1.84557e-09	PST130_6917_10	47	4e-12	No hits			No hits			jgi|Mellp1|23254|gw1.11.10.1 Melampsora larici-populina	182	1e-103	sp|Q9NGP5|ABCG2_DICDI ABC transporter G family member 2 OS=Dictyostelium discoideum GN=abcG2 PE=1 SV=2	192	4.33218e-15	PHI:310|MgAtr4|AAK15314|TX:54734|Mycosphaerella graminicola|Reduced virulence	62	4e-15	Ps38055802 pleiotropic drug resistance ABC transporter, Phytopht...	75	1e-13	gnl|CDD|35284 KOG0061, KOG0061, KOG0061, Transporter, ABC superfamily (Breast cancer resistance protein) [Secondary metabolites biosynthesis, transport and catabolism].	420	3.79917e-42
AEQBcontig00958	Hv_gU	TAAGTTTGAGAGATACTCAATTGAGAATTAAGAATAAGTAATATCGCATGGCTATATAGATCACATAGATTAGTAAGGCAAAATACCGTCTGTTATTTTGCTTTTCTGCATATTGAAATTTAAAGTtGTaCcTCTCATTATATATACTTCAAATATTAtGTTTATTTCTTACGATTTAAAtaTTTTAATTtCTAG	195	9	0.0461538	No hits			No hits			No hits			No hits			No hits			No hits			No hits			No_hits			No hits			No_hits			No hits			No hits
AEQBcontig00960	Hv_gU	TAAATTGAAGATATACTCATAATTAAGCaTAAAGAATAGCTACAATCgCGTGATTGAACACATTATCTAGGATATTGAGGCACtAAGgCTGCTTtATTATTCTTACTTTTCAAAaTAACGAAATtCCCTTTATACCTTTGATCaTTTAATCTTCAATAATTGTGCTTGaTTttAAATCTCATTATATcaTTTTTtATCCACTTgAGTCtCTTTTCaTTTgAAGCTAGTAATtcTTCCCTaTTTAAaTATTATTaCTCTT	259	8	0.030888	No hits			No hits			No hits			No hits			No hits			No hits			No hits			No_hits			No hits			No_hits			No hits			No hits
AEQBcontig00961	Hv_gU	accgaatggcacctcctctcgagctctaaccgtggtccaatatacttatgacattccaatagcaagccagaacagtccaccaatttcggaagatgaagcagaaaaagggcaattttgaaataaaaaatctcgttcgcgccgaattctgaacggcttgacgggttatgtTGA	171	1	0.00584795	No hits			No hits			No hits			No hits			No hits			No hits			No hits			No_hits			No hits			No_hits			No hits			No hits
AEQBcontig00964	Hv_gU	TTCGTCAAGACTCTCACCGGTAAAACTATCACTCTAGAGGTTGAATCTTCCGATACTATTGACAATGTCAAGGCTAAAATTCAAGACAAAGAGGGCATCCCTCCGGATCAACAACGTTtGATCTTTGCTGGCAAACAACTCGAAGACGgTCGCACTTTGGCTGATTACAACATCCAAAAGGaGTCCACTCTCCATTTGGTCTTGCGTCTTCGTGGTGGTATGCAAATCTTTGTCAAAACCTTGACTGGCAAAACCAtCACTCTAGAGGTTGAATCTTCCGATACTATTGACAATGTGAAAGCCAAGATCCAAGACAAGGAGGGTATTCCTCCCGACCAACAACGTCTGATCTTTGCCGGTAAACAATTGGAAGACGGTCGcACTTTGGCTGATTACAAC…	795	119	0.149686	gi|241740196|gb|ACS68205.1| ubiquitin 10,2 [Brassica napus]	1322	7.07161e-144	jgi|Mellp1|87680|EuGene.00220097	602	1e-172	lcl|PGTT_13068 | PGTG_13068 | Puccinia graminis f. sp. tritici ubiquitin (610 aa)	1322	2.22388e-146	lcl|PTTG_01748T0 | PTTG_01748 | Puccinia triticina 1-1 BBBD Race 1 hypothetical protein (306 aa)	1322	1.44507e-146	PST130_20664_1	513	1e-146	No hits			No hits			PTTG_01748T0 Puccinia triticina	602	1e-171	sp|Q64339|UCRP_MOUSE Ubiquitin cross-reactive protein OS=Mus musculus GN=Isg15 PE=1 SV=4	205	1.4231e-15	No_hits			BfCon[0525] polyubiquitin, Botryotinia fuckeliana	597	1e-171	gnl|CDD|35228 KOG0004, KOG0004, KOG0004, Ubiquitin/40S ribosomal protein S27a fusion [Translation, ribosomal structure and biogenesis].	367	3.63568e-36
AEQBcontig00965	Hv_gU	CAAAGATTAATCTTTGCTGGTAAGCAACTTGAGGATGGCCGTACTTTGGCCGATTACAATATCCAGAAGGAGTCCACCCTTCACTTGGTGTTACGTCTTCGGGGTGGAATGCAAATTTTtGTCAAAACATTGACAGGGAAAACTATCACCCTGGAAGTTGAATCATCTGACACGATCGATAATGTAAAGGCAAAGATTCAAGACAAGGAGGGTATTCCTCCTGATCAACAAAGATTAATCTTTGCTGGCAAACAGCTTGAGGATGGCCGTACCTTGGCTGATTATAACATTCAGAAGGAGTCCACCCTTCACTTGGTGTTACGTCTTCGGGGTGGAATGCAAATCTTT	348	99	0.284483	gi|241740196|gb|ACS68205.1| ubiquitin 10,2 [Brassica napus]	579	3.21749e-58	jgi|Mellp1|87680|EuGene.00220097	268	2e-72	lcl|PGTT_13068 | PGTG_13068 | Puccinia graminis f. sp. tritici ubiquitin (610 aa)	579	6.39032e-61	lcl|PTTG_01748T0 | PTTG_01748 | Puccinia triticina 1-1 BBBD Race 1 hypothetical protein (306 aa)	579	4.43211e-61	PST130_25863_3	227	5e-61	No hits			No hits			PTTG_01748T0 Puccinia triticina	268	1e-71	sp|O15205|UBD_HUMAN Ubiquitin D OS=Homo sapiens GN=UBD PE=1 SV=2	162	3.44114e-11	No_hits			Lm99039242 polyubiquitin, Leptosphaeria maculans	268	2e-72	gnl|CDD|35228 KOG0004, KOG0004, KOG0004, Ubiquitin/40S ribosomal protein S27a fusion [Translation, ribosomal structure and biogenesis].	367	8.39635e-37
AEQBcontig00966	Hv_gU	GTCAAGACTTTGACAGGGAAAACCATCACCCTGGAAGTTGAATCATCTGACACGATTGATAACGTCAAGGCAAAGATCCAAGACAAGGAAGGTATTCCTCCTGATCAACAAAGGTTAATTTTCGCTGGTAAACAGCTCGAGGATGGCCGTACCTTGGCTGATTATAACATCCAGAAAGAGTCAACTCTTCATTTGGTTTTGCGTCTTCGTGGCGGTCTGTAAGAATGTTATCTTGTAATTCACTTATCCTTTTTTATCAAACTGGCAAATGTAGTATTTTAAACAACGCTCTGGAAACTATGATTTGTCAAATGTCGCACGTTCATTGAATGGCCTCCATTCGCACTAGATTATTCTTGTGTAATATAACATTGTGTGTGTCTGGAATGGAAGCATGTT…	407	40	0.0982801	gi|241740196|gb|ACS68205.1| ubiquitin 10,2 [Brassica napus]	309	6.48313e-27	jgi|Mellp1|40604|e_gw1.79.9.1	168	2e-42	lcl|PGTT_13068 | PGTG_13068 | Puccinia graminis f. sp. tritici ubiquitin (610 aa)	309	1.95526e-29	lcl|PTTG_11572T0 | PTTG_11572 | Puccinia triticina 1-1 BBBD Race 1 hypothetical protein (170 aa)	309	1.31871e-29	PST130_8931_3	144	6e-36	No hits			No hits			EH295139 Uromyces appendiculatus	170	4e-42	No hits			No_hits			Lm99039242 polyubiquitin, Leptosphaeria maculans	168	3e-42	gnl|CDD|35228 KOG0004, KOG0004, KOG0004, Ubiquitin/40S ribosomal protein S27a fusion [Translation, ribosomal structure and biogenesis].	344	6.66721e-34
AEQBcontig00968	Hv_gU	TGTCAAAaCCTTGACGGGgAAACAATCACTCTGGAAGTTGAAtCTTCTGATACCATTGATAACGTCAAGGCCAAAATTCAGGATAAGGAGGGTATTCCTCCTGATCAA	108	18	0.166667	gi|7141144|gb|AAF37225.1|AF216530_1 ubiquitin RiP-20 [Oryza sativa]	158	2.13717e-09	jgi|Mellp1|87680|EuGene.00220097	71	4e-14	lcl|PGTT_13068 | PGTG_13068 | Puccinia graminis f. sp. tritici ubiquitin (610 aa)	156	7.09257e-12	lcl|PTTG_11572T0 | PTTG_11572 | Puccinia triticina 1-1 BBBD Race 1 hypothetical protein (170 aa)	156	4.37384e-12	PST130_25863_3	65	6e-12	No hits			No hits			GR811019 Melampsora larici-populina	74	4e-14	No hits			No_hits			VD0107G02 polyubiquitin, Verticillium dahliae	73	2e-14	gnl|CDD|35227 KOG0003, KOG0003, KOG0003, Ubiquitin/60s ribosomal protein L40 fusion [Translation, ribosomal structure and biogenesis].	144	5.33489e-11
AEQBcontig00970	Hv_gU	gAGAATTAAATTATAAACCGTATTTACATTTAATAGTGGTAAAATCTTTAAGTTAAATCATTGTTATTGTATCTTTCTTTTATTTTCTCAATAAATCATTTCTAAATCCTAAACCTTTGATTATTGAGTTTCCAACCCTTTGTGAGATCTTAAGAATTCCTATTACCTTTGAAACTATCTTATAATTCTTCTCGGACATACCTCAAACCTGTAGCTCTTACTTCGAGTGACCTTCAAATCACTTCCTCGAATCATTCCTCTGTGCTTCAAAGAAGTTTCTAAATCCCTcaTCTCACTTTCAGGAACATCCTCGACcTtGTGCGTAGGTTGTCCGGTGACAGAAaGATACAGACTGATCAAATACCAGTAGaCATGTTtAtGAGAAaTACAAgATGAAGg…	406	5	0.0123153	No hits			No hits			No hits			No hits			No hits			No hits			No hits			No_hits			No hits			No_hits			No hits			No hits
AEQBcontig00971	Hv_gU	GcGTATAATTTTTTAtCTTtAAAAAAAAGGTCACTTATTACAATTTAGCcctGATGGCTCCCATTTTTTtCAACACTTCTACTGGCTCTTGAGAgcAAGAATTTtaCTAGTaTTTTGTTTTtCATAATTGATCTCTTTGAGA	142	12	0.084507	No hits			No hits			No hits			No hits			No hits			No hits			No hits			No_hits			No hits			No_hits			No hits			No hits
AEQBcontig00972	Hv_gU	TTAATTTTACCTTTTtATCCcTCATATTGCTTTTgtATATCAATTTATTTTTtGTAAAACAAATCATTTTCATATTTTTTtACCTTTATTTAATAATATTATAAAAGGTGTAACATCACCCGgTATGCATTtGGCACACGAGTTTTTGCTatACTTATAATaTTAAtAAcATAATGGTgACAAAAatcAATCAAATGATAAATATGAGTGAGGCACAAA	219	16	0.0730594	No hits			No hits			No hits			No hits			No hits			No hits			No hits			No_hits			No hits			No_hits			No hits			No hits
AEQBcontig00973	Hv_gU	GATCAAaTACcaaTGGACATgTTtATAAGAAATACCAGAtgAACTGAAGAAAAaTTcACCCTAGCTaaccTCcaTCATAAaatGTGTCCAGCACAAGTTtGgCCgAACTtgTGCTGGACACTTTtgtCACATGCAGTCTGgTGTGATCAATTCTCT	156	9	0.0576923	No hits			No hits			No hits			No hits			No hits			No hits			No hits			No_hits			No hits			No_hits			No hits			No hits
AEQBcontig00974	Hv_gU	GgtCAAaTACCAATTAATCAATAgTTCTTTTTAATATtATAAATTTTTtGATTAAATAAAaTGGTAaTAATGAATTATATTTTtCATCCAcAATTCcActCTAATGattCCC	112	8	0.0714286	No hits			No hits			No hits			No hits			No hits			No hits			No hits			No_hits			No hits			No_hits			No hits			No hits
AEQBcontig00975	Hv_gU	TTATGaGAAATACAAGATGAAGGAACTGAAGtAAATTTCCACCcAAGCTACTCTCCATCaTAAAaTTGTCCAGCACAAGTTTGGCTGAACTTGTTCTGGACACTTTtAGTCACGTGCAGTCAGATGGGATCAATTCTCTATATGGCAACAAAAAAAAAaTTTTTTtTtAAACTTCACTACAAGCAGTTTTGTTtAGCTGAATCATCCACCTGTTTTTCTTCCCAACCTCA	230	8	0.0347826	No hits			No hits			No hits			No hits			No hits			No hits			No hits			No_hits			No hits			No_hits			No hits			No hits
AEQBcontig00976	Hv_gU	AAAATTGTcATCCTgAaGTTTTGgTAAAGctCCAGTGtATTTTTTTTATTTTtaCAAAAAGAAATTaTAGTCCAAGTTtAGTgCCACTGGTGGGCATTCACCCCATCATGTCTACTTGCTCTTGATGGgAGGAATTtCtACTTTAATTTTTtATTtCATATTTGAtCCc	169	4	0.0236686	No hits			No hits			No hits			No hits			No hits			No hits			No hits			No_hits			No hits			No_hits			No hits			No hits
AEQBcontig00977	Hv_gU	AGTTCGAACTGGAATCTGGCCGGGAAGAAGGGgAGGGGgTATATAAGATTTGAGTGAGTTGAAAGaGTAAAGGCCAAGTATGTTGGCAGAGTTCAGAATAGGAGAAGGAATGGAATTGAAAGAAGATTGAAGAGAGCAGAAGGAATGAGCGAGATGAAAAGCTCTAGCGATGGACTGGGCAGGGATGGTAAGAGGTGGATGGTGGCAGGGCTGAGAGGGCTGAGAGGGCTGAGAGGGCTGAGAGGATGGTGAGAAGGAAGGAAGATGAATCGGACGACGGCGTCGCTTAGCAGGAAGTTGATGAGCAAGTGCCAGCAGGTC	321	16	0.0498442	No hits			No hits			No hits			No hits			No hits			No hits			No hits			EC406433 Puccinia triticina	30	1e-06	No hits			No_hits			No hits			No hits
AEQBcontig00978	Hv_gU	TTTCGCCATCCAAACACaGAAAAGGATAGCAAGTGgCGGGAtATTTTAACGAGATGAGATTCGCTACATAGATCTCATCTGCCTTCCACTCACCATCTCGCTGCcGAGTGATTGTTGCCTGTGCAGCAGCCAGCCGACACCGCTGAgAACGGGCACACGCCACCATC	167	22	0.131737	No hits			No hits			No hits			No hits			No hits			No hits			No hits			No_hits			No hits			No_hits			No hits			No hits
AEQBcontig00980	Hv_gU	CcACTGCTAATCGGATCGTCATCTCTCTATCCGTATCACTCATCGTCCTCCTATGCTCATCATGCGCCGATCCTTCAGTTCCATCACAACTCATCTTGCCGATCTCAACTACCGGCgCATCAAATCAATCTCCCTT	136	21	0.154412	No hits			No hits			No hits			No hits			No hits			No hits			No hits			No_hits			No hits			No_hits			No hits			No hits
AEQBcontig00981	Hv_gU	AaTCCTTCCGACAaTTCTCTCCTCGTCGACGTAAGAGAaCCaGATGAAGTCATCCAAGGCAACATCCCTTCTTCTGtcAACTTGCCcTTCTCTTCACTTCCCACTGCTTTAGACTTaCATCc	122	15	0.122951	gi|58265286|ref|XP_569799.1| endoplasmic reticulum protein [Cryptococcus neoformans var. neoformans JEC21] >gi|134109215|ref|XP_776722.1| hypothetical protein CNBC2130 [Cryptococcus neoformans var. neoformans B-3501A] >gi|50259402|gb|EAL22075.1| hypothetical protein CNBC2130 [Cryptococcus neoformans var. neoformans B-3501A] >gi|57226031|gb|AAW42492.1| endoplasmic reticulum protein, putative [Cryp…	139	3.37084e-07	jgi|Mellp1|105823|fgenesh2_pg.15_73	67	7e-13	lcl|PGTT_10215 | PGTG_10215 | Puccinia graminis f. sp. tritici hypothetical protein similar to endoplasmic reticulum protein (188 aa)	130	7.25756e-09	lcl|PTTG_06884T0 | PTTG_06884 | Puccinia triticina 1-1 BBBD Race 1 hypothetical protein (231 aa)	130	4.47979e-09	No hits			No hits			No hits			jgi|Mellp1|105823|fgenesh2_pg.15_73 Melampsora larici-populina	67	5e-12	No hits			No_hits			No hits			No hits
AEQBcontig00984	Hv_gU	GCTTCTGATCCTAATGCcAAGAacaaacAGgTCTACATTCCATACAAACGCCCTCAAtGTGGtCCCATTtGTGCCAGGgATGTTCAAATTGAaGCcAATGAAaTCACcATcTTTGAACAAAACATTGAGGCgctttATGAAATGGtgAcAtATTGAtcTGAATAGTG	167	6	0.0359281	No hits			No hits			No hits			No hits			No hits			No hits			No hits			No_hits			No hits			No_hits			No hits			No hits
AEQBcontig00987	Hv_gU	aGATTTAAaAaTtAAAGGGGATGGTAAAAtaGTCACtATTaccAATgtCTtCTATTGTCCAGATGTtAGGACTACTCTAATTTCTTTATTTGATTTAGTGAACTGTGgTTTCTGTTTTGGTTtgTgTtCTGAAAaTAAAAaTTTGGGgATTTATTtAAaaGaGGATTtGATTATGACTGGcGGGTAGAGAATACCAGAAGAAGATGGGTCTTGGATGAaaaTAGTGatAGTAcTtGcAATCCAAaTGATaGttAAaC	257	17	0.0661479	No hits			No hits			No hits			No hits			No hits			No hits			No hits			No_hits			No hits			No_hits			No hits			No hits
AEQBcontig00989	Hv_gU	GTGCTAAtGCAAGAAACAaGAAAGTATACATTCCATATAAATGCCCTCAACGTGGtCcAATTAgTGCCAGAGATGTTCAAATTGAcGCTAATGAAcTCacTAtcTTTGAACAAAaCATTGAGGtGTtATATGAAATtgTTGAtgACATTGATCTgAATAGTGCTGAATGGTCTCCTGATGcAaTCgCTg	189	5	0.026455	No hits			No hits			No hits			No hits			No hits			No hits			No hits			No_hits			No hits			No_hits			No hits			No hits
AEQBcontig00990	Hv_gU	TCCCTCAACGTGGTCCCATTTGTGCTAGAGATTTTCAAATTGAGGCTAATGAAATCACCATCTTTGAAAAAaTGTTGAGGCATTATATGAAATGGTTGAACAAATTGATCTGAGTAGTGCTGAATGGTCCCCTGAAGCATTTGTGGACAACTATGCTTTACTGAACAGTGGAGAAACACATCATGTCACTGGCAACG	197	4	0.0203046	No hits			No hits			No hits			No hits			No hits			No hits			No hits			No_hits			No hits			No_hits			No hits			No hits
AEQBcontig00991	Hv_gU	tATtGgggACTCACATCGTCAGTTGCACTCACACAACACATTcACACaCCCCTATTTTTTtGATTCTATTACAAATATCTAAATATGTCTGGACGCGGTAAAGGTGGTAAAGGT	114	86	0.754386	No hits			No hits			No hits			No hits			No hits			No hits			No hits			No_hits			No hits			No_hits			No hits			No hits
AEQBcontig00993	Hv_gU	CCTGAGGGATAACATTCAAGGTATTACAAAGCCTGCTATCCGTCGTCTTGCTCGTCGTGGAGGTGTGAAACGTaTTTCtGGTCTTATCTATGAAGAGACACGTGGTGTTTTAAAAATCTTTTTGGAAAaTGTTATTCGGGATTCTGTTACCTATACTGAACACGCCAAaCGTAAAACAGTAACATCtCTTGATGTTGTGTACGCTCTTAAGCGACAGGGTAGAACTTTATAtGGTTTTGGTGCATGATCtGTAACCTTGAAGTATTGTAACAAAaTACAGTCTTGATCTTTGTCATTTCATGAATATTTATTGTTTGGCTTTGCTTGATTGTTTTCGTGTAATTAGTGTTTTtATTTtCTTTTCGTGCGAGTATTGCATTTTTtGCTTATTCACcAGg	398	18	0.0452261	gi|58261382|ref|XP_568101.1| hypothetical protein CNL05670 [Cryptococcus neoformans var. neoformans JEC21] >gi|58264696|ref|XP_569504.1| hypothetical protein CNC01610 [Cryptococcus neoformans var. neoformans JEC21] >gi|134109925|ref|XP_776348.1| hypothetical protein CNBC5650 [Cryptococcus neoformans var. neoformans B-3501A] >gi|134115577|ref|XP_773502.1| hypothetical protein CNBI1160 [Cryptococcu…	403	8.26475e-38	jgi|Mellp1|73357|estExt_fgenesh1_kg.C_670023	189	8e-49	lcl|PGTT_06941 | PGTG_06941 | Puccinia graminis f. sp. tritici histone H4 (105 aa)	403	2.31425e-40	lcl|PTTG_10529T0 | PTTG_10529 | Puccinia triticina 1-1 BBBD Race 1 hypothetical protein (105 aa)	403	1.56647e-40	PST130_8722_1	159	2e-40	No hits			No hits			ES322146 Puccinia striiformis	191	1e-48	No hits			No_hits			UmCon[1248] histone H4, Ustilago maydis	186	1e-47	gnl|CDD|38677 KOG3467, KOG3467, KOG3467, Histone H4 [Chromatin structure and dynamics].	394	8.82699e-40
AEQBcontig00994	Hv_gU	CTTGAGGGATAACATTCAAGGTATTACAAAGCCCGCTATTCGTCGTCTTGCTCGTCGTGGAGGTGTGAAACGTATTTCTGGTCTTATCTATGAAGAGACACGTGGTGTTTTAAAAAtCTTTTTGGAAAATGTTATTCGGGATTCTGTTACCTATACTGAACACGCCAAACGGAAAaCAGTCACATCCCTTGATGTTGTGTACGCTCTTAAGCGACAGGGTAGAACTTTATATGGATTTGGTGCATGAGTCTTGACATTTCTGTAATAAAaTAGTTATCAATTATtCCAATAGCAACGGAGTGTCCCTTCTACTTGTATTCACGTGtAaTTTTGTTATTGCTTTATTGCCA	350	44	0.125714	gi|58261382|ref|XP_568101.1| hypothetical protein CNL05670 [Cryptococcus neoformans var. neoformans JEC21] >gi|58264696|ref|XP_569504.1| hypothetical protein CNC01610 [Cryptococcus neoformans var. neoformans JEC21] >gi|134109925|ref|XP_776348.1| hypothetical protein CNBC5650 [Cryptococcus neoformans var. neoformans B-3501A] >gi|134115577|ref|XP_773502.1| hypothetical protein CNBI1160 [Cryptococcu…	403	8.23917e-38	jgi|Mellp1|73357|estExt_fgenesh1_kg.C_670023	188	2e-48	lcl|PGTT_06941 | PGTG_06941 | Puccinia graminis f. sp. tritici histone H4 (105 aa)	403	1.6364e-40	lcl|PTTG_10529T0 | PTTG_10529 | Puccinia triticina 1-1 BBBD Race 1 hypothetical protein (105 aa)	403	1.13495e-40	PST130_8722_1	159	1e-40	No hits			No hits			GW686200 Melampsora occidentalis	193	3e-49	No hits			No_hits			UmCon[1248] histone H4, Ustilago maydis	185	2e-47	gnl|CDD|38677 KOG3467, KOG3467, KOG3467, Histone H4 [Chromatin structure and dynamics].	394	6.57071e-40
AEQBcontig00995	Hv_gU	CTCGGCAAAGGTGGTGCTAAACGTCACCGTAAAATCCTGAGGGATAACATTCAAGGTATTACAAAGCCCGCTATTCGTCGTCTTGCTCGTCGTGGGGGTGTAAAACGTATTTCTGGTCTGATTTATGAAGAGACCCGTGGTGTTTTGAAAATCTTTTTGGAAAATGTTATTCGGGATTCTGTTACTTATACTGAACATGCC	201	83	0.412935	gi|238599080|ref|XP_002394780.1| hypothetical protein MPER_05278 [Moniliophthora perniciosa FA553] >gi|215464372|gb|EEB95710.1| hypothetical protein MPER_05278 [Moniliophthora perniciosa FA553]	336	4.80787e-30	jgi|Mellp1|73357|estExt_fgenesh1_kg.C_670023	156	2e-39	lcl|PGTT_06941 | PGTG_06941 | Puccinia graminis f. sp. tritici histone H4 (105 aa)	336	9.42028e-33	lcl|PTTG_10529T0 | PTTG_10529 | Puccinia triticina 1-1 BBBD Race 1 hypothetical protein (105 aa)	336	5.85184e-33	PST130_8722_1	134	8e-33	No hits			No hits			PTTG_10529T0 Puccinia triticina	156	1e-38	No hits			No_hits			PsCon[6796] histone H4, Phytophthora sojae	155	5e-39	gnl|CDD|38677 KOG3467, KOG3467, KOG3467, Histone H4 [Chromatin structure and dynamics].	333	5.65382e-33
AEQBcontig00996	Hv_gU	AAACGGAAAaCagTTACATCTCTTGATGTTGTGTACGCACTTAAGCGACAGGGTAgAACTTTATAtGGTTTtGgTGCATGATCTGTAAacaTTTTAGTACTGTAACAAAaTAAaGTTTtGATCTTtGTCaTTCCATGAgTGTTTaTtGGCTTTGCTTGATTCTTt	165	22	0.133333	gi|242020956|ref|XP_002430913.1| histone H4, putative [Pediculus humanus corporis] >gi|212516131|gb|EEB18175.1| histone H4, putative [Pediculus humanus corporis]	141	1.96438e-07	jgi|Mellp1|73357|estExt_fgenesh1_kg.C_670023	65	6e-12	lcl|PGTT_06941 | PGTG_06941 | Puccinia graminis f. sp. tritici histone H4 (105 aa)	130	7.23828e-09	lcl|PTTG_10529T0 | PTTG_10529 | Puccinia triticina 1-1 BBBD Race 1 hypothetical protein (105 aa)	130	4.48333e-09	PST130_16980_1	55	6e-09	No hits			No hits			GW684716 Melampsora occidentalis	65	7e-15	No hits			No_hits			UmCon[1248] histone H4, Ustilago maydis	66	4e-12	gnl|CDD|38677 KOG3467, KOG3467, KOG3467, Histone H4 [Chromatin structure and dynamics].	126	5.04912e-09
AEQBcontig00997	Hv_gU	AAGCGGAAAACAGTTACATCTCTTGATGTTGTGTACGCTCTTAAGCGACAGGGTAgAACTTTATAtGGTTTTGGTGCATGAGTTTTGACaTTTCtGTAATAAAATaGTTATCAATTTTTCCAATTGAAACAaCTTAaCG	139	22	0.158273	gi|194223075|ref|XP_001498098.2| PREDICTED: similar to Hist1h4c protein [Equus caballus]	134	1.25743e-06	jgi|Mellp1|73357|estExt_fgenesh1_kg.C_670023	63	1e-11	lcl|PGTT_06941 | PGTG_06941 | Puccinia graminis f. sp. tritici histone H4 (105 aa)	130	7.13441e-09	lcl|PTTG_10529T0 | PTTG_10529 | Puccinia triticina 1-1 BBBD Race 1 hypothetical protein (105 aa)	130	4.41014e-09	PST130_16980_1	55	6e-09	No hits			No hits			EH295148 Uromyces appendiculatus	71	4e-13	No hits			No_hits			UmCon[1248] histone H4, Ustilago maydis	65	6e-12	gnl|CDD|38677 KOG3467, KOG3467, KOG3467, Histone H4 [Chromatin structure and dynamics].	126	5.14896e-09
AEQBcontig01003	Hv_gU	CGTAGCCAGCCACAGTAGTATAGGGTGTATAGCTCTGACACCTGACTAGCATTTTCAATGGGCTATATTGGTATCAATGGAAGAAAACTTTTATGTTAATACATATTGTAACCAGAGAATATGTGTTCTCCTTCGAGTCTAAGATCGTTTTTGCATGGACTTTCTTTCAACCCTGTTTGATGTTTTTGAAGACCTTGAACCATGGAACGCTGTATGTCCACATCCACCTGAAGGTGCTTCCTCGGCAGGAACAATTTTTGTAGACTTCACTCCGGCTTGTCCCTAAGAAAAATAATTATTTAGATGATATTTTtAAATAATCAACATTCACAGTTCATAGGAAAAGAAGAAGAAGAAATGATGGTAACAGTGGACCTaCAAAGACTCCCAAaGCAGAAG…	960	28	0.0291667	No hits			jgi|Mellp1|44084|estExt_Genewise1.C_270058	43	3e-09	lcl|PGTT_15275 | PGTG_15275 | Puccinia graminis f. sp. tritici predicted protein (177 aa)	112	5.84456e-06	No hits			PST130_9771_8	54	6e-08	No hits			No hits			GR797321 Melampsora larici-populina	43	3e-09	No hits			No_hits			No hits			No hits
AEQBcontig01004	Hv_gU	TTTCTTCTTTTTCTTATCCTGTCCTTCGgACAGTCTTTTGTtAACTTGACTCATCTCTTATTTtATTtCTCTAcTtAGTTtGTGGCGGCTTTATCATCTTAAATTCTTACTTATCTTATTTGACTTAACTCCTTCtGAaCCAGGTCTTTCCAACGTTCCAGTCTATCAAGAAGGGTGGGGGAGCTGAGAGTGCTTGATCAATTGAGCCAGTTGtAAAAAAaTTTtCTtCATGCCGGAATGcAaGGTGGAATGGAAACATCAGTACCAAGCTGAAACAACCATTGGCTACTGAATCTTGATGATtGGGTGCTGCaGCTTtGTCGGAAAAAATGTTTTGAGAAATGCAAAaaCGTTT	355	25	0.0704225	No hits			No hits			No hits			No hits			No hits			No hits			No hits			No_hits			No hits			No_hits			No hits			No hits
AEQBcontig01005	Hv_gU	AAaTTtcTGTTTAAAATTTCATCCAACcGCAACtCCCcTTTTCCcaGTAAATtaTACACCCTCCCCAACAAGTCATGCACGCCAAAAaTAATTTttGACAACAGgTATCAGGTGCTCAGGGCTCAACATTGATtCATCCCAGTGATAGTtCAGCCATGATGCTTCGGCGACCCACAAACCTTCACCGGGGGAGCGCGCTACTctGGCGCAGCGTCAGGCCAAATCAACCTGAGAGAGAGTACTTGGCAGCGGATGTCAATGTAATTTAATGGGGATAACTATGTCCAATCAGCAGCCCATGATGACTGCACAATAAAAAaTCATAAAaCTAAACAGGTAGGA	342	6	0.0175439	No hits			No hits			No hits			No hits			No hits			No hits			No hits			No_hits			No hits			No_hits			No hits			No hits
AEQBcontig01006	Hv_gU	CAAGTATCATTTTATATGTACAAAAAaCAgtCaTAtGTtAtAcAgCATTtATGCTCTTTCGCCaCGCAACCGCCTaGCCAATTGAATATCTTTGGGTTGAATTGTAACTCGCTTGGCGTGGATAGCAGCCAAATTTGTGTCTTCGAATAATCCAACAAGATATGCTTCAGCTGATTCTTGGAGTGCCATCACAGCTGACGATtGAAACCGCAGATCAGTTTTGAAATCTTGAGCGATCTCACGCACTAGTCGCTGGAATGGCAATTTTCGGATCAACAGTTCAGTTGACTTTTGGTACCGCCTAATTTCTCGGAGGGCAACAGTTCCGGGACGGTATCTgTGGGGCTTCTTGACACCACCAGTGCTAGGCGCAGATTTACGAGCAGCTTTGGCAGCCAG…	516	27	0.0523256	gi|292628565|ref|XP_689107.2| PREDICTED: histone cluster 2, H3c2-like [Danio rerio]	648	3.63147e-66	jgi|Mellp1|32353|e_gw1.1.496.1	307	5e-84	lcl|PGTT_00393 | PGTG_00393 | Puccinia graminis f. sp. tritici histone H3,2 (137 aa)	666	1.28412e-70	lcl|PTTG_04741T0 | PTTG_04741 | Puccinia triticina 1-1 BBBD Race 1 hypothetical protein (137 aa)	666	8.47927e-71	PST130_5835_3	259	2e-70	No hits			No hits			EH225432 Phakopsora pachyrhizi	308	1e-83	sp|P84239|H3_URECA Histone H3 OS=Urechis caupo PE=1 SV=2	645	5.83992e-67	No_hits			BgCon[0123] histone H3, Blumeria graminis	292	3e-79	gnl|CDD|36956 KOG1745, KOG1745, KOG1745, Histones H3 and H4 [Chromatin structure and dynamics].	621	7.74018e-66
AEQBcontig01009	Hv_gU	GTAGCAGgtGTtCAGGgCtCaaCATtGATTCATCTCAGTGAtaGTtCAGCcATGGTACTTCGgCGAAatCcgCAAaCCatCaCcGGGGggAGCGCGCTACTCCGGCGCATCGTCATGCCAAAtCAAGCAGAGAAAGtAaCACCTGGTAGCAGATACCAATGTATTCTAAAGGCGATAACTATGTTCAATCAACAGACCAAGAAtACGCCATAAAAAACCATATAACTAAACAGGTAGGGGG	241	8	0.033195	No hits			No hits			No hits			No hits			No hits			No hits			No hits			No_hits			No hits			No_hits			No hits			No hits
AEQBcontig01010	Hv_gU	TTCAGCCAtGgTGGTTCGACGAAACCcAAAAACTaTCACTGAGGGgAGCGCCCTACTCCGtGGGgCgTcAaGCcAAATTATGCTAAGAGAaaGCAactGAcAGCGGGTGTCAAAAAATTGTGTAACAACTatGtttaaTCACCagACAGAAGTGCCAATACCATAATAATTCATATAAACTAATACTGAGCTATCAGAAAAACAAACAAGTAAAGCCAATATCATTTTATATGTACATAGAACAAGCGTGAcATGGATATTGTACAGcATTATGCCCGTTCACCTCTTAACCGTCTAGCCAATTGAATATCTTTGGGTTGAATTGTCaCTCGCTTGGCGTGGATAGCAGCCaaaTTTGTGTCTTCGAATAACCcAACAAGATATGCTTCAGCTGATTCT…	737	31	0.0420624	gi|281345266|gb|EFB20850.1| hypothetical protein PANDA_018542 [Ailuropoda melanoleuca]	652	2.97809e-66	jgi|Mellp1|32353|e_gw1.1.496.1	307	8e-84	lcl|PGTT_00393 | PGTG_00393 | Puccinia graminis f. sp. tritici histone H3,2 (137 aa)	666	2.31788e-70	lcl|PTTG_04741T0 | PTTG_04741 | Puccinia triticina 1-1 BBBD Race 1 hypothetical protein (137 aa)	666	1.50877e-70	PST130_5835_3	259	4e-70	No hits			No hits			GW685920 Melampsora occidentalis	312	1e-84	sp|P84239|H3_URECA Histone H3 OS=Urechis caupo PE=1 SV=2	645	1.18939e-66	No_hits			Lm99039277 histone H3, Leptosphaeria maculans	293	2e-79	gnl|CDD|36956 KOG1745, KOG1745, KOG1745, Histones H3 and H4 [Chromatin structure and dynamics].	621	1.35383e-65
AEQBcontig01012	Hv_gU	AAGGTGGAGCTTCTCCATGTTGCGATGGGCGCACATTATCTTTACATTCTATTGTCGCTTTGCCAGGGTGCTGGCAATAAGTGCTCATCATTAGATAACCAATAAAGAAGAGGAAAAATAAATTTTTAATCATGACTCTAATTTGTTTAGTAAAGATGATGATTTAAGTGAGAGGTTGGCTTGAATTTAGTGGGATCCCCAaTAA	205	495	2.41463	No hits			No hits			No hits			No hits			No hits			No hits			No hits			No_hits			No hits			No_hits			No hits			No hits
AEQBcontig01014	Hv_gU	TTCTCGCCTGTCGCTTGCAATTTCCTTCATTTTTAACTAAAAAaGGTGACAAaTGACCACAATTGCAAGCACTAGGTGAAGCCTTCGGATGACATATAGCATAAAaCGaCGTGGAaTTTTTTCCGgTTt	129	11	0.0852713	No hits			No hits			No hits			No hits			No hits			No hits			No hits			No_hits			No hits			No_hits			No hits			No hits
AEQBcontig01016	Hv_gU	GCCCGGGAATGTGTACTGAATGGCAAAACCCTATTGACCCAGAGCTGCACCGCTGTAGTTCGTGTCAACGACAGTCATTACCCCATACAATGTGGAGTTAAAAAaGACATCTGGAAGTGTAAATCAGGACCTTCGTTCGTTCACTGTTATGGCTGCACCAATTCTAAACACTATGCATTGAAATAGTTTATTTTGATGCAACTTGTAGGTTTTTAGTCTCAGAAATTTTGGTTTATTAATGGATTATGTTATCGCATCCCTCTTCTAAAGAGATTGTAATAATATATTAAATTGTTTTGATTATTTTTATATCTTGTCTTGAAGATTCaTCCAGTTGGCCGCTTCACTGGCATGAATTGAATGAGTAGCAAAACATTCCTACTAAACAGAGAGGCAAGC…	488	430	0.881148	No hits			No hits			No hits			No hits			No hits			No hits			No hits			No_hits			No hits			No_hits			No hits			No hits
AEQBcontig01017	Hv_gU	TAGCGtAACTGCATCcTTGGGCAAAGAATGAAAATAAACAAAAAATAAAGAATGTAGTGgTGAAAcTCATATtGATATGTtGGAatGAATGTATtAAATTTtATTTTTttAGCATAGATtAGACTtGAAAAAaCATAaGAAAAAAaaTtCATGCCAGATGTaTTAAAAAaGATGATCCACATCTTtCTCTTACAATTTGAACTTCGTTCAAATACTAGAGCTTCAAAATAACTAGAAGAAGCATGATGGATTTCGGCtATTTTTGGTATATTGAGTTGGCATcTTCCCCGCAGAACTTGAGATATAAGTTGTGCAACCACTTTCAATCGGCTTTCCAATCGTTCCTGTGACGTTGCAAAAATCGTGTCTGTCATAGTTAACCCCACAAATTGTTCTGAC…	952	20	0.0210084	gi|238591844|ref|XP_002392726.1| hypothetical protein MPER_07654 [Moniliophthora perniciosa FA553] >gi|215459190|gb|EEB93656.1| hypothetical protein MPER_07654 [Moniliophthora perniciosa FA553]	207	1.89781e-14	No hits			No hits			No hits			No hits			No hits			No hits			No_hits			sp|Q4WGV9|PLYD_ASPFU Probable pectate lyase D OS=Aspergillus fumigatus GN=plyD PE=3 SV=1	174	7.3987e-12	PHI:179|PELA|AAA33338|TX:140110|Nectria haematococca (related: Fusarium solani)|Reduced virulence	76	2e-15	No hits			No hits
AEQBcontig01019	Hv_gU	CTTTAAGAGCTATAAGAAaGTGTGGATCGGCTTGGCAAACGAaGATGATTTAtAAGTTGTgTATTCTATACTTCAGGAGTGTTGTTTtCACCGTCTTTCAATCTATAACGTCATCCTTAGgCaGCGTACAtATACAGTGTAAGAAAAGAAACGTGGACACG	161	9	0.0559006	No hits			No hits			No hits			No hits			No hits			No hits			No hits			No_hits			No hits			No_hits			No hits			No hits
AEQBcontig01021	Hv_gU	TGGGCGATCTGATCAAATAAAAaGAAAGCCAGGGGGAAGATCACCTCAGCCTTAAAAaTAAGCCGAAACAGAAGACCGCAATTTGATAATACTCAACCTCCCAACAACTGATTTTTCtCGTATGTGAGTTCAATTATTGCGAGGTGCTATTGATGAGAAAAATTTATAAAAGGAATTATTGAGCAACACAAACACGTTGCCATTAGGGAGCTTGGAATTGCAATTAATATCTAGGATGTTGTGAACTTTCTTCTAGAAATAAGGAGAAGCAATGTTTCCCAACAAGAGTaTTCGGTTaCTCTCATAAAATTTAGAAGAaCAAAAAAATGATCAACATCCTTTAGAAAGAAGAGTGAATTTGTgTGGGTATGTGACTGTAGGTAGCTGAAAATTATGAAA…	846	21	0.0248227	No hits			No hits			No hits			No hits			No hits			No hits			No hits			No_hits			No hits			No_hits			No hits			No hits
AEQBcontig01023	Hv_gU	AGGGCGGCTGAcACTACcACATTCTCCTTaGAGCCATTGtATTTtAaGCAATAATTTtATAAGAAAaTATTtATTAGTAGCTTCTAGTTAGTATGTACGAGTATATCTTTTTCGTGAGCATATtCCTTtCTAGTAGTCATGCTCCAACAAGATACATACCCcAGGGCAACCTTCAATTTCCTTCAAAACAAAAATGAATGGTTTATTTTGAAAACCCGGATCGAAAAAGTGATTCTTGGCCACATCTCCCCTTCAACTAAAAAGACTCTTTTAGCTTTTAACCTACTAGGTTTAATTGGAACCGTTCTCTTTATAGCTTGCGTTTTGAAAAAAATGCACACAACCAGgtcattcggttttctatcatttgattctcaaaggtatattgtcattcatgTt…	1160	16	0.0137931	No hits			No hits			No hits			No hits			No hits			No hits			No hits			No_hits			No hits			No_hits			No hits			No hits
AEQBcontig01024	Hv_gU	AGACAATACCaCTCaTTAAATTGagCAAATTTAGTAaCTCTgAAAATTCAAGAGCCAAAATGGTgacATACTATATTCAGCTGAGAAGATATATCTtcGTCCTgCAGGCGGGcATTATGgTCCAAATGATTGCCCTaattttGCAGGCCGTGTTCGCctAGTATGATATGCTTCAACATcGTCGGAATGCCACATAAAa	199	11	0.0552764	No hits			No hits			No hits			No hits			No hits			No hits			No hits			No_hits			No hits			No_hits			No hits			No hits
AEQBcontig01028	Hv_gU	atccaagccattATGAAAGTTGAcatacaatggattggTGATTTaTTATCTtCTTCAGCGTcGGCCTTAGTGAATAATCTACTACAGCTTGCCGCGCAGCATGATCGGATAATGAAGTATCTGCGTATCCTTGCAACTTGTCATTTGATTTTGCATTGTTTACTGCTAAGCATTCTGGCGCCATAACCTTCCAGGACACTCAAATTATGGGAGGAGAAGGAATGCTGCTCACAGAAACAGCCAAGgTtgataTtgTtcaTtacgAatcgtcgtcatcctgtattcgattaacaagactcgaaaactaaaagcttggctggccgtgttac	329	5	0.0151976	No hits			No hits			No hits			No hits			No hits			No hits			No hits			No_hits			No hits			No_hits			No hits			No hits
AEQBcontig01029	Hv_gU	TATtGGggggTTCTATCCGGAGTCTAGCTGATGCCGTGTCAACAGGTTATGGGCTGTCCCGCATGGTAGTtCAGCAGCACCACTTTGTAATGAaGTAAAAGCCGAATCCACCAGCTTCTTGAGTCCAaCAACTTATCGCTGGTTtATCAAACA	153	27	0.176471	No hits			No hits			No hits			No hits			No hits			No hits			No hits			No_hits			No hits			No_hits			No hits			No hits
AEQBcontig01031	Hv_gU	GACTCTTTCCTGCTCGCTTTGTGGCCAGAAACAGCCGCGGATTCCTCTTAATCTTTTATACGCCAAAATTCCCTTTCCCTTGGCCTTAACGGGCTACAATTCTCAAAACCCATCTCGATAAAGACTTATTCTCATTACATCTCAATTTCGTTACATGTTGACCCCAACAGGCAACATTCCCTATCCCTTTTGCATCTCAATTCTCTAAAATCTACACCATAACAAGAGCAAGACTGGAAAATCTCAACTTTGCACCTTTTAAACTTCCAATTTTGCTCAATCTTCACTTTTCATGCCGACTGTCTCAAATCTCATCAGCCGCTTTTCTTTCCTTACTCTTCAAATCCATTCTCCCTGGTGCTTTAGTTTTTtCTTCTATTTTCATAAAGTACTTTGTGG…	462	72	0.155844	No hits			No hits			No hits			No hits			No hits			No hits			No hits			No_hits			No hits			No_hits			No hits			No hits
AEQBcontig01032	Hv_gU	TTAAATACATCTAACTATTGTGCTAGCTTACTTTAGATTTTAGATATTTTGTTACTTTTAAGTTTTTCTCTTGTTTTCTTCTTCTGCACTCTCATTAAATTAGTTCTTTtATTTTTTTTtCTTTGTTGCTAGTGAGTTCTATTCATGTATAGTTATCCTGATATAGGTTGATAGCgAAGTGGGGGGgAgTGTTACGGACCTAGATCCTTATGTACTTAGCTATCAACTATATCTACCTGGAGACATGTCATCACTGGTTCCTCCGGTTCTATCCGGAGTCTAGCTGATGCCGTGTCAACAGAAaGTCATCGACGTTTTATATtACaCGTTGTGATGGtgcatCAGGAACAGAACTCCG	358	44	0.122905	No hits			No hits			No hits			No hits			No hits			No hits			No hits			No_hits			No hits			No_hits			No hits			No hits
AEQBcontig01033	Hv_gU	GGgTTCTATCTGGAGTCTAGCTGATGCCGTGTCAACAGGTTATGGGCTGTCCcGCATGGTAGTTCAGCAGcTCCACTTTGTAATGAaGTAAAaGTtGAACCCACCAGCTtCTTGAGTCCAaCAaCTTATTGCtGGTTtAtCAAACc	146	14	0.0958904	No hits			No hits			No hits			No hits			No hits			No hits			No hits			No_hits			No hits			No_hits			No hits			No hits
AEQBcontig01034	Hv_gU	TGACTCTTtCCTGCTCGCTTTGTGGCCAGAAaCAGCCGCGGATTCCTCTTAATCTTTTATACACCAAAaTTCCcTTtCCcTTGGCCTTAACGGGCTACAATTCTCAAAACCCATCTCAATAAAGACTTATTCTCATTACATCTCAATTTCATTACATGTTGACCCCAACAGGCAACATTCCCTATCCCTTTTGCATCTCAATTCTCTAAAATCTACACCATAACAAGAGCAAGACTGGAAAATCTCAACTTTGCACCTTTTAAACTTCCAATTTTACTCACTCTTCACTTTTTGTGCCGACTGTTTCAAATCTCATCAGACACTTTtCTTTCCTTACTCTTCAAATCCATtCTCCCTGTTGCTTTAGTTTTTtCTTCTATTTtCATAAAGTACTTTATG…	466	59	0.126609	No hits			No hits			No hits			No hits			No hits			No hits			No hits			No_hits			No hits			No_hits			No hits			No hits
AEQBcontig01035	Hv_gU	GATATtCATCTACCccAGAGATTTCACCTGCaTTTTTTTATTTTTtAtCTATCCTAcAAATTtCATAACATaTcATTTaaTTACcACcATTTTTtGCTAAATTTTtCTATCATCAGAATGT	121	4	0.0330579	No hits			No hits			No hits			No hits			No hits			No hits			No hits			No_hits			No hits			No_hits			No hits			No hits
AEQBcontig01036	Hv_gU	ATTCTCcTTTGATTaCTCTtGCTTTgATCAgTGTGCTTGtGGCGGTTACTGCTGGTGATATACAtCACTCTCCATGCTATAAATACTTtCTCAAAAAaGATGGTTGTGTCtCcAACTCAAAaGACAAGCCTTGTAaaTCTgaGAAAactACGAGTtGtcACCGATT	166	8	0.0481928	No hits			jgi|Mellp1|105821|fgenesh2_pg.15_71	53	2e-08	No hits			No hits			No hits			No hits			No hits			jgi|Mellp1|105821|fgenesh2_pg.15_71 Melampsora larici-populina	53	1e-07	No hits			No_hits			No hits			No hits
AEQBcontig01038	Hv_gU	GAAGTAAgaCCAAGTCACTATCCCGtcGTTACGATACCATTGATAGATCATTTTTTGTTGCTGGTGGTGATGGcACcTGTGGTTATTACAACACCAATACCACTATGGGTGTgTGTCTaTGGGCTGGTAACACCAACCGTAGCATGGATGCTTCTCAAGCTGGATGGTtAAACGACAAATTAACAAGCAACTGTCACAAAAAAGTtTaTGTTCAACGCCGTGGAAGGCCAGATACTGTTCAaTATGCTCAAGTAtCtGATAGCTGtGgaCTTAaCGtcACCAcTCGCGAcAAAGGTtGCTTtGgCATGTATTTAACtgCTATGCTTTTTCAAAAGCTTATtCCTACTgcTCAaGAAAaCtcGACTGGcgtAaTAtcaGATCTCACATGGGATTTCGTTG…	592	15	0.0253378	gi|118488875|gb|ABK96247.1| unknown [Populus trichocarpa x Populus deltoides]	337	6.06457e-30	jgi|Mellp1|91542|EuGene.00430053	116	9e-36	lcl|PGTT_06969 | PGTG_06969 | Puccinia graminis f. sp. tritici hypothetical protein (217 aa)	359	6.40136e-35	lcl|PTTG_07924T0 | PTTG_07924 | Puccinia triticina 1-1 BBBD Race 1 predicted protein (212 aa)	353	2.08417e-34	PST130_9660_1	135	8e-33	No hits			No hits			GW687077 Melampsora occidentalis	161	3e-39	No hits			No_hits			No hits			No hits
AEQBcontig01040	Hv_gU	ACCGCCAAAATATCATTCGCATtATTTtAtCTACCCTACAAAATtCTtATCATATCATTtACTTACcACCCTTTTttGtCTAACTTtcTCAAaCGtCAAGATgC	104	4	0.0384615	No hits			No hits			No hits			No hits			No hits			No hits			No hits			No_hits			No hits			No_hits			No hits			No hits
AEQBcontig01044	Hv_gU	ATTTTtATtTtAtttatATATATATAAATTATtATATTCGAGTCGAAtGGAAGAAGAAAAGACCCATCAATTGAGACCACGAATTGTACAAGGTTCTTTATCACCACGATCTACCAAATTAAGCTCTTTATCGTCGACTAGTACTTGTCACGATCCATCCACCTCGACATGGATTGAACCATCATCCTCAtCTtCTAATCATCATACTGATGGAATGACGACTGATGAACGTTCACAAACGGTGACGTTAGGTAAATCGAATAGTTTAGGTTACCGTACTCATAGTCCTCGTGGTCGATCAAGTTCACTCGTTAGTGTACATGAAGTGGAAGATAATTATGATGATCAATTAGATCAAGGTGTTGGACCTAATTtGAaTGCAGATTGGGTAGATTATAA…	959	102	0.106361	gi|71021803|ref|XP_761132.1| hypothetical protein UM04985,1 [Ustilago maydis 521] >gi|46100525|gb|EAK85758.1| hypothetical protein UM04985,1 [Ustilago maydis 521]	577	2.39387e-57	jgi|Mellp1|43806|estExt_Genewise1.C_230071	383	1e-110	lcl|PGTT_12001 | PGTG_12001 | Puccinia graminis f. sp. tritici protein ORM2 (261 aa)	746	1.7793e-79	lcl|PTTG_07421T0 | PTTG_07421 | Puccinia triticina 1-1 BBBD Race 1 hypothetical protein (319 aa)	870	4.81974e-94	PST130_6962_2	348	1e-96	No hits			No hits			jgi|Mellp1|43806|estExt_Genewise1.C_230071 Melampsora larici-populina	383	1e-109	sp|O42901|YBA9_SCHPO Uncharacterized protein C119,09c OS=Schizosaccharomyces pombe GN=SPBC119,09c PE=2 SV=3	453	3.32337e-44	No_hits			Um37413603 ER protein involved in response to unfolded proteins,...	218	2e-61	gnl|CDD|38529 KOG3319, KOG3319, KOG3319, Predicted membrane protein [Function unknown].	484	1.49338e-49
AEQBcontig01045	Hv_gU	GGAATTATTTAAGATATTGAGAATTGTTTGTTCTCAGACTTTGTGGTGTTTGTTGAGTGAATTGTACTATTATATTTTAAGAATTTTTTTACATTTTACACAAttttgTTTTT	113	16	0.141593	No hits			No hits			No hits			No hits			No hits			No hits			No hits			No_hits			No hits			No_hits			No hits			No hits
AEQBcontig01048	Hv_gU	AAAGGCCCACCGATAATCATAATTTTGCAAAAAATAGATAAATAAATTGAATGTTAAAATTTGGGTAAAACACTCGAACGAATCTGTAATCACCCATGTCTAAAATTTGCTCAAACTGAAAAATTAcTTATAAAAATAATGTAAAATGATCAAAAGATCAAAGAAGTCCAAACCCCATGAAAAAAACTGGAACAAATAATTTAAATCTAAAGCTCTAGCGGATAAATAGCCAGAATTCAAATTCAATTTAAACTACCAATAATGAATCTTATCTCTTATCCAGTCTTGGGTTTAAGATATAAGATCTGTGAATGTTACTGCGCCCATA	328	479	1.46037	No hits			No hits			No hits			No hits			No hits			No hits			No hits			No_hits			No hits			No_hits			No hits			No hits
AEQBcontig01049	Hv_gU	TAGTTTAAATTGCACCCAAAAGTTGAGTGGGATTTCCCAAATTGGACAACAAACTGTTGCTGGGTAGTGTCTCGGTCAAGCTATCTAGTGGAAGACCAAGCCCACTTCGTTTCTTGAGACGGAGACCCAGTAATCCAGTAACATGACTAACCAAACCGCTCACCCCGGTTTTCAACTTACTAATTGGTAGGGAATCCGTCATTCCTCCAACAGAAAGCCCACGTCTTTTGTGTGGTAAAATGGGCAAGCTAGATATAACTGGCAACCCGCCAAGAAGACCTGTAACCGGTTTTAACATAGACAACGAGCTGCTACTACTGGAAGTTGGTTCTGCAGTCGCGCCAGAGGCATCGGTAGAATCATCAGCTTCAGAGCTGTCAGAAGCTTCAGTAGTGGTGG…	469	1208	2.57569	No hits			No hits			No hits			No hits			No hits			No hits			No hits			No_hits			No hits			No_hits			No hits			No hits
AEQBcontig01050	Hv_gU	GGTAGAACTATTTTGAGCGGTAGAGCGAGCTCTCAGGTTTAATAGCTTACCATCGCCTCCAATCAAATCTTCTACTATATCTGTATTGGGGAGACTTAAGTCAAGTAAGGGAGCAGTGTTGATGAGACTGACGCAAGCAATTAAAACTAAAAGAGGTAAAGAGCGAAACATATCGAATGTGGTATTTGAATTTAAAAAGAATGTAAATATAAAATTGAACTTATTCAAAGATAATGAGAGAAATAAGTGTCCCcATGTACTCTGCGTTGaTaCCACTGCTTACTCTGCGTTGaTaCCaCTaGACTTAACTAACTAAAGAAAACGTTAAAAaGAAAAAaatAAAAAaaCCAAAAAaaCtAAAA	362	742	2.04972	No hits			No hits			No hits			No hits			No hits			No hits			No hits			No_hits			No hits			No_hits			No hits			No hits
AEQBcontig01051	Hv_gU	tccaaCAGAAAGCCcACGTcTTTtGTGTGGTAAAATGGgCAAGCTAGATAtAACTGGCAACCCGCCAAGAAGACCTGTAACCGGTTTTAACATAGACAACGagCTGCTACTACTGGAAGTTGGTTCTGCAGTCGCGCCAGAGGCATC	147	7	0.047619	No hits			No hits			No hits			No hits			No hits			No hits			No hits			No_hits			No hits			No_hits			No hits			No hits
AEQBcontig01053	Hv_gU	GtttGATAGagaataaaagcttGCgcAGATTCTATGAGACACTGtttGAGaaaGTTGTaaaGATGAGAGAGtttctGGTCACTTGaaaGACTaaaCTGAAGCATGGAACGAtttgCaaaaCGGATACGGAATGTAGT	137	1	0.00729927	No hits			No hits			No hits			No hits			No hits			No hits			No hits			No_hits			No hits			No_hits			No hits			No hits
AEQBcontig01054	Hv_gU	CAaGGGAAaTTtGTTtAACCTAGCAGTTTtCTGAGCGAGTGCTTCACGATCACGAAGATTTTTTGTGAGTAAaGGACGGTCATtGgCCGcATCTCTGATTGCGAGTTGGTTGGCAAGAGCGAGTTGAATTTCTTGGGGTGTTGGAGTGAAAAAaGcATCAGGAAGATG	168	4	0.0238095	No hits			jgi|Mellp1|78896|estExt_fgenesh1_pg.C_450066	69	3e-13	lcl|PGTT_04032 | PGTG_04032 | Puccinia graminis f. sp. tritici predicted protein (257 aa)	121	7.97929e-08	No hits			PST130_9363_2	50	1e-07	No hits			No hits			jgi|Mellp1|78896|estExt_fgenesh1_pg.C_450066 Melampsora larici-populina	69	2e-12	No hits			No_hits			No hits			No hits
AEQBcontig01055	Hv_gU	AGCTGGGATGgATATGCATAATGAGAAGGAAATGGGgCAAGATGAATATGAATATGAATATGAAtatgaaTAAAGATTAGCTCAGCGAGGAGGACGGAAGAAAGACCGACGGGGAGCAGCagAAGTGGTTGTGGTGGGTGGAAGCCAAAACTTGATGGACTcc	163	5	0.0306748	No hits			No hits			No hits			No hits			No hits			No hits			No hits			No_hits			No hits			No_hits			No hits			No hits
AEQBcontig01057	Hv_gU	AAACGGATACGGAATGTAGTCTGTGGGTGTGTGCGGAtATGATAGAGAGAAAaTAGAAAGGATGAGGAGGGAAGATTtGCAACTtGTGTGGTGATGATAgAGAGGCGAa	109	2	0.0183486	No hits			No hits			No hits			No hits			No hits			No hits			No hits			No_hits			No hits			No_hits			No hits			No hits
AEQBcontig01059	Hv_gU	gggTGAGAGGATGGTTCTCcAGAGATTTtGTATTGCTACACAAAACCCGGCTCCCCCAGTTCTTACAGCATCATTCCTTCATTATAATTACATTCCCTCTTGGTTATTTCACACCTTGAGCCTATTTCCCTCTTTAAATTTTCGGTTGTTGAGGCTTACTCACAATGCCTTATATTGAAGTTTCTCCAGGCGTTACACTTTTCTATGAAATCCAGTTTCGATCTCAATCCGCTCGTTCCGACAATATAAACTTTGAGGATTTCAATTTATCGACTGAAGGGCCTTGGTTATTGATGTTCCACCCAATCTTTCAGGATATCACCTATCTTGATATATTCCGGAAAAACGAGAAAATGGCAAGCATGTTCAATATTATTGCGTTTGATTGCCGCATAATGG…	1360	74	0.0544118	gi|242215716|ref|XP_002473671.1| predicted protein [Postia placenta Mad-698-R] >gi|220727209|gb|EED81135.1| predicted protein [Postia placenta Mad-698-R]	202	1.22161e-13	jgi|Mellp1|71486|estExt_fgenesh1_kg.C_120027	172	1e-67	lcl|PGTT_08476 | PGTG_08476 | Puccinia graminis f. sp. tritici hypothetical protein (433 aa)	578	8.42576e-60	lcl|PTTG_04562T0 | PTTG_04562 | Puccinia triticina 1-1 BBBD Race 1 predicted protein (442 aa)	555	2.52602e-57	PST130_6853_2	200	6e-52	No hits			No hits			jgi|Mellp1|71486|estExt_fgenesh1_kg.C_120027 Melampsora larici-populina	172	8e-67	No hits			No_hits			No hits			No hits
AEQBcontig01060	Hv_gU	CTAGATTTTTCGCATAGTTTACCGAGCCTAGAGCAATTTTTTTtCGTTTtCATCATGACCATCCATGGTACACAAGCCaCAAGAAGTCTTTTTtCTCCACGAG	103	27	0.262136	No hits			No hits			No hits			No hits			No hits			No hits			No hits			No_hits			No hits			No_hits			No hits			No hits
AEQBcontig01062	Hv_gU	AAAAAAaCTATTACCACTACAGCTGAAGTTTGGTTCAAATAATATGTTTCCCAGATACCTCTATTTGAATTTCAAGTGCTTGAAGGCTAATGAAAAGAGTAATGCGGTGGATTTATTTGAAGCTTCTCGCAGCCTTGGTTTCTCAGATAGAAGATTGTTTTGAAAATTTTGCCGTTAAATTTTACTTCTCATCCTTCGTTAATAATATTAATACGTTGCGAATGTAATTAGCTTCTCGTGGGTGGACAAGGTAAAGATGGTTTAAATTTTTATTtCTCATTAGTCATCTCAAGTTAACCTTAAG	304	28	0.0921053	No hits			No hits			No hits			No hits			No hits			No hits			No hits			No_hits			No hits			No_hits			No hits			No hits
AEQBcontig01063	Hv_gU	ATGATTCCAATGTAATGTAAGAAGTGTAATCATTTGTTGGCCAATTACTAAAACACCAATGTGCAGTGCTTTTTtcAACAaCATGTGcAaTaTTACACACtttgccaatattgatacgg	119	17	0.142857	No hits			No hits			No hits			No hits			No hits			No hits			No hits			No_hits			No hits			No_hits			No hits			No hits
AEQBcontig01064	Hv_gU	TTAGATTTTTCGCATAGTTTACCGAGCCTAGAGCAATTTTTTTTCGTTTtCATCATGGCCATCcATGGTACACAAGCCACAAGAAGtCTTTTTTCTCCACGAGTAAGCGATTAgAAATCATGAAAAAATATTCAAGTCGGAACTCAATATTTtAAAGGAAAAAAAaCTATTACCACTACAGCTGAAGTTTGGTTCAAATAATATGTTTCCCAGATACCTCTATTTGAATTTCAAGTGCTTGAAGGCTAATGAAAAGAGTAATGCGGTGGATTTATTTGAAACTTCTCGCAGCCTTGGTTTTTCAGATAGAAGATTGTTTTGAAAATTTTGCCGTTAAATTTTACTTCTCATCCTTCGTTAATAATATTAATACGTTGCAAATGTAATTAGCTTCTCGTG…	463	32	0.0691145	No hits			No hits			No hits			No hits			No hits			No hits			No hits			No_hits			No hits			No_hits			No hits			No hits
AEQBcontig01065	Hv_gU	CTCAatAtCACTTtATAACATTtACCAAGCTGCTTTaGAAaaAAAaCAGAATACATAAAATTCAATATAAGATAGCTATATTACACAGAAGATCACCGTTATACCTAAGTTATGATGATGTTGATGCTCTATTAATTGATTCCCGAATCTTTACCAGATCAATATCAGCTCCAACCCCAAGTGACTCACGTTCATTCACAGATAATCCTTGCAAAAATGTTGCTGAATAGCAATTCTTGGGGAGGTATTTGGGAACATTGAATATACCATTTTGTGCAACTGTCCTTTCTGATGACCGTGAATATGTTTTTAATGCTGATTTTTTTtGAGCTGGTGTATGGGCTAAGTCCTTTGTCATCTTATCCATTTTTTtAAACAAATCATTGAGTTCAGGATTTC…	841	98	0.116528	No hits			jgi|Mellp1|86352|EuGene.00180006	51	9e-07	lcl|PGTT_11572 | PGTG_11572 | Puccinia graminis f. sp. tritici predicted protein (448 aa)	251	3.74261e-22	lcl|PTTG_10105T0 | PTTG_10105 | Puccinia triticina 1-1 BBBD Race 1 hypothetical protein (523 aa)	177	9.24996e-14	PST130_8698_4	68	3e-12	No hits			No hits			PGTT_12088 Puccinia graminis f. sp. Tritici	72	1e-24	No hits			No_hits			No hits			No hits
AEQBcontig01067	Hv_gU	GACAGAAAGTGGGATCGGTGCTCCTCCTTTTAGTCCTCGAGGCTCAGGTGCTGGAAAAAATTCGGGTAGTCGAATTTTGGATCGCAAGAAGGCTATAGAATTGGTTATCAGAAATTGTCGATCAGCTGCA	130	33	0.253846	No hits			No hits			No hits			No hits			No hits			No hits			No hits			No_hits			No hits			No_hits			No hits			No hits
AEQBcontig01068	Hv_gU	GAATTGGCACGGTTAGAAGATTGGACTTGGGTTAGGACAGTTTGAATGGTTTTTAGTTTGAATTGGCTCCAATCTTTCCAATTTTCAATCTCCAAAGGTGTTGGGCTCGCAGGATATTTTGATATTTGTGTTGGTcccccAAGacAaTACTTCAGAAAGTG	161	33	0.204969	No hits			No hits			No hits			No hits			No hits			No hits			No hits			No_hits			No hits			No_hits			No hits			No hits
AEQBcontig01069	Hv_gU	GACAGAAAGTGGGATTGGTGCTCCtCCTTTTAGtCCTCGAGGCTCAGGTGCTGGAAAAAATTCAGGTAGTCGAATTTTGGaTCGCAAGAAGGCTATAGAATTGGTTATCAGAAATTGTCAATCAGCTGAA	130	29	0.223077	No hits			No hits			No hits			No hits			No hits			No hits			No hits			No_hits			No hits			No_hits			No hits			No hits
AEQBcontig01070	Hv_gU	AAATTCACGCTCTAAGTTTCTTTTCACAGAAaGTGGGATCGGTGCTCCTCCTTTTAGTCCTCGAGGCTCAGGTGCTGGAAAAAATTTGGGTAGTCAAATTTTGGATCGCAAGAAGGCTATAGAATTGGTTATCAGAAATTGTCGATCAGCTGCAGAATTGGCACGGTTAGAAGATTGGACTTGGGTTAGGACAGTTTGAATTGGCtCCAATCTTTCCAATTTTCAATCTCCAAAGGTTTTGGGCTCGCAGGATATTTTGATATTTGTGTTGgTCCCCCCc	280	48	0.171429	No hits			No hits			lcl|PGTT_11593 | PGTG_11593 | Puccinia graminis f. sp. tritici predicted protein (1368 aa)	101	1.62181e-06	No hits			No hits			No hits			No hits			No_hits			No hits			No_hits			No hits			No hits
AEQBcontig01075	Hv_gU	ACCTCCATGCATCCCTTCCACACTCCcGCCCCTTCTGcACGTCGTCCAAACATCCTTGGCGaTAAAaCAAaTGCCCCcTTCACTCCTTtCCcTAAAAaTAaTTCCCCcAAAAAaTCTAATTCATTCTGTACTCCCGCTACTTGTCTCAGGCCTGCTCGTCCTCCCGTCTTAGCTATCCaTTCAACCCCTCCTTCTCCTGCTTTGCTTCCCTCTCAAGATCTATCCCCTCCTTCCTCCACATCCTCTTTATCCTTTCCCTCTGACGTTGAATATGGCCCTCCCTCTGCCTCTGATCTTGTTTCTCCCAGCGAGTTAAATCCACTCTTTGATTCTTGGAGTGAACATGCTGCCCTTTTCGATTCAAAGCACTTTCCGTTTTCCGTCAATTTAACGtCTGAT…	1411	58	0.0411056	No hits			No hits			No hits			No hits			PST130_7101_11	49	2e-06	No hits			No hits			No_hits			No hits			No_hits			Ab60673102 unknown, Alternaria brassicicola	32	3e-06	No hits
AEQBcontig01080	Hv_gU	GTAAATTACTGAGCCTTATAATTGATTTTATtcTACTACTTGCTTGTTTtATACCATTGTATTCATTTGGGACCTTTtGTAAaTCTTCTAgaCACTAGACCAGcAaGCTATTCACGTCTCTGGACTTGGACTAaGCCTGACAaCTGGGAGCCTTtCCTCAAGAATTCAAGTGGTTATTCAAGACTTTTAAtCCCTTTTTCTGACCACTCCAATTAAGTGACCACaTAAAAGCATATTTGACTTTTGGCACTTATTTtATCCACTTAAAACCTACTATTTGAATCACATTTCTCAAACCTTTGGTCCAACTTTCACTTATAAAAATGAGTGACAATGTTGACATTGACATCACCATGGAGgAAaCCTCCCCcAGCAACACTCCTCATATGaGTCTGGAGG…	937	17	0.018143	No hits			No hits			No hits			No hits			No hits			No hits			No hits			No_hits			No hits			No_hits			No hits			No hits
AEQBcontig01082	Hv_gU	TGATAaTAAGTGAGAACACTAGaCCAGAAAGCTATtCACGTCTCTGGACTTGGACTtAGCcTGACAGATtCctATtGTAATTAACTgaTAGGATCTCATTGgCTCATTACAAAGTaTTAACATATtATaGTAATCAATCACAAAACcTCCCATTTtAGCTCAGCTGTAATACTTCCAAGAAGACCGCGCACTGAAAACTGAGCACGCCAGctCGTCAGGAATTAAATCTGAATTATTCTTGAATCACAAATGgATTGAGGGATTGGCACTTGCTAGCAGGTGCCTGGTGTTTTT	294	7	0.0238095	No hits			No hits			No hits			No hits			No hits			No hits			No hits			No_hits			No hits			No_hits			No hits			No hits
AEQBcontig01084	Hv_gU	ACAGCAGGCTTTTAATCTACAATTTCAACATGATTTTCATCAGTGCTATTCTTCTAATTCCTTTCTTGATaGGCATATCCCTTTCAGTTTCTTCACCAGCTCCTGAGAATATTGATTGCACCGGCTATAtGCAAAaCCCGGATAAAAAATTCTTCACATGTACCTCTCCGAAGCCGATGCGATGTCAGACTTGCGAGATTAGAAACGCAAAGAACTGTAAAGCCGACTCAAAACACAATCGAACAACTGTGAGCTGTACCTGGGCTTACTTTCTCAACAAAGATGGAAGTATAAA	295	105	0.355932	No hits			No hits			No hits			No hits			No hits			No hits			No hits			No_hits			No hits			No_hits			No hits			No hits
AEQBcontig01085	Hv_gU	TGTATGTGAAAACGAGCAATTTAACTGGTTTTGTCAACAAGCAGATGAAAGAAAAaCTACCCCTTGCAAATCCTGCGTTCCTACCAACGTTACTACACAGTAATAGATTTGTTGCACTTTGCTTTTTGTTACTTTTTaTATGCAACATGAATTTTTGGAAATCTCAATAACTAAAGACAGGGTGGTAAATAGTTGATTTTTACAGCGTTATGCCAATATCTGAGTAGCTTTATTTTTTtGGGTtGAATAAATATTTGGTGATGGTAGAAGGTAGTTTACATATTGAGAATTTTATAGATTTCAATGAATTGCGATGAGACTTGTTTGGTTGAGAAGCTTGTATAAAAAATATAGTAGTTGCGTTAGTGAAGTGTTATTACATTAAGCTATTATACTGTT…	432	99	0.229167	No hits			No hits			No hits			No hits			No hits			No hits			No hits			No_hits			No hits			No_hits			No hits			No hits
AEQBcontig01088	Hv_gU	GGGgtACAGCAGGCTTTTAATCTACAATTTCAACATGATTTTtAtcAGTGCTATTCTTCTAATTCCTTTCTTGATAGGCATATCCCTTTCAGTGTCTTCACCAGCTCCTGAGAATATTGATTgcACCGGCTATACGcAAAACCCGGaTAAAAAATTCTTCACATGTACCTCTCCGAAGCTGATGCGATGTCAGACTTGCGAGATTAGAAACGCAAAGAACTGTAAAGCCGACTCAAAACACAATCGAACAaCTGTGAgCTGTACCTGGGCTTACTTtCTCAACAAaGATGGAAGTATTAA	300	17	0.0566667	No hits			No hits			No hits			No hits			No hits			No hits			No hits			No_hits			No hits			No_hits			No hits			No hits
AEQBcontig01091	Hv_gU	AGGCTATTTTCAATCTCTATCATCATGTCAATCATATATTCTTCTCTTCGCTTCTCTTCAATTGGCTGTAAAAGAGGTCTGGCAACAGTCTACCCTGCCAGACAACATATGACTGACC	118	429	3.63559	No hits			No hits			No hits			No hits			No hits			No hits			No hits			No_hits			No hits			No_hits			No hits			No hits
AEQBcontig01093	Hv_gU	GATAAATTCAGCTGCTGGAAATGTAGCTTCAAAAgggaTTGAGGCTGCAGAGAGCGCAGCTTCAAAAGCAAAAAATATCTCAGGGATGGCTAAAAACTATGCCCAAAATGTTTCAAGCGATGCCAAACACGAATTTGATGGTGTTAAACATTCTGCTAAGGAAATGGCTAGCAACGCCTCTAAAaGGATGAAATCATAAGGATAAAATAACATCGGTATAGGTTTGGgATAAAaACTCGTTGTTTtGTTTGTAACATTAGGAGACAGCTTTGAGTTTTTTTTGGCAAAGTTGAAAATAAGTGATTTAAGTTACTTTTCAAATGCAATAGTATGCGAATAAAAATaCTTGAGACTTT	356	427	1.19944	No hits			jgi|Mellp1|72502|estExt_fgenesh1_kg.C_330022	64	4e-11	No hits			No hits			PST130_8961_4	57	1e-09	No hits			No hits			EH226229 Phakopsora pachyrhizi	79	1e-14	No hits			No_hits			No hits			No hits
AEQBcontig01095	Hv_gU	gagtaCATGgGGgTTGACAGTTTTTATATTAACTGCTCATCATCTTAAGAACATTCTACATCATCTACCCCTTCATTCATTTTACCTATAAATTAaTAAAAGTTTTCGTAATATTTCAATTACCAGACATTTATCGCCCGTTCCTTACTTCAGCAGTCACGCATACTTAAAATCATACTCTGCATTGT	188	288	1.53191	No hits			No hits			No hits			No hits			No hits			No hits			No hits			No_hits			No hits			No_hits			No hits			No hits
AEQBcontig01096	Hv_gU	GGTAAACATTTTTCCGACCACCTGCATTATTTTTTTTAAAAACTTCTAGTTATCAGAAGCTTTTTCTTTTTGTCACCTAAGCTTTTTTCATTCTTTCTTAAAAATA	106	314	2.96226	No hits			No hits			No hits			No hits			No hits			No hits			No hits			No_hits			No hits			No_hits			No hits			No hits
AEQBcontig01097	Hv_gU	GTTGATAATGGAGATCAACATCAAGACTATTGTCTTACTGGTATGCACTATTTTGGTGGAAACTTCGACTGCTAATCAGTACTGGCGGAAATCTGATTTACCATCAGGATATACGAGCACTACAACGGCTGCTCCTTCTACTATTTCTGGGGTTTCAACAACACCCGTTACCAATGGAGCAGTTCCCATTATGACTCAGATCAAGTCAGATGTTCATTCCGCTGTTTCTGCCTTTTCAAGCGATATTTCATCAGCTTTAGGAGACGCCAATACACAATCAGGTGCTGAAACAGCGCATTTATTCCAGACAATAGTGAAAGGTGCCCTTTCTTATCCTTTAAATCAGAATCTTGGTAGCAGTGCCACTCCGTCCCAAGATCGATTGAACAGTATGTCGAA…	1867	1398	0.748795	No hits			jgi|Mellp1|110389|fgenesh2_pg.44_22	217	1e-152	lcl|PGTT_14441 | PGTG_14441 | Puccinia graminis f. sp. tritici hypothetical protein (559 aa)	1569	1.49949e-174	lcl|PTTG_03742T0 | PTTG_03742 | Puccinia triticina 1-1 BBBD Race 1 hypothetical protein (569 aa)	1078	8.31506e-118	PST130_6799_1	646	0	No hits			No hits			PGTT_14441 Puccinia graminis f. sp. Tritici	358	0	No hits			No_hits			No hits			No hits
AEQBcontig01100	Hv_gU	GGAGGCTTTTTTAAATAAAGTGACAGTGTGTTCGCAGTTGTGGGAGCTCAGGGCGtGGTGCTCAATACAAAAAAATAaTTTGtCTCACCTACCATTATCAAGTAGTCAGACAACTGACCTCCAGGCCATTcgACTATATAATAGCAGGTCTTCCCCACCATCATATATCCCCC	173	24	0.138728	No hits			No hits			No hits			No hits			No hits			No hits			No hits			No_hits			No hits			No_hits			No hits			No hits
AEQBcontig01101	Hv_gU	AGTACCAAACCCGTTGTGTCTTCAAAACCTTCTCAATAAGAGTTTTATAATCTATTCTTCCTCTCCACTTAGACTTTTTCCAGTACTTTCTAAACTTTGAAAATCATGTCTTCTAACAATTCTGCTACCGCTACCACTAACAACCAGAAGGCAGAAACTACTGTTTCTAATCAAAGCAACGGCGACAGTGCAGATGCCATTAGAACTTTTCTTAACCGTAACGCTCATTATGCCTCACAAGCTGATCCGGAAGATTTGGCCTCCGCTTGCAAAGGCCAAAGTCCTAGTGTATTTTGGCTTGGTTGTTGCGATTCTCGAGTTCCAGAAGCCGTAGTTATGGGCGCCAAACCTGGGGAGGTGTTTGTGCACCGTAATATTGCAAACGTTTATAACCCTGGT…	1030	679	0.659223	gi|300108978|gb|EFJ00380.1| hypothetical protein SCHCODRAFT_10553 [Schizophyllum commune H4-8]	401	6.87097e-37	jgi|Mellp1|29046|gw1.24.97.1	167	2e-66	lcl|PGTT_00098 | PGTG_00098 | Puccinia graminis f. sp. tritici hypothetical protein (224 aa)	513	2.0537e-52	lcl|PTTG_03906T0 | PTTG_03906 | Puccinia triticina 1-1 BBBD Race 1 hypothetical protein (216 aa)	347	2.35598e-33	PST130_7320_3	232	1e-61	No hits			No hits			PGTT_00098 Puccinia graminis f. sp. Tritici	194	5e-69	sp|O94255|CAN_SCHPO Carbonic anhydrase OS=Schizosaccharomyces pombe GN=SPBP8B7,05c PE=1 SV=1	261	6.76446e-22	PHI:674|Can2|AAZ30051|TX:178876|Cryptococcus neoformans|Increased virulence (Hypervirulence)	151	3e-38	mg[0711] carbonic anhydrase, Mycosphaerella graminicola	138	8e-33	gnl|CDD|36791 KOG1578, KOG1578, KOG1578, Predicted carbonic anhydrase involved in protection against oxidative damage [Inorganic ion transport and metabolism].	255	5.28615e-23
AEQBcontig01105	Hv_gU	GAGTCAAagTTTTtAAATATATCATTTTTCACAGTAACCCTGTTTTGCAATTAGTCGTTCCCCTCCGGACGCTCGTTAATTCCATAAAATTTATTGTGTAGCCACCTTTCACTCATACCCTTTTGAGGAGTATAATtATTTTTTtCAGTCCTCGGTCTCCATATCTCACTTTTGGACATATATAAAGGTGGTCAAATTAATCAGATTCCATACTTTCTCACTTTCGAAGTCTTTTTGTGGTCAAAATGAAATTAAGAACTCGAATTTTCGTTGGTGTGGCTATTTCTATCGCCTTGAGCTATAGCGCCTCCGGGTCTCCTACAGCAAATACTTTTGAAGTAGTTGGTACAACTGGAGTCTCGGCTCAACAGTTTTTTGTTGGCGGtcTGAATAAGATTT…	2381	214	0.0898782	gi|58268820|ref|XP_571566.1| glyoxal oxidase precursor [Cryptococcus neoformans var. neoformans JEC21] >gi|134113042|ref|XP_774797.1| hypothetical protein CNBF2270 [Cryptococcus neoformans var. neoformans B-3501A] >gi|50257443|gb|EAL20150.1| hypothetical protein CNBF2270 [Cryptococcus neoformans var. neoformans B-3501A] >gi|57227801|gb|AAW44259.1| glyoxal oxidase precursor, putative [Cryptococcus…	1665	0	jgi|Mellp1|72768|estExt_fgenesh1_kg.C_410013	1188	0	lcl|PGTT_09759 | PGTG_09759 | Puccinia graminis f. sp. tritici hypothetical protein similar to copper radical oxidase (618 aa)	2332	0	lcl|PTTG_01246T0 | PTTG_01246 | Puccinia triticina 1-1 BBBD Race 1 hypothetical protein (634 aa)	2480	0	PST130_15225_2	696	0	No hits			No hits			jgi|Mellp1|72768|estExt_fgenesh1_kg.C_410013 Melampsora larici-populina	1188	0	sp|Q01745|GAOA_GIBZE Galactose oxidase OS=Gibberella zeae GN=GAOA PE=1 SV=1	170	6.94568e-11	PHI:352|GLO1|CAD79488|TX:5270|Ustilago maydis|Loss of pathogenicity	444	1e-126	Um37411201 glyoxaloxidase 3, liginin degradation, Ustilago maydis	65	1e-28	No hits
AEQBcontig01110	Hv_gU	AGGgAAGTCAAGAATCTTTCtGTAAATTTATTtCACAATATTATTtCTCATATATTATATAAAAGCGAATTTACCTATTTTGAAAAAACCTTATTTGTACCTAGTtAAGTGTGATGTATATGTATATACATATAATGCATAcATATACATCAATAATCATATCTTAGGAGGCTGAATAGCTAGTATATAATaTAAGaTCAGATAAAaTAAAAaTAAAAAaGaCTTGGTGCATATAATCAATAAAAGCTAAGCAAGCcAAAAAaTAAATCCAACTACTCCGGTAGCTtGACTCCCCcTGTTGCcAAATTTtGTTtGAAATTTCAACTTCAAAAAAAaTTTttAAATCAGTTTTCATAATTGGGGTTCACTTCCACATGGCTGATTTCATTTATTATTCTG…	2169	55	0.0253573	No hits			jgi|Mellp1|78613|estExt_fgenesh1_pg.C_360112	125	2e-33	No hits			No hits			PST130_6739_2	49	4e-06	No hits			No hits			jgi|Mellp1|78613|estExt_fgenesh1_pg.C_360112 Melampsora larici-populina	125	1e-32	sp|P53214|MTL1_YEAST Protein MTL1 OS=Saccharomyces cerevisiae GN=MTL1 PE=2 SV=1	129	3.5248e-06	PHI:889|MGG_09263|EDJ97928|TX:318829|Magnaporthe oryzae|Reduced virulence	57	2e-09	No hits			No hits
AEQBcontig01111	Hv_gU	CTTTGAAGaTTGAGaGaCGTGGTTTATAGCAGAAGCACaTGAGCTTGGTTCCAATGAGGGAGTTAATGAAATTGAATGAATTTCTGTGGAaCATGATGAAAACTCTAGTGCCGATGGAGATAAGAGTTTTTCAACATGGGGATTTGTTCTTA	152	12	0.0789474	No hits			No hits			No hits			No hits			No hits			No hits			No hits			No_hits			No hits			No_hits			No hits			No hits
AEQBcontig01112	Hv_gU	CCGGAAaGGAATCGCTTTGCGGATAAGAAGAATATTGGTTTGATTGCAAATGTGGATCAACATGCAAATGGTAAGAAGACGCCGACcATTGCCGCGCATCTAGTGGAgACGATAATGTTTCTGAAACCGTACTAAGGGCTTTCGGTAGAGAGACTTGAGTGCCATTTGAa	170	10	0.0588235	No hits			No hits			No hits			No hits			No hits			No hits			No hits			No_hits			No hits			No_hits			No hits			No hits
AEQBcontig01114	Hv_gU	TTTTGGTCCACTTAACAAAAGCAGTGCTCATGTTtGTAATTGACCCCGAATTaTTtATGAATTaGAaTGAAAaGCGGATGgCAGCCAAAGaTAgAAAaGaCcAGAAGTgCaTCCAC	116	4	0.0344828	No hits			No hits			No hits			No hits			No hits			No hits			No hits			No_hits			No hits			No_hits			No hits			No hits
AEQBcontig01116	Hv_gU	AAAAaTATGACTTCATTAATTCCATTATATCAGTATACCATCATGTTATTTCCCAACAAGATGACAAATTATTGATTATAATATCCAAAATACACAATCATGAAGATAATACATACATTTAATACGTCTTGAAATAAGTTTTAATATTCTATTGTGACATATTGCGCTCAGCGGTTATATTAAATGAGAAATAGCATCATGAAATAACATAACCTGGCTAAAATTAATGCTTTAGCAAAGCTGGTTGTAATGTGGTTGTGGCTTATAAGAGTTAATGTTCATAAAACGAAACAAAGCGTTGAGAAGAAAAATTTCcGTAAAGTTTAGATGCTTGATAATCGGGCCAAAAAACAGAAAATTTTTTAAGTGTGATTATTCAAATAAGAAATCATTTATTTG…	1766	2529	1.43205	gi|40218020|gb|AAR82933.1| multicopper oxidase [Auricularia auricula-judae]	920	9.57891e-97	jgi|Mellp1|36464|e_gw1.22.39.1	145	2e-67	lcl|PGTT_03756 | PGTG_03756 | Puccinia graminis f. sp. tritici hypothetical protein similar to multicopper oxidase 4B-I13 splice variant (801 aa)	535	1.11751e-54	lcl|PTTG_06295T0 | PTTG_06295 | Puccinia triticina 1-1 BBBD Race 1 hypothetical protein (630 aa)	508	9.73369e-52	PST130_12554_6	219	2e-57	No hits			No hits			jgi|Mellp1|36464|e_gw1.22.39.1 Melampsora larici-populina	145	2e-66	sp|Q6CII3|FET3_KLULA Iron transport multicopper oxidase FET3 OS=Kluyveromyces lactis GN=FET3 PE=3 SV=1	470	7.96537e-46	PHI:397|LAC2|AAV64894|TX:5207|Cryptococcus neoformans|Unaffected pathogenicity	159	3e-40	MagCon[0599] multicopper oxidase, Magnaporthe grisea	70	1e-19	gnl|CDD|36477 KOG1263, KOG1263, KOG1263, Multicopper oxidases [Secondary metabolites biosynthesis, transport and catabolism].	703	1.24463e-74
AEQBcontig01117	Hv_gU	CCACGTTGAAACAATCCATGCCAGTGTATAGCAGTGCTGCGATTGCGCATATTGTTTTGAACATGCACCACTACTCGATCATAACTATTGACTTCAATTGCTGGCCCTGGATATTGCCCGTTTACCACTATCATTTGCTTTGAAAAACCATCTGGAGCTCCCTGGCGCTCATCAACAACGAAATTAAACACCCTGGTCCTGGGTGCTTGGCCTTTTATCCTTCCTGGAACTAATTGATAGAGGTCAGGCTTGCGAACTAACGCAGGGGGACTAACCAAGTTGTTACTGAGTTCAAGTGTTGCCGCTAAGATAAATGAAGGTAAAAAAaTAAAGCTAAGAATGAAAACAGGTATAAATTT	359	680	1.89415	gi|42602120|gb|AAS21670.1| multicopper oxidase 4B [Phanerochaete chrysosporium]	264	1.06851e-21	jgi|Mellp1|36464|e_gw1.22.39.1	92	2e-19	lcl|PGTT_03756 | PGTG_03756 | Puccinia graminis f. sp. tritici hypothetical protein similar to multicopper oxidase 4B-I13 splice variant (801 aa)	224	1.01839e-19	lcl|PTTG_01303T0 | PTTG_01303 | Puccinia triticina 1-1 BBBD Race 1 hypothetical protein (591 aa)	179	1.15884e-14	PST130_12554_6	99	2e-22	No hits			No hits			PGTT_03756 Puccinia graminis f. sp. Tritici	89	1e-19	No hits			PHI:397|LAC2|AAV64894|TX:5207|Cryptococcus neoformans|Unaffected pathogenicity	65	9e-13	Mag3391782 cell surface ferroxidase, conidial pigment biosynthes...	77	8e-15	gnl|CDD|36477 KOG1263, KOG1263, KOG1263, Multicopper oxidases [Secondary metabolites biosynthesis, transport and catabolism].	187	6.3583e-16
AEQBcontig01118	Hv_gU	GCCCAATTTTACGGGTATGAGATACTTAAAATAATTTGGGGAACGAGAAATCCTTTCCATATTTTTCCAACAAGATATtAAAAATTCCGGGGTAAAAGTATACAGTATGTTAGAAATAAAAAaTTGAACGTGAATCCCcAaTAGTAa	147	599	4.07483	No hits			No hits			No hits			No hits			No hits			No hits			No hits			No_hits			No hits			No_hits			No hits			No hits
AEQBcontig01119	Hv_gU	CCACGTTGAAACAATCCATGCCAGTGTATAGCAGTGCTGCGATTGCGCATATTGTTTTGAACATGCACCACTACTCGATCATAACTATTGACTTCAATTGCTGGCCCTGGATATTGCCCGTTTACCACTATCATTTGCTTTGAAAAACCATCTGGAGCTCCCTGGCGCTCATCAACAACGAAATTAAACACCCTGGTCCTGGGTGCTTGGCCTTTTATCCTTCCTGGAACTAATTGATAGAGGTCAGGCTTGCGAACTAACGCAGGGGGACTAACCAAGTTGTTACTGAGTTCAAGTGTTGCCGCTAAGATAAATGAAGGTAAAAAAaTAAAGCTAAGAATGAAAACAGGTATAAATTT	359	181	0.504178	gi|42602120|gb|AAS21670.1| multicopper oxidase 4B [Phanerochaete chrysosporium]	264	1.06851e-21	jgi|Mellp1|36464|e_gw1.22.39.1	92	2e-19	lcl|PGTT_03756 | PGTG_03756 | Puccinia graminis f. sp. tritici hypothetical protein similar to multicopper oxidase 4B-I13 splice variant (801 aa)	224	1.01839e-19	lcl|PTTG_01303T0 | PTTG_01303 | Puccinia triticina 1-1 BBBD Race 1 hypothetical protein (591 aa)	179	1.15884e-14	PST130_12554_6	99	2e-22	No hits			No hits			PGTT_03756 Puccinia graminis f. sp. Tritici	89	1e-19	No hits			PHI:397|LAC2|AAV64894|TX:5207|Cryptococcus neoformans|Unaffected pathogenicity	65	9e-13	Mag3391782 cell surface ferroxidase, conidial pigment biosynthes...	77	8e-15	gnl|CDD|36477 KOG1263, KOG1263, KOG1263, Multicopper oxidases [Secondary metabolites biosynthesis, transport and catabolism].	187	6.3583e-16
AEQBcontig01120	Hv_gU	TaTTGGGGgggTGAGGAAAGAGtATTCTTCACCCTTtACTCGCACTCGTCACCTTGCCTCCCCCTTtGCCACACATGTATCTTTGACTTGAGTCTTTCTTCTGAGATCTGAGAGAAGACTGtGCATAGCTtcGTGCAGCATCCAATCCAACCTGAAGATAAGAGCGATCCTTGGTTTTTCGCT	183	12	0.0655738	No hits			No hits			No hits			No hits			No hits			No hits			No hits			No_hits			No hits			No_hits			No hits			No hits
AEQBcontig01121	Hv_gU	GTGAGTGAGAGTGCCAGAGTAGCTGTGCCACTAAGAaGGCAAAGCAAGGCCACcTTCACatCGCCATGCACTCctGCCTGcGgCTCCTTCCcTcGTTCTGCAACCcTTGAATTCTCATCAACCTtACTTTTtCCTTTtCTTTTCTTTtCTTttcaTCtCTTCTcTTCTcTTCCcTCCCATTCTCAACAATGTCGGCtCCTCtAtCATCCACTCAAAG	217	12	0.0552995	No hits			No hits			No hits			No hits			No hits			No hits			No hits			No_hits			No hits			No_hits			No hits			No hits
AEQBcontig01122	Hv_gU	ATGTTCTCTATGGATCGATTGCTGGGATGATTTCCAAATTGTTTGAACATCCTTTTGATCTAGTCAAAGTTCGTCTCCAAAGTCAACCACTTTCTTCGCCTAAAATTTTCAACGgCCCACTCGACTGTTTTCTGAAGACATTTTCCAAGGAAGGAGTCAGAGGTCTTTACCGGG	174	9	0.0517241	gi|170094626|ref|XP_001878534.1| predicted protein [Laccaria bicolor S238N-H82] >gi|164646988|gb|EDR11233.1| predicted protein [Laccaria bicolor S238N-H82]	225	3.54885e-17	jgi|Mellp1|72208|estExt_fgenesh1_kg.C_250042	99	4e-22	lcl|PGTT_17083 | PGTG_17083 | Puccinia graminis f. sp. tritici conserved hypothetical protein (325 aa)	136	1.44987e-09	lcl|PTTG_02588T0 | PTTG_02588 | Puccinia triticina 1-1 BBBD Race 1 hypothetical protein (383 aa)	135	1.17348e-09	PST130_8064_7	88	5e-19	No hits			No hits			jgi|Mellp1|72208|estExt_fgenesh1_kg.C_250042 Melampsora larici-populina	99	2e-21	No hits			No_hits			mg[0235] mitochondrial calcium binding aspartate/glutamate carri...	34	6e-08	gnl|CDD|35977 KOG0758, KOG0758, KOG0758, Mitochondrial carnitine-acylcarnitine carrier protein [Energy production and conversion].	165	1.7628e-13
AEQBcontig01124	Hv_gU	TGTGAGCATGCCTGTCGCGGGAGCAATGGCTGAAAATGCAAGCCTCTTTTTACTCTATCACCAATCACAACGCATAATTCAATCTCTCTATCCTTTgCCATCAACTAATCAAAGTCAATTACCACTTGGATCTTTAGCAATCGCGGCTGGATGTGCTGGATTTGGGACAAGTTTTGTGCTcACCCCAATTGAATTGATTAAATGTCGTCTTCAAGTTCAACAGTTAGGACTAGCGACGGCCCAACTTTCTAATCAATCCCCATCACGGAATGCAGGTCCAATACAGCTAGTAAAAATCCTCGTCAGAGAGAATGGATGGAAAGCAATGTGGGTTGGTCAGAGTGGTACAATGTTACGAGAAACAGGAGGTGGCGTGGCATGGTTTTTAGGATTCGAAGT…	1219	41	0.0336341	gi|296420300|ref|XP_002839713.1| hypothetical protein [Tuber melanosporum Mel28] >gi|295635907|emb|CAZ83904.1| unnamed protein product [Tuber melanosporum]	489	5.51655e-47	jgi|Mellp1|72208|estExt_fgenesh1_kg.C_250042	78	2e-62	lcl|PGTT_17064 | PGTG_17064 | Puccinia graminis f. sp. tritici amino-acid transporter arg-13 (289 aa)	538	3.20822e-55	lcl|PTTG_10050T0 | PTTG_10050 | Puccinia triticina 1-1 BBBD Race 1 L-ornithine transporter (99 aa)	255	1.3557e-22	PST130_8064_7	214	5e-56	No hits			No hits			jgi|Mellp1|72208|estExt_fgenesh1_kg.C_250042 Melampsora larici-populina	78	1e-61	sp|Q12375|ORT1_YEAST Mitochondrial ornithine carrier protein OS=Saccharomyces cerevisiae GN=ORT1 PE=1 SV=1	395	2.48822e-37	No_hits			GzCon[2655] mitochondrial carnitine / acyl carnitine carrier, Gi...	62	1e-09	gnl|CDD|35977 KOG0758, KOG0758, KOG0758, Mitochondrial carnitine-acylcarnitine carrier protein [Energy production and conversion].	403	4.76807e-40
AEQBcontig01125	Hv_gU	caaaaaTTAAaCACATGAATAaTAAGCTACATAAAaTAAGAACaTAAAAaGAAAaTAGAGCTCCATTATATCCCATGATGCGATTTGTATTCATCAATTTGCTAATCTTCATTATTCCCTTAAAGATCCTTtCACTtATTTTGAGAATTAGAACAAATTTTCCATCTGGACCACGATATGCAGTTTgAAGGGAATTCATCTtCGGTTGATCATGGTTCATAGAAGTTGAAAAACTaTTtACAGgCTCGATTTttGCAaGATtCATtGgagAaGTtATTttGATATCAaTTttGgTGggacAacTtCctgAagTtatctgatCcgatgagCctAaCctCTTTTTACAATTTTCTTCAGAGGAATTGTTTgAAAaGTTAATGAAATCCGTAGTTGACAGTA…	1106	35	0.0316456	No hits			jgi|Mellp1|69357|fgenesh1_pg.C_scaffold_88000015	95	3e-22	No hits			No hits			PST130_21199_2	110	5e-25	No hits			No hits			PTTG_05381T0 Puccinia triticina	107	9e-23	No hits			No_hits			No hits			No hits
AEQBcontig01127	Hv_gU	GAAAatttcgcTtacTtATTGAATGGAAGTACTAAtAAAGCTCTTGCTCGTCCTCTTTACTCCGATCTACGGATTTTAGTAATGTTTGAATTTTGAAAAAaTGTCTACAGG	111	10	0.0900901	No hits			No hits			No hits			No hits			No hits			No hits			No hits			No_hits			No hits			No_hits			No hits			No hits
AEQBcontig01129	Hv_gU	AaGAATATTTTGATtGTTTTATGACTATCAGATTTGCTGCCGTCAGCAGAGAATATAGGAGCGATAGGAAGAAAAAaTAGGGAGGAAAAtcAGATAAAAGGATATAGAATGTGAGATGGTAAGGACAAAGTCGAAAATtGAAATATTCTAGGTAAAATTgAATTtGcAaTAAAAGgAGCACcGCAT	186	10	0.0537634	No hits			No hits			No hits			No hits			No hits			No hits			No hits			No_hits			No hits			No_hits			No hits			No hits
AEQBcontig01130	Hv_gU	GCCCTTGATATCCTCTGACAATTTTTtAATAACCCCTCATCCCATTCTCCTCTGATTCTCAAGTTTGTCTCATCCTTTCTCGTGAAAAAATATTTTTCAAATATTTGCGCGAAATACT	118	9	0.0762712	No hits			No hits			No hits			No hits			No hits			No hits			No hits			No_hits			No hits			No_hits			No hits			No hits
AEQBcontig01131	Hv_gU	GCCTTGATTGCTTAAGATGACAAGTTCCTTACCAAGGTCTGTTCGGTCGACCGCCATGCCAATTGCTCCAGTTTCCACACCCGCCCCTAATATTGCCTCCCCCAAATCTGATACACTTGCAACGACTTCATTTTCATCTTCTTCAGTTTTACCTTCTCCTAAATCAAATAAAAATACTGCTCCTCTGCTGAAAACAGAAGGcTCCTCAAATTCTTTTGAAAACGAATCCAATTTATCTTATGCACCTGCGATACCAAATAATAGTCCACCAATCTCAAATCAGCCAAGCCAATCAGGAGGCGTAAATTCTGCTGTGTTGGTAGCCATAATTTTGtCTGCTCTTCTTCTCATGGGTGGgCTCGCTATTATGGTATTTGTTCGTCGAGTGCGGAGACAACA…	887	38	0.042841	No hits			No hits			No hits			No hits			No hits			No hits			No hits			No_hits			No hits			No_hits			No hits			No hits
AEQBcontig01132	Hv_gU	GTCAGTAACTTTAAAAGAATCTAAATATTTTTATtCAATAAACaTATTAAAGTCTAATTGTGGTTTtGACCTCATATGAAAATTGTTtCCGGCTGTTTTTCtCTAATCTTTATCAATTGTAG	122	9	0.0737705	No hits			No hits			No hits			No hits			No hits			No hits			No hits			No_hits			No hits			No_hits			No hits			No hits
AEQBcontig01133	Hv_gU	ACATATTTAAAGTCAAACATAAAaCAAGCCTAGAATTCCTtGAATAAATACTAGTATTAATAACTTATTTTAAGAATAATACAAAAATATATTGCaTTTAACAAACTGAATGTTATAAGTCATCACGATAAAAAATTAGGAGGGAATAACAaTTCAAATGCAGAGGTTTGGGATCTCTTCAATGTAACTATATTTAATCAAAACTTGTTTTTTtGGCATTGCTATGCATAAAaTATGGTAAATATAAACAGGAAAATATATATTTAAGCAATTTAGTGGGAAaTAAATAAACAAATAA	298	12	0.0402685	No hits			No hits			No hits			No hits			No hits			No hits			No hits			No_hits			No hits			No_hits			No hits			No hits
AEQBcontig01135	Hv_gU	gTCAaGAGGTTATGGATGTTGCATTGAATTCCTTCCTTCAAAAGTAGAAGTATAAAGCAGAAAAATAACACAACGATTATGGAAGATTAAACAATAATGCCTATATAAATCGATTAAAAATAGAACCTCCCATCTTCATTAAAAAATATCGTTTCCAATTTTGTCACGTGTTCAAGTATATAATGATACATCAATATTTGGGTATTTTTGGCGAAAAGACAGAGCTGTAAGAACATGTATCAAGGTAGTATAATAGTAGATATCATAGTAATACAGATGATTGTGCTATAAAAGTTcAAAaTGAAAGCTTCCAGAGCCGGTATTAGATACAGTTCCATCATTTTCACCTGAGCTTGCGCTATCTGCTATTTGTGTACCATTAGGTTTATCCAGACTTGT…	463	118	0.25486	No hits			No hits			No hits			No hits			No hits			No hits			No hits			No_hits			No hits			No_hits			No hits			No hits
AEQBcontig01137	Hv_gU	ACCCTAAGGAATTGCTGAAATGCGTCTCTGGCGAGTTATTCAGATATCCCACAGGAGATTGGTTTGTTCCATGATATTGGGTGGAAGATGAAGAAGTCGAAGATTtCCCGGCCTTGTACTCATCTTCTTCTTCGCTGCAATCATCGTCCAGATCTTCATCTGAGGCAGAAGAAGTTGCATCACCCCAGATATTAGATTGCTCATTATATGATTCAGAAGGGCTATCTGAACGaagaGTAGGATTTGAGCTAGGCGTGGAATTGGAATTAGAGATGGTATAGTCTGAAAGTGGCTCTCCCGAAACTGCCTGAGTTTCTAGATTTAGATTTCTGGAGAAGGTAATAGCAATCAAAGTTGGAAGCACAAAAGTAGGCAAGAATCCCTTATAAGTAACAAGCA…	496	137	0.27621	No hits			No hits			No hits			No hits			No hits			No hits			No hits			No_hits			No hits			No_hits			No hits			No hits
AEQBcontig01138	Hv_gU	gaCGGGAAAACAGAGAAACAGACTCtCTTTATACCAGtCcAAGTTTGCGTCAATCAATACAAGCTAGTGCAAGTCAAAAGAGATATTCTACACGGAGTAAAGTTTCAAGAAAATCTCTTTACTCTGCAAGAAGAGGATTTGCCACATTTGAGAAATGAAGTGCcCCCcAATa	172	32	0.186047	No hits			No hits			No hits			No hits			No hits			No hits			No hits			No_hits			No hits			No_hits			No hits			No hits
AEQBcontig01141	Hv_gU	GTTCTTCGTAAATTCATATCTTATTCATTTACCAACAACCTTACTTTTTtATAATTTTATATTTTTGATTCGCTGATGAAGTGTTTTTCCAGGATGATATTTCTCAGT	108	31	0.287037	No hits			No hits			No hits			No hits			No hits			No hits			No hits			No_hits			No hits			No_hits			No hits			No hits
AEQBcontig01143	Hv_gU	GAAAAAGATTCTTCCTGGTGGTAGACTTGAAGCTAAAAATATTAAAATTGCATCTTTCATTCTGTTAATCGTCACCAGCACTATTTTTTtATCCAACTGCGCTAAAATCTTAACTCTCTGTCTTAAAAGGAGCTACGGGTATTCCAAAAAAAATTCAATTTTCGTTTTTGGATGGTGGATTATATTTTTAGCCTCTATGATGGCGACCACAATTATTGGATCAAGAGGACAAGCAAAAATTGTCAGTTCTAAGTTTGCGATCAGTCGAAAAACTAGTGATGAACTTGCAGCAGCTCGTCACACAAGCTTGCATTATATTGCGAACAAAAATGTGGAGGCTTACATTATATTGGGCTGGGTACTCTGGTTCACATATGGTATTTGTGTTtACTCAGAATA…	980	111	0.113265	No hits			No hits			No hits			No hits			No hits			No hits			No hits			No_hits			No hits			No_hits			No hits			No hits
AEQBcontig01145	Hv_gU	GGGGTTTgggTGgAGTGATCCTCATCCTCAAACTGTTACACGCCCCTCTTGACCAAACAGCAAGGCAGTGCAGCAGCCGTCGTTTATTTAATCCGACTTTCTGCCCACTTTCTGCCCAATTGCCACACTCTTCCTCTCTACTTTTTCACCTCCTTCAATCATAGATTTCTAGTCACAACATGGGCATCTTTGATAAACTCGCTGGAAATGCTGTCAAGCCATCTGCTCCTCcTCCTTATTCGTCTCAGGCAAATCAGAATCCCTAT	266	9	0.0338346	No hits			No hits			No hits			No hits			No hits			No hits			No hits			No_hits			No hits			No_hits			No hits			No hits
AEQBcontig01147	Hv_gU	GTCAATCAAGCCCcAATTCCACCCCcTCAACAGCAGTCTTACCcAAaTGCTACTTATAATGCTGCGCCCGCTCCAGAAAGTCCTtCAaCAgaTGAtAaTcGCCCcTTGCCACCAGgTTGGGTCAAGCAATGGAATGAACAATACAAGAGACACTTTTATGTTGAAACCAACGCCCCTGGTGGGCCAAAGTCTCATtGGGTTCACCCCGCTGACCAGAATCAGAACTTCGCCCcTCCATCgggtcccctcctttccctccttccaatgacggga	273	9	0.032967	gi|71019699|ref|XP_760080.1| hypothetical protein UM03933,1 [Ustilago maydis 521] >gi|46099845|gb|EAK85078.1| hypothetical protein UM03933,1 [Ustilago maydis 521]	159	1.59741e-09	jgi|Mellp1|74828|estExt_fgenesh1_pm.C_190005	85	2e-17	lcl|PGTT_17448 | PGTG_17448 | Puccinia graminis f. sp. tritici predicted protein (297 aa)	111	1.15923e-06	No hits			PST130_10852_2	79	3e-16	No hits			No hits			EH252909 Phakopsora pachyrhizi	91	2e-18	No hits			No_hits			UmCon[1463] unknown, Ustilago maydis	59	2e-11	No hits
AEQBcontig01148	Hv_gU	GAaCGCAAATCAGGCTTTAATCCGTTGTTGGCCGGAGCCGGAGGGCTTCTTGGAGGCATGGCTCTTGGGTCTTTGTTGACTGAACATCATGATTACGAGAGAGCGTATGAGCAAGGGTATGACAaCGGCTTCGGTAATGGTTTTGtAGACGGTGAAATGTATGACGACTTTGGCGGGGGCACTTTTTTtAAAAGCATTTGGCCATTATTCTAAATTCGGTTACTTCCGATTTGTtAAAGCTGTCTGAAGCGAAaTGGCAG	260	6	0.0230769	No hits			jgi|Mellp1|74828|estExt_fgenesh1_pm.C_190005	48	1e-14	No hits			No hits			PST130_10852_2	76	2e-15	No hits			No hits			GR810532 Melampsora larici-populina	48	3e-14	No hits			No_hits			No hits			No hits
AEQBcontig01149	Hv_gU	TCcATTCATGATATTCGCTTTTttATTTTTTATTTTTtGTTTTtCTATTTTTGTTTAGTCATTGGATCTTGCAGGgTAGTgATAAaTACATGTTTTGACTGTGTTATCATTTATCTAAGTtACAATTTTTTtATTGTGCCAAGTTTTTTTttCTTTCCTTTtCTAAaTGtCaTTTTTATTGTCTTgTGcttGTGAATGaTACTtGAaTTGTTGcgAAGGGTGTAaTAAaTAATgTTcTtG	240	6	0.025	No hits			No hits			No hits			No hits			No hits			No hits			No hits			EC420128 Puccinia triticina	31	8e-07	No hits			No_hits			W0AA018ZH07C1 unknown, Botryotinia fuckeliana	42	5e-07	No hits
AEQBcontig01150	Hv_gU	GCACTTCAAACTCGAGTAGGTTGGAATGATTCTGCCCTCAAGTATCATTTCAAAAAAGGACTTCCTTCGAGGATTCTGGATCAGTTAAATCTTCACGGTCAGAAGATGACTACTTTAACAGATTTAATGGATCAAACCCTCGAGCTCCACa	151	3	0.0198675	No hits			No hits			No hits			No hits			PST130_12850_1	47	1e-06	No hits			No hits			No_hits			No hits			No_hits			No hits			No hits
AEQBcontig01151	Hv_gU	GCgTTTACCAAGGACgaCTTCAACATTGtcGATACgCCAACAAAtttcAAGGCcTAAATTTtAAAtcGGGACCTTCTtCaCACCCACGgaCAACTCAATCCTCCTtgaCTCAATCCAAACCcAatAAGGGAAaGGACAAaCCTtGACCtAAAAaGCTCGACCCCAGGCAATATCAG	176	10	0.0568182	No hits			No hits			No hits			No hits			No hits			No hits			No hits			No_hits			No hits			No_hits			No hits			No hits
AEQBcontig01152	Hv_gU	TAAAGtACTGGATCCTAAAGGGGAACTTAAAGAAGCTGAGAGGAAGAGGCgAaCAGATAATGGGTtATGTATGtATTGTGGGGgTAAGCACAAGCTGgAAGATTGTGTAAAgTTGaaggAAaGAGAaGGTACTAGTTCgAaGCCAAAAAaCTAGTAGATAGTTtACTTGTGTGcAAaGCAAACTATCTTATAtC	194	8	0.0412371	No hits			No hits			No hits			lcl|PTTG_01184T0 | PTTG_01184 | Puccinia triticina 1-1 BBBD Race 1 hypothetical protein (398 aa)	115	2.40056e-07	PST130_19071_1	54	1e-08	No hits			No hits			PTTG_01184T0 Puccinia triticina	56	3e-08	No hits			No_hits			No hits			No hits
AEQBcontig01153	Hv_gU	CAAAaTACTGGATCCTAAAGGGGAaCTTAAaGAAGCTGAGAGGAATAGAaGAGCAGATAATGGGTTATGTATGTATTGTGGGGGTAAgCACAAGCTGGAaGATTGTGTAAAGTTGAAGGAAagAGAAGGTACTAGTTCGAAGTCAAAAAACTaGTAGGTAGTTTACTTGTGTGCAAAGCAAaCTATCTTATCTTGCCC	198	7	0.0353535	No hits			No hits			No hits			lcl|PTTG_01184T0 | PTTG_01184 | Puccinia triticina 1-1 BBBD Race 1 hypothetical protein (398 aa)	114	3.12659e-07	PST130_19071_1	55	5e-09	No hits			No hits			PTTG_01184T0 Puccinia triticina	55	4e-08	No hits			No_hits			No hits			No hits
AEQBcontig01154	Hv_gU	aaaCTCGAGTAGGTTGGAATGATGCTgccctttaagtatcatttcaaaaaaggacttccTTTGAGGATTCTGGATCAGTTAAATCTTCACGGTCAGAAGATGACTACTTTAACAGATTTAATGGATCAAACCCTTGAACTTGAC	144	4	0.0277778	No hits			No hits			No hits			No hits			No hits			No hits			No hits			No_hits			No hits			No_hits			No hits			No hits
AEQBcontig01155	Hv_gU	AATGACAACTTGtGTTTAGCAACTtCTTTAATAAGAGAGCAACGAATGGTAGAGTGAGCAGGgCAAAAaGTAAAaCGTGTTCTGGCGTAtCCTTTGCCCcTGAGGAGtAGAGGgTGCAAactGGGGAGTCAACTGCCTTGAAaCAAAAAaGGtAGTTTTTGAGGGGAGAGTGGCCTgAACGGCACTGaGAAAAAaCAGTGgCCCTCGgCCGGgAAAGAGAGGAGAGtGcTTtGAAAATTTGagAGGGTTCGAATTTTCCTCTGAGTTTTTTGAGGACATCAGgAGGAGGgATCTGATGg	299	6	0.0200669	No hits			jgi|Mellp1|65107|fgenesh1_pg.C_scaffold_31000081	68	3e-12	lcl|PGTT_19051 | PGTG_19051 | Puccinia graminis f. sp. tritici conserved hypothetical protein (891 aa)	104	7.58711e-06	No hits			No hits			No hits			No hits			jgi|Mellp1|65107|fgenesh1_pg.C_scaffold_31000081 Melampsora larici-populina	68	2e-11	No hits			No_hits			No hits			No hits
AEQBcontig01156	Hv_gU	AGGAgaGAAGAGTGATAcGAttttAAGAAgaTTTtAAAGCAGAAACAGAaGGAGcGGgAGGAGcAAATGAAAAGCAAGACTCAGcaTGAGGagCCAGtGGGTGAGTGCCaTTAGCC	116	7	0.0603448	No hits			No hits			No hits			No hits			No hits			No hits			No hits			No_hits			No hits			No_hits			No hits			No hits
AEQBcontig01157	Hv_gU	AGGGAATCAACCATCTCATTTCCCGGGACtCCTGAATGGCCTGGGCACCATTGCAATTTCAATTTtAAGTtGGGGTTGAGTTGAAGGATTTGGATAGCtGTGTGTACAATAGCATTATATACTGAAGCATTGGGAgAAGATGACAaTAATGAaGaCAGTCTTCTAATAACCGCTtGATTGTCTGTGAGGAT	191	3	0.0157068	No hits			No hits			No hits			No hits			PST130_8865_1	52	4e-08	No hits			No hits			PGTT_15891 Puccinia graminis f. sp. Tritici	37	1e-06	No hits			No_hits			No hits			No hits
AEQBcontig01158	Hv_gU	TAAAGAATCGACCAtCTCAgttaCCCaggATTCCTGAATGGCCCGGgCACCACTgCAATTTCAtatttAGaTTGGGGTTgCgTtCAaggATTTGGATaGCTG	102	5	0.0490196	No hits			No hits			No hits			No hits			No hits			No hits			No hits			No_hits			No hits			No_hits			No hits			No hits
AEQBcontig01159	Hv_gU	agtgacctgaccgacactgagcaaaagcagtggcccttggtcgtgaaagagaggagagagatttgaaaatttgagagggttcggattttcctcggagcttttttgaggatgtcaggagaaggggtCTGAAGT	132	2	0.0151515	No hits			No hits			No hits			No hits			No hits			No hits			No hits			No_hits			No hits			No_hits			No hits			No hits
AEQBcontig01160	Hv_gU	tATtGGGATCGTTAAaGtATATGGGAACATGATAAGAGATAAAGTGATTAAAATGAGTATCTCTGCATACTGTAAAAATAAATGTCAAAGGCAAAAATATTTGTATGTACATCTAAGTACAAGATAACCGATCCAGAGAATATCAAGCATCCTGCGTATTTTATTTTtATAAAAAAAaTAaGCTAATAGGAGGGCGAAGAATGAATGAGAGGTAAAGAAGATAATTTTAATGGTGTAAACCCAAGTTCGAGATACAGTAAAATGAAACATCAAAGTAACTGTTAAGAAAAATCAGAGGAGTTACTGAGAGTAAAGGCGATAGAACTCAGTAAAGGTCAGACAAACTTCATAATGAGATCCGTCTTCAAGACCATAAAGTACAGTATAGCGATAGAGTAG…	2285	486	0.212691	No hits			No hits			No hits			No hits			No hits			No hits			No hits			GW675173 Melampsora larici-populina	120	1e-102	No hits			No_hits			PsCon[0265] ATP-dependent phosphoenolpyruvate carboxykinase, rat...	33	2e-07	No hits
AEQBcontig01162	Hv_gU	ACCAATCACCACTCaCAAAAaTGAACACCTCCCTCGCAACTGCCACAAATGAGCCCCAGGCTTCTTCTTCACaGCTGCTCTCCCATGACGACGCTGGAGCAAATaTCAGCTCAGCCACCCTCTCTAATACACACAAAATaGAAaGAAAAAaTTGAACACATaGGAAAAATTGGACCCTACTGGGTaCAAAAaaaTGAAAAAACAGAAAAAACaGaCTagAAAAaGaagAAaGCCCCTGAtAATGaCCCCAAAaCAaGGTACGCAGaCCA	269	6	0.0223048	No hits			No hits			No hits			No hits			No hits			No hits			No hits			No_hits			No hits			No_hits			W0AA045ZG09C1 pyridoxine biosynthesis protein, Botryotinia fucke...	50	9e-07	No hits
AEQBcontig01163	Hv_gU	tcctCCCCttttttttattttttattttttttatttttttaatttgtgccttcattctacttatattctgagtcgacttcggatttttcgtacttgcactcattgg	106	11	0.103774	No hits			No hits			No hits			No hits			No hits			No hits			No hits			No_hits			No hits			No_hits			No hits			No hits
AEQBcontig01165	Hv_gU	GggTTCACTCCGgACGAAGCgCTGACacTGCTACCATAGGTTATGGGCTGTCCCTGATTGATTaCTAGCAGTAATTTAAaTCTTGTAATtCCcGGAACcaTTTTGTGTGCCCCGAGTtAGTCCCTCGTTAAAacGTGCCTCcccTCcGGCgTCCG	155	8	0.0516129	No hits			No hits			No hits			No hits			No hits			No hits			No hits			No_hits			No hits			No_hits			No hits			No hits
AEQBcontig01166	Hv_gU	ATTAAACCTCGACGCACGATCATATTCCTGGCATTTAATTCATgCCGGTCGAACCAAATaCCtCcAATCCCTTCCAaTCTAGACCCAAAATTCAACGCGAAAAACCtCTTTTATCTAGGgAaCTAAAAAaCCTAGACcTACCCCCCcATATCTCTAAaGTCAACATTCGTGACCGGCGACGTTCACGCTCTTTTtCCTCCACCATCACcACATcTCCCCcAGCTACCTCATCATTGTcGAGTGCCGgAACTGCTCgaCCTTTCTTTGATTCTACTGAATTCAACCcTAACCCTCCAGTTTCCCCGCCTGCCACTCAACCACcGCATACTTCTATTccttCACGCCTTCCAGCCTCTCgTCCTACCATGTCTATGCGCCCTGAACAAGAGCATCCCAtcg…	1478	42	0.0284168	No hits			jgi|Mellp1|113384|fgenesh2_pg.83_9	45	2e-06	lcl|PGTT_19158 | PGTG_19158 | Puccinia graminis f. sp. tritici predicted protein (445 aa)	137	1.27754e-08	lcl|PTTG_09187T0 | PTTG_09187 | Puccinia triticina 1-1 BBBD Race 1 hypothetical protein (1486 aa)	147	5.70764e-10	PST130_19133_1	80	1e-15	No hits			No hits			No_hits			No hits			No_hits			W0AA031ZB07C1 unknown, Botryotinia fuckeliana	38	3e-06	No hits
AEQBcontig01167	Hv_gU	GTACGTTTGCTTTCTAACTTCCAAAAGTTGAACGTACCAGTATCTGTTAAAACGGCTACTGATATGGCTGCTGCTTTTAtCACTGGgTATGGCGACATTTTAAtAAAA	108	15	0.138889	No hits			No hits			No hits			No hits			No hits			No hits			No hits			No_hits			No hits			No_hits			No hits			No hits
AEQBcontig01168	Hv_gU	GgAGAAAAAGACAAaTTAGTTACAATTAAAAaTGTTTTTtACTGTGATAAAGCAAAGTCAACACTGATATCTCCTTTtGATCTGTTACAAAaTGATATTTCTCTTACTTTtAATGATGGTCATGATTTTATTGCTAaGAAAGATTCTAAAACACTATTTGTTGCTCCATTATCTCTGTCAGATtGAAGATGGTcTATAAATCTAGTGTACCCTAATAGTCTAGATATTAATAGTTTtGCAATCGATTATATAAACTaCTT	260	20	0.0769231	No hits			No hits			No hits			No hits			No hits			No hits			No hits			No_hits			No hits			No_hits			No hits			No hits
AEQBcontig01169	Hv_gU	TTTtATCTTCGACACAGGCCTCTCTGCCGGCATTTAATTCATGCCAGCCGaTCCAAATATCTCCAATCCATTCCAATCTAGGCCGAAAATTCAGCGCGACAAACcTaCcTtAACACGGGAACtGAAGAACCTAGATATCCCTCcTCATATCTCTAACGTCAACACTCGCGATCGACGACGATCACGCTCTTTTTCCtCTACCAaTACCGTAgTCTCACcTGTTACgTCATCAaGCACAGAGACCACAcGCCcTTTCTttGAc	262	8	0.0305344	No hits			No hits			No hits			No hits			No hits			No hits			No hits			No_hits			No hits			No_hits			No hits			No hits
AEQBcontig01170	Hv_gU	AGATACGTATGTCGCTTATGCCATAGATCTGCACTTTTtATTtAAGAAAGGTCCTTACCCTTTTCTGCCTCCCATTTACTCGCCATTTTGTCATTTGAATTATAAACCTTTATCATCTGGCTGGTTGCTTCTCCCTTGACGATTTCACGTACATTCACGACTAGCAATAATTTTGAACGAAATTTGAATATCATTCACTGACAAAGGCATTGTGTCGCATTATTTCCCTGGTTTAAGCTGTAATACTCTCAATCCAAATTATCATAACCTCTTCAAGTAAGTGAAGAAGCAAACCCTGGCTGGCACGGTTTTTATCATCGTCTGGCAAATAACCAAGAAGACTATTCATCAAATTAGCGATTTCTCTCTTTCCAAGTAATAGGCAGAATTTCAAAg	396	42	0.106061	No hits			No hits			No hits			No hits			No hits			No hits			No hits			No_hits			No hits			No_hits			No hits			No hits
AEQBcontig01173	Hv_gU	GGAGTGAAAATGTATCACCACTCTCCAGCTATCAATTTTGAAAATGAAAGCATCCCGCCTAAATCAGAAAAGGGACGGAAAGGCTTTTGGTTTCGGATTGGTGGTTTGCGTAATTCATTACTTGTAAAGACAGAAGAAAAAGTAGTGGTAATGGAAGCCAAGTGCAAACAAAAAGCAGCAGAAGAAAGAGGAGTCTTGTCTTTGTTTTTGCAAAATAACGGGGGATACTTGTCATCTGATGAAAGCGGGGATGAAGATGATGATGTTGGCGACCGATCGGTGAGGCGAGAAATGAAGCGCCAGCGCAGGAACAAGGGAGGGCCTTCTCGGGCACGAAATTTGAATATGACCAACAAAATGAACAGAAATCTTCAGGCCAATATCAGCATTAACCGCAAT…	840	81	0.0964286	No hits			No hits			No hits			No hits			No hits			No hits			No hits			No_hits			No hits			No_hits			No hits			No hits
AEQBcontig01176	Hv_gU	GCAGTTAGCAACTCGGTCGCGCATCGTATTCTTTAATCCTCTTTACCTCCCTATCTCTTCATCTCTCTTCATCCCTTTTCGCCGTTTTCACTTTCTTCACCATGGGTGCCGGTCTCTCCAAAGCGTTAGGTAAACTGTTCGGTAATAAGGAAATGCGCATCCTAATGCTGGGTCTTGACGCTGCCGGGAAAACCACCATTCTTTACAAACTTAAACTTAACCAGAGCGTCACCACCATTCCAACCGTCGGCTTCAACGTTGAAACAGTTACTTATAAGAACGTCAAATTCAATGTGTGGGATGTTGGCGGTCAAGACAAAATTCGTCCACTTTGGAGACATTATTACACTGGCACTCAAGGTTTAGTTTTTGTAGTTGACTCACAGGATCGAGAGCGAA…	1102	133	0.12069	gi|300104062|gb|EFI95468.1| hypothetical protein SCHCODRAFT_77388 [Schizophyllum commune H4-8]	874	1.07563e-91	jgi|Mellp1|42185|estExt_Genewise1.C_50188	425	1e-119	lcl|PGTT_13609 | PGTG_13609 | Puccinia graminis f. sp. tritici ADP-ribosylation factor (185 aa)	910	2.05688e-98	lcl|PTTG_07193T0 | PTTG_07193 | Puccinia triticina 1-1 BBBD Race 1 adp-ribosylation factor 6 (185 aa)	914	4.57062e-99	PST130_7760_6	256	1e-68	No hits			No hits			GR779327 Melampsora larici-populina	425	1e-118	sp|P26990|ARF6_CHICK ADP-ribosylation factor 6 OS=Gallus gallus GN=ARF6 PE=2 SV=3	736	6.21019e-77	PHI:339|CLPT1|CAC41973|TX:290576|Colletotrichum lindemuthianum|Reduced virulence	48	4e-07	PsCon[0252] ADP-ribosylation factor, Phytophthora sojae	302	6e-82	gnl|CDD|35294 KOG0071, KOG0071, KOG0071, GTP-binding ADP-ribosylation factor Arf6 (dArf3) [Intracellular trafficking, secretion, and vesicular transport].	789	7.40873e-85
AEQBcontig01177	Hv_gU	GTTTGTTGATATGGATTTTTTTAGCTTGGCATCTGGTATCCGTTTATTTTAATAGAGTCCTTTTTTtGTCAACCAAAATACTCTTTTtGTTTATATTTATCCCcTTCCTTCATTTTTtATTAACAACAAGAATTCGAAGTCATTAATTGATTAATCTTTCTCTCTTTTTtCCAtGGGACTTGTCCAACCGGTGGATTTTGTGACACATTACaCATATTCATTGGCGAAATGGCTATAAAaTCTGTTTtGGTtACCTTTTtGATTCGTAGA	270	45	0.166667	No hits			No hits			No hits			No hits			No hits			No hits			No hits			No_hits			No hits			No_hits			No hits			No hits
AEQBcontig01178	Hv_gU	GTTTATGGCACTAAAAATCTTTTTGATGGGACGTGCATGCGACGCTCAATTGAATAACACTAAATATATACCTGGGAGTTGGTTAAATGGGGAAGTGCAAGGGCTTGAGATTTTTACCAACGCGGACTTTGAAAGGACATAAAAATAATTGATTTCGGTTGGTCGTTGAAAGGGGACGACAGTGTGGATTATTTAATGGGGGTTTTTGCTAGTGTGGTTTAGTTTAATGAAACAGATATGTTCGTGTAACTTGTACATACATACATACATACATATAAAGCCATATTCATACATTTATATATATACATATAAGCAGGTAATACTCAGAATTTGATCTTAttGTTTGTt	348	34	0.0977011	No hits			No hits			No hits			No hits			No hits			No hits			No hits			No_hits			No hits			No_hits			No hits			No hits
AEQBcontig01180	Hv_gU	AcTTGACAATCACTGGGGACAGGTATTTATGCTTTATTACTAATATGTTTACTAGGACTAACAAGGTACAACTTGTGGTAAACTACTATGATTAACAGTGAGGTTATCTATAGATTAGGATGATAATTCTGAGTTGACAGCTACAAAATGATCAGATGATGATGTACCGGAGATATAATATTGGTAAATAAATTGGTGAAACAATATAAGATTAGACATCAATGTGGCACATTATCAAAGTAAATGGAATATTAGAGTAGAGGACCTTTGAAGCACAGAATACAGAAACTACAAATATCAAcACCCCCCCCCCCcATGCTGAAAAGGTCTTATGCTTCTAAAAGGCTCAAATAATCTAATCACCATTAAAAGTAAATATGTAAAAATGAACCAACAATA…	924	137	0.148268	No hits			No hits			No hits			No hits			No hits			No hits			No hits			No_hits			No hits			No_hits			No hits			No hits
AEQBcontig01182	Hv_gU	AAAGGAAGCACAGAGGTGCCAGTGATGGTGATGAGTCGGGGGATGTAGCCGACAATGATAATAAACCGGGAGTGTGCCGGTGATGATGGTAAATCGGGGGATGTATCCGGTGATGAGAGCTAAAGGGCACACTGTCTACCAATGCTCAAAATAATGCGAGGACAAACGTCTACTCGGCTTAAATGTACGGCGTTGGGTGAAGCGACGGATCTCAGGCTAATGATAATTAGGAGCAAACAGAGATCAAAATTTATGACATCGCACGTAATTGTAAAATAAGAGGCCTCCTAGTTGAAGGAAGTTAAATTGATGAGGCAAGTTGACCTGCTAATAAAAaGTTGATAATGGCAATGTATATTGATAGTCGCCACGATCCAAATTCTGAGAAGCCATACAAAT…	694	80	0.115274	No hits			No hits			No hits			No hits			No hits			No hits			No hits			No_hits			No hits			No_hits			No hits			No hits
AEQBcontig01185	Hv_gU	GAcGAGATCGAACGTCGACGTCGTGAATtGAATGgAGTtGCAAAGgCCACGgTAGGCgTCATTAAaCTACTaCCAAATGGTTCgAACTGGCACgaTtGGGACTGGCAAGTccaaaTGGTgCTCACcAATTATGTcGGCTCCACCTCCTATGCAACacAAGATATTC	166	6	0.0361446	No hits			No hits			No hits			No hits			No hits			No hits			No hits			No_hits			No hits			No_hits			No hits			No hits
AEQBcontig01186	Hv_gU	ACCAAAaTGCAGATGATTTtGTCGACAGGTTAGCATGGATGATCATTTTCCATACAATAGATGTCACACTTCAAAGACTACTGCCGCCAAATagTTCATGTCACAAAGCTTATATGACCcTaTTtAAAAaGTTCCACTGATCGACTCACATGtCCcGAaTTTCTCTTTTCAAaTCTTtATTGTCCATTCTGCTCTCACCcTTTATCTCCaTCACcAAaCACTGTGAACGTGTATGGGAGTTGATTGATGTGATtACTCGGgCGGGCTTCATTCTTTCATGGGATTCACTGAAAACAATCCTGTCTCAAGTGCTCTTACCCCcTTCCATGGTAAATCTTtCAACCAACATCAGCCATGCTATTGAAGCAAAAAaTTAaCCAAGCcGACACTTCTATTAAC…	831	22	0.0264741	No hits			jgi|Mellp1|112735|fgenesh2_pg.70_17	45	2e-06	No hits			No hits			No hits			No hits			No hits			No_hits			No hits			No_hits			No hits			No hits
AEQBcontig01187	Hv_gU	GTGAGTATACTGTTAAATTTTACACCTATTTCACCACATATCCCAGTTAAAGTGGTGACTAACGGaCCTCCAtCTTTTATtACTGGTACTGGAgATATCAAACTCATA	108	10	0.0925926	No hits			No hits			No hits			No hits			No hits			No hits			No hits			No_hits			No hits			No_hits			No hits			No hits
AEQBcontig01188	Hv_gU	GGAATAGGATGCCCTGTTATTCTTAAAAACaTTTTCTTTtGTCCTCAAGCTagAACAACTTTGATCTCTCTTTTTGaTTTGGTtATTGCGGgACTGAAaTTCTCTATgtCAACTGACAAAGAATTTGTACTTACACATGATGGTACCAAACTCATTACTGGAAATaTTGATTTAGATGGTAGGaGATGGATTGTAAATACAaTTAAATGTGACAAgCCTACCTCTtcTTtAGTAATGAATACCTG	245	10	0.0408163	No hits			No hits			No hits			No hits			No hits			No hits			No hits			No_hits			No hits			No_hits			No hits			No hits
AEQBcontig01189	Hv_gU	GTCGAAATGAAAACGATTTTGTTgATAGGTTAGCATGGATGAtAATTTTTCATACAATTGACATTACACTtCAaCGACTACtGCCGCCAAATGGTTCCTGTCGCGAAGCATACCTGATCTTATTTAAAAaGTTCAATCGATCAACCCACACATCTCGGgTTtCTCTATTCAAATCATTGTTGTCTATACCACTCTCACCCTTTATCTCAGTCACCAAACACTGCGAACGCGTATGGGAGTCAATCGATGCAATTAATCGGGCGGGCTTCATTCTCTCATGGGATTCACTAAAAGCGATTCTATCTCAGGTCCTCTTACCCTCTTCTATGGCAAATATTTCCACCGATGTTAGCCGTGCTATTGAaGCAAaGTCAACAACTACTTCTCTGTCACCAGACA…	807	11	0.0136307	No hits			No hits			No hits			No hits			No hits			No hits			No hits			No_hits			No hits			No_hits			No hits			No hits
AEQBcontig01190	Hv_gU	TTAAAATtCcTAAAGATATATCAACGATAGTACATGCTCTTgAGGCGAtATTATACTGGTACAGCGTAAAATGAACTGTAgAGGAATATCCGAAAACGAAAAaCTAAGGAATCCGGAAAAAGTAACACTACACGgAGTGTAAAAACaGATACATGTAGATACACTTgaTAAACACATGAAAAaTATACTAAGCAATTTtCACTGAGTAT	209	7	0.0334928	No hits			No hits			No hits			No hits			No hits			No hits			No hits			No_hits			No hits			No_hits			No hits			No hits
AEQBcontig01191	Hv_gU	CAATCATCTATTTTCCAATGGatATgaGGGgTtCGGATCCATCATTTAATAATTGgaTaCTATGAGTTGAAATTGAAATCAGATTCAgcTTGAATTTGATAAaCAACTCCAGATCAATTTCTTCAAAaCATTCATTGATTTCTATACGGAGCTTCAACAGAAAAaCAAAAaTGGTATCAAAAGGTTCCTTAAGAAGctCAAAACGAtcAGAACAATATTGAATTAGATCCTCATCGTGTGTGGAAAGGACGGCGACAATAATTTTTTGTATTTCTAACAAAAGATGTTTCACTTGGGTTTTCAAAACCGAAGGTTCATGATATTCAaTGACTTTGGCATTGCATCCACAAGAATTCTTTtCCGCCAATTTAACGAGGTGGACCTTGAGCTCAGTAATTC…	722	19	0.0263158	No hits			No hits			No hits			No hits			No hits			No hits			No hits			No_hits			No hits			No_hits			No hits			No hits
AEQBcontig01193	Hv_gU	AAAAACCATTaCTAAAgTGGgAtAGTTTTAaTCAACAaGGCGTAACATTtCTaGAATAaGGTAAAAaCAGATATATGTAGtAATTTTTTTAAACGTATGAAAAGTTTACTAAGAAAGTAAATTTGGTGCATG	132	3	0.0227273	No hits			No hits			No hits			No hits			No hits			No hits			No hits			No_hits			No hits			No_hits			No hits			No hits
AEQBcontig01194	Hv_gU	GTGCTGAGAGGTTCCTTAAAAaGCCCAAAACGATCAGAACAATATTGAATTAGCTCCTCATCGTGTGtGGAAAGGACGGCGACCATAATTTTTTGTATTTCTATCAAAAGAtGTCTTATTTGGGTTTTGAAGCCGGAATGTCCATGATATTTAATGACCTTGGCACTGCATCCACAAGAATTCTTTTCTGCCAACATAACAAGATGCACCTTGAGCTTAGTAATGCGGGCGTAAATtATTTTTTtGTAATTGGGATGGGAAGCGGGCTCCTGGCATTGAGTAACGATTTCCTCTCTAATGTTAATGGTATGTTGAATAGTCTCAGCGTATGCGGTTGTTATTGTTGTAGCTTGATCTGGAgCAAGAGATGCGGGTTCGTTGCCGTGAGGTTGGGAATAA…	545	18	0.0330275	No hits			No hits			No hits			No hits			No hits			No hits			No hits			No_hits			No hits			No_hits			No hits			No hits
AEQBcontig01197	Hv_gU	CCCATCAATATATCTTTATAGTACCCTGTTACATTTTCTTAAAAAATATTTTATCAAAGATGAAATTCTCACctAAaGTGATAGGTTTATTGGCAATTGTCGCTAGTGTTGCACTTGCTGAGGATTTTAGTTGGAAGTCTTATTCGACAAAAGaTTGCAGACCGCCAGCTGGTACTTTCGAAACTGAAATCATCTTCACTGGAAGTTTCGACAAATGCATCAGCATATCAGCGAAAAAACCGGCAGGAAGTATTAGATTTACACCAATGAAAAGCGGACCTTATAAAACTCAGGTTTATTGCTCTGATAAATGTGGTGGCGCGGTCAAGACTATAAATCACCCAGCGAAAAATGGTACTCAGTGTTTGTTGCCTTTGGGTCCTCCACTAAAAATCTATT…	691	695	1.00579	No hits			No hits			No hits			No hits			No hits			No hits			No hits			No_hits			No hits			No_hits			No hits			No hits
AEQBcontig01200	Hv_gU	GCAGGACATTGGAACCACCACCATCTTACCTTTATTCAACTCAACACCTATTTtGTGTCACATAACACCCAATCTTGGACCTCTCAGATTTCCTGCTCCTGCCTGCCTTTGAAATTCCGCCTTATTAAATCTAGTCCTCCCTGTTtGAATATAATCAATCGTATcAGTTAAATTACATATAAATTCAGTCTTCAACTCCTACCGAGGTAgTAATtCCGgAATCCATCGTCAATGATACCGGATCGTGTGAAATCCAAATCTCATCCCTTGATATGTTTCTATCATGATTACTAAAAAAaCGTATTCAagTATAGTTTtGACTGCGCTTTGGGTTAAATATATATGACTTGCTTTTGGTTCCTTGAGAAaTTTtATGGCTTAACATTCTTGTCCAATCTG…	463	5	0.0107991	No hits			No hits			No hits			No hits			No hits			No hits			No hits			No_hits			No hits			No_hits			No hits			No hits
AEQBcontig01201	Hv_gU	TTtCATCAGCcGTaTGCAAATTCTTTAActAAAcaacGTtAAAAAAaTATTcATCAATCgTGTAACTCATTCAATAACTAgTAgCaCATCCATTTCACACTTCAACtCATaCAAACACAtCCccAATAACATGGCACagggATTCATGCACATTAtAGATGAACTACAaTCTATTGAAGAagAAGAAaTcaTATTtAGaGAACtttaaGTCAATGAATTcAagTAaTAaGaCCcAaCAAAAaatATTTaTTAAtCGCAAttgcacaTTGATGGaCATCACCAGCTTATGaaagaCttcTTTgaTacTAATaaTACCTAcAActcAACCATGTTtCACtGCCA	342	6	0.0175439	No hits			No hits			No hits			No hits			No hits			No hits			No hits			No_hits			No hits			No_hits			No hits			No hits
AEQBcontig01202	Hv_gU	AtCTATTACTCTTATGtCCTGCaCACTCAGACATTAGAATTCTACTCaTTAAAGCAGCAAAccccaCAAAAtCTCTCTCAACaCCTCATCGCTCCTCtCCCACTCTCCTATATTGCCTGTAGTCACgAaaTTTCTTaCTAAACaCAAAAaGATTCAAAAaTAACCTCCCCcTAaCACCACGTGCAAacAGCCGACGTATCCAcGCTACGTCAGCGCGACgTAGCGGAAAGGTATTtcAAAAgCTGGCCcGCTACgtcGGCTgaTTTTTTCtCACAGTt	278	6	0.0215827	No hits			No hits			No hits			No hits			No hits			No hits			No hits			No_hits			No hits			No_hits			No hits			No hits
AEQBcontig01204	Hv_gU	aaCCAgaCatCccttCCCcccaaaaaGTGAGATTctGGTTACCTGACCCaaTACATCCAaaCATcggACatGCAATCAGTGCCCCAACCAGTCTCCTCTTGccctcTTGCCCcAcTgTTGtGTTTCTTGTTTtCCTTTccTttCttttttatctagctacccactcgtggtttattctctcacacctctttagacttctaacatag	206	8	0.038835	No hits			No hits			No hits			No hits			No hits			No hits			No hits			No_hits			No hits			No_hits			No hits			No hits
AEQBcontig01205	Hv_gU	TtATtGGGGATCTTTCCTTTCTCACAACATTTCAATTTTCCTCTTCAGTTCTGAGAGAGGTCTAATTTTATTTTTCGTtCTACATTTTCTTTCTTCACCTCTTATTTGTCTTTATATAATTTAGGGAAATATTCTCACCTTACACCTAGCTTACTTTATCATTTTTTATTCCAAATGACTACCATCACTCTTTTAAAACTTACCAAGTTACATTTTTtAGTAATGGGgCTATTTTCTTTGCTACTTTTGAATGCATCTGAAGCAGCTGTGACGCATCATAACTTACACCATTCGCGCTCTACCGTACCTTCAAATGAACACCATGGTGCCTTAATCAAGTTTAATAAACGGCACCTTGAGAGTGGGAACAGTGATACCTCATCAATGGGCTCAAAATTG…	775	618	0.797419	No hits			No hits			No hits			No hits			No hits			No hits			No hits			No_hits			No hits			No_hits			No hits			No hits
AEQBcontig01207	Hv_gU	CTCATAATAATTATCGAGCGCAATATGGAGTTCCGGATCTGGCTTGGGATAACAATCTAGCCGTAGCAGCTTCTCGAAACAGCCGGGCATGCCATTGGGGGCACACTCATCCTAATGCTAATGGTGAAAATATTGCTGCTGGTCAAAATAATCTTCAATCCGTTGTGTACGATTGGGTTGAGGGGCCTAATGAAAGGGACAGCTACCAGGTTGAATCATACAGTCATTTTACACAGGTAGTATGGAAGAATACACGATTTGTCGGCTGTGATATTGTTGCTTGTAGTAGATTCACTGGCCTCAACTTCCCTCAATCACCTGTTTACTACTACGTTTGTGAATATTACCCCCCTGGAAACGTCATGGGACAATTCGCCGAAAATGTGCTAGCAGCCCCAG…	806	839	1.04094	gi|154794637|gb|ABS86355.1| hypothetical protein [Melampsora medusae f. sp. deltoidis]	297	5.18763e-25	jgi|Mellp1|55678|fgenesh1_kg.C_scaffold_12000055	97	2e-41	lcl|PGTT_07743 | PGTG_07743 | Puccinia graminis f. sp. tritici predicted protein (434 aa)	361	6.15152e-35	lcl|PTTG_07147T0 | PTTG_07147 | Puccinia triticina 1-1 BBBD Race 1 conserved hypothetical protein (432 aa)	343	4.88485e-33	PST130_8387_1	158	1e-39	No hits			No hits			PGTT_07743 Puccinia graminis f. sp. Tritici	101	5e-45	sp|P35794|SC7_SCHCO Fruiting body protein SC7 OS=Schizophyllum commune GN=SC7 PE=2 SV=1	149	4.52279e-09	PHI:184|RBT4|AAG09789|TX:5476|Candida albicans|Reduced virulence	74	4e-15	BfCon[1291] similar to plant pathogenesis-related proteins, may ...	43	3e-10	gnl|CDD|38227 KOG3017, KOG3017, KOG3017, Defense-related protein containing SCP domain [Function unknown].	205	2.65186e-17
AEQBcontig01210	Hv_gU	GAGTTTGGGgCAACCTTAATCATCATACAACCATCCGGAGGTGATCTCATTGTTCCTCACTCAGTTTTCACTGTTTTCTGGCCACAATTGGCTGTGTTTGTTGCAACCTACATCAAGTATATTTTcTGTCTCTGGTGTGGACTTTGTTCTACATTTCAGTTCTTTGGTCTGGTAGTCTATCTGGTGACTACTTTCCTGGCTCATCAAGCAGTCAAGGG	218	10	0.0458716	No hits			No hits			No hits			No hits			No hits			No hits			No hits			No_hits			No hits			No_hits			No hits			No hits
AEQBcontig01211	Hv_gU	ATTTTATCTCTGGTTTTtCTCcAACTCCCTTGGTCAaGgCCTATAGCTAGTaCTATAGGATTGTCTACACTATCGCCTAGTGCTGGGACATCCTGCCCAATCTGCGTCAACATAACCAaCAGGAaGTGACCAAGAaTGATGTCCTAGTGgTTGCTGAATTGTttGGGTTTTTTTtAgt	178	6	0.0337079	No hits			No hits			No hits			No hits			No hits			No hits			No hits			No_hits			No hits			No_hits			No hits			No hits
AEQBcontig01212	Hv_gU	AatCTtAacGcTAAATGGACTGTACCTGACAAataCCAAAGAATatGTTtCTAGGCtATCcAGTCTGgtcGaGAACATtGgaCcaGATAGTtGAGGgACCcAAcaGCACTtCagtAATTTATTTTCAaGCTATtGAAatcTTcAATTTCGATtGgagTGgCtGGAAGCAaCTGGCAGTGtGgTACTAGaGGCgTGAAaaCtAGTTttGCAGGACAACATATGGTATTCGgTCATgAgg	238	4	0.0168067	No hits			No hits			No hits			lcl|PTTG_06245T0 | PTTG_06245 | Puccinia triticina 1-1 BBBD Race 1 hypothetical protein (1265 aa)	123	2.83539e-08	PST130_28953_1	60	1e-10	No hits			No hits			PTTG_02410T0 Puccinia triticina	56	3e-08	No hits			No_hits			No hits			No hits
AEQBcontig01214	Hv_gU	GTAAaTCTcACTtATTTTtCTAATGGGACAGGGGATTTTATCTCTGGTTTTTCTCCAAcTCCCTTGGTCAAGGCCTATAGCTAGTACTATAGGATTGTCTACACTATCGCCTAGTGCTGGGACATCCTGCCCAATCTGCGTC	142	3	0.0211268	No hits			No hits			No hits			No hits			No hits			No hits			No hits			No_hits			No hits			No_hits			No hits			No hits
AEQBcontig01215	Hv_gU	GaTCTCGTTTCTCTCTCtctAATCTTTCCTGTCCTCTAGACAGTTAACTTATtATTAGTGTTGACTTAGATTTCTTCtatttCTtCTCTATTTATCTAACAGGttttttgttttGTTtAATTTCTTACAaTCTCACCCAAcGaGGGgCATGAAGGAAAAGGCAAtAAtaTAGGATAGCAGCTATGTACTTTATCTAACaGTTGTGGCGGgATATCTTTTATTtGACTTTGTGTGATCTAAC	241	6	0.0248963	No hits			No hits			No hits			No hits			No hits			No hits			No hits			No_hits			No hits			No_hits			No hits			No hits
AEQBcontig01218	Hv_gU	AGCTTGCGGGTTTCTTTCCTCCGATCCCCCGCcGAAATCATGAGTTgAGGCCACTTTTGGTAGGGAATAAATAGCAAGAAAACCaCAAGCTGTTCCGGCTTAGCTGTACATAACTACCTATTCCACTAGtCcACGATAGAGTGATCCAATAGAaGTAGACCACAAGTTGTACTGTTACATATTTACTaTATAAGTACTCTTGTTGTTtACTACTCATAATCAATGTTACATTTTATtGAtCTCGAgTaatcATTCA	256	9	0.0351562	No hits			No hits			No hits			No hits			No hits			No hits			No hits			No_hits			No hits			No_hits			No hits			No hits
AEQBcontig01219	Hv_gU	GGTggTAaTTATTgTTATTAcTATTTGTTTTTTTttGTTTAATTTCTTACAATCTCACCCAACGAGGGGCATGAAGGAAAAGGCAATAATATAGGATAGCAGCTAT	106	4	0.0377358	No hits			No hits			No hits			No hits			No hits			No hits			No hits			No_hits			No hits			No_hits			No hits			No hits
AEQBcontig01220	Hv_gU	ttaaacttagacgaaaacaagACATGCTGTTAGTGCTCCAAGGACATTCGAAATCcTAaTAACCAgCATGgCCGATtCTGACAAcGGAGgATTtAGAAGACcTTtAGCcTtGAGGTTGAAGTTGTGCCATTCAGTAGCATTATTAGGAAGCACCCAAGTAAAATtGTAAGCCATAAAAATAATAATaGAAATGGTAGTATATTATGCAGTGCTCAATTCAGAAAAATCTTTACAATGTAAGGCTTCGATAaCGATACACCGCAAAAAATCAAGTGGCACCTGCTAGCAGGTGTCTATCCTTATATTCAGTTTTGATTTAAGaGTAAATTTGATTTGATGTTGCGTGAGCTAGTGTGTTCATTGATCAGTGCGCATTATTTCAT	383	2	0.00522193	No hits			No hits			No hits			No hits			No hits			No hits			No hits			No_hits			No hits			No_hits			No hits			No hits
AEQBcontig01222	Hv_gU	ATAGGGATTGGCACCTGCTATCAGGTGCCCAtgTTTTTTTtCnGGTGTCATGTTTtATCTCCTCAGTCACAACCcAaCcaTACAaCTACTCcTCCAGTGGTgTCCAGGACACGCAGGCATCGcAGGGAACgAAaTAGTGGATAGCTCCTCcTGtgCcGtGCCCATTCagag	171	10	0.0584795	No hits			No hits			No hits			No hits			No hits			No hits			No hits			No_hits			No hits			No_hits			No hits			No hits
AEQBcontig01223	Hv_gU	tATtGgggcATCTCCTTCTATCCATTTTTTCTTTATCTCAGCGCTGCTTcaCTCAACTATAGACTTTTGtCTATCTtATTTATTGacTTTTATCGTTAaCcTTTcTGGTTCAGATTAAAAATTCgCACCgCAAAAAaTtatGTGGCACCTGCtaGCAGGTGCctATCCcTATATTcAGTTTtGATTTAAcAGtAAaTTTGATTTGATGTTGCACGaGCTAGTGTGCTCATTGTtc	235	9	0.0382979	No hits			No hits			No hits			No hits			No hits			No hits			No hits			No_hits			No hits			No_hits			No hits			No hits
AEQBcontig01225	Hv_gU	TtATtGgggACTCTCATCTCTTTTGCTGCTTTCTCACTCATTTGACTTTTCTATTATTTtCTTCTTTtATCTCACTTGTCGCACCTCTGGTGCTCCTTTTCACCAAACAGCCTGTGTCTTTATTTtACTTATAAGTTATTAACTTATTTAACTCAATGGGACTCTTCTTATCTAGCCTAAAATTTATTtCTGTAATGTTCCTATTAGTTGGAGTGCAAAGCGGCAGAGAACCGTAGCCATCATTCCCTCAATCAAGTTGACa	262	42	0.160305	No hits			No hits			No hits			No hits			No hits			No hits			No hits			No_hits			No hits			No_hits			No hits			No hits
AEQBcontig01227	Hv_gU	GTTAGGGTTAGAATCTCATTATTTTtGTtGTAAaCGTTTTCTAATATGTATGATGTAACTAGTTGTTGCCAGATAGCTtCCTaCAAAAAAaTATGGTTCATGTTTtCCAAAAaTAGaGTATgTTTtAT	128	18	0.140625	No hits			No hits			No hits			No hits			No hits			No hits			No hits			No_hits			No hits			No_hits			No hits			No hits
AEQBcontig01229	Hv_gU	TTGTTGCCAGATAGCTTCCTCAAAAAAAaTaTGGTTCATGTTTTCCAAAAATaGAGTATGTTTTAtGTGTATGATGTGTCCGACTAGCTTTTCCCAAcATTAATGAAAACTTCAAGTGAAA	121	31	0.256198	No hits			No hits			No hits			No hits			No hits			No hits			No hits			No_hits			No hits			No_hits			No hits			No hits
AEQBcontig01230	Hv_gU	AGATTACTCAGCACAAACATTTTTCTTAAATTTCATAACCTGATGCTTCCGATGTTTTAAATTATATTGTGTATCAATCTTTACAGCATATGTATGATTATCCAATTCCTATAAAGCTCTGAGGATATTTGTCTTGTCACTTCACCATCTTTTTAAATTTAAAATTTTGAATAATATCATTTCAATCTTTACTTTTCATAGCAAATACAGTTTCAGAAACTAAATATTTACAATGGATGACCCTATTACAGAGATTTACGATGTCTGTAGAGGTATGGTAGAACCTAGAAAGCCCAAAGAAATCACCCAGTTTATTGAAAAa	322	112	0.347826	No hits			No hits			No hits			No hits			No hits			No hits			No hits			No_hits			No hits			No_hits			No hits			No hits
AEQBcontig01232	Hv_gU	TTCGTCTCTGCTCCAGCGAGAGTGAGCTTGATTTCCATGCTGTCATGTTTAATCAAGATAAAACTCAAGGTTGCTTAGAATTGACCGCGAAAATCCAACCTAGAATTACTCCAAAATCAGAAATATTTCAAGTTCACGTTCGATACATTGTACGAATTGAGCTAAGACAGGGACATGATGGTAAATACAGAATAAGCTGGCAACAAGACAATTTGCCACTAGATTTGGAGCAAAGTGGATTCAGATTGCTTCCATTTCCTGGTGCATACCTTATCAGCACTTACATTAAAATTTTGATAGGCTTGTGGACTTATGCATTTGGAGCTTTTATATTATATCTTGATCAATGGCTGGGATTCCAGTCTTAATTATGGTGTTTTTTCTGTTTTAGATCATTTA…	587	200	0.340716	No hits			jgi|Mellp1|86986|EuGene.00010314	93	2e-19	lcl|PGTT_12738 | PGTG_12738 | Puccinia graminis f. sp. tritici predicted protein (376 aa)	189	3.27147e-15	lcl|PTTG_01601T0 | PTTG_01601 | Puccinia triticina 1-1 BBBD Race 1 predicted protein (188 aa)	201	8.71565e-17	PST130_8693_5	79	1e-15	No hits			No hits			jgi|Mellp1|86986|EuGene.00010314 Melampsora larici-populina	93	1e-18	No hits			No_hits			No hits			No hits
AEQBcontig01235	Hv_gU	GGacGAgCAGtAGatGtaCTcAaTGAAGAAgTAGGTgAGGAtGtATTGaTGGTGGaGGAGAATGATtGTGATCGGTGTcTATtGCAGGAgTCAATGTtAGaGAGATGGGGGggAaTATCCAAaTTTTTAGTTCACATGTCAGTGTAGGTTtGTcACGTTGAATTTTAGGTTGAGATTGAAAaGGgTTGGGATtATTtGGATCAgCCGGCATGAATTAAACGCCTGGAGTATaGGAATCCtGCGtCGtGGATtAGGCAGA	259	4	0.015444	No hits			No hits			No hits			No hits			No hits			No hits			No hits			No_hits			No hits			No_hits			No hits			No hits
AEQBcontig01238	Hv_gU	TtGATAGcGGAAGAGAATGAACGtgACCGTCGtCGTTCgCGAGTGtCGAtGTtAgAacTAgAaaTGtggaGGGggAaTaTCtAGtATTTTTtAATtCTCTaGTCAAAAAGGTTTTTCACGTTGAATTCGCGGTCtAGATTGGAAGGGATTGGAGTtGTTTGgATCGGCGGGCATgAATTAAaTGCTGGtGAAAATATGTAGCGTCGTTGATTAATCGGG	219	3	0.0136986	No hits			No hits			No hits			No hits			No hits			No hits			No hits			No_hits			No hits			No_hits			No hits			No hits
AEQBcontig01239	Hv_gU	GAGgaaGTAGAGtcAAgAGGCATGAATtAAatgCcAAGGAcAACgATAGTTGAGTTACGTCAAATGaTTAgTCGGACGTTGAgAGGAGGgAGGTTTtAtGtagCGTTAAgaaTTAATTGAAcGCCACCtGtaGGCACTTTTAAtGAGGGACAGGCTCGGGGtACACAATtGTttCCGGgaaaaTaCAAgaTTcta	195	6	0.0307692	No hits			No hits			No hits			No hits			No hits			No hits			No hits			No_hits			No hits			No_hits			No hits			No hits
AEQBcontig01241	Hv_gU	GAACATTAACGTTTTAAATCCAAGTTAAAATCATCACAAAGCACAATCAATTCAAAATGCAAGCTGCTAAAGACGCCATTAACTACGTTGGTGACAAGGCCAGCGAGCTTACATCCAGCGCTTCAAAAGAAGCCAACAAAAATGTTGCGAAAGACTCTGACGCTAGTTTGAGCACCCGAGCTTCAGCTGCTACAGACGCCATCGGAGATAAATTTGATGAGGCAAAAAACTCAGCATCAGCAGCTGCAAACAAGGAGAAAGCGAAACATTAAACATTCTTAGTCTTGTATTCCATAGTATTTTTAACCTTTGAAATCAATTCATTAAGCTCTTTGCTTAGTTTGTaaCAATTTTTGCTATTGCAAAagCAtAATTTTGAGTAATGTGCTACGTCtATTT…	412	608	1.47573	gi|115433342|ref|XP_001216808.1| conserved hypothetical protein [Aspergillus terreus NIH2624] >gi|114189660|gb|EAU31360.1| conserved hypothetical protein [Aspergillus terreus NIH2624]	162	7.17142e-10	jgi|Mellp1|88096|EuGene.00240153	131	3e-31	lcl|PGTT_04720 | PGTG_04720 | Puccinia graminis f. sp. tritici hypothetical protein (72 aa)	224	1.43258e-19	lcl|PTTG_09273T0 | PTTG_09273 | Puccinia triticina 1-1 BBBD Race 1 predicted protein (72 aa)	209	5.18137e-18	PST130_5978_1	97	2e-21	No hits			No hits			GW687399 Melampsora occidentalis	140	4e-33	No hits			No_hits			CpCon[0010] glucose repressible gene protein, Cryphonectria para...	101	5e-22	No hits
AEQBcontig01243	Hv_gU	AGAACATTAACGTTTtAAATCCAAGTTAAAATCATCACAAAGCACAATCAATTCAAAATGCAAGCTGCTAAAGACGCCATTAACTACGTTGGTGACAAGGCCAGCGAGCTTACATCCAGCGCTTCAAAAGAaGCCAACAAAAATGTTGCGAAAGACTCTGACGCTAGTTTGAGCACCCGAGCTTCAGCTGCTACAGACGCCATCGGAGATAAATTTGATGAGGCAAAAAACTCAGCATCAGCAGCTGCAAACAaGGAGAAAGCGAAACaTTAAaCATTCTtAGTCTTGTATTCCATAGTATTTTTAACCTTTGAAATCAATTCATTAAGCTCTTTGCTTAGTTTaGT	347	28	0.0806916	gi|115433342|ref|XP_001216808.1| conserved hypothetical protein [Aspergillus terreus NIH2624] >gi|114189660|gb|EAU31360.1| conserved hypothetical protein [Aspergillus terreus NIH2624]	162	7.29641e-10	jgi|Mellp1|88096|EuGene.00240153	131	2e-31	lcl|PGTT_04720 | PGTG_04720 | Puccinia graminis f. sp. tritici hypothetical protein (72 aa)	224	9.36803e-20	lcl|PTTG_09273T0 | PTTG_09273 | Puccinia triticina 1-1 BBBD Race 1 predicted protein (72 aa)	209	3.45405e-18	PST130_5978_1	97	1e-21	No hits			No hits			GW687399 Melampsora occidentalis	140	3e-33	No hits			No_hits			CpCon[0010] glucose repressible gene protein, Cryphonectria para...	101	4e-22	No hits
AEQBcontig01245	Hv_gU	atgtttagcagcaataatagaccaaagaaggataccgagaaggaaaGCGTTGTACTGAAAGtGAaGATGATCGACGAtGAGgATAGCGGgATGAAaGAAAaGgACCGTGGCGATGGgAAGATtGTTGAGATTTAAGAGAGCGGATCCAAACGAGAGACATTCGGAGAGGATGACGGAAGCACGGTGTAGACGAACAAAGGAGGGATGAAGAGGGAAGGAGTGGTGGATGAGGGAAGtAGCAAGTGGAT	248	10	0.0403226	gi|300111718|gb|EFJ03119.1| glycosyltransferase family 57 protein [Schizophyllum commune H4-8]	156	3.53824e-09	jgi|Mellp1|37373|e_gw1.29.51.1	66	8e-12	lcl|PGTT_14728 | PGTG_14728 | Puccinia graminis f. sp. tritici hypothetical protein similar to glucosyltransferase Alg8 (361 aa)	168	2.82558e-13	lcl|PTTG_06157T0 | PTTG_06157 | Puccinia triticina 1-1 BBBD Race 1 hypothetical protein (244 aa)	141	2.38174e-10	PST130_9833_4	69	3e-13	No hits			No hits			PGTT_14728 Puccinia graminis f. sp. Tritici	70	2e-12	No hits			No_hits			No hits			gnl|CDD|37787 KOG2576, KOG2576, KOG2576, Glucosyltransferase - Alg8p [Transcription].	154	2.93467e-12
AEQBcontig01246	Hv_gU	GGAGTGGATGGATGAGGAAGGCGAGGAGTGCTTCGAAGTAGGCGAAGAAGGGAGGATAGTCGAGAGTCCATTTTGAGGATTCGTCAAAGTACCAAGCAGAGAGGGGAAGGGAATGGGTGATGGCAAGCCAGTGATGATGGACATTGAAGTCAGTGGaGAAG	161	10	0.0621118	gi|255561022|ref|XP_002521523.1| dolichyl glycosyltransferase, putative [Ricinus communis] >gi|223539201|gb|EEF40794.1| dolichyl glycosyltransferase, putative [Ricinus communis]	183	2.6657e-12	jgi|Mellp1|37373|e_gw1.29.51.1	100	7e-23	No hits			No hits			No hits			No hits			No hits			jgi|Mellp1|37373|e_gw1.29.51.1 Melampsora larici-populina	100	3e-22	No hits			No_hits			Um37410368 glycosyltransferase, adds glucose to the dolichol-lin...	90	3e-19	gnl|CDD|37787 KOG2576, KOG2576, KOG2576, Glucosyltransferase - Alg8p [Transcription].	253	1.10256e-23
AEQBcontig01247	Hv_gU	CTGGATGAGGATGAGGATGATATAACGACAATATCGACATTATCGACAATAtCGACATTATCGaCAATATCgACATtAtCgAcAatATCATCATCAATAACAtCcACATCATCATCAATAACATCCACATCATCATCATCATCATCATCATCATCACCcAAAcAaTTGCAGTTAAAGTCAGTCACTCCcAcTCTTGCACGTCTtCCTTCTTTCGCTCTCTTTCTTtCTCTCTCTCTCAACTCAAaTCACTCAC	253	8	0.0316206	No hits			jgi|Mellp1|91952|EuGene.00470051	58	7e-11	No hits			No hits			PST130_11691_4	32	3e-10	No hits			No hits			PTTG_03362T0 Puccinia triticina	66	7e-13	No hits			No_hits			OnCon[0053] unknown, Ophiostoma novo-ulmi	53	3e-09	No hits
AEQBcontig01249	Hv_gU	aCcAACacTCCCACcAACACtCTtCCTTtCGACCACTcACCCcACTCTCCAAAGTGATGTCCGTCGATCTCAACTGGCATCTCCTCACTCCCGCCGTCGCTCACTCGCtCAAGCACGCTCTCAaCCGC	128	3	0.0234375	No hits			No hits			No hits			No hits			No hits			No hits			No hits			No_hits			No hits			No_hits			No hits			No hits
AEQBcontig01250	Hv_gU	CTTtAGTaTGCGTTTAaGaGTtCGTATGCtCGCGTGACCtAGaCGCCGATGCCAAAATAAAaGGGaaTTTGGTTCAGCTGGAGGATAAGGTaTCTTCGAATgTtcTGgTAGGGgAaCgAaaGGTgCCAAtGAAACaTGAGACGAAGAAGAAaCAAAaCAGTCTACATTGCTTTTTATAGAAGAAGAAACATTTTTATTCTTTGACGAATTATCTGTATTTTtATCATTTTtATTTACAATTTTTTtAATTTTAATAGACCATTTtCGTTTTTCATGAAAAATGACTGCTATGAATAGAGGAATAGAATCTTTAGAGAAAACGGCATTATTATTTGAATCAAAAAACATCTCATAACCTTTGCTAAAAAGATCATATAAGGAAATTAATGTATGTCGAGC…	441	47	0.106576	No hits			No hits			lcl|PGTT_03985 | PGTG_03985 | Puccinia graminis f. sp. tritici predicted protein (731 aa)	124	6.59595e-08	lcl|PTTG_00530T0 | PTTG_00530 | Puccinia triticina 1-1 BBBD Race 1 hypothetical protein (1531 aa)	126	2.58546e-08	PST130_19133_1	54	2e-08	No hits			No hits			PGTT_03985 Puccinia graminis f. sp. Tritici	42	2e-08	No hits			No_hits			No hits			No hits
AEQBcontig01251	Hv_gU	TTTGACGCCAGATATCAGCATATCGCCATAACCAGTAATGAAAGCCGGGGAACCGTCAGTTGCCACATTAACTTTTATGGGTGATATCTCTCTAAAGTTAATCAAGAGACCTaC	114	19	0.166667	No hits			No hits			No hits			No hits			No hits			No hits			No hits			No_hits			No hits			No_hits			No hits			No hits
AEQBcontig01252	Hv_gU	ATTTCCTGTAACATGATGCGTGGCCCCTGAGTCAAGCACACCAACATCTAATTCCAGCAAATGATCCGCCAACCATTCATCTTTGCCCAGGTCGATGCCATCTAATGTAGTCGCCAAAGCTTCTATAGTAGCTGAATCAAGTTCGGTAAAACGTGCAGAGGAAGAAGACGGCATCTTGTTTCTTGATCTTTTACTTTGACGAATTAATTTTTCCATTATGGGCCtGGCtAGTTTCAATTTAGCCTCTCTGAGCGCCCACACTTCGGCGTTAAAAGCAGGACAATCCGGATTGTATGGGCAAGATGAAGAGAAATGTTCCGTACAAGAACAAGTAAAACAGGCGTTTTCCTTAGGTCTCGCATATGGAGGGCGATAAGAATCCATCTTTCCTTTTCGGAA…	1610	132	0.0819876	No hits			jgi|Mellp1|66638|fgenesh1_pg.C_scaffold_45000010	60	2e-15	lcl|PGTT_00453 | PGTG_00453 | Puccinia graminis f. sp. tritici predicted protein (501 aa)	124	4.57098e-07	lcl|PTTG_04719T0 | PTTG_04719 | Puccinia triticina 1-1 BBBD Race 1 hypothetical protein (512 aa)	140	4.11169e-09	PST130_9627_7	62	3e-10	No hits			No hits			jgi|Mellp1|66638|fgenesh1_pg.C_scaffold_45000010 Melampsora larici-populina	60	1e-14	No hits			No_hits			Ab60674277 unknown, Alternaria brassicicola	35	2e-08	gnl|CDD|38835 KOG3629, KOG3629, KOG3629, Guanine-nucleotide releasing factor [Signal transduction mechanisms].	111	4.91669e-06
AEQBcontig01254	Hv_gU	GtATATGCAGTTTtACTGATGTAAAGCAAAAAGCATAAATTTCTGGGTGGTTCAAAAATCTAGATTCAAAATGTGGTTGGAAATGATTTAAAAGAGAAAATATGACTTCCAACGCAAAATGAACTAGAGTTCGAAtGAAATTCTAACTTATACATGAATTGAATATCATATGATACAACTAAAACGTTTTTAAATGATAATGAGCAGTATAAATAGAAATCACTAAAATTCTTAGTCTAATGTATCCATACTATAAAAATCGCATTATAAGAATATTTGAAGGCTTTCAATAGTATAACTGAGGTTTATTAATAAATATCTTGAATGTCTGTGCCCTTAACATCTACCAATTCAGACTTTACTGGTATTTTCAAGCCAAAAGAATGCCGTGTGATCTTG…	1120	434	0.3875	gi|242811943|ref|XP_002485857.1| conserved hypothetical protein [Talaromyces stipitatus ATCC 10500] >gi|218714196|gb|EED13619.1| conserved hypothetical protein [Talaromyces stipitatus ATCC 10500]	203	7.10804e-14	jgi|Mellp1|72535|estExt_fgenesh1_kg.C_340009	79	2e-27	lcl|PGTT_06258 | PGTG_06258 | Puccinia graminis f. sp. tritici hypothetical protein (227 aa)	247	1.59812e-21	lcl|PTTG_07960T0 | PTTG_07960 | Puccinia triticina 1-1 BBBD Race 1 hypothetical protein (222 aa)	265	8.45009e-24	PST130_10079_3	98	3e-21	No hits			No hits			jgi|Mellp1|72535|estExt_fgenesh1_kg.C_340009 Melampsora larici-populina	79	1e-26	sp|P54186|D1_ONCVO Protein D1 (Fragment) OS=Onchocerca volvulus GN=D1 PE=2 SV=1	167	6.0388e-11	No_hits			No hits			gnl|CDD|38556 KOG3346, KOG3346, KOG3346, Phosphatidylethanolamine binding protein [General function prediction only].	236	9.20558e-21
AEQBcontig01256	Hv_gU	CCTTGAAGGGATGAAGGGTTTAACGCGTTTTGAGCAGGAGAAGAATTCACAAGAGTACACTTGAAAAACGATCCAGCAACAGGAGACCCCCATTGTGAATTTGCAGTTGGTAAATGAGGATCGACCTTCAACAAATTCCCAGACAAGTTTTGATATAACGGAATTATATTTTGAGAGAAAGAAAATTTCAATGGCTGCTTGTAAATCAAAATAATGAACCGATGCAGGTTTGGAGTGTGTATAGGATTAGGACTCCTGTAAGGAATGAGGGGCTTAACAGCAGAAGTTAGTGCGCCATCTCGCTCAGACCTGATCAAGTCCGACTGAAGCCAATAGATAGCACCTTTGCTAGAGCTTTGAGAACCACTGAGCTGATCCCCGTCAAACATGATTGCCATA…	878	179	0.203872	No hits			jgi|Mellp1|72535|estExt_fgenesh1_kg.C_340009	106	1e-33	lcl|PGTT_06258 | PGTG_06258 | Puccinia graminis f. sp. tritici hypothetical protein (227 aa)	316	1.14646e-29	lcl|PTTG_07960T0 | PTTG_07960 | Puccinia triticina 1-1 BBBD Race 1 hypothetical protein (222 aa)	322	1.49827e-30	PST130_21016_2	125	1e-29	No hits			No hits			PGTT_06258 Puccinia graminis f. sp. Tritici	105	1e-33	No hits			No_hits			No hits			gnl|CDD|38556 KOG3346, KOG3346, KOG3346, Phosphatidylethanolamine binding protein [General function prediction only].	155	1.73225e-11
AEQBcontig01258	Hv_gU	AATATGATTaGAAACAAAAaaTTAACtgaTtATTTACTCAACAAAaTaCCAAACACATTTtCTTTTGATCTACTGGTTCAAAATATGACTGAGTACTTACAATCTTGACGAAATTTATCAtGCATACACACTAGTGAGTTtGTTTTATTCATCAATTTTtGTATTTATTAAAAAGATAAAAAAGGTAATGGTTGTTACAACACGCAAAACACCTCTACAACGGTAAATTATCATTAGTATGTACTATATACTACTTGCGTCTCAATCGCAAGTAAACAAAAATTGGACAAGACAAAATTATCTTCATACATGAAACTTATAAATAAATAATGAGCACATAATACTATTGAATAGGTACTAATATCCAAACTTAAGAATTTTCGCTAAACCGCAGTGCCG…	942	146	0.154989	No hits			No hits			No hits			No hits			No hits			No hits			No hits			PTTG_00855T0 Puccinia triticina	40	4e-07	No hits			No_hits			No hits			No hits
AEQBcontig01260	Hv_gU	GGCCCACACTCTTCGATTGATTATTGAAGCAGGTGTAAGACCATCCACTGAAAGAACAATCAAGGGAgTATAAAAAATAAATCTAGCTGCTGTAAGAAGTTTGTTTAATACTCCAAGTGAATAGAAGCGCAAGACCAATTCAGATGGAGCGCCGGAATTTTTCAAACTTTTGACCCACGGATTCCAAAGAGCGATTACCCAAAAAAaGGCTACACTTCCAATGGTGTTAACTCCGGATACTGTAAGGTATAACATtGCCTCCAACTTCAACGGATCATCCTGGAACCGATAAACAATTCCCAAAAAAGCTAAAGGAGACAAGATAATAGTAGATAGAAAAATTTTAAAATGATAGCTTCGAAACCATGGAACTGAGTACTTTGGAAGGTTGATAAAATA…	932	131	0.140558	gi|299751892|ref|XP_001830562.2| hypothetical protein CC1G_06828 [Coprinopsis cinerea okayama7#130] >gi|298409582|gb|EAU91193.2| hypothetical protein CC1G_06828 [Coprinopsis cinerea okayama7#130]	311	1.59052e-26	No hits			lcl|PGTT_03586 | PGTG_03586 | Puccinia graminis f. sp. tritici predicted protein (647 aa)	375	1.78759e-36	lcl|PTTG_00855T0 | PTTG_00855 | Puccinia triticina 1-1 BBBD Race 1 predicted protein (490 aa)	372	2.60126e-36	PST130_28712_3	128	2e-30	No hits			No hits			PGTT_03586 Puccinia graminis f. sp. Tritici	150	1e-42	No hits			No_hits			No hits			No hits
AEQBcontig01262	Hv_gU	tATTGgGGGATTCTTCTCGGAGTCTGTTACTGACGCACAACTACAGGTTATGGTCCCTTGTTAGCGCTCGTCATAAAATAAGAAAGCTTATACTCACGAGATTCGAATCCCGTCCAACACATTGTTTGACGTTAAACAATTCTTGCCATTACACCGCGGTGGCACCTTTTCCTGCTGATACACCGACTCAGCCTCTTCTTCTGCTCGACGATCATTACACCGATTTGATCATCAAACCAGTTTATGTCCGATACCTCACATCATACCCGTTCCAAAGGTCCTGTCCCACCTGAAGATTTtACCTTTTTTACACCTCAACCCACCGCATCTCCACCTCCATCACACGATCCTCCTCCGCATACCCTTCCTAAATCCGAACCGAACCCCATCATGTCTCAT…	1514	68	0.0449141	No hits			jgi|Mellp1|112735|fgenesh2_pg.70_17	63	1e-12	lcl|PGTT_14748 | PGTG_14748 | Puccinia graminis f. sp. tritici conserved hypothetical protein (1311 aa)	157	6.31445e-11	lcl|PTTG_04895T0 | PTTG_04895 | Puccinia triticina 1-1 BBBD Race 1 predicted protein (658 aa)	142	2.23479e-09	PST130_8264_2	80	1e-15	No hits			No hits			jgi|Mellp1|112735|fgenesh2_pg.70_17 Melampsora larici-populina	63	9e-12	No hits			No_hits			Ab60673767 unknown, Alternaria brassicicola	56	1e-07	No hits
AEQBcontig01263	Hv_gU	TGTAAGTCTGCTCTCAAACTATAGACCTGTTCTTCCCCACATCCCTGTCAAGGTTGCCACTGACAGTGCTCCGTCATTTATTGTTGGAATGGGCAATATGAATATAG	107	17	0.158879	No hits			No hits			No hits			No hits			No hits			No hits			No hits			No_hits			No hits			No_hits			No hits			No hits
AEQBcontig01264	Hv_gU	TTGGTTTGAACTGCACGATCATTGTTAAAAATGTATTTTTCTGTCCACAAGCCAGGACCACATTGATTTCATTGTTTGATTTGGTAAAAGGaGGTTTTAATTTTtCCATGACATCGGAAAAGGAaTTTATCCTTTCTATTAATGATAGAAATGTTTTAATTGCAAAGATTGATGTAAACGGGCGTAGATGGCTTGTACATACTGCTAAACATGCAATGTCATCTAAAAAGTTATCCT	237	17	0.07173	No hits			No hits			No hits			No hits			No hits			No hits			No hits			No_hits			No hits			No_hits			No hits			No hits
AEQBcontig01267	Hv_gU	AaGTtATCAAACATTATCAATTACTTAATATCCTTTAAAATGATAATAAAAATCAAATCATTACATTTCGTAAAAAGGAAAAATGAGGTTAAAAGACCTGAATTAATGAAAAAAGACAGCAAATGCAATCTTTATTCGTCCCACCACCAAGATTTTACCACCCCTAAATCAGGTAAAAATTAACTATAAATAAACAACAAACATAGAGAGCCAATTCGAAAAAGACATCTATTGTATAACAATGATGAACATCATTAAAAAAAATTATATATCAAGTATGCTACTGTTTTAACTCCATGTTTCTGATTAATCCAAATCCATATATCATAAAATATAATTTATATTAAAATATCATAAGTCTCAAAAAAAAATGGTGAATTTATCAAGGTATTTTtAAAA…	1118	493	0.440966	No hits			jgi|Mellp1|90743|EuGene.00030012	57	3e-08	No hits			No hits			No hits			No hits			No hits			GW685891 Melampsora occidentalis	60	2e-08	No hits			No_hits			No hits			No hits
AEQBcontig01269	Hv_gU	AGGGATAACTGGCGCAGCTTCAGATGGAGCAGGTAGCAACTCTGGAACAGCAGATTCAATCGGCTCAAGAGGAGCAATCTCATCGTCAGGTATCGCCACAAAACGTTCGGCAGCTTTAGAAGGGCTGAAAGGGATGGCAGGCAAATGAGCCTTGATAGATTGGATAAAACCAGGCATTAAAAATaGAGAATGAAAGAGTTTGAGAACTTCAAAGAAAGTATAAATGAAAATTTAAGGTAACAATTAATCCcACTGTC	257	208	0.809339	No hits			No hits			No hits			No hits			PST130_12927_5	45	5e-06	No hits			No hits			GW678587 Melampsora medusae f. sp. Deltoidis	41	4e-06	No hits			No_hits			No hits			No hits
AEQBcontig01271	Hv_gU	ACAACTAATTCATTTTACTTTtCTTGATCCAAGTCGTATCTTTCCTTTCTTTTCTATTGAAAAATGCCTGACATTCTCCCATATGAAGATTCTAAAAAGCTCCAACAGCACGAGATGGAACAATCTAAAGTGGTTGAGGTGAACGACGCGAATTCTCCTTCTCATGAAGCATATGAACACCGTAAATTTGCCAATCCCGCTCCCTTAGGGTTGTGCAGCTTCGCCGCCACCACATTTTTGTTATCACTCATTAATGTTCAAGCTAAAGGCGTTACTCATCCCAATTTAATAGTAGGGATGGCAATGGCTTATGGGGGCATTGTTCAATTATTGGCAGGCATGTGGGAATTTGCAACCGGAAACACCTTTGGTGCTACAGCATTTTCTTCTTATGGTGCA…	786	130	0.165394	gi|71003325|ref|XP_756343.1| hypothetical protein UM00196,1 [Ustilago maydis 521] >gi|46096348|gb|EAK81581.1| hypothetical protein UM00196,1 [Ustilago maydis 521]	515	2.60841e-50	jgi|Mellp1|96456|EuGene.00090213	182	2e-94	lcl|PGTT_01615 | PGTG_01615 | Puccinia graminis f. sp. tritici hypothetical protein (250 aa)	516	6.31634e-53	lcl|PTTG_00201T0 | PTTG_00201 | Puccinia triticina 1-1 BBBD Race 1 hypothetical protein (239 aa)	501	2.25282e-51	PST130_7204_11	70	5e-13	No hits			No hits			jgi|Mellp1|96456|EuGene.00090213 Melampsora larici-populina	182	1e-93	sp|P25613|ADY2_YEAST Accumulation of dyads protein 2 OS=Saccharomyces cerevisiae GN=ADY2 PE=1 SV=1	398	5.81879e-38	No_hits			mg[0723] glyxoxylate pathway regulator / GPR/FUN34 family protei...	107	2e-45	No hits
AEQBcontig01272	Hv_gU	CTAAATAAGATAGCCCTGGAATATGTTTCTTTGCTTGAATCGGCCTTGATTTTTTTCGGTTGGTTCAGCCTGTTTTTATATTTTGATTATTTTCTATCTATTTTTCTATATTATTGAAAaTATTTAACGGATTCGATAGTGATTATATTATATTGGTTCATTTGTAATACATAATAATATTGATTTATGACATATTTGTTTGGAGAGTTTTGAtaaTGCCAGTGAGGTTAGCGAACCTTcACCCCCcTcATCATCACTTCAtACTATATTGTGTGGTTAcTTaTTTACATGAATTT	296	55	0.185811	No hits			No hits			No hits			No hits			No hits			No hits			No hits			No_hits			No hits			No_hits			No hits			No hits
AEQBcontig01273	Hv_gU	TGCGGAAAATCTTGTGTTTTTCTCTTTATAAATAAAGCCATTAAAATGATTCAAAATATTATTTAtATTTGATATCATTTTTGAcTtAAAGAGACATCTAAGTATTGGCTAGTACAATCACTGAATTTAAAtATTTtCAATATCAAAACaCgAGATCTTCTTCACTATCTAGTTCTAATCATTGCAAAaTACTTcAAGACTAGTTAAaTATTGcTAAGTTTTTGCtATTTTTTTtttCTtCAacactAGCtAAaTAaGaTAcGCCcTGgAaTatgTTTc	279	50	0.179211	No hits			No hits			No hits			No hits			No hits			No hits			No hits			No_hits			No hits			No_hits			No hits			No hits
AEQBcontig01274	Hv_gU	CAACCAcACtATGcAAAgAATTCACAaCTTAAAAAGaCTAAAAatAAaTTGCAATGCCTGTCGGTGAGAGGATTATGAAATACATGAGAGACTGAAGAAGTACGATATCGCAAAATGACTTTCAAATTGATCAATCAACCATTTTCCACCGAATAAATAGTGGCATCTCTTATGTGACGAGTATCAATTGTACTTAATCAGAATTTGTGTATTCCAGCATTGAAATAGATCGATTCAGAAAAACGGTGAGCATATCGCTTCTGAATAAACCCAATAAGGGGCTAAGACACTATATGACTGGGCTGGATAATTATTGGAGATTAAATCATGAAAAACTGGTGTAAATCGTTAGAGACATGACTGGCTAACACCCTATGCTTATGACAAATACAATAAATC…	908	50	0.0550661	No hits			No hits			No hits			No hits			No hits			No hits			No hits			No_hits			No hits			No_hits			No hits			No hits
AEQBcontig01275	Hv_gU	AGCACATGATCCAACTGCCTCTCCGTAAGGATCAAATAGAGCCGAGAAGTGTAAGCGGTCGCTTAGATGACGGGGAGAGATGGTGGATGGATTATCAATAGAACGAGCTGAAAGGGATGATGCTTTCCCAGCACCTCCAACGGTGTGGGCTAGAGCACCAGCTAATGTAAAGCACAATACTATGAAGCTTTTAGAGAACATTTTCAACAATATATTTCACTCTGAGTGGTCGTTAAAACTATTAATATGTCTTTAGTAGGAAGAAATTGACAAATCAATTTATAATATAAGGGAATGTATCAAAAGCCTGATTTAGAGCTATAAAATACTGCTGTGGATTGTAAGCGGATC	351	32	0.0911681	No hits			No hits			No hits			No hits			No hits			No hits			No hits			No_hits			No hits			No_hits			No hits			No hits
AEQBcontig01277	Hv_gU	gagttggtgtcacatccacaatcaccactaagttctttcgtgaagctccttaaGTTTGTAAGTGATGGATTGAATTTGACGTCTGGCAaGAAGGACTGATCGGTGGCTACGCTTCTTGATTACAATGACTTCTTC	135	5	0.037037	No hits			No hits			No hits			No hits			No hits			No hits			No hits			No_hits			No hits			No_hits			No hits			No hits
AEQBcontig01278	Hv_gU	TacTCCAAaaGgAAAATTTCAATTcaaTTTAAGCActaTcAAaCCAACAAACTaCTAAAACATTATTtCTTGACCACTACCAACTGTCTTGACAAAGTTTATGTATAAAtATTTAtATTAGAACAACATGAACATAAGTGTGATGATGACTtGTTTtGATAAATTATATAGGAAGGgACACTGTGTGCAAAaCGGTGttAGTTTtttAAAGTACGACACCCCATTCAATTTAAACGTTGTATAAACCGGGCGTCGTACTTCCAAAAACTACG	272	9	0.0330882	No hits			No hits			No hits			No hits			No hits			No hits			No hits			No_hits			No hits			No_hits			No hits			No hits
AEQBcontig01279	Hv_gU	CcGTTTTGCACAGTGGAAAATTATGTACAAGAAATCATAcATCCCATATTCTTCAGTCAACtAGGGAATGATACAGAGGTCATAGTTTTGCTTTTCCAGCCACACACCCGATTTGATACTCTTTGGCAACATTAGTTAATATCTTCTTTGAGTGGTATTCGTGAAATAACTTGGAGGCATCTTTACCACAGTTTGTCAGTAGGACCTTTTTCCCTCCTGGATGCTCATCTAAGAAATCTGTTACATCATACACTATGCCATCCACAATTGTCCAAGCCGAATCTTGCGCGTTGTGTTTGGCAACTTCTTTAAAaTCGAAAGTTGTATTAGTCATCGaGAAAAAGCCGCAGGGATGGTTGTAGTTATAAGTCAAAAGTCC	379	24	0.0633245	gi|164661619|ref|XP_001731932.1| hypothetical protein MGL_1200 [Malassezia globosa CBS 7966] >gi|159105833|gb|EDP44718.1| hypothetical protein MGL_1200 [Malassezia globosa CBS 7966]	213	8.81457e-16	jgi|Mellp1|90720|EuGene.00390101	121	3e-28	lcl|PGTT_14790 | PGTG_14790 | Puccinia graminis f. sp. tritici hypothetical protein (137 aa)	272	3.21672e-25	lcl|PTTG_00701T0 | PTTG_00701 | Puccinia triticina 1-1 BBBD Race 1 predicted protein (123 aa)	231	1.24471e-20	PST130_11676_3	65	4e-12	No hits			No hits			EC415475 Puccinia triticina	130	3e-30	No hits			No_hits			VD0100D22 cytochrome b5, Verticillium dahliae	93	1e-19	gnl|CDD|35757 KOG0537, KOG0537, KOG0537, Cytochrome b5 [Energy production and conversion].	219	1.59122e-19
AEQBcontig01281	Hv_gU	AaaTACTCCAAAAGGAAAaTTtCAATtCATTTAAGCACTATCAAACCAACAAACTACTAAAACATTATTTCTTGACCACCACCAACTGTCTTGACAAAGTTTtATGTATAAATATTTAtATTAGAACAACATGACCATAAGTGTGATGATGACTTGTTTTGATAAATTATGTAGGAAGGGACACTGTGTGCAAAACGGTGTAGATTTTtAAAGTACGAcACCCCATTCAATTTAAACGTTATATAAACCGGGCGTCGTACTTCCAAAATCTACGt	275	6	0.0218182	No hits			No hits			No hits			No hits			No hits			No hits			No hits			No_hits			No hits			No_hits			No hits			No hits
AEQBcontig01282	Hv_gU	ATAGCCCAGGAATTCCATCTCATTCTATCCCAAGATAGACTTACAATACCAcTTCACTTCGACAACCAACAAGATGAAGACTTTCATTCCCATTGCCTTTGCACTCTTCGGTGCCGctATTGCTGCTCCTGTCCagACTGACAGCAAGCGTTCTGAGGCCCAGAGTCCCGAcATCctCTACAACAACCAGGCTGGCgtGGGgAAAgcGCTCCGAGGCTCAGAGCCCTGATATCTTGTACAACAACCAAGCCGGTTGGGGtAAGAAGCGTTCC	272	22	0.0808824	No hits			No hits			No hits			No hits			No hits			No hits			No hits			No_hits			No hits			No_hits			No hits			No hits
AEQBcontig01285	Hv_gU	GAAAgCGATCTGAGCAACAGAGCCCTGATATTCTTTACAACAACGCTGCTGGCTGGGGAAagCGATCTGAGCAACAGAGCCCTGATATTCTTTACAACAACCAAGCCGGTTGGGGTAaGAAGCGCTCT	128	6	0.046875	No hits			No hits			No hits			No hits			No hits			No hits			No hits			No_hits			No hits			No_hits			No hits			No hits
AEQBcontig01286	Hv_gU	ATCAaGACCACAAGAAAAaCGGACACACACAaTTtGAATCaGGCTATAGTACGCAAAaCAAaTAAATCATCAAAAaTATGTATATATATGTATATATATCTAGCAGCACACAAaCAGGACATTtCACTTGACAGAGAAAATTATATAATTtCAAAGTCATGAAACaCAAACCAATGAACTGCTATAAaCAAGGACAAAATATAGTAGaCAAAAAAaaCAAAACAAAAAAGAATTAAAAaGGACATATATATATATCAACCTCTCCTAATTTTAGTTTTGCGGGTTAACTAAATCCCTCTGCAAAGAaTACATATATCAACCTATTCCAATTTTAGTCTTGCAAGTTAACTAAATCACTCCATATACTTGGAAACaCATGgTTGGTtCCCAATGGAATGC…	2132	35	0.0164165	gi|300108110|gb|EFI99512.1| hypothetical protein SCHCODRAFT_28723 [Schizophyllum commune H4-8]	223	7.98674e-16	jgi|Mellp1|90468|EuGene.00370121	66	4e-46	lcl|PGTT_07181 | PGTG_07181 | Puccinia graminis f. sp. tritici predicted protein (826 aa)	427	4.61272e-42	No hits			PST130_7338_5	152	3e-37	No hits			No hits			GR801861 Melampsora larici-populina	64	5e-48	No hits			No_hits			No hits			No hits
AEQBcontig01287	Hv_gU	ttCCTTTTTCCAGAGCGTCGACGTTAAAAATGGCTACTGTGAGTTCTGGATGAaTGGAGCTAGGCTGAGagaCAGGCGGCTCCTTGTAAGTTAGaTGATTCAACCGCTCCAAGGTTTCAAaTGAgAGATCAaTGTAtGgCAaTGATATAaGaaTTTCACTATTTCgAGATGGTgCCGGCAAAGTAGGTGgAACTTgCTTGaTGGAAGGCTGAGAGGAATCTaTAGGATCATTTGGTAATCCAGGGGGaTTAGGAGATCCTTGTAGAGcTTTACcTTTGTGTCGGCTTgAgTGtCcATTtCcAAaGCGACTGAAGAGAGATtGGATAGCCATGtGGCcAAGTaGTtAAAAAaaTGAgTTATtGCACAGATTGAAG	374	6	0.0160428	No hits			No hits			No hits			No hits			No hits			No hits			No hits			No_hits			No hits			No_hits			No hits			No hits
AEQBcontig01288	Hv_gU	CCAGGCTTGGTGTCACTTTTTCTCCAGTATCGTAAGACAAATTTTCATTTTCTtGATAAaGTTCTACCTGCTCTGATTCCTcATTCAATTCTTCAGCCTcATCcTcTTGTGAACCGTTTGTATTTTCcTCCc	132	3	0.0227273	No hits			No hits			No hits			No hits			No hits			No hits			No hits			No_hits			No hits			No_hits			No hits			No hits
AEQBcontig01289	Hv_gU	CGTCTTCGATGTAcGACCGCTTtCTCCTGAAGTGACGAGGCTTGGTCTAATCTGCCtAAATTTaCtGGCCGATCGAGGAGATAATCtAGCATACTCCATATCTCGGCGAATAGGCCACAGCTCACCAAGAAGAGCAAAAACTTGCTCAACGCTATCAGCGGCCCAAACGGCGTGaCATCCATATAATGCCCACAAGCTtCCTGGACTGaCGGGAAGTTCTcGCTTTGCTGGAtCTGAGCCCACTACTtCTTTCAAtACCTGTATTGCACGcACCCGGCGAAGAAGaTAAACAGCTTTCAGACCGCTTCCACACTGGGCCTCAGGCACACTTGCTAAATGTTGAACTTGAATTTTttCAACCACTGTAAAGCCTGTCCCATGTAATCGGTGAtCTATGgc…	407	4	0.00982801	No hits			jgi|Mellp1|115841|estExt_fgenesh2_pg.C_90221	39	1e-06	lcl|PGTT_07181 | PGTG_07181 | Puccinia graminis f. sp. tritici predicted protein (826 aa)	167	5.71539e-13	No hits			PST130_7338_5	63	2e-11	No hits			No hits			PGTT_07181 Puccinia graminis f. sp. Tritici	50	1e-08	No hits			No_hits			No hits			No hits
AEQBcontig01290	Hv_gU	CCCTTCtATGTGTCCATTCTCAGTTTATAATTTTGCTTGTTCTTTTCCAGCCTTAAAAATCGATAGcTTtCTGAATAACTGAAAAGACTAAAATACAtCCGTTCAGTCAATCAATTCTTTTAAAGGCAACTTTCTTTtGTTTAGACACTGTGTCCTTTTGGCTGGTATCAATCTGCGGCTCAGAGCCAACAATCACTCCCTTAATGTCTGTTGGCACATCTATAATTCCATCAATCGGAGACCTTCTTCTTGATAAAAaCAAAGATGAAAACATATTTTCTTATTTTTACTATTATATCGAGTCTAAAATTTATGTTGAGCAAAGAGACATCGTTACGGGCTATCTAATTGTAATTGGCCTTGGCTACTTCATTGTAGACTTGAGTATTTTTATATTTA…	1054	70	0.0664137	No hits			jgi|Mellp1|78578|estExt_fgenesh1_pg.C_360002	37	3e-11	lcl|PGTT_08511 | PGTG_08511 | Puccinia graminis f. sp. tritici hypothetical protein (441 aa)	159	2.34425e-11	lcl|PTTG_10214T0 | PTTG_10214 | Puccinia triticina 1-1 BBBD Race 1 predicted protein (175 aa)	133	1.56954e-08	PST130_6878_2	53	2e-07	No hits			No hits			GR789960 Melampsora larici-populina	48	3e-11	No hits			No_hits			No hits			No hits
AEQBcontig01291	Hv_gU	AATGCAAAAGATTGATTTTAAATTTCTTCAATCCTCAAAACCTGAAATTTCACCGGTTGATGAGGTTGACATCAATGAAAATTTAAAAGAGCCTGGATACTCTACTGAACAACCACTTTCTCAAAAaGATCACAAactacTtgctaTtcagTGTCTCATCATGCTGGTTGgACTTATCTGGAACATAATTGTCGGTCTGTGCGTATGGACTCACCCTATTGACATCGCTTTAGATGAATGGTGGCGAGACGTCTTTATGGTTATAGCACACGGAAGTACTGCAATGTTTTTCATTGTACTGGAGTTACAAATGTGGCGAGTGTACACGCAATATATGAACACAGTGATGAGAGATAATATTTCAGCTATGAATGGCCTCGAAATGTCTTTAGAGGTGTC…	607	34	0.0560132	No hits			No hits			No hits			No hits			No hits			No hits			No hits			No_hits			No hits			No_hits			No hits			No hits
AEQBcontig01292	Hv_gU	GTGATTCCGCTTGTCTTCGATTTGTAAATATCTTATAAGCATATTATTATTGTCATACATTTACTtaTATATATATATATCTATATACATTAAACAATAGACTTGACAAACCTATTATTAAAGCATACTTTCGTATCACCATTtATTTGCATACCCTAACACCAACATATTtAAGAATGTCTGCTCAGTATTGAGTCGGCATTCACTCTTCTCCCTTTTATTTtAcTtAGCCACTGTCCGCTCACTCTATCTATTTATTTAGATCTTTTTATCTTTCATTTCcTGTCTTGTCCTCGCTCGTCTGTCACCGTCCTCCCTCGTCCATTTCTGTCCTTGTCCACTTAAGTCTTTAGTCACTAATACAATCTACTAATTGTTATCAGGTAAAaT	390	40	0.102564	No hits			No hits			No hits			No hits			No hits			No hits			No hits			No_hits			No hits			No_hits			No hits			No hits
AEQBcontig01296	Hv_gU	TTTATTCTTTATtCTTTATTCTTTATTCTTTATTcTTTATTCTTTATTCTTTATTCTTTATTCTTTATTCTTTATTCTTTATTCTTTTATCTTTATTCTTTATTCTTTATTCTTTATTCTTTATTCTTTATTCGTTATTCTTTTATCTTTGTCTTGGCCTCTTTtGGgTCTTCTATCCTCCTtGTTTTTCACCATGCACTCTTTACCGCCTTCATCATCTCATCTTTCTAATATTGACTCTCATTCTTACACTCCTGCCGATCTATCCATCCTCTCCCTTCTATCGAACTGCTCCAAACTTTCATCTGCTGAATTGGCCTGCTCTATTTCTAGTAAATTTCAACGACGTAGACCTCAACTCGATCCCTTGATCTTGGAAACCGCTGTCCTGAGTGGCCC…	2302	106	0.0460469	gi|164659562|ref|XP_001730905.1| hypothetical protein MGL_1904 [Malassezia globosa CBS 7966] >gi|159104803|gb|EDP43691.1| hypothetical protein MGL_1904 [Malassezia globosa CBS 7966]	752	3.98234e-77	jgi|Mellp1|37226|e_gw1.27.47.1	178	9e-60	lcl|PGTT_17488 | PGTG_17488 | Puccinia graminis f. sp. tritici GTP cyclohydrolase-2 (576 aa)	714	2.65085e-75	No hits			PST130_28295_3	142	5e-34	No hits			No hits			PGTT_18546 Puccinia graminis f. sp. Tritici	207	5e-96	sp|P50139|RIB1_PICGU GTP cyclohydrolase-2 OS=Pichia guilliermondii GN=RIB1 PE=3 SV=2	518	2.96188e-51	No_hits			Gz48689271 GTP cyclohydrolase, riboflavin biosynthesis, Gibberel...	73	3e-39	gnl|CDD|36498 KOG1284, KOG1284, KOG1284, Bifunctional GTP cyclohydrolase II/3,4-dihydroxy-2butanone-4-phosphate synthase [Coenzyme transport and metabolism].	337	3.79281e-32
AEQBcontig01298	Hv_gU	TATTGGgggATCGGCAACCCGCATTGTGCAAATCCAAACCACAAATCCGGTCAAGACGCCCAAGCGGCTCAGCGGGTCACACAGTCACACTCTACTGGTGTCAGTCGTCCTACTTTCCCAATGTCTTCAGCTTACGGAGGAAACGGAGGAAATCAAGGTCAGTATGGCCAGCAGTATCCCCATGGCCAGTCCAACCAAAATTATGGCCCTCCACCCCCAGGAAACAATTATGGGCCTCCACAAGGCAATAATTATGGGCCTCCACCGGTTAATAATTATGGTCCACCACCTCCTGGAAACAACTATAGCCAGCCGCCCCTTGGAAATAACTATGGACCTCCCCAGGGAAATAACTACGGCCCACCACCCGGAAACAACTATCAACATCCTGCAGGTGCC…	845	38	0.0449704	gi|300104447|gb|EFI95853.1| hypothetical protein SCHCODRAFT_57277 [Schizophyllum commune H4-8]	395	4.41775e-40	jgi|Mellp1|117078|estExt_fgenesh2_pg.C_290115	209	5e-72	lcl|PGTT_12296 | PGTG_12296 | Puccinia graminis f. sp. tritici conserved hypothetical protein (325 aa)	423	4.7409e-46	lcl|PTTG_02401T0 | PTTG_02401 | Puccinia triticina 1-1 BBBD Race 1 hypothetical protein (350 aa)	426	1.40092e-46	PST130_28214_1	128	2e-30	No hits			No hits			GW678930 Melampsora medusae f. sp. Deltoidis	210	2e-74	sp|Q8VC88|GRAN_MOUSE Grancalcin OS=Mus musculus GN=Gca PE=2 SV=1	194	2.9398e-14	PHI:885|MGG_02240|EDJ98842|TX:318829|Magnaporthe oryzae|Reduced virulence	50	1e-07	GzCon[0206] programmed cell death protein 6 (calcium-binding pro...	128	3e-33	gnl|CDD|35260 KOG0037, KOG0037, KOG0037, Ca2+-binding protein, EF-Hand protein superfamily [Signal transduction mechanisms].	335	2.09014e-32
AEQBcontig01300	Hv_gU	TACaGGTTCACTCCCTAGTTATAATAATCCCAATGCTGGCATCACATTTGATCGCTTTGTACGATGTTGCGTAGTTGTTAAGTCCCTTACAGAATCATTCCAACAACTTGATACCGATCGAGATGGATGGGTTCAGATGTCTTATGAGCAATTTTtAAGACTGGCTTTAGAGGCTCCATAAATGTTAGTCATAGAAAAATTGAATTTTTTtGGATATGTTGCAGCAAGTaGGAATTTTTTtCCCTtGAGgCAGTAATTGTAGCATACACATGCCAGCCAAATAtGGTTTTTtggCTATCGAAACGTTatCTTGCAaGGATTAGCAAAGTGTTGCCGTTGATAGTtATGTCTCTGACCTTTGCACCAGACTACAACCATGATGGTAgTATGgCTAAGAAG…	472	29	0.0614407	gi|170094812|ref|XP_001878627.1| predicted protein [Laccaria bicolor S238N-H82] >gi|164647081|gb|EDR11326.1| predicted protein [Laccaria bicolor S238N-H82]	205	7.43637e-15	jgi|Mellp1|117078|estExt_fgenesh2_pg.C_290115	126	1e-29	lcl|PGTT_12296 | PGTG_12296 | Puccinia graminis f. sp. tritici conserved hypothetical protein (325 aa)	243	1.20112e-21	lcl|PTTG_02401T0 | PTTG_02401 | Puccinia triticina 1-1 BBBD Race 1 hypothetical protein (350 aa)	245	4.68073e-22	PST130_28214_1	69	5e-13	No hits			No hits			GW680099 Melampsora medusae f. sp. Deltoidis	128	2e-29	No hits			No_hits			Um37404453 calcium-binding programmed cell death protein 6, Usti...	85	4e-17	gnl|CDD|35260 KOG0037, KOG0037, KOG0037, Ca2+-binding protein, EF-Hand protein superfamily [Signal transduction mechanisms].	138	6.43246e-10
AEQBcontig01302	Hv_gU	GAACCCATCAAACACACAACAACAAAGAGACATCTTTTTTtCCTAGGTTCTGTTTGTCTCTCGTtGATTTCGAGAGCATAGTAATCTAGTCGaCTTAATTCTTTTATTCTCCGcTtGCCGGCCGCAGTCTTCCcACGAAGCCTGCGAaTTTTtCTtCTACCGCcA	165	4	0.0242424	No hits			No hits			No hits			No hits			No hits			No hits			No hits			No_hits			No hits			No_hits			No hits			No hits
AEQBcontig01303	Hv_gU	CCccACGACATGATCCAGCGTCGTTTCCtCAAGACCGACGCCATGAAGATGTTCGTCCTCGATGAGGCCGATGAGATGCTTTCTCGCGGTTTCACCGACCAGATCTACGACATCTTCCAGCTTCTTCCCCAGTCCACCCAGGTCGTCCTCCTTTCCGCTACCATGCCCCAGGACGTCCTCGAGGTCACCACCCGTTTCATGCGTGACCCCGTCCGTATCCTGGTCAAGAaGGATGAACTTACCCTGGAAGGTATTAAGCAGTTCTACaTTGCTGTTGAGAAGGAaGAGTGGAAGCTCGACACCctCTCCGATTTGTACGAGACTGtCACcATTACCcAGGCCGTCATCTTCTGCAaCACCcGCaGAAAGgTCGACTGGCTCACCGACAAGCTCacTGCC…	1190	16	0.0134454	gi|171687533|ref|XP_001908707.1| hypothetical protein [Podospora anserina S mat+] >gi|170943728|emb|CAP69380.1| unnamed protein product [Podospora anserina S mat+]	1142	1.01239e-122	jgi|Mellp1|47739|estExt_Genewise1Plus.C_110052	495	1e-140	lcl|PGTT_06597 | PGTG_06597 | Puccinia graminis f. sp. tritici eukaryotic initiation factor 4A-II (406 aa)	994	4.1277e-108	lcl|PTTG_05192T0 | PTTG_05192 | Puccinia triticina 1-1 BBBD Race 1 hypothetical protein (421 aa)	904	7.27977e-98	PST130_7741_3	421	1e-118	No hits			No hits			jgi|Mellp1|47739|estExt_Genewise1Plus.C_110052 Melampsora larici-populina	495	1e-139	sp|A4QVP2|IF4A_MAGGR ATP-dependent RNA helicase eIF4A OS=Magnaporthe grisea GN=TIF1 PE=3 SV=1	1141	7.53082e-124	PHI:423|VAD1|AAV41010|TX:5207|Cryptococcus neoformans|Reduced virulence	177	4e-46	MagCon[4208] eukaryotic translation initiation factor 4A (eIF-4A...	559	1e-159	gnl|CDD|35549 KOG0328, KOG0328, KOG0328, Predicted ATP-dependent RNA helicase FAL1, involved in rRNA maturation, DEAD-box superfamily [Translation, ribosomal structure and biogenesis].	1081	1.20751e-118
AEQBcontig01304	Hv_gU	TTGTCGCCATTGGTGACTTCATGAACGTTtGAGTGCCACGCCTGCATTGGTGGTACCAGCGTCCGTGATGACATGAAGGCTCTCCAGGACGGCCCCcAGGTCGTTGTTGGAACCCCcGGTCGTGT	125	3	0.024	gi|156057455|ref|XP_001594651.1| eukaryotic initiation factor 4A [Sclerotinia sclerotiorum 1980] >gi|160395529|sp|A7EGL7.1|IF4A_SCLS1 RecName: Full=ATP-dependent RNA helicase eIF4A; AltName: Full=Eukaryotic initiation factor 4A; Short=eIF-4A; AltName: Full=Translation initiation factor 1 >gi|154702244|gb|EDO01983.1| eukaryotic initiation factor 4A [Sclerotinia sclerotiorum 1980]	169	3.17162e-11	jgi|Mellp1|50777|estExt_Genewise1Plus.C_750044	54	8e-10	lcl|PGTT_06597 | PGTG_06597 | Puccinia graminis f. sp. tritici eukaryotic initiation factor 4A-II (406 aa)	116	3.04056e-07	lcl|PTTG_10185T0 | PTTG_10185 | Puccinia triticina 1-1 BBBD Race 1 hypothetical protein (388 aa)	116	1.87726e-07	PST130_7741_3	48	7e-07	No hits			No hits			DN739511 Phakopsora pachyrhizi	54	2e-09	No hits			No_hits			mg[1180] eukaryotic translation initiation factor 4A, Mycosphaer...	80	1e-18	gnl|CDD|35549 KOG0328, KOG0328, KOG0328, Predicted ATP-dependent RNA helicase FAL1, involved in rRNA maturation, DEAD-box superfamily [Translation, ribosomal structure and biogenesis].	118	5.31123e-08
AEQBcontig01305	Hv_gU	CCCCGCGACTTtAtCAtcTTCTAGgtCGAGCTGCGCTTGATCTAGtATTTTTttCTTttCcaCCAACCGcAATCATGGCTACCGATAaGGGACTCgAGGacGTCCCCgAGGGaCaGatCGagTCCAACTaTGACGAAaCcGTCGAcTCCTTCGATGACATGAaCCtCAAGTCtgggCTTcTCcgTGgtATTtAcGCcttAcGGTtttGAGcGTCCcTctGtCTAtCcAGCaGCgCGCTATCatcGCCCGTCATCAAgggCCACGATGTCATTGctcAGGcccAGTCTGGTACTGGCAAGACTGCTACtttCtccAtttcTACTCTTCAGAAGATCGAccccGCTGTCAAGCAGTGCCAGGCTCTGAtccTtgctCCTAcccGTGAGCTTGCTCAGCA	397	4	0.0100756	gi|116180670|ref|XP_001220184.1| cell cycle control protein-related [Chaetomium globosum CBS 148,51] >gi|118593420|sp|Q2HFP1.1|IF4A_CHAGB RecName: Full=ATP-dependent RNA helicase eIF4A; AltName: Full=Eukaryotic initiation factor 4A; Short=eIF-4A; AltName: Full=Translation initiation factor 1 >gi|88185260|gb|EAQ92728.1| cell cycle control protein-related [Chaetomium globosum CBS 148,51]	415	3.36919e-39	jgi|Mellp1|47739|estExt_Genewise1Plus.C_110052	100	1e-30	lcl|PGTT_06597 | PGTG_06597 | Puccinia graminis f. sp. tritici eukaryotic initiation factor 4A-II (406 aa)	288	4.89871e-27	lcl|PTTG_10185T0 | PTTG_10185 | Puccinia triticina 1-1 BBBD Race 1 hypothetical protein (388 aa)	291	1.49035e-27	PST130_7741_3	119	3e-28	No hits			No hits			FE666543 Uromyces appendiculatus	100	5e-30	sp|Q2HFP1|IF4A_CHAGB ATP-dependent RNA helicase eIF4A OS=Chaetomium globosum GN=TIF1 PE=3 SV=1	415	1.54692e-40	PHI:423|VAD1|AAV41010|TX:5207|Cryptococcus neoformans|Reduced virulence	67	2e-13	MagCon[4208] eukaryotic translation initiation factor 4A (eIF-4A...	107	1e-47	gnl|CDD|35548 KOG0327, KOG0327, KOG0327, Translation initiation factor 4F, helicase subunit (eIF-4A) and related helicases [Translation, ribosomal structure and biogenesis].	334	8.60038e-33
AEQBcontig01307	Hv_gU	AGGAGACAACTAAGATGAATTTATTGCATCAAATCTTATAGTTACAAATTTCTGGAACTTGAGTGTATATCTAAAtttAAACGACACTAATGAAAAAGATCAATAATACAAAATGCACCTGATATCATGCGATACTACAAAACCAATGCAAAACTCAAGCCAATTGTTGGCAGTTGGGATATTTGATCTTCACCAAAGGAATAATATCCCAAAAAGAAACTGAAAAAAACTTTATCGTCCAAAAATTGTGAAAAAAATGAAAAAAATGTTTTTAAAACCTCTTGAACTCAACAACCAGCCAGGTTTTGAATGGCGCCAATCTTTCGGTCATAAGGGCTTAAACCTAAAACCCAACCATTTAAGAATTGCTGGAGGTAGTCCAAGTTTTGTTGGCATTCA…	483	232	0.480331	gi|300103755|gb|EFI95161.1| glycoside hydrolase family 23 protein [Schizophyllum commune H4-8]	187	8.96763e-13	jgi|Mellp1|73246|estExt_fgenesh1_kg.C_610016	116	9e-27	lcl|PGTT_07595 | PGTG_07595 | Puccinia graminis f. sp. tritici conserved hypothetical protein (339 aa)	205	3.19463e-17	lcl|PTTG_10010T0 | PTTG_10010 | Puccinia triticina 1-1 BBBD Race 1 predicted protein (343 aa)	233	1.20094e-20	PST130_19860_1	79	8e-16	No hits			No hits			GW678751 Melampsora medusae f. sp. Deltoidis	122	1e-27	No hits			No_hits			No hits			No hits
AEQBcontig01308	Hv_gU	ACATTGCCGTTACTTGATGTCAATCCATCAGCAAACACTTTGGCCCCTGAACGGACGTTGAAATCTGGATCTTTACAATTTCCATTGGGAGCTGCGCCGCATTTGTCTTGCGTAATTTGCATTAACCCATATGCTCCTCCATTGTCACCCATCTCATCAGGGTTACACGAAGACTCTTGCATAGCAAACGACGCCAAAAAAaTTGGTGGTACATTGAACTGAGAGCCATACTTTTCAAATAAAGGAAAGTATGGTTGACATGGCTTAAATGTAGACTTAGCAGGCTCTTCTCCTAGTGAGATAACCCTAATTGATGATATATTAACATGGGCGGGACTCCAACCTTCACTCTGTATCCCACAATTCAGCCAATCCTGAGACCCATTTGGTCCTGAGTTG…	893	423	0.473684	gi|170093147|ref|XP_001877795.1| glycoside hydrolase family 23 protein [Laccaria bicolor S238N-H82] >gi|164647654|gb|EDR11898.1| glycoside hydrolase family 23 protein [Laccaria bicolor S238N-H82]	440	1.63695e-41	jgi|Mellp1|73246|estExt_fgenesh1_kg.C_610016	238	2e-63	lcl|PGTT_07595 | PGTG_07595 | Puccinia graminis f. sp. tritici conserved hypothetical protein (339 aa)	507	8.36617e-52	lcl|PTTG_10010T0 | PTTG_10010 | Puccinia triticina 1-1 BBBD Race 1 predicted protein (343 aa)	538	1.37937e-55	PST130_19860_1	100	9e-22	No hits			No hits			GW678913 Melampsora medusae f. sp. Deltoidis	250	9e-66	No hits			No_hits			UmCon[0201] unknown, Ustilago maydis	93	2e-34	No hits
AEQBcontig01310	Hv_gU	ATGaCagAAgTGGGGGTAAgTCTTCATTtCCcATTGAaTAAGTGTAGGGACTTCAAGGTCATCTATCTGCCCTGAATCAATAGCTCTTTGAAGAACATCCAAGTCAAAATGATAGTCTGGATTTGAAGCAAATGTTGAAGAATTGGAGATTGAATGAGTGGAtGGAGTAGTCGTGATTGTTGTAgACCGACGCATTGATTTGAGAGAAGGTAAATGCGAAGAAGTTTTGGATGGCATTTTAtGTAAGATAGGAGAATTAACGGACTGGGGGATTAGGTCTATAagAAAATTATTATTAGctgAatGgtcGggtCcctcatcAGCATCAGTC	331	8	0.0241692	No hits			No hits			No hits			No hits			No hits			No hits			No hits			No_hits			No hits			No_hits			No hits			No hits
AEQBcontig01311	Hv_gU	GTGTTCCTCGACCTCTtCTTTTtCGGCGCACtCTTTtCATCCcACTCAaTCTCTTCCCcTCACTACAaTCACTTtCGCCATCTCCAAGATTtCCTAATTCTACATCTGTGCAGACGTCtACTTGtATTCTTTTTCTATGTCTTCATTTTCACTTTTTTTTCTCTGCTGGCCCTTTCTCGTTTTTTACCACTTGATCTAGCTTCATTCTTGTAGACATGCCTTTGAATAAGTATCTTCCGAATTCTTGATCTATTTTTCTTCAGGCACTCGTACTTGCTTTGACTTTTTTTTtGTCCTGCGTTTTtGACCAGGCAAAGACGGCGTAAGcT	329	12	0.0364742	No hits			No hits			No hits			No hits			No hits			No hits			No hits			No_hits			No hits			No_hits			No hits			No hits
AEQBcontig01312	Hv_gU	ATATATCAGAGTGGGAAGACGCCCCAGTAAAGAAGGATGGTGCTGGGCTAGACGGTGGCAAAACCTGATTCCGGGAgTGAAGCTCCAAGTGAGGCTGACCATTAGAGATATCTTCGGCTGTTGTtAAGAGAaTGCGACTACCAAAGaTTTtGTtGTCATTGTtGGTCTGGTCAGCCTGGaGCAGTTCATGAAAATGtactggttg	205	5	0.0243902	No hits			No hits			No hits			No hits			No hits			No hits			No hits			No_hits			No hits			No_hits			No hits			No hits
AEQBcontig01313	Hv_gU	tgatgatcaacatcttcctcaaaccgcctaggccaaggggaacatttgACtGTCTAATTGAGTGCGAGATATTTGgTTGgTGtGAAATCTTCGCCGCTACAAGTC	105	2	0.0190476	No hits			No hits			No hits			No hits			No hits			No hits			No hits			No_hits			No hits			No_hits			No hits			No hits
AEQBcontig01314	Hv_gU	CATGAGTCAATTAGCTCTGGCTTGGGCGGCATCCAACCCAAATGTgTCAACAGTTATCTTGGgAGCTACTAAAATTGAACAATTGGAaGAAAACATGGgTGCcTtGAAGTTTATTGATAAAcTTACCCCTGAGATACTTGAAGAGATAGAAAaGATTTtGGGCAACAAGCCAACTCAACCGCCCACATATGGTCGCTAAAAaTTTTGGGAAAAAaTGtcTTTCCAGAAATTAGGAGAAAGGTAATAAGAAAAAaTCACGATTAAAAGATTAAAAATATATGTCTAGTCCCTTAAGTTtGATGACAGTTTACCAAAaGAAaGTTTACACTACTTAGAAaTGTCAtGGAAAGTCTTCTTTATACAGAATTGATCTCGCGATTAAGCTTAACAACAGGATTA…	426	6	0.0140845	gi|171694776|ref|XP_001912312.1| hypothetical protein [Podospora anserina S mat+] >gi|170947630|emb|CAP59792.1| unnamed protein product [Podospora anserina S mat+]	260	3.13905e-21	jgi|Mellp1|71672|estExt_fgenesh1_kg.C_150004	118	3e-27	lcl|PGTT_13573 | PGTG_13573 | Puccinia graminis f. sp. tritici voltage-gated potassium channel subunit beta-2 channel subunit beta-2) (348 aa)	241	1.64478e-21	lcl|PTTG_06896T0 | PTTG_06896 | Puccinia triticina 1-1 BBBD Race 1 hypothetical protein (348 aa)	234	7.15618e-21	PST130_8086_4	99	4e-22	No hits			No hits			GW686429 Melampsora occidentalis	120	5e-27	No hits			No_hits			mg[1067] potassium channel subunit, Mycosphaerella graminicola	112	2e-25	gnl|CDD|36788 KOG1575, KOG1575, KOG1575, Voltage-gated shaker-like K+ channel, subunit beta/KCNAB [Energy production and conversion].	171	6.5567e-14
AEQBcontig01315	Hv_gU	AGAGCATCCccagCCGTGTCGgTAAAGTGGTTtGGtATGCATATtaTActGACTTATTCCCCAATtGTTGCTCAaTTAGACTTTAGTAACTAaTTTATTCTGTAGTCATATAATtAAATGAGCAAAGttgCTtGAGTAgCTTCTGtAATtgCCAAAACCTcgcacca	167	9	0.0538922	No hits			No hits			No hits			No hits			No hits			No hits			No hits			No_hits			No hits			No_hits			No hits			No hits
AEQBcontig01316	Hv_gU	TAGATaTACTGTTGtCAGCGGTACCTCCTGTTCTCCGGTTCTTTCCGGAgtCCAaTTGGCTGATGCcGTGCaCaCATaTAaGTaGTGGCCTTTTCCATCGCCATTATCTAGgACAGAATTGTTAACCAGCCCAATCCTCTAAAGCATCCACCTTCACCTAGCGACTCTCTCGAGTAATAACACACTTAGACACACTTTTGTTtGTCATGGGgCGCAACAACTATgCAACAGTTGTGCAACAGTT	244	3	0.0122951	No hits			No hits			No hits			No hits			No hits			No hits			No hits			No_hits			No hits			No_hits			No hits			No hits
AEQBcontig01317	Hv_gU	CTCCAATGGAaGATAAAGCAaaCGGGGAAAaCAAcGgTGAcGTACCATGGCAAGGATAAGGTCcTCCAAGGTctATTtCAGtGtcTTTAGGGGTCTTGATCttCGCTtAACCaGAATtCAAGATAATCGATGtcAATGAgTGATTTAtCCTGAAGTGAGGCAaGgAgCGTtACgTAAGCcACACCtGgAGTAAAaTTTtAtGACGATTCGcTAGgcACaTAaCATTTAagtGgAt	235	2	0.00851064	No hits			No hits			No hits			No hits			No hits			No hits			No hits			No_hits			No hits			No_hits			No hits			No hits
AEQBcontig01318	Hv_gU	AGAATTAAATTATAAAATCTTATTTACATTAATAGTGGTAAACCTTTAAAGTTAGAATCATTGTTATTGTATCTTTCTTTTATTTTCTCAATATTCATTTCTAAAATCCTAAATCTTTGATTATTGAGTTTTCCAACCCTTcGTGAGATTTTAAGAATTACTATTACCTTTGAAACTAGTCTATAATTCTTCTCGAACAAACCTCGAACCTGTAGCTCTTACTTTGAGTGACCTTCGAATCATTTCCTCGAATCATTCCTCTGTGCTTCGAAGAAGTTTCTAAATCCCTCATCTCACTTCCAGGAACATCCTCGACCTTGTGCATAGGTCGTCCGGTGACA	341	30	0.0879765	No hits			No hits			No hits			No hits			No hits			No hits			No hits			No_hits			No hits			No_hits			No hits			No hits
AEQBcontig01320	Hv_gU	CTAATCTTCTGAAACTGTCTCATATGGAGGGTTTGTTGGGGAAGGCAATGTCATGTGAGGAGGGGGAGTGTTGAGGCGTCAGGATCTTGAGGGAGCGTTTGGCATTCTTGGCAGGTTGTTTGTCATTCTTGGAGTTGCCATCAAAaGGttttttttttaGAAAtAGTATATAAaGGAaGTTCcGGaTGTCTCcaTCAGACCATGATATGTCCTAGTAAGA	220	17	0.0772727	No hits			No hits			No hits			No hits			No hits			No hits			No hits			No_hits			No hits			No_hits			No hits			No hits
AEQBcontig01322	Hv_gU	ggaTcttttgaAGATGATGTTTGATtGACTTCAAGAACAACATCCGTCCTAACTGATATTGGCAGAGTTTTAAAtGAAGTACAAGGTGACGGTGGACGGCTAGAGGGCTGAGATCGACATGATACACTACTATCTAATGGATTTTGTTGAGTTGATTGGTTCTCATTTGAGCAAACGGAACTAGGCATTTgAAGATTTAATGAACTCTGCCCAATTTCAAAGTGTGTAGAAGAATCCAGAAAAGTGGATAATTGAAAaTGAcGAt	265	3	0.0113208	No hits			No hits			No hits			No hits			No hits			No hits			No hits			No_hits			No hits			No_hits			No hits			No hits
AEQBcontig01323	Hv_gU	ggtgaacgatttggtgtggatctaaggagatttgggaaatgttgggtttgacttctgaaaTACATGAATCGGAGAGACCTTCcTCTTtAAAGTCGGCCACTGAGAGTGGAACGGTAaGGgTATGATGGATGTGAGAGgATGATAACAAACTGGACTTTTTTGAgTGGAgTCAAGTACCAAAGAaGatgcttctaat	196	3	0.0153061	No hits			No hits			No hits			No hits			No hits			No hits			No hits			No_hits			No hits			No_hits			No hits			No hits
AEQBcontig01324	Hv_gU	ggTGAAGgAaGAAAGAGAAGTGGAGCGGATGGgAGGAAGATAATTTATGTTCATTCAGCAAAACTCACAATCACcACCcTcATCACTGCTTCTTTCtCTTCTTTCtCTgCTAATGaTCatCCTGCTTCTtCTtCCAtACCcTTtCAtgCtATTTATTTA	159	4	0.0251572	No hits			No hits			No hits			No hits			No hits			No hits			No hits			No_hits			No hits			No_hits			No hits			No hits
AEQBcontig01325	Hv_gU	CAGACtGGAGGAGGCACTGGAAGAACGCcTacgCcACCGGAGACGaCgaaaggaTGGAGAGAATTTTTtCAGGATTGTCGAAGGGgAGgAGGACCGGAGCACCGGtGCGCTCGGAGCcGGCGCGAGTGGTGACCATTGT	139	3	0.0215827	No hits			No hits			No hits			No hits			No hits			No hits			No hits			No_hits			No hits			No_hits			No hits			No hits
AEQBcontig01326	Hv_gU	TtGGGggAtGGCCTGATTCTATTGctAGGTTGGTTGCGCTGCTCAATAGATAAAAGCTTGGGGATACTTATCCCAAGACTTtGTtATTATTAATtAGGTTGGTTGCGCTGCTCAATAGATAAAaGgCTTGGGGATACTtATCCCAAGACTTTGTTaaaatt	161	7	0.0434783	No hits			No hits			No hits			No hits			No hits			No hits			No hits			No_hits			No hits			No_hits			No hits			No hits
AEQBcontig01327	Hv_gU	AGGGCATCTACCAcGTGtcGgTAACACCCCaCTCCATGCATACTTAaCTaTTACTTtGATGcaTATTCCgCACCaTGTCATTTACACCTCACATTAGCTATtCATTTCGgTAAATGTTGGGTACAAaTACTTAATCACACCCTTGATTCCACCACCgTTTCACACATTATCTTTtCAATTcaCTAtACTCACTACTCATCACcAAaaTTtATCAATTTTCACtaTTTtACACAACTGgCT	240	12	0.05	No hits			No hits			No hits			No hits			No hits			No hits			No hits			No_hits			No hits			No_hits			No hits			No hits
AEQBcontig01328	Hv_gU	GATCAAATCAACGCATAAATTTTAATTATAAGTCTCTAAACCTCTTTTGAAGCCCTcTACAAACAACATTGAACCATTGAAATCAAGATTTACGTGATGATTTGGT	106	2	0.0188679	No hits			No hits			No hits			No hits			No hits			No hits			No hits			No_hits			No hits			No_hits			No hits			No hits
AEQBcontig01329	Hv_gU	aGGgCATCtACcATCGtGTCAGTAACACCTCACtCCATGcATACTtAgCTATtAcTTtgatgcatattccgtcaccatgtcatttacacctcacattagatactcatttcagtaaatgtt	120	6	0.05	No hits			No hits			No hits			No hits			No hits			No hits			No hits			No_hits			No hits			No_hits			No hits			No hits
AEQBcontig01330	Hv_gU	AAAAGAAGTTaTTCAAAaGTAACTTCATTtGTgATTTtCCtCTCCTaCATTgAaGTAAACGCATACTCATAATATTTACAGCCATCTGTTTCAAGATTtATTTTGTAATTTTtAAAATAATAAGATAGATACAAAAGTCCGCAAATAAATAGCACAAACTTAGCAACATATAAAGATACAACGACCACTATAGTATTCAGTACCACAAGCACATAAGTCCGGAAGAAATAAAGATACATATATACTGCACTCAAAAATCTACGAGCACCGATTTAGCGCTAAGCCAACTACTTATAACCTAATGATAACACAAGCAGGTGATATTTTACCAACCCCTCTTCTGAAATCCAGAATAACCACTTCAAGAATTGATCTGATAGGCGTTGCTATTTGGATGAA…	2105	43	0.0204276	gi|71003443|ref|XP_756401.1| hypothetical protein UM00254,1 [Ustilago maydis 521] >gi|46095779|gb|EAK81012.1| predicted protein [Ustilago maydis 521]	221	1.34063e-15	jgi|Mellp1|79336|estExt_fgenesh1_pg.C_620034	171	3e-42	lcl|PGTT_05494 | PGTG_05494 | Puccinia graminis f. sp. tritici predicted protein (546 aa)	488	3.83809e-49	lcl|PTTG_03320T0 | PTTG_03320 | Puccinia triticina 1-1 BBBD Race 1 hypothetical protein (512 aa)	517	1.07265e-52	PST130_9741_1	192	3e-49	No hits			No hits			PTTG_03320T0 Puccinia triticina	156	7e-59	No hits			No_hits			CpCEST-23-G-05 poly(A)+ RNA-binding protein, Cryphonectria paras...	58	3e-08	gnl|CDD|35345 KOG0123, KOG0123, KOG0123, Polyadenylate-binding protein (RRM superfamily) [RNA processing and modification, Translation, ribosomal structure and biogenesis].	130	3.49534e-08
AEQBcontig01331	Hv_gU	TGAAGCCATGATACAAGAACGATGAAAATTGGAAAaGTAATATGTGCAAGATGTtCAGTGTTACAAATCCGTTGGATGGAAAATTGAGATGTAAAAaCTACAACAAAaCCTCAAGGCGTTAAAATAAGGGgCAGAGAGAGGAAGCTGAAAATTAGAAAAGATATGCTTGGTTGATCAGgAaCAAAGATAAATCAGATaCAAAAGTAAATaCTAAGCACTTGaGCAGGAaaTCaCaGaC	238	9	0.0378151	No hits			No hits			No hits			No hits			No hits			No hits			No hits			No_hits			No hits			No_hits			No hits			No hits
AEQBcontig01334	Hv_gU	GgAGGACCTATATTACTTACTCTTTCTTTCTTTCTCCCTCTTCCTCTCCCATTCGTTTTTTCTCaGTCTCACTCTTAATTTCTCTCACATTCTTTCTCTCTCAGATTATTTTGGGAGTACGGAAGGATTGGATTTATTACGGTTTtCTTTTtGGTGCTGTCAATATTTTTTtACGCATCAATTTACCTTCTATCTATCTATCTATCTATCTATCCATCCATCTATCTTTTTTCTATCTATTTtATCcTTCTATCCcTCTCTCCATCCATCAGCTTGACAATTAATTATATAGCCTATTAGCCCACCGATCCATTCTTtCAACGAAAaTAaTAATATCCTACAATAATGATGTTtCCGATAATTTCTTCCTTATCCTTTGTGAAAaCCAAACGTTGTCAA…	1099	28	0.0254777	No hits			No hits			No hits			No hits			No hits			No hits			No hits			FE661926 Uromyces appendiculatus	38	9e-06	No hits			No_hits			No hits			No hits
AEQBcontig01335	Hv_gU	CAACGTTCTACATGGAAAGAATGTGATGAAAaTTTGAAAATTAaCCTCCCATCAGACTATTCTCATGACATTGATGATGATGATGATGATGATGATGATgATGATGATGATGATGATGATGATGATGgAAaTAaCcATGACAAGGgCAAATCGAATAATAATATTATGGCACAAACTTAC	180	18	0.1	No hits			jgi|Mellp1|91952|EuGene.00470051	70	2e-14	No hits			No hits			PST130_12446_1	31	4e-28	No hits			No hits			PTTG_04941T0 Puccinia triticina	76	2e-15	No hits			PHI:885|MGG_02240|EDJ98842|TX:318829|Magnaporthe oryzae|Reduced virulence	27	5e-22	Cf8667308 unknown, Cladosporium fulvum	63	4e-12	gnl|CDD|38340 KOG3130, KOG3130, KOG3130, Uncharacterized conserved protein [Function unknown].	116	8.06579e-08
AEQBcontig01336	Hv_gU	AATAAATCTTCCACAAAATCTCCATCCGAATATTCTTCCTCAAACCACTCCTACGATCAATCTTTGAACGTTTCCTCAAaTTCTATTCCGCGCCGACCTGGCCTGAGACGAAATTCAGTTCGCTTTAGtAAATCGGATCATTtAAaTTTACTTATTAATCAAATTCATATAGATGAACTGTTAGCTGAAAATAGTCAAAGCGAGAGCGACGATTGTCATGCACTTtAAAATGATCACGGAAATTCAAACCGGCAGGAAGTTGTgaTCAAAGGAAAGTGAAAGCAGAATATGTAAAaCAATGCTTTGCAaGTATTAGTttATCAAAGGAACGTTAAGCGTGCGTTGATAGCTGAATGGAATCAAAGaGTCGAAATGAAAAAAACGGAAaCAAATGAAAAT…	601	15	0.0249584	No hits			No hits			No hits			No hits			No hits			No hits			No hits			No_hits			No hits			No_hits			No hits			No hits
AEQBcontig01338	Hv_gU	GATTGATGGAgTGATTGTTATTGTTaTTAaGTGTTTATTAtATATTATTAGtaTGATACATTATTATTATTATTAATTGTTAGTATTATACATACATTATtATTATTATTAATTGTTATTATTATACAttaTTATTATTATTAATTGTTATTATTATAcATaCATtAttaTcATCaTcATCATCATCATCATCATCATCATCATCATCATCATCACTCACTCACTCACTCACTCACTCATGGCcACCCATCTTCCATTCCGCATCCTCCTTCTTTCTATCGTCCTTAGACCTACTCGTCTCCTCGTCGCTGCACTTCTCGTCGCTTGCCTCTTCTATCTTGGCTTCTTCCTGACCGAGAAACaCTCTCTCCTCACCTCTCAATCTTACTACTTCCATCA…	765	21	0.027451	No hits			jgi|Mellp1|92718|EuGene.05290001	76	3e-14	No hits			No hits			PST130_7827_3	28	9e-21	No hits			No hits			FE665233 Uromyces appendiculatus	62	6e-15	No hits			PHI:885|MGG_02240|EDJ98842|TX:318829|Magnaporthe oryzae|Reduced virulence	25	6e-17	CfCon[0039] unknown, Cladosporium fulvum	60	9e-13	No hits
AEQBcontig01340	Hv_gU	tCCATTATGCTGCCATTCAATCcGCTATCCAAATTCTCAATCCTAAAGTCATCTTTTTCCATTTTGCATATCAGCCATCAGGTTGGTGGTATGACCGCGCTCGAGAAATTAATGGTTTCAAAGAAATGAAAaGTTAATGTCATTAAAGAGATTTTtGGTAGACCGGTTGAGCATATTGCTCATCAATCAGATATTCTTCGACTCCAAGTGTTGAAAAAATATGGAGGGATTTATCTCGATTTGGATGTTTTCATTGTCCGAAACTTTGATCCTCTTCTCACCTCTGATACAGTTCTGGCATTGGAAGCTCAACCtcGTTCAGAATCAATCCCATCAGGACTTTGCAATGCCATCATCCTTGCAAGACCTTATGCACCTTTTATTCAAAGGTGGTTAGAT…	917	30	0.0327154	gi|134106199|ref|XP_778110.1| hypothetical protein CNBA1130 [Cryptococcus neoformans var. neoformans B-3501A] >gi|50260813|gb|EAL23463.1| hypothetical protein CNBA1130 [Cryptococcus neoformans var. neoformans B-3501A]	507	1.59066e-54	jgi|Mellp1|78967|estExt_fgenesh1_pg.C_480017	191	8e-76	lcl|PGTT_06625 | PGTG_06625 | Puccinia graminis f. sp. tritici conserved hypothetical protein (503 aa)	730	4.16285e-92	lcl|PTTG_06061T0 | PTTG_06061 | Puccinia triticina 1-1 BBBD Race 1 hypothetical protein (178 aa)	541	6.43336e-56	PST130_21141_1	143	6e-35	No hits			No hits			PGTT_06625 Puccinia graminis f. sp. Tritici	204	1e-105	No hits			No_hits			No hits			gnl|CDD|37139 KOG1928, KOG1928, KOG1928, Alpha-1,4-N-acetylglucosaminyltransferase [Carbohydrate transport and metabolism].	160	4.28862e-12
AEQBcontig01342	Hv_gU	GACCATTATATTCATCACCAGTTACCCACCTTGTTTAAAAaGCACTTATTCTTTTCGTTTTtGACAATCATTTATATCGAAAGTACCACTTTTtATTTTTtATTTCTTATAATTTTTtATAATTTACATCATGCGCGCCTCATTTGTTTCATTCATTTTtCTTACCGCACATGTTTTAAACATTGCGGCGTTACCCTTAATCGAGGAGCTTGACGCATTGAATTCTCTCGTTCCATTAGAAATCGATCCCCTTAATTTTGCCCAGCGCTTAATGCTACCATCATCATCTTCTAATTTTGATACCGAGATGGGTATTGCCTCCTCGGGTGATGTCAAACATGTAGCTATTGTCAAATCTGCACCGAGTGTTAGCGCCACTGCCACATTTCAGCCCACTAT…	664	61	0.0918675	No hits			No hits			No hits			No hits			No hits			No hits			No hits			No_hits			No hits			No_hits			No hits			No hits
AEQBcontig01344	Hv_gU	TCTCCACCACGGTAGGAACCCCTGTTAGGCCCCACACCACGATTGGGCTGGGTGCCAACGCCGGTATTGCTGCTCATGTGAATGCTCAGGCCATCGTCACTTTTGCTGCTCAGTTTGGAATCCAAGTCGCTGCTCAACTCAAGCTGGATGCCGCTGCTGGACATGATTTTGGTGCAAGTATTGCTGCAAGTGTTGTTGCTGGCCTTGATGCTGCCGCTAAGAATCATCAAGTTTTCACTCAATTCAACTGCTTAGCTGTAGCTACTCAAGTGGCTTCTCACGTTTCCATTCAGTATCACATATCTGCAGAAGTTAGTGCTAAAGTAGCTGCCCAGATTGCTGCTTCCCTTTCGGCTCACTTACAGCTCAAATCAGCCCCCTCTACATCTGGACCTGTTA…	1359	412	0.303164	No hits			jgi|Mellp1|84748|EuGene.00110180	38	5e-06	No hits			No hits			No hits			No hits			No hits			PTTG_00850T0 Puccinia triticina	42	2e-11	No hits			No_hits			Mag30417047 unknown, Magnaporthe grisea	45	2e-08	gnl|CDD|39924 KOG4726, KOG4726, KOG4726, Ultrahigh sulfur keratin-associated protein [Extracellular structures].	138	2.53184e-09
AEQBcontig01345	Hv_gU	CCTCCACGTCTGCGGGCACCACTGTTGGACTCCAGACTACTATTGGTCTGGGTGCTAACGCTGGGATTGCTGCTCACATTAACGCTCAAGCTATTGTTACTTCTGCTGCTGAGTTGGGAATTCAAGTTGCTGCTGAACTCAAGCTAGATGCCGCTGCTGGACATGATTTTGGTGCAAGTATCGCCGCAAGTGTTGTTGCTGGCCTTGATGCTTCTGCCCAGGCTCACCAAGTCCTTAATCGAAGCCAAtGtACTGCTATTGCCaTAAAAGCTGCCTTGCAAATTGGTGCAAAGTATCATATCTCTgCCGAAATCAGCaCAAAATTGGCTGTCAGGCTCGCCGCTTCtCTTTCTACTTACCTCCATCTCCAGGCAGCTGTCTCCACCACGGTaGGAACTC…	1064	113	0.106203	gi|149269767|ref|XP_001478231.1| PREDICTED: hypothetical protein [Mus musculus]	154	3.1696e-08	jgi|Mellp1|84393|EuGene.00100156	48	2e-09	No hits			No hits			No hits			No hits			No hits			PTTG_00850T0 Puccinia triticina	56	7e-13	sp|P54681|RTOA_DICDI Protein rtoA OS=Dictyostelium discoideum GN=rtoA PE=2 SV=2	138	1.29906e-07	No_hits			Mag3392284 unknown, Magnaporthe grisea	46	9e-10	gnl|CDD|39924 KOG4726, KOG4726, KOG4726, Ultrahigh sulfur keratin-associated protein [Extracellular structures].	181	2.2516e-14
AEQBcontig01347	Hv_gU	GGgGGgAGTTGAGCGCAAAGATTGAAAAAACCTCAAACTTTTCGTCTTTCATCTGTTATTTCTACCAGTCTTTCCTTCATTCCTTTATCTAGCGCAAATTTTAATCAGATATAATTTGTTCTTCACAATGCAGCTCATAACTTCAGCTGGCATCTTGATTTTTTtAATCAGCTTAGACGTGGTTTACGCTAGAGTCCATGAAT	203	126	0.62069	No hits			No hits			No hits			No hits			No hits			No hits			No hits			No_hits			No hits			No_hits			No hits			No hits
[truncated: 7,176 more rows]
