# Supplementary material for: Overview of the functional virulent genome of the coffee leaf rust pathogen Hemileia vastatrix with an emphasis on early stages of infection
Source: Front Plant Sci. 2014 Mar 14;5:88. doi: 10.3389/fpls.2014.00088 (PMC3953675; doi:10.3389/fpls.2014.00088)
Supplement: Supplementary file 1 [file Presentation1.ZIP › 81604_Azinheira_Data_Sheet_3.xlsx]

## Sheet: SD3
SD3. List of contigs from the 21 day Hemileia vastatrix infected-coffee leaf samples (H library), previously predicted as of plant origin or classified as ‘not attributed/not resolved’ (Fernandez et al. 2012), now predicted as of fungal origin based on homology to the gU or Ap libraries
H	contig reference in Fernandez et al. (2012)	prediction of contig origin in Fernandez et al. (2012)	best hit in U+A libraries	best hit score	best hit e-value
AEQAcontig09800	contig00044	not resolved	AEQCcontig02309	1326	0
AEQAcontig09876	contig00105	Plant	AEQBcontig00744	714	0
AEQAcontig06775	contig00346	dubious Plant	AEQCcontig01773	2313	0
AEQAcontig00687	contig00357	dubious Plant	AEQBcontig03893	1051	0
AEQAcontig10499	contig00414	dubious Plant	AEQCcontig02413	430	1e-121
AEQAcontig03980	contig00624	not resolved	AEQBcontig01250	858	0
AEQAcontig00821	contig00644	not resolved	AEQCcontig00007	1705	0
AEQAcontig00826	contig00645	dubious Plant	AEQCcontig00009	3063	0
AEQAcontig04390	contig01018	likely Plant	AEQCcontig00795	1540	0
AEQAcontig12298	contig01108	not attributed	AEQCcontig02418	823	0
AEQAcontig06361	contig01300	not resolved	AEQCcontig03038	1017	0
AEQAcontig05622	contig01352	dubious Plant	AEQCcontig02382	708	0
AEQAcontig05513	contig01966	not resolved	AEQCcontig01580	803	0
AEQAcontig00239	contig02079	not resolved	AEQCcontig01498	938	0
AEQAcontig05398	contig02722	Plant	AEQBcontig02462	492	1e-139
AEQAcontig13036	contig02945	not resolved	AEQBcontig03106	952	0
AEQAcontig12880	contig03060	not attributed	AEQBcontig03536	454	1e-128
AEQAcontig09768	contig03484	Plant	AEQCcontig03627	341	6e-94
AEQAcontig12657	contig04365	dubious Plant	AEQBcontig03402	1007	0
AEQAcontig08458	contig07452	not attributed	AEQBcontig02774	1457	0
AEQAcontig13293	contig07528	not attributed	AEQCcontig03785	301	3e-82
AEQAcontig10480	contig07549	not resolved	AEQCcontig01822	2129	0
AEQAcontig11088	contig08070	not resolved	AEQBcontig03387	1170	0
AEQAcontig09304	contig08093	dubious Plant	AEQBcontig02520	1497	0
AEQAcontig12410	contig08191	not attributed	AEQBcontig02374	531	1e-151
AEQAcontig13318	contig08326	not resolved	AEQBcontig04003	811	0
AEQAcontig09506	contig08444	not resolved	AEQBcontig03492	482	1e-136
AEQAcontig13129	contig09080	not resolved	AEQBcontig04967	232	2e-61
AEQAcontig13945	contig11208	dubious Plant	AEQCcontig01535	888	0
AEQAcontig11395	contig12804	not resolved	AEQBcontig03441	882	0
AEQAcontig11648	contig15572	not attributed	AEQCcontig02545	504	1e-143
AEQAcontig11895	contig15696	Plant	AEQBcontig02471	1043	0
AEQAcontig11690	contig16151	dubious Plant	AEQCcontig01742	924	0
AEQAcontig09585	contig17291	not attributed	AEQBcontig01745	793	0
AEQAcontig13082	contig17699	not resolved	AEQBcontig02937	1417	0
AEQAcontig06400	contig17970	not resolved	AEQBcontig02689	1499	0
AEQAcontig06330	contig18122	not resolved	AEQCcontig00731	5275	0
AEQAcontig08717	contig18878	not resolved	AEQBcontig04050	668	0
AEQAcontig05907	contig19212	not resolved	AEQCcontig01389	299	4e-82
AEQAcontig09024	contig19313	dubious Plant	AEQCcontig02089	1568	0
AEQAcontig08821	contig19347	dubious Plant	AEQBcontig01487	1655	0
AEQAcontig09958	contig19744	dubious Plant	AEQCcontig00539	1233	0
AEQAcontig04161	contig19929	dubious Plant	AEQCcontig01608	1945	0
AEQAcontig08866	contig20717	dubious Plant	AEQCcontig01476	1411	0
AEQAcontig08672	contig20977	dubious Plant	AEQCcontig03341	872	0
AEQAcontig04060	contig21021	not resolved	AEQCcontig00903	1277	0
AEQAcontig08310	contig21213	not resolved	AEQCcontig01861	942	0
AEQAcontig07316	contig21649	Plant	AEQCcontig01524	1939	0
AEQAcontig00237	contig21732	not resolved	AEQCcontig01498	2680	0
AEQAcontig02288	contig22270	dubious Plant	AEQCcontig00441	1808	0
