# Supplementary material for: Overview of the functional virulent genome of the coffee leaf rust pathogen Hemileia vastatrix with an emphasis on early stages of infection
Source: Front Plant Sci. 2014 Mar 14;5:88. doi: 10.3389/fpls.2014.00088 (PMC3953675; doi:10.3389/fpls.2014.00088)
Supplement: Supplementary file 1 [file Presentation1.ZIP › 81604_Azinheira_Data_Sheet_4.xlsx]

## Sheet: SD4
SD4. List of the 9234 Hemileia vastatrix transcripts identified in this study using a “best reciprocal BLAST hit” strategy to compare contigs from libraries gU, Ap and H, and their respective sequences, number of transcripts, database homologies, predicted polypeptide sequence, secretion prediction and annotation
Gene	gU	Ap	H	seq	bp	Contig size (gU)	Number of reads (gU)	Contig size (Ap)	Number of reads (Ap)	Contig size (H)	Number of reads (H)	Ra (gU)	Ra (Ap)	Ra (H)	Tau index	Ra (gU)_normalized	Ra (Ap)_normalized	Ra (H)_normalized	Average Ra	ExpProfile_normalized to the Average of the best 105 Tau vAlues	NCBI_nr/nt_blastn_hit	NCBI_nr/nt_blastn_score	NCBI_nr/nt_blastn_evalue	Mlp_tblastx_hit	Mlp_tblastx_score	Mlp_tblastx_e-value	Mlp_genome_blastn_hit	Mlp_genome_blastn_score	Mlp_genome_blastn_e-value	putative novel Mlp genes (homology to Mlp genome but not to Mlp gene models)	Pgt_tblastx_hit	Pgt_tblastx_score	Pgt_tblastx_e-value	Pt_tblastx_hit	Pt_tblastx_score	Pt_tblastx_e-value	Pst_tblastx_hit	Pst_tblastx_score	Pst_tblastx_e-value	Pst_genome_blastn_hit	Pst_genome_blastn_score	Pst_genome_blastn_evalue	putative novel Pst genes (homology to Pst genome but not to Pst gene models)	Pgt_mitochondrial_blastn_hit	Pgt_mitochondrial_blastn_score	Pgt_mitochondrial_blastn_e-value	Pt_mitochondrial_blastn_hit	Pt_mitochondrial_blastn_score	Pt_mitochondrial_blastn_e-value
Hv00001	AEQBcontig00701	AEQCcontig01498	AEQAcontig00237	TATTGggggTCTTTTATCTCGCTCAATATTATTTCATTATTTTTATCTTTAGGTAACAGCGGCAAAGACCACTTAATAGGGCAGATCGTTTATTGACGTCTGTTTTATTTTTATATCTAAAAGGTAACAGCGGCAAAGACCACTTAATAGGGCAGATCGTTTATTGACGTCTGTTTTATTTTtAtATCTAAAAGATTCGAGTTGTTTTAGGTtATGGGCCCAGTGTCCTTGTGAATGTCATCAAACGATATATTTACAATCCCATCTCCagCTTCAACgAaCGAATCTGATTACTCGTCAACAAGTTTTAAtACTGCCCGTCCTTCATCACCATtGAAAATGGACTCAAaTAATGATTCCTCTGGCGATACCCTCAGAAaTATTCCTGTACTGAGTGTC…	4860	1682	183	4860	162	1372	140	0.108799	0.0333333	0.102041	0.535557	0.0613608	0.0283368	0.0900571	0.0599182	5 (gU>Ap<H)	gi|9294121|dbj|BAB01972.1| copia-like retrotransposable element [Arabidopsis thaliana]	1167	7.35721e-147	jgi|Mellp1|103734|fgenesh2_pg.7_42	45	5e-07	jgi|Mellp1|57310|fgenesh1_kg.C_scaffold_47000004	409	6.38363e-39		PGT_03390 hypothetical protein similar to copia polyprotein (1262 aa)	406	1e-126	lcl|PTTG_06245T0 | PTTG_06245 | Puccinia triticina 1-1 BBBD Race 1 hypothetical protein (1265 aa)	1332	0	PST130_28350_1	537	0	No_hits				No hits			No hits
Hv00002	AEQBcontig00376	AEQCcontig02027	AEQAcontig00275	AAATGAGGATTGAGCAAGAAGGGAATTGTGAGCGGTGTGCAAAATGGTAGATTTCCCAACTTGCTTCTGATTGATTGGTGACTTTAGAGAAATGAGATAATRGGGTTTCGGGAATGCTGCCTGTTGAGGCCARCATGTGGCGAAGGTACAAGATTTAGAGAAAGRGGTGGTTAACGAGGTGGGTTTTGAGAATAGTTTGTGGCAAAAAGTTTTGCTYGTATCRTCGCAAATCACGATGAGGGAAGATGCCTCACACACCATAGCGGAGCGGATGCCTTTSTTAGGCAGGATGATAAGATGGCGCCCATACACCAAATTTAGAGAGGAAAATGTCCATTTTTTTTGGCTGAGGCGAGAACAGCGCCCATACACTGTTTTGAGAGTAGAATTGAGAATATG…	1429	929	614	929	581	340	6	0.660926	0.625404	0.0176471	0.687897	0.372751	0.531659	0.0155746	0.306661	2 (gU<Ap>H)	no hits			No_hits			No hits				No_hits			No hits			No_hits			No_hits				No hits			No hits
Hv00003	AEQBcontig00279	AEQCcontig00166	AEQAcontig00289	atgggATaaagcccataaagaacaaatgttcaaagtagggtgatgAaGTCCTTATTtCAACGCTACATTTCAATTTAAATGGTAATGTtAAATTGAAGGATCCATTCATTGGACCATTTGtAGTTAAAAaGAtGGTTGGtAATAATGCTGTTGAGGTTATTCTATATGCACCTTATGATAGAAAACaTCCAGTATTtCCTATTTCTCTTATAAAaCCATACcATTCTAATGATACTGCTCTCTTTCCAAGAAGaTCAGGAaGGCATAAacAGcAACCTGAAGAAATAGTGGAAAAagCAGAAATTGAAAaGATACttAAAAaGaGACACCTTACAAAaGAAAaGGGaGTTGAGTATCTACTAAGATTTAAAAaTAAaTCAAGTGAATATGACCagTGGA…	1606	850	279	1606	337	166	4	0.328235	0.209838	0.0240964	0.501538	0.185119	0.178384	0.0212665	0.128257	4 (gU=Ap>H)	gi|242816378|ref|XP_002486765.1| gag/polymerase/env polyproteinein, putative [Talaromyces stipitatus ATCC 10500] >gi|218715104|gb|EED14527.1| gag/polymerase/env polyproteinein, putative [Talaromyces stipitatus ATCC 10500]	151	1.24675e-07	jgi|Mellp1|116047|estExt_fgenesh2_pg.C_120062	48	2e-05	No hits				PGT_19406 predicted protein (178 aa)	124	2e-30	lcl|PTTG_10016T0 | PTTG_10016 | Puccinia triticina 1-1 BBBD Race 1 predicted protein (203 aa)	250	9.62144e-24	PST130_9942_3	123	3e-30	No_hits				No hits			No hits
Hv00004	AEQBcontig02071	AEQCcontig01955	AEQAcontig00405	GGGGACATCTGTCCTTCCCGTCCTGCCACTCTTTCCCCTCTTTCACCTCTTTTCCCTCTCTTTTTATTCAGTCATGCGGTCTTCGTCTCCTTTTCCCTTGTATTCATCTTCATCTTCCGCTTGCTGTTGTTTATTCACTTCCCTCTCGCTCGCACTCCTTCTCGCTCTTACCCTTCCCCTCTTCCCTTGCACCGACGCTCAACATGACATGTCCACCAATGTCACCTATCTCGAGGGCACTTGGTCGTCTGGCTCTGGCGGCGTCGTCACTGGCTCTGGATTCGCGAACCCCGTCAACTTTTCATTTACTTATCCTAAAACCGCCGGCATCTCAATGAGCTTCACAAATGATGGGTTTTGGGAGGAAGCTCAATATCGATTCATATCTAATCCGGCAAA…	1233	1233	88	992	39	169	15	0.0713706	0.0393145	0.0887574	0.55135	0.0402518	0.0334215	0.0783337	0.050669	5 (gU>Ap<H)	gi|58271522|ref|XP_572917.1| cell wall organization and biogenesis-related protein [Cryptococcus neoformans var. neoformans JEC21] >gi|134115090|ref|XP_773843.1| hypothetical protein CNBH2950 [Cryptococcus neoformans var. neoformans B-3501A] >gi|50256471|gb|EAL19196.1| hypothetical protein CNBH2950 [Cryptococcus neoformans var. neoformans B-3501A] >gi|57229176|gb|AAW45610.1| cell wall organizatio…	373	1.58168e-33	jgi|Mellp1|42674|estExt_Genewise1.C_90100	390	1e-108	jgi|Mellp1|34637|e_gw1,9,127,1	749	4.99979e-79		PGT_15897 conserved hypothetical protein (242 aa)	304	5e-83	lcl|PTTG_05948T0 | PTTG_05948 | Puccinia triticina 1-1 BBBD Race 1 predicted protein (242 aa)	700	3.4436e-74	PST130_8103_6	243	6e-65	No_hits				No hits			No hits
Hv00005	AEQBcontig00455	AEQCcontig00243	AEQAcontig00450	TAATTCCGAGTCTGATTTTCAAAATTTTACAAAAACTTGAAAAGTGGTAATGAAGATGAGATCAAAAGGAGTTTTATAAGTTCACTTGATTGAAAAGTAGGAAAAATAGAGTGAGAAAGATTGATGTTGGAATTGTGGGGAAATTGAATATGGAGTAAGTGAAATGCATAAAGAATGTGCAATGTATGTGTTTCAATGAAATGGAGCCAAAAAAAAGTGAAATAAGGGAAAGGGGGGATAATGACCATGCCAAGGAGGGATGAAGAGTAGGGTGATGGAGAAAATATGCATTTCAGAAAATATGCGATTTCATGTTGAGCAAAATACCAACCCAAGTGAATGAAGTACACAAAGAGGACATTTGGAGAGTACAAAATGGTATGGGAAAGAAAGGGATGA…	447	362	46	280	56	195	22	0.127072	0.2	0.112821	0.539051	0.0716664	0.170021	0.0995708	0.113753	2 (gU<Ap>H)	no hits			No_hits			No hits				No_hits			No hits			No_hits			No_hits				No hits			No hits
Hv00006	AEQBcontig00448	AEQCcontig00234	AEQAcontig00455	TTATTGTCAAGAATTTCACAAAGTCTTATAAAAATTTTGGTCACAACCCCCCATGGATTTTATTGAAGTAAGGGACGGGTATCACAAAAATATTTACAAGTCAAAAAAATTCTATATCTGTTTWAAAAAATTGGCAATACTYTCCCCTGCATTTTATTGAAGCAAGGGGTKGATATCACCAAAATTTTTCTAAGTCATCAATTTCACATGTCAGATTTGAAAATTTGGCAATACCCCCCCCTGCATTTTATTGAAGTAAGKGGTGGAAGTCATCTAAATTTAATATAATTACRTAAATTATTAAATAAATATCTAATATATATCAATTTCCCTAGTTTAAAGTAATGACAATCCCTYAAGCCAAAATGCAGAYCAARTCTAGAAACAAAAGTTTGGGAC…	1114	607	27	901	46	621	28	0.0444811	0.0510544	0.0450886	0.313161	0.0250866	0.0434016	0.0397933	0.0360938	6 (gU<Ap=H)	no hits			jgi|Mellp1|87712|EuGene.00220129	34	5e-10	jgi|Mellp1|84333|EuGene.00100096	151	9.59858e-10		PGT_13349 predicted protein (379 aa)	122	1e-30	lcl|PTTG_09823T0 | PTTG_09823 | Puccinia triticina 1-1 BBBD Race 1 hypothetical protein (449 aa)	291	3.08886e-30	PST130_7141_9	110	2e-27	No_hits				No hits			No hits
Hv00007	AEQBcontig00450	AEQCcontig00249	AEQAcontig00463	TTTGACTCTTTTCTTGCTTTTCAACTCAACAAGCTCTGTAATAAAGCATTTGAAAAAAATCATGAACTTGCAACCAAAGTTGGAATACCGAATTGGTGTGACTCCGAATKGGAAGATATCAGCCACGAATATCTTTTATTTTCTAATGTTATTATCACTCATTCTGGATTCCACAATAGGATTCATATCGATAGGAATGATGCCAATTTTCTTACTTTTGGAATATTCTCATATATCAATCCGATAACTGGCCACCCAATACCATCTCCAGCTAAAATCAAAGGACATGGTTTATATTTTCCAGACCACCGGTGCATCATTGATTTTGGTTTGGGAAATGGTATCATCGAAACTATTTGGAATTCTTCTAAGGATAATCATCAAACGACCAAAGCTCCT…	675	282	38	395	17	671	23	0.134752	0.043038	0.0342772	0.491547	0.0759977	0.0365868	0.0302517	0.0476121	9 (gU>Ap>H)	no hits			jgi|Mellp1|92771|EuGene.00520053	45	3e-12	jgi|Mellp1|91612|EuGene.00440029	211	5.01287e-17		PGT_09880 predicted protein (1517 aa)	151	2e-37	lcl|PTTG_09823T0 | PTTG_09823 | Puccinia triticina 1-1 BBBD Race 1 hypothetical protein (449 aa)	365	1.06212e-35	PST130_7141_9	129	9e-31	No_hits				No hits			No hits
Hv00008	AEQBcontig00438	AEQCcontig00409	AEQAcontig00468	AAAtctGCACTTTCTCAACCAAAAGTGCTGATTTCACCATcAAgTCCCATTTCACTGATTTGTCAGCATCATCCCATTCATACGCaGCACTCCACAGCATAACACTTCATaacccAAAACATCaTACATCATTtACATCTTCATATCATATCATATAAGAGTCATGCCTTCCTCACTTTCAAATCGTGATAAATTACATAAAGCAATGACTTTCATGGCGCTTGAACTGCTCTTGGACTCTGATTCCGATTCTGATCTAGAAGAAGATTTTGTCGTTTtATCAAAAATGGCCAGgAAACGTTACCTTCTTCCCAGAAAGCCTCAaGTACTtCATACCCccAAGTACACCATCCAAACACTTCTTAAaCTATCTACACCCAGTTTTAGAtGGCTGTTCAG…	1732	1400	203	1732	131	1714	95	0.145	0.0756351	0.0554259	0.198996	0.0817775	0.0642978	0.0489167	0.0649973	9 (gU>Ap>H)	gi|58262144|ref|XP_568482.1| hypothetical protein CNM02140 [Cryptococcus neoformans var. neoformans JEC21] >gi|57230655|gb|AAW46965.1| conserved hypothetical protein [Cryptococcus neoformans var. neoformans JEC21]	464	7.02535e-44	jgi|Mellp1|54942|fgenesh1_kg.C_scaffold_4000025	184	1e-46	jgi|Mellp1|54477|fgenesh1_kg.C_scaffold_1000103	719	2.30214e-75		PGT_16424 conserved hypothetical protein (396 aa)	439	1e-123	lcl|PTTG_03254T0 | PTTG_03254 | Puccinia triticina 1-1 BBBD Race 1 predicted protein (312 aa)	597	4.55278e-62	PST130_25480_3	284	4e-77	gi|343534350|gb|AEEW01029070.1|_PST-130_PST130_29070,_whole_genome_shotgun_sequence	66	2e-09		No hits			No hits
Hv00009	AEQBcontig00464	AEQCcontig00414	AEQAcontig00471	ATGACATAGAAAAATTTAGATAAGCAAACTTATTGACTAGAAGTAAAGATAGAAAATTTTTATTATACATTCAAATTTTTGTCAAAAATAACGTACTATATTCTTTTCCTTTTATAAGTCAGCATATAAGAAAATATTACCAAAATTAAATTAACTAGAAAAACAATTTATCAATTGAAAAGGTCAAGTAATTTTTTAATGTCCTCATAAGATTGGCCATTTTTAACACATTCCATAATGAAATCTTTTTTTTTAAAACTCTCTTGTTTTTCCAATTCACAAGTAGCCATTTCTCTTTGAAATTGACGGTCATTTACTCTTTCCATCTGCTCTACCTCAAATTTTTTTTCTTCCAAATCTAAGGCTTGCTGATCTTTCCTTAGCATATGATCAAACTTC…	1282	1281	120	326	50	1036	41	0.0936768	0.153374	0.0395753	0.698874	0.0528321	0.130384	0.0349275	0.0727146	2 (gU<Ap>H)	no hits			jgi|Mellp1|92534|EuGene.00500012	55	2e-09	jgi|Mellp1|100942|fgenesh2_pg.1_#_35	136	6.35121e-08		PGT_12145 predicted protein (516 aa)	156	1e-38	lcl|PTTG_00373T0 | PTTG_00373 | Puccinia triticina 1-1 BBBD Race 1 hypothetical protein (260 aa)	325	1.10221e-30	PST130_28897_1	133	1e-31	No_hits				No hits			No hits
Hv00010	AEQBcontig02377	AEQCcontig01506	AEQAcontig00576	AAaGGAAaTttcATTATtATcAGtGACGTTCtGTGTTTTtAAtCAGTATATAACAtGCAAcGCATATtAGTtCCATTAAGACTAcGTAAAGTAAATCCTGTTGAAGATAATCAAATCTTCCTAAATTAAAAGaCAAGTTaTTTAAAATAaTATATATATATATATATATAATGTtCATGAATACTGAAATACTGATgaTACTCAAaTTTCATTATTATAGCTATGTATTtCTAATATTTAATTAGAATTCGCAAGTGGCTAGAGAATGAAATGGTAAAATTTAGATAAAAGACTGATCCCAACTCTAACGTAAAGTGGGATTTATTCATACAAAAGTGAAAATTTTATATTTCAGACATTTATACACGGAAATTCTCTACCTGTCTCCTTTATCCCGCG…	2726	1587	32	2726	51	878	26	0.0201638	0.0187087	0.0296128	0.491614	0.0113721	0.0159044	0.026135	0.0178038	8 (gU<Ap<H)	no hits			No_hits			No hits				No_hits			No hits			No_hits			No_hits				No hits			No hits
Hv00011	AEQBcontig02426	AEQCcontig03653	AEQAcontig00655	cgttacatcgatatagacaagcagagaatgcccactacatataatttttactatgatggaaatcagtgggaaatcctgagagaaagaattgaattattgattattattcatgtgtcccgacccgcaagaagattgttactaaCTATCAATGTCCTTGCAATAATTGgACTCATCTTCTTTGTAGCTTGTGCCTGGAAAAAAaTCCACACCACTGGATCATTTAATCTTTTAATCTTCAAAACTTCGGGGTATATCATTATAAACGTTGGAAGATCTACAGCCTTATTTGGTGCTTTGACAAATATATGCGCTGCGATAaTGTATGGCACACTAACAtcATGTCAGTCATTTGTGCCTCTATCAGCCCTCATTTGTAGCTTTGCCTTTATTGAATGGACT…	1478	1478	14	461	17	270	9	0.00947226	0.0368764	0.0333333	0.476035	0.00534219	0.0313488	0.0294186	0.0220365	6 (gU<Ap=H)	no hits			jgi|Mellp1|77523|estExt_fgenesh1_pg.C_140075	44	6e-05	No hits				No_hits			No hits			No_hits			No_hits				No hits			No hits
Hv00012	AEQBcontig00677	AEQCcontig01885	AEQAcontig00689	GGATACATGTTGATGATGGTATAGTTACTGGTAGTAGTGAAGCGGTGTTAAAGTGTTTGGAAGATGGTTTAGATGGTAGTTTGAAGGTGAAATGGAATGATAATATTGATGGTTATAGTAGGTGTTTCTATCAAAGAAGTTCCAGAAGGTTTTGACCTACACAATTTTCAGCTCATTGACAAAATTCTACGGACTCATAACCCATCTGGATTAACCACAAGATCACCTCTACCAAACAATTTGGAAATCACCACGGCAAAAGACGAAGAGGTAGCTATAGAGACAACTAAATATCTCTCCATTTTAGGTGCTCTCAGCTATGTGGCAGTTGCAACTAGACCAGACCTGTCCTTCCCAGTCAATTTTTTGGCACGCTTCTCCTCCAAACCGAATGCCACC…	1220	999	21	1054	16	1048	26	0.021021	0.0151803	0.0248092	0.454607	0.0118555	0.0129048	0.0218956	0.015552	1 (gU=Ap<H)	gi|147782570|emb|CAN63869.1| hypothetical protein [Vitis vinifera]	330	1.50928e-28	No_hits			jgi|Mellp1|57310|fgenesh1_kg.C_scaffold_47000004	160	9.80832e-11	1	PGT_05121 hypothetical protein similar to gag-pol polyprotein (1405 aa)	221	8e-65	lcl|PTTG_07841T0 | PTTG_07841 | Puccinia triticina 1-1 BBBD Race 1 hypothetical protein (1600 aa)	557	1.29796e-57	PST130_8315_2	222	1e-64	No_hits				No hits			No hits
Hv00013	AEQBcontig00499	AEQCcontig00252	AEQAcontig00691	TGGGCTGTACTCGCRGGCACTGAAACGTTAGCCGAACCAAAACTCCACTAGCGTTAGCGACACTAGGAGCGCTAGTAACCGAAAAACCCCCAGCGCATGTCTGAAAAAGACTTACCATCATCTTCCCGCGCTGGTAAAAAACTTACCCGAACCATCTCCAACCGAGAGCTAAGGAGCATCGGTGTTGTACCTCCCCCTCAACGTTCCTCCGCACGCGACTCTTCCCCTACCCCTGCCCCTACCCTCACCCCTATTCCTGGCACCCCGGTCGCTTCCTCCTCAAACCTCGCTAAACAAACGAAGAATAGCGAGGCCTCTCCCTCACCTACCACTACCCCCTCCTCCCTTACCCCTATCCCTTCGGCTTCGGCTTCTAACACGACCGCTACCTATACCCCC…	1779	1184	64	1286	73	1742	85	0.0540541	0.0567652	0.0487945	0.302093	0.0304856	0.0482564	0.043064	0.040602	2 (gU<Ap>H)	no hits			jgi|Mellp1|88509|EuGene.00270060	55	2e-07	jgi|Mellp1|109739|fgenesh2_pg.38_#_123	120	6.83666e-06		PGT_11743 predicted protein (580 aa)	59	4e-09	lcl|PTTG_03115T0 | PTTG_03115 | Puccinia triticina 1-1 BBBD Race 1 hypothetical protein (338 aa)	132	3.91181e-08	PST130_8119_3	62	6e-10	No_hits				No hits			No hits
Hv00014	AEQBcontig00525	AEQCcontig00266	AEQAcontig00697	TAGACCCCCAGCGTATGTCTAAAACAGACGAAAATTCAGACACTGGTAAAACTAAAACTCCCCGACTCACCCGCTCAATCTCTAACCGTGAGCTTCGCAGCCTCGGTATCAACCCGAATACCGAGTATCTTATTTCATCGCGCGGTACTCGCGCTAATCCCTCAGTTACACCTGCACCAACTCTAACCCCCATTCCACAAACGCCTCCCACACATAATCCTTCCCCCCCCTCTTCACCTCAAYCCTCCCCTTTCGCAAAAAGTMCCYTCCCCCCCGTCTCAGTCGCTAATCAAAGAGATCGCTCCCCTCCCATCCACCCCCCATTTATCCCCTACTCTAAGACATAGCGAAGCATCTACCGCTTCTGCCCCTACAAATTCCCCTTCTCAAAACGAATCT…	705	218	10	279	9	677	11	0.0458716	0.0322581	0.0162482	0.347396	0.0258708	0.0274227	0.01434	0.0225445	4 (gU=Ap>H)	no hits			jgi|Mellp1|18283|fgeneshDR_te_pg.C_scaffold_69000007	37	1e-07	No hits				PGT_11467 predicted protein (2041 aa)	45	2e-05	No hits			No_hits			No_hits				No hits			No hits
Hv00015	AEQBcontig00512	AEQCcontig00261	AEQAcontig00700	GAGACCCCCAGCGTATGTCTAAAAAAGACGAAACCCTCAGACGCTGGTAAAACTAAARCTACCCGACTCACTCRCTCAATTTCTAACCGTGAGCTTCGTGGCCTCGGTATCAATCCACTCACTCCTACTCCCGAGACTCAATCKTTTTTGCGCGGCACTCGCGCTCATCCCTCCATTACACCRGCACCAACTCTTACACCTATCCCACAAACGCCTCCCACGCCTATACCCTTCCCCCTTTCTTCACTCTCCYCTCCCCTATCTCAACCGTCTCAATTGCAAATAGAAGCGATTACTCCCCTCCCACACAACACCCAAGTATTACCTACCTTAAAGTAAAAATAGCGAGGTACCTACCCTTGTTTCTACCCCGCCTCTACCCCTAGCATCACCTACCCT…	894	890	28	719	21	455	6	0.0314607	0.0292072	0.0131868	0.470721	0.0177433	0.0248292	0.0116381	0.0180702	2 (gU<Ap>H)	no hits			jgi|Mellp1|114990|estExt_fgenesh2_pg.C_20005	44	1e-05	No hits				No_hits			No hits			No_hits			No_hits				No hits			No hits
Hv00016	AEQBcontig00033	AEQCcontig00007	AEQAcontig00821	TTATTCTTTCACATTATCAGTACCAGCTCACGTACTTAAGCACAAACAACAACTAGTAACACTAGTAACATGGACAACAATAGCATCCGTGAATTAATCTCTGCACTTGAAAACAAAAATGACACAAAACTCGGAAGTGACAATTACTTTACCTGGGCTGCTCACATGGAAGGTCTTCTCTTCGAAAATGAACTGTGGGAAGTAACCGAAAACGAGTTTATAATAACAACTACTGAAAAAGAAGATGGGACAACAATCACGTCTCCAAGTGCAAATGAGATCAAGAAGCGCCTTAAGACAAACATGAAAGCGTATTCAATGATTCTTCGACATCTTGACCATGAAAACACGATGCTAATTTGCGACAGTCCAGAGCTAAAAGGAGATCCATACAAAACA…	957	938	603	957	198	750	39	0.642857	0.206897	0.052	0.643029	0.362561	0.175884	0.0458931	0.194779	9 (gU>Ap>H)	gi|224103211|ref|XP_002312968.1| predicted protein [Populus trichocarpa] >gi|222849376|gb|EEE86923.1| predicted protein [Populus trichocarpa]	139	1.47266e-06	No_hits			jgi|Mellp1|103431|fgenesh2_pg.6_#_90	165	1.8698e-11	1	PGT_19918 predicted protein (293 aa)	81	6e-16	lcl|PTTG_10873T0 | PTTG_10873 | Puccinia triticina 1-1 BBBD Race 1 hypothetical protein (276 aa)	158	1.75445e-11	PST130_4269_1	76	1e-14	No_hits				No hits			No hits
Hv00017	AEQBcontig05030	AEQCcontig01132	AEQAcontig00823	ATTACTGATAATTAAGTAAAATTGTTTGATAAAATATTTTCTAGGCTTAGCATTTATTAAATTTCTATCATGAAAAACGGATACTTTTTCGCTTTTTTTGCCTTTGCGTTCATCTTCACTGTTCTCAACGCTCAGAATTTAAGACATTGTCCAGGAGATGTCAATGAAAGAATAATAAAAGCCTTTAATCTAGCGTAAGTCTTCTCCTCTAGTAACACTGTGGATGAAGCTGAAATCGCTGATAGTAATGCGCTAACCTTTAATCTAGCGTAAGTCTTCTCCTCTAGTAACACTGTGGATGAAGCTGAAATCGCTGATAGTAATGCG	327	292	6	107	2	163	82	0.0205479	0.0186916	0.503067	0.969876	0.0115887	0.0158898	0.443987	0.157155	8 (gU<Ap<H)	no hits			No_hits			No hits				No_hits			No hits			No_hits			No_hits				No hits			No hits
Hv00018	AEQBcontig00037	AEQCcontig00009	AEQAcontig00826	AGCCACGTCAACGATGATTAGAAACCGAAAGTACTTCTGGACATATCAGAGTACTAAGTTCGATATTGTGACTGGAAATGAAAACACAGAATGTGTTGGAAAGGGAACTGTTAAATTGGTTGAAGGGAAAAATGTTGTGACTCTTAATGCACTACATGTACCTAAATTACCGTATGATCTTGTGGCAACTATTGAGTTTTGGAGAAAAAATTATCAAGTTGAATTTGCTAAGAATCCCGAAAGATGCATCATCAGTAATAAAAATCTTAAATTCAATGCAGATATCGAGAACAATCTTTGCAAAATGCGTGGAAACTTCAAACCAGCTGAGTCCGCACTGATTTGCTCTGTAAAAATGTGGCATGATAGACTGGGACATCCAAACTCGAAGTATACAAA…	3178	3177	802	3168	428	1577	79	0.252439	0.135101	0.0500951	0.34977	0.142372	0.11485	0.0442119	0.100478	9 (gU>Ap>H)	gi|47824985|gb|AAT38758.1| Putative gag-pol polyproteinein, identical [Solanum demissum]	1508	1.25569e-164	jgi|Mellp1|57069|fgenesh1_kg.C_scaffold_40000001	40	1e-05	jgi|Mellp1|57310|fgenesh1_kg.C_scaffold_47000004	460	4.94374e-45	1	PGT_03390 hypothetical protein similar to copia polyprotein (1262 aa)	464	1e-130	lcl|PTTG_06245T0 | PTTG_06245 | Puccinia triticina 1-1 BBBD Race 1 hypothetical protein (1265 aa)	1498	2.98007e-166	PST130_28423_1	595	1e-170	No_hits				No hits			No hits
Hv00019	AEQBcontig00023	AEQCcontig00011	AEQAcontig00834	AGATGATGAGCAAAAGAAGACAAAAGATATTTAATTGCAAAGATAAGCACACCTGTATGATATGAGATCTACTCGTAAATAATATGGATCACAAGAGAACAGTGTTGTGCTAACCTACAAACATAGTGGAGTATGAATATAATAGTAACAATAGGAAACTACAGTTAGAGCACACCTTTAATCTAGCGTAAGTCTTCTCCTCTAGTAACACTGTGGATGAAGCTGAAATCGCTGATAGTAATGCGCTAACCTATAACAATAACAATTAAATGTAAAAATCAACTTATGATAGTAATGGTACACACCTGTATATTCAAGTGAGTACGTGTAGAGAGATGAGATGAGATGATGAGCAAAAGAAGACAAAAGATATGGTAATAGATGAACACTTGATAGCTA…	540	540	353	366	125	306	19	0.653704	0.34153	0.0620915	0.452689	0.368678	0.290336	0.0547994	0.237938	9 (gU>Ap>H)	no hits			No_hits			No hits				No_hits			No hits			No_hits			No_hits				No hits			No hits
Hv00020	AEQBcontig00756	AEQCcontig01238	AEQAcontig01100	GGTTAGCTTAGTGATTTAGAAttCCCATTTtGTTATTTTTATTGGAAGGACGGGGTTTTCAGCTAAATCCACATATCTCCTCCGGATTCTGCTTACAGCAAGGCgaCTGTAAGaGTTTACCTTACCATAGTTGGCgCCCAACGTGGGGTTCGAAATCTCTAGCTTTTTCTAGGACTTACTTGGATCTAGGACTTTCTTAGCCTGCAAGAGGCTTATTCTCTGGAACTCTAATTGGATTTtGTtATTGGCCTGCAAGAGGCTTGTTATTTtAACGGTTTTTAACGCTTTT	289	195	19	245	6	289	13	0.0974359	0.0244898	0.0449827	0.368272	0.0549522	0.0208189	0.0396999	0.0384903	5 (gU>Ap<H)	no hits			No_hits			No hits				No_hits			No hits			No_hits			No_hits				No hits			No hits
Hv00021	AEQBcontig00757	AEQCcontig01239	AEQAcontig01106	TTAACGCTTATTGAGATTTAAAGAAAGTGGCTGTTGARAAAGAAATACTGATAACAACAATTAAGGTGTACCAGTGAAAGATCTGTAAAGATTGACTTTTATGTTTTTATAATAATTTGAATTTTTATGAGACAGCAATAATCAAGTCCCAGTGATGAAGACCTTTCTAAAGATACCCTGTATGAAGTGTGATTTAAATTGTTGAGTAGTATTTCTAAAATGTTATATATAAAATATAAAGTTATAAGGGTATTACAATTTATTTAATTTGTTGAGTAATAAAAAAATGAGACCGTGGTGGTYAAAGATTAAGCTGTATGATGTGTCCCCC	331	295	9	325	18	157	4	0.0305085	0.0553846	0.0254777	0.614877	0.0172063	0.0470827	0.0224856	0.0289249	2 (gU<Ap>H)	no hits			No_hits			No hits				No_hits			No hits			No_hits			No_hits				No hits			No hits
Hv00022	AEQBcontig00818	AEQCcontig00393	AEQAcontig01131	TCGGAGTAGTGtATCTGATCTTGTCTCTATAGCAACGTTACTGAcACACATtCTAcaGGTTATGGGACCcTTGTTGCGCTTGTCATTAaaCTAAaTAGCGCTGTAACTCACGAGATTTGAATCCTGTCTGCACAGACGTTAAACTTATTGAGGACAATCCATCATTTTGACTCAATCATATTTTCCCCCCAATTtCCCcAGTTGACTGTCACGCGCCACGTGACACTCGAGGCAAAaGTAGCTCATTAAATCAATACTAAAGGGTTCAAATCCATACTCGAAGTGCAGAAAGTGTTAGGTCTCGACTACGCCGCAGTAGTGTATATAGTCTGCGTGACCACAATAGTAATGAAAATATCCTTTTtGTTACTGTTCCAACTAAAACATTATCGCTGCGCC…	595	124	397	173	372	595	267	3.20161	2.15029	0.448739	0.475892	1.80566	1.82797	0.396039	1.34322	4 (gU=Ap>H)	no hits			No_hits			No hits				No_hits			No hits			No_hits			No_hits				No hits			No hits
Hv00023	AEQBcontig00826	AEQCcontig00395	AEQAcontig01132	CCTCTTTGGATTTTTTTTtCCTCCTCTCGGCAATCGTTTTCTCGACAATCGTCTTCTCGGCAATCGTTCTTTCCTCCCCTCGGCAATCGTTTCCTTTATTTTTTTTCTTCTTTTCTTTTTCTTCTTTTCCGTTCGCACCTCGCCAATTGTTCTCTTTTACAAGCTTCTTTGTTCCTCTCTCTCTTCTCGCTTTTCTTTTCTCTCTTATCGCTTCTTTTACCTCCTTTTCCTTTCTCTAAAAAaCtttaaaaaaaaaaaaaaaaaaaAAAAAAAAAAAAcAAaaCtAacTAATtAcTtACTACTACTACTaCTAtA	315	315	343	310	274	174	160	1.08889	0.883871	0.91954	0.184695	0.614115	0.751383	0.811549	0.725682	6 (gU<Ap=H)	no hits			jgi|Mellp1|114809|estExt_fgenesh2_pg.C_10115	44	4e-05	No hits				No_hits			No hits			No_hits			gi|343537018|gb|AEEW01026402.1|_PST-130_PST130_26402,_whole_genome_shotgun_sequence	68	7e-11	1	No hits			No hits
Hv00024	AEQBcontig02287	AEQCcontig01571	AEQAcontig01138	aGAaCATTTgaTTCATTtCTaGtaaGATCAGAaTGTGATAATATAGTAGTTACATCAGAAGATACATTTAAATTATTATGATGCATTGGACTGTTAAATGTCCATTTCCTGTTGATGAACATGGCTGACAGAATTGGAAaGCCGTGATAGCTCTAGCATCTTtACAGTAGTATACTGGTCTAATATTGATGATTTCCCCATTGAGACCATGGAAGCGTATCGTCCCTTTGCTCATTCAGATTtCCAGAAAGATGATGAGTTGCACCTGTGTCAAAAATAGGGTTCGCCGAATATGCTTCGTTGTCTGATAGTTGCATTCTAGCAAAAGCAGCTGCAGATGCTTCTGGGGAGTCATCAGTGAGTTCTACAATTTGTGCCGAAGCAGATTTCGCTTGAGGT…	1856	1856	97	1780	87	869	219	0.0522629	0.0488764	0.252014	0.844401	0.0294754	0.0415501	0.222417	0.0978142	8 (gU<Ap<H)	no hits			jgi|Mellp1|84624|EuGene.00110056	46	5e-07	No hits				PGT_09553 predicted protein (512 aa)	103	2e-22	lcl|PTTG_01396T0 | PTTG_01396 | Puccinia triticina 1-1 BBBD Race 1 hypothetical protein (1223 aa)	219	3.3539e-18	PST130_8441_1	129	1e-31	No_hits				No hits			No hits
Hv00025	AEQBcontig00815	AEQCcontig00399	AEQAcontig01142	ggactctttttttttcctcctctcggcaatcgttttctcaacaatcgtcttctcggcaatcgtttttttcctcccctCGGCAATCGTTtCcTTTTAtttttttttttCCTTTTCTtCcTTtCCGTTTcGcACCTCGCCAATTGtCCTTTTTTaCgAGCtCCTTTTttttctcTCTCTCTTCTTGCTTTtCTTTTCtCTCTTATCGTTtCTTTTtAtCTCCtttCCTTtcTTtAAAaCTTTaCTt	244	244	3	223	19	169	7	0.0122951	0.0852018	0.0414201	0.716468	0.00693422	0.0724305	0.0365557	0.0386401	2 (gU<Ap>H)	no hits			jgi|Mellp1|114809|estExt_fgenesh2_pg.C_10115	47	4e-06	No hits				No_hits			No hits			No_hits			No_hits				No hits			No hits
Hv00026	AEQBcontig02587	AEQCcontig01872	AEQAcontig01264	GGGGATCCTCTCTTGAAGGGGCCAAAAGTCTAGCCCGGCACTTTTCACTCGCTTCTTCCGTCACCAAAAGTCATCATCACTCTTTCTGCTTATCTTCATCCTCTCGGCATTCCAGCTTTATATTCTTCACTTCCTTCGCTTCACGACTCTCTGTTTATCTACTCTTCTTCAACCATGTCGACAAATATGATGATGTACAAGATTGTCCTCCTCGGAGACGGTGGTGTGGGCAAAACAACCCTCATCATCCAGCTGTGCATGAACAAATTTATGGATGGATATGATCCTACAATTGAAGATTCATATCGCAAGCACGTCATCATTGACGAACAACCTTGCATTTTAGAAATTCTCGATACGGCAGGTCAAGAGGAATACACAGCCTTACGAGATCAGTGG…	1203	1201	23	1064	16	372	8	0.0191507	0.0150376	0.0215054	0.398689	0.0108007	0.0127835	0.0189798	0.014188	8 (gU<Ap<H)	gi|71006248|ref|XP_757790.1| hypothetical protein UM01643,1 [Ustilago maydis 521] >gi|27752293|gb|AAO19639.1| small G-protein Ras2 [Ustilago maydis] >gi|46097191|gb|EAK82424.1| hypothetical protein UM01643,1 [Ustilago maydis 521]	652	6.7998e-66	jgi|Mellp1|40575|e_gw1.78.41.1	369	1e-102	jgi|Mellp1|54101|fgenesh1_pm.C_scaffold_78000001	869	5.90164e-93		PGT_03066 GTPase KRas precursor (172 aa)	305	2e-83	lcl|PTTG_02777T0 | PTTG_02777 | Puccinia triticina 1-1 BBBD Race 1 Ras GTPase (215 aa)	813	2.63831e-87	PST130_7324_2	296	9e-81	gi|343556096|gb|AEEW01007324.1|_PST-130_PST130_7324,_whole_genome_shotgun_sequence	56	1e-06		No hits			No hits
Hv00027	AEQBcontig00621	AEQCcontig02103	AEQAcontig01290	CCTGCTACCACCACCAACGCCACTCACACCTCAAGTTCAATCCTTACCTGCATTTTCACCTGACCCCTGCACCTATGACACGAGCCCGAGCCAAAAAGAGGCACTTGACGACTGAAGAGAAGACAAAGATAGTTGGCATGTCAATGTGGGGGGCCAATCCATACCAAATATCAAGGCGTTATGGGATTCCTCGGGCCACTGTGCGTGATATCATCAAGAAACATGATATCACTGGCACAGTGGAAACTGTCCAACGCCCTGGCCACCTCGCATTTCTTCTGATCGTGACCTTCGGGAAATCAGCCAAGTCCTGTCAAAAAACAGAAGATCAACATTAGCTGAAATTACAGACACACTTACCAATGAAATCTCACCTCGTACACTTCAAAGGTGTGCACA…	937	329	30	872	32	440	18	0.0911854	0.0366972	0.0409091	0.245849	0.051427	0.0311965	0.0361047	0.0395761	5 (gU>Ap<H)	gi|145230329|ref|XP_001389473.1| hypothetical protein An01g10550 [Aspergillus niger] >gi|134055590|emb|CAK37236.1| unnamed protein product [Aspergillus niger]	198	2.03999e-13	No_hits			No hits				PGT_04837 predicted protein (180 aa)	55	2e-17	No hits			PST130_13432_4	110	5e-25	No_hits				No hits			No hits
Hv00028	AEQBcontig02017	AEQCcontig03927	AEQAcontig01479	CaTaTATTttCtATCCTTATGCCCGTtCCTAAaTATCCCCATCAGGGATATCCTACTTGGTGCGcAGTGATAGAAGATATTGGATTACAAACAAATGGCGGAAAAACAATCGCAACAATtACTTCTAGCAATGCAAGCAGCGATAACTTgAGGGGGGATCAATCTCCACGCTCTCTTgAGGGCGTGCAGAGACATAACAGGATAAGACGCAGAGACTGAGAATAGCCAATAATGCAGATGAATGAAATGACAACTTCATCTTACACTTGTTGTTGTTCAGTGTGAAAATTGTGAGTGAGCGCTGGAAAATAATATCCGATGATGGATAAAACAAATTTATGGGAGAATGCCGCACCTTGTGGGgAgaccccaataa	376	222	3	376	22	293	24	0.0135135	0.0585106	0.0819113	0.595935	0.00762139	0.0497402	0.0722916	0.0432177	8 (gU<Ap<H)	no hits			No_hits			No hits				No_hits			No hits			No_hits			No_hits				No hits			No hits
Hv00029	AEQBcontig02445	AEQCcontig00959	AEQAcontig01523	aaaacNtcatggaacaatcggcatcTtCcAcAAATAAAGggaagCGAAATCCGAAagAGCTCCTCaCCAAGgAATCGAATTCTTACTTCGGGgCGAACATtATTATAAGTATGAAGAAGAACTCAGAAAACGAGCTGAAAaGTGTACTCGTCTtGATGCTAGtGGCAcGAATTTCAATCATTGGAAAAGGGaCATTTCGGAaGCAATGCAAACCTAcTtACGGGATCCcGAGTATTtATTtAATGCCATACCTGAGTCCcACCTGgAtAATGAAGTAgACGCACTAGCTCTTGTAGCGATACGACATTCCGTGGTGAaCGTGCATCGTGACAGGATTAAGAACaTGAAACCGGCTAATTCtGTCTACAACTTCCTAGCTTCCAAaTTCAaCGTGTTAtC…	1446	1446	25	989	25	396	22	0.0172891	0.0252781	0.0555556	0.684441	0.00975074	0.021489	0.0490311	0.0267569	8 (gU<Ap<H)	no hits			jgi|Mellp1|88840|EuGene.00290117	48	2e-05	No hits				PGT_03985 predicted protein (731 aa)	57	2e-08	lcl|PTTG_05482T0 | PTTG_05482 | Puccinia triticina 1-1 BBBD Race 1 hypothetical protein (507 aa)	120	7.54363e-07	PST130_28609_1	71	6e-13	No_hits				No hits			No hits
Hv00030	AEQBcontig00291	AEQCcontig02919	AEQAcontig01524	CCATCGGAGCAaTAGCCGTACGAGGTGTTACTGAGGaTATTTtGATTAGACGAGTATTCTATTGCCCTAATGCGaCGGGAACTTTATTATCTGTTGGGTCTTtAATCAAaCAGGgCGCTACATCCAGGTTCGATGAGCATCATAATATAAATATATTAAGAGGAGATGAAATTTtATTTAAGGGgATATTTTCAAaTAAAAAaTCATGGAACGTAGAGTTAGTTTACAACAGTGTTAATCCTATGTGTAATGCAACTTCTATTGTTTCaCCGTaCcGGGCTATTCCAAGTGCACAAGTCAATCCTATCTCACTTGACCCTCCATGTGGTCCTGATTCTGAGCGAATGGATAGGAACGATCcAGATTCTTTACCGCCCGGAGATATTCATTGCGACCAAT…	3217	162	12	579	13	3217	96	0.0740741	0.0224525	0.0298415	0.374462	0.0417765	0.019087	0.0263369	0.0290668	5 (gU>Ap<H)	gi|225468173|ref|XP_002269490.1| PREDICTED: hypothetical protein [Vitis vinifera]	973	1.38622e-102	No_hits			jgi|Mellp1|57310|fgenesh1_kg.C_scaffold_47000004	145	1.68401e-08	1	PGT_05121 hypothetical protein similar to gag-pol polyprotein (1405 aa)	655	0	lcl|PTTG_07841T0 | PTTG_07841 | Puccinia triticina 1-1 BBBD Race 1 hypothetical protein (1600 aa)	1617	0	PST130_8441_1	677	0	gi|343541661|gb|AEEW01021759.1|_PST-130_PST130_21759,_whole_genome_shotgun_sequence	62	5e-08		No hits			No hits
Hv00031	AEQBcontig01691	AEQCcontig01055	AEQAcontig01705	AAGAtAGTGAAAGGAAGATAGAAAGAAAGAGAAAaGAAAAAAAAAaaaCAAAaTTAATAAACCCcTAACAAACAACGTTTATCATGCCATATATTCAGAAATAGGGTTTTCAGGTTCGGGGCGGGAAGGCATTGCGGAAAGATTAGGTTGAGATGTACAAGCCGGTAGAGGTTGAGTTGGTACGGGTGGAGGATTATAACTCGAATCAGGAGGATCAAAGAAGGGGCGAGTCGTACTGCCACTCGAGGAGGAAATAGGGGAGGTCTGATTGGTCGGAGATGTGGTGGTAGGAGATAAAGATCCAGAAAAGGAACGTGATCGTCTGCGGTCACGTGTAGAGACTTTTTTCGAGAAATGGGGAGGAATGTCTAGGTTCTTAAGCTCCCTAGTGAGAAGAGG…	736	707	89	736	50	731	29	0.125884	0.0679348	0.0396717	0.242436	0.0709965	0.0577517	0.0350126	0.0545869	9 (gU>Ap>H)	no hits			jgi|Mellp1|34968|e_gw1.11.93.1	32	8e-05	No hits				PGT_11743 predicted protein (580 aa)	46	2e-05	No hits			PST130_28497_1	48	3e-06	No_hits				No hits			No hits
Hv00032	AEQBcontig01486	AEQCcontig00352	AEQAcontig01706	GATAAAGAATTAAAATAATCCATTGCAAATGAGTTAACGTCTAGTGTACATGGATATACTAGATCTATAGTCCATTTGCGGTCAGAAACAGATAACGGAGCTATGAATAAAATTTTTGAATTATGTTTAATTACAAAATCATGACTGTCATTTAAAGTCAGAGTAACATCATGTTGGAGAAGATCAAAAGGGGATATAAGCGTGGACTTCGCTTTATCACAAAAGAAAACGTGTTTAATCGTTATTAGTTCTTCTTGGTACCGTCTCCTGTAACATGATGGGTTGCTCCAGTATCAAAAATCCCTTTCTCCCCTTCCGCATCCAAAATTTGTAACCACTCGTCGCTACCGAGGTCAAGTTCGTTCAGGGAAGTTGTCAAAACATCAAGCGCAGATGAGT…	1913	1654	35	1678	43	767	23	0.0211608	0.0256257	0.029987	0.37313	0.0119343	0.0217846	0.0264653	0.0200614	8 (gU<Ap<H)	no hits			jgi|Mellp1|107661|fgenesh2_pg.24_154	53	4e-10	jgi|Mellp1|113384|fgenesh2_pg.83_#_9	134	1.76669e-07		PGT_19158 predicted protein (445 aa)	58	1e-08	lcl|PTTG_02530T0 | PTTG_02530 | Puccinia triticina 1-1 BBBD Race 1 predicted protein (501 aa)	128	1.23294e-07	PST130_9627_7	60	2e-09	No_hits				No hits			No hits
Hv00033	AEQBcontig03722	AEQCcontig00441	AEQAcontig02288	AAATAATATGCCTAATCTCGATCTGATTCTCAATCcGCCCCTTTCTCCACCACCTTTCTACAATGACAACAACAGATATGATGAAGtCATTATTAGTCAGATCCCTCAATCCTCAATTGCAATAAATCTTGATTTtGTCTTTTTTTtACCCAAAAAAGAAAATAAAAATGATAAAAAAAaGAAGAATAAAGAGAAGGAAAACATGCGGAAGAGGAAGAAAAaTTACGAGGTATCTATCAAAGTCAGTAGGGTTGTGTCTCAGCCAGATAAGCTACGATTTTCTTGGGATCCTTCAAATCATAATCTAGAAGACTTCAAGAAGCAGGCTGTCAAAGTAATATTTGAATGTGAACCGGAAAAAATGGGAATTTATGTtGAGAAGGAAGTTAAAAAAGGTAC…	1339	601	7	942	27	1339	94	0.0116473	0.0286624	0.0702016	0.748832	0.00656885	0.0243661	0.0619571	0.030964	8 (gU<Ap<H)	no hits			No_hits			jgi|Mellp1|88577|EuGene.00270128	146	4.6463e-09	1	PGT_04470 predicted protein (513 aa)	176	1e-44	lcl|PTTG_01838T0 | PTTG_01838 | Puccinia triticina 1-1 BBBD Race 1 hypothetical protein (397 aa)	439	7.01494e-44	PST130_10813_1	139	2e-33	No_hits				No hits			No hits
Hv00034	AEQBcontig01412	AEQCcontig00445	AEQAcontig02292	CTGActAATAATGACTTCATCATATCTgTtGTtGTCATTGTAGAAaGGTGGTGGAGAAAGgGGCGgATTGAGAATCAGATCAagATTAGGCAtaTtaTTTTGAGGAGGgAGGGGGgAAGACAAAATGGATGTAAaTAtGGGgCGAGAAaGTGCAAAATGGGtggggCAACAGATGACGCATCCAACAGGCGCACTCGACATAGCGACAGAGAATTCTATTTCTTTAACTAACAACTACACAAAaGAAAAGCAACACTAGAATGGGTCCCTACC	273	273	9	142	7	116	2	0.032967	0.0492958	0.0172414	0.636705	0.0185928	0.0419066	0.0152165	0.0252387	2 (gU<Ap>H)	no hits			No_hits			No hits				PGT_05121 hypothetical protein similar to gag-pol polyprotein (1405 aa)	47	2e-06	lcl|PTTG_10103T0 | PTTG_10103 | Puccinia triticina 1-1 BBBD Race 1 hypothetical protein (1011 aa)	124	2.17141e-08	PST130_19957_1	52	5e-08	No_hits				No hits			No hits
Hv00035	AEQBcontig02646	AEQCcontig01817	AEQAcontig02326	GgACCGATTtGAGGGTCAATTCATTTcTTTcTTTTTtATTTTTtATTTTTtATtTTTtatttttAtATTTaTaTTTTcATTtTTTaTTTTTaTTTTTATTTTtATTTTtAaTTTTAaTTTTATTcATTTATTCATCTTTTTCTGACGCAAAAAaTACTGAATTGGTTGGCTTTCTTTTCATGGTCTGTAGGGATGCTCACAGTCAGAATCAAAGACTTTCATGATCCAAATGGGACTCATCTGGCTGACACGGAATCTGAGTACTTtGCTGCTCACCAACATACAACTTGGAGCATTCATGTCCAaGGTCGCTTCCTCAAAGATGTCTCTGCCAATGAATGTGTTTTTGGAAACACCTTTGACCGTCCTATTCGTAGTAAACTTCCGTTTGGCACCTCT…	1126	1126	51	1121	27	452	19	0.0452931	0.0240856	0.0420354	0.4091	0.0255445	0.0204753	0.0370987	0.0277062	5 (gU>Ap<H)	gi|71019843|ref|XP_760152.1| hypothetical protein UM04005,1 [Ustilago maydis 521] >gi|46099782|gb|EAK85015.1| hypothetical protein UM04005,1 [Ustilago maydis 521]	447	3.64778e-42	jgi|Mellp1|75661|estExt_fgenesh1_pm.C_510007	211	3e-88	jgi|Mellp1|75661|estExt_fgenesh1_pm.C_510007	722	6.01428e-76		PGT_19067 hypothetical protein (202 aa)	160	6e-40	lcl|PTTG_00542T0 | PTTG_00542 | Puccinia triticina 1-1 BBBD Race 1 hypothetical protein (441 aa)	685	1.69114e-72	PST130_7034_4	204	3e-53	gi|343542758|gb|AEEW01020662.1|_PST-130_PST130_20662,_whole_genome_shotgun_sequence	66	1e-09		No hits			No hits
Hv05703	AEQBcontig00215			TTTTTCAATTGTTTCCGTCTTGTTTTTGAGTGTTTTCATTTCAAGCCTCTCCGCCTCTCCAATCATCAAAGAAACTGATCCCTCCTCCAACTCTCTTGAACGTCGAACGTTTC	113	113	2834					25.0796	0	0	1	14.1445	0	0	4.71483	3 (gU>Ap=H)	no hits			No_hits			No hits				No_hits			No hits			No_hits			No_hits				No hits			No hits
Hv00037	AEQBcontig00537	AEQCcontig00076	AEQAcontig02356	AATTTGTCAACCTCCCCACTTTGCCAACTCCCCATTTTCTGGACGAACGTGCTTGGTCATTCACCTTGGGTCTGCTGCGGAATTCCACTCCCcAAAAaTTCTTTCTAAAAAaCCCTGCCCATCAAACCACGACCCCTCGAGGATTACCCTCCCCCCAATGgCAACCCCATCTTTGTTCTCAAGCCACCTGGCTCCCCCCACCCATGTCATCCTGTTAATTGCCCTGTTACCTAACtCACTACATTCATTTACTCCCCACTTGTACCTAgCCCATTAGTTAACCATGCCTTCATGCCCCTAGCTGGGTGAGATTGTAAGaaatAAAAAAAAAaAAAaaaanaaaaaaaaaatAaCatAacAATtagtAaTAGTTactATATATAcTAGAATaGAGcGTCT…	435	435	476	195	160	370	154	1.09425	0.820513	0.416216	0.37054	0.61714	0.697522	0.367336	0.560666	2 (gU<Ap>H)	no hits			No_hits			No hits				No_hits			No hits			No_hits			gi|343541387|gb|AEEW01022033.1|_PST-130_PST130_22033,_whole_genome_shotgun_sequence	58	9e-08	1	No hits			No hits
Hv05702	AEQBcontig00214			TTTTCAATTGTTTCCGTCTTGTTTTTGAGTGTTTTCATTTCAAGCCTCTCCGCCTCTCCAATCATCAAAGAAaCTGATCCCTCCTCCAACTCTCTTGAACGTCGAACGTTTC	112	112	1184					10.5714	0	0	1	5.96211	0	0	1.98737	3 (gU>Ap=H)	no hits			No_hits			No hits				No_hits			No hits			No_hits			No_hits				No hits			No hits
Hv00039	AEQBcontig04287	AEQCcontig01539	AEQAcontig02633	CAAgtAACATCATAAaCCGaGaTAGtcAATCCCCACTcgTCCATTGTTTAGTtgTCCAtCaTAaCcTtACATTTtCcAAaCCaGAaTATaTTCcAAaTATTCACAAaTTCCATTCTTTtCCTTCCtATTCGTtCACTGAGAGATTtCCCTTCTCACATTCTTTCTTCCCAGCATCAAAAAAAAaTTGCTTCAATTTTTATGAGACTACATCTTTTTATACGGGTATAATTATAATTTtGGCAGCAATGATTCCTAGCATTTTGTCtATTTTTTGGCGAACTGTTCATTTCATCAAAATAAGCCGAAGTCGATCAATGCTTGGCTGCTGCAGCTTTAATGGCGGCATTAATCGCTGGAATGAGAGCTTTATCAGATGTGGCGTTCGCTGCGACTTCTGCT…	2010	479	6	2010	49	620	19	0.0125261	0.0243781	0.0306452	0.486501	0.00706451	0.020724	0.0270462	0.0182782	8 (gU<Ap<H)	gi|71024039|ref|XP_762249.1| hypothetical protein UM06102,1 [Ustilago maydis 521] >gi|46101751|gb|EAK86984.1| hypothetical protein UM06102,1 [Ustilago maydis 521]	680	7.54178e-69	jgi|Mellp1|78224|estExt_fgenesh1_pg.C_260097	653	0	jgi|Mellp1|52915|fgenesh1_pm.C_scaffold_26000026	1521	2.76097e-168		PGT_00923 hypothetical protein similar to cellulase (460 aa)	468	1e-132	lcl|PTTG_05391T0 | PTTG_05391 | Puccinia triticina 1-1 BBBD Race 1 predicted protein (477 aa)	1238	2.53617e-136	PST130_16495_1	231	4e-61	No_hits				No hits			No hits
Hv00040	AEQBcontig00876	AEQCcontig00893	AEQAcontig02822	TATTGGGATgAATCTCAAATCAGGTGGGACTACCCGCTGAACTTAAGCATATCAATAAGCGGAGGAAAAGAAACTAACAAGGATTCCCCTAGTAATGGCGAATGAAGAGGGAAAAGCCCAATTTTGTAATCTGGCCCTTTTAGGGTCCGAGTTGTAAAGTGAAGAGGTGCTTTCTTGTGCTGGACCATATATAAGTCTGTTGGAATACAGCATCATTGAAGGTGAGAATCCTGTCTAATGATATGGACTACCAGTGCTTTTATGAAGCAGTCTCTAAGAGTCGAGTTGTTTGGGAATGCAGCTCAAAATGGGTGGTAAATTCCATCTAAGGCTAAATATTGGTGAGAGACCGATAGCAAACAAGTACCGTGAGGGAAAGATGAAAAGAACTTTGGAAAG…	2942	1865	1384	2942	1151	2933	264	0.742091	0.39123	0.0900102	0.42518	0.418527	0.332587	0.0794394	0.276851	9 (gU>Ap>H)	gi|119502052|ref|XP_001267665.1| hypothetical protein NFIA_061320 [Neosartorya fischeri NRRL 181] >gi|119416066|gb|EAW25768.1| hypothetical protein NFIA_061320 [Neosartorya fischeri NRRL 181]	572	3.93451e-56	jgi|Mellp1|84525|EuGene.01160007	147	1e-140	jgi|Mellp1|92705|EuGene.00510091	489	1.97367e-48		No_hits			No hits			No_hits			gi|343553140|gb|AEEW01010280.1|_PST-130_PST130_10280,_whole_genome_shotgun_sequence	1770	0	1	No hits			No hits
Hv00041	AEQBcontig02207	AEQCcontig01521	AEQAcontig02849	TTattgggCGATCGATCATCTGCTTTGCTCCGTCTTGTGTTCTGTGATTTTCGGTTTTGGtCTTTTTTTCTCTTCTTCTCATCTTTATcccttAttCTTaCTTtttCTtCtcTTTTtCGCCGCTGTCTTTATCTCTTTTTCCTCCTGTGCCCCATATCTTTCTTCCTCTTCCTCTTCTTCTCTTtCTTTTtCCTCTTTTtCCTCTTTTtCCTCTTTTtCCTCTTTTCCTCTTTTCCTTtCCTCTCTATTCAGTTTTATCCATCACCTTTtCTCCTCTCTTTCCCTCCTTCTCGCTTTATCTTCTCCATTTTtCCTTCCTATCGTTTGGTTATCGTGTGTGTAGATCATTTTTGAGTGTACGGAATTTATAGGGTGCCTGCCCAGAATTAAAAACAACTT…	2307	2307	72	2304	86	1533	49	0.0312094	0.0373264	0.0319635	0.336466	0.0176016	0.0317314	0.0282097	0.0258475	2 (gU<Ap>H)	gi|300110791|gb|EFJ02192.1| hypothetical protein SCHCODRAFT_84062 [Schizophyllum commune H4-8]	1232	8.74292e-133	jgi|Mellp1|73862|estExt_fgenesh1_pm.C_10116	263	1e-170	jgi|Mellp1|58665|fgenesh1_pg.C_scaffold_1000384	1496	2.56447e-165		PGT_08590 nucleolysin TIA-1 isoform p40 (472 aa)	700	0	lcl|PTTG_06273T0 | PTTG_06273 | Puccinia triticina 1-1 BBBD Race 1 hypothetical protein (472 aa)	1499	1.61048e-166	PST130_7644_1	654	0	gi|343555776|gb|AEEW01007644.1|_PST-130_PST130_7644,_whole_genome_shotgun_sequence	62	3e-08		No hits			No hits
Hv00042	AEQBcontig01160	AEQCcontig00369	AEQAcontig02857	ATTGGGATCGTTAAAGTATATGGGAACATGATAAGAGATAAAGTGATTAAAATGAGTATCTCTGCATACTGTAAAAATAAATGTCAAAGGCAAAAATATTTGTATGTACATCTAAGTACAAGATAACCGATCCAGAGAATATCAAGCATCCTGCGTATTTTATTTTTATAAAAAAAATAAGCTAATAGGAGGGCGAAGAATGAATGAGAGGTAAAGAAGATAATTTTAATGGTGTAAACCCAAGTTCGAGATACAGTAAAATGAAACATCAAAGTAACTGTTAAGAAAAATCAGAGGAGTTACTGAGAGTAAAGGCGATAGAACTCAGTAAAGGTCAGACAAACTTCATAATGAGATCCGTCTTCAAGACCATAAAGTACAGTATAGCGATAGAGTAGA…	2293	2285	486	2260	277	1781	245	0.212691	0.122566	0.137563	0.117672	0.119954	0.104194	0.121408	0.115185	5 (gU>Ap<H)	no hits			No_hits			No hits				No_hits			No hits			No_hits			gi|343553147|gb|AEEW01010273.1|_PST-130_PST130_10273,_whole_genome_shotgun_sequence	224	4e-57	1	No hits			No hits
Hv00043	AEQBcontig02282	AEQCcontig01569	AEQAcontig02942	gATAGcATCTCACACcACCATTCACTATCTAcTACATtAcTCAAATGAGATGGaTAAtCATAACTGaGAAAAGGACAAGTCGAAGAGgAGGGGaGAAAaGGAGATGCACAGGAAACTGTTTAATGAGAAAGCTTTTTtttGtAtCTTTTTTttttGCTTTGATAGGATTTTGGGAGAGACAAAGACTAGATAACAGAGGCGGAGTCAATCAGGAAAGCAAAACAAAGACATGTAAAATAACGTGAATGCTTCATCAACTGATGATTGTTCTCCCCTATTGTCTGAGAGGGGGgTTTAATTTTAGCAATATGAAAAAATGACCACATATTAATGGCCATCTTCTTCTGCGACAGTATTGACTCTTCTATCCTTTTCGCTCTCAAGTTGATTATAGAGCAG…	1884	1884	123	1797	84	1414	33	0.0652866	0.0467446	0.023338	0.356755	0.0368205	0.0397378	0.0205972	0.0323852	4 (gU=Ap>H)	gi|71019141|ref|XP_759801.1| hypothetical protein UM03654,1 [Ustilago maydis 521] >gi|46099599|gb|EAK84832.1| hypothetical protein UM03654,1 [Ustilago maydis 521]	884	1.54897e-92	jgi|Mellp1|73383|estExt_fgenesh1_kg.C_690018	480	0	jgi|Mellp1|40228|e_gw1,69,26,1	1302	6.34301e-143		PGT_14860 hypothetical protein similar to KH domain RNA-binding protein (502 aa)	521	1e-148	lcl|PTTG_07264T0 | PTTG_07264 | Puccinia triticina 1-1 BBBD Race 1 hypothetical protein (382 aa)	805	3.81047e-86	PST130_10052_2	253	9e-68	gi|343553409|gb|AEEW01010011.1|_PST-130_PST130_10011,_whole_genome_shotgun_sequence	105	2e-21		No hits			No hits
Hv00044	AEQBcontig02741	AEQCcontig02813	AEQAcontig02972	CAGTAGAGAAAAaTAAGCCATCTCAaCGTTCTGTTGCAGTtGGCAACcAAGAGATTACACGAAGATCCATACATAaCAAAAAAGTTGgCCGGACCAGCACACTAAACAGTCACCTGTCtACATTACTGTTAGTACTACACttggTTGGCGCCcAGCTTTTtAGGTTCAAAaGAaATACGATAACAAGACACAGTCAACAGCACAaCTTTTGCCATCCACCcAAacAATACATATCAATCAGCATATCATAATAAAATGAACAACCTCTCATCTTGCGGAGCAACTCTTCACATCCAATTCAGCATGAGACAGTCCTCTTCAATAAGCGAACACATATTCCATTTAACAGTCAGCCGCTTTCTCTTGCCACCACAAACGAAGTGAACGACAATCCAATTC…	2166	1040	17	598	5	2166	46	0.0163462	0.0083612	0.0212373	0.585708	0.00921895	0.0071079	0.0187432	0.01169	5 (gU>Ap<H)	gi|225464928|ref|XP_002275011.1| PREDICTED: hypothetical protein [Vitis vinifera]	1864	0	jgi|Mellp1|50777|estExt_Genewise1Plus.C_750044	726	0	jgi|Mellp1|50779|estExt_Genewise1Plus.C_750046	1579	5.65208e-175		PGT_06597 eukaryotic initiation factor 4A-II (406 aa)	531	1e-151	lcl|PTTG_07474T0 | PTTG_07474 | Puccinia triticina 1-1 BBBD Race 1 hypothetical protein (559 aa)	1542	1.54573e-171	PST130_7892_8	590	1e-169	gi|343555528|gb|AEEW01007892.1|_PST-130_PST130_7892,_whole_genome_shotgun_sequence	90	1e-16		No hits			No hits
Hv00045	AEQBcontig01262	AEQCcontig00927	AEQAcontig02982	ATTGGGGGATTCTTCTCGGAGTCTGTTACTGACGCACAACTACAGGTTATGGTCCCTTGTTAGCGCTCGTCATAAAATAAGAAAGCTTATACTCACGAGATTCGAATCCCGTCCAACACATTGTTTGACGTTAAACAATTCTTGCCATTACACCGCGGTGGCACCTTTTCCTGCTGATACACCGACTCAGCCTCTTCTTCTGCTCGACGATCATTACACCGATTTGATCATCAAACCAGTTTATGTCCGATACCTCACATCATACCCGTTCCAAAGGTCCTGTCCCACCTGAAGATTTTACCTTTTTTACACCTCAACCCACCGCATCTCCACCTCCATCACACGATCCTCCTCCGCATACCCTTCCTAAATCCGAACCGAACCCCATCATGTCTCATC…	1752	1514	68	1516	49	1614	26	0.0449141	0.0323219	0.016109	0.359188	0.0253308	0.027477	0.0142172	0.0223417	4 (gU=Ap>H)	no hits			jgi|Mellp1|112735|fgenesh2_pg.70_17	63	2e-16	jgi|Mellp1|103095|fgenesh2_pg.5_#_134	189	6.67902e-14		PGT_14748 conserved hypothetical protein (1311 aa)	65	8e-11	lcl|PTTG_04895T0 | PTTG_04895 | Puccinia triticina 1-1 BBBD Race 1 predicted protein (658 aa)	142	2.65429e-09	PST130_8264_2	80	1e-15	No_hits				No hits			No hits
Hv00046	AEQBcontig02469	AEQCcontig01720	AEQAcontig02985	AATAAAGAAGTAAGCGTACACTCACGAGATTTGAATCCCGTCCGGCACATTGCCCGACGTTAAACCGTTTTGAAACCACTACACCGAGGTGGTAATCTTATCCTTTCCCTGCTAGACCAATACACCGAGTTGGTCCCCCTATCTATATTATATGCCCAATAATCCTCGCCATACCCGATCCAAAGGACCCGCACCCGATTTTACCACTCCTTCTACATCACCCACCCCTCGTCCAACCACCTCCCCTTCCCCACTACGTATACTCCACCCCATTTATCTCTCAAAGAAGAATCCCCTTCTGAAATGCCGGAACCTTCTTCTTCTACGGCACCAACCCCTCCTCGACCTCCTATGACCCTTGATGACATTGAACGTCGTCGTAAAGCTCTGGCCGGTGTT…	1623	1402	19	1281	24	694	12	0.0135521	0.0187354	0.0172911	0.335007	0.00764314	0.015927	0.0152604	0.0129435	6 (gU<Ap=H)	no hits			jgi|Mellp1|62948|fgenesh1_pg.C_scaffold_17000039	47	1e-06	jgi|Mellp1|106236|fgenesh2_pg.17_#_43	125	1.61383e-06		PGT_14748 conserved hypothetical protein (1311 aa)	66	3e-11	lcl|PTTG_04895T0 | PTTG_04895 | Puccinia triticina 1-1 BBBD Race 1 predicted protein (658 aa)	128	1.02428e-07	PST130_8441_1	71	9e-13	No_hits				No hits			No hits
Hv00047	AEQBcontig01084	AEQCcontig00385	AEQAcontig03155	AAGACGGTTGTTTTTGGTAAAGATTCCTTGATTCATTTCACTAGTTAGCAATATTATTTATATACATAGTACTGCGGCGCAGTAGAGTATTCAACAGTTATTTCCTTAAATTCCACAGCAGGCTTTTAATCTACAATTTCAACATGATTTTCATCAGTGCTATTCTTCTAATTCCTTTCTTGATAGGCATATCCCTTTCAGTTTCTTCACCAGCTCCTGAGAATATTGATTGCACCGGCTATACGCAAAACCCGGATAAAAAATTCTTCACATGTACCTCTCCGAAGCCGATGCGATGTCAGACTTGCGAGATTAGAAACGCAAAGAACTGTAAAGCCGACTCAAAACACAATCGAACAACTGTGAGCTGTACCTGGGCTTACTTTCTCAACAAAGATG…	546	295	105	450	191	432	96	0.355932	0.424444	0.222222	0.501995	0.20074	0.360822	0.196124	0.252562	2 (gU<Ap>H)	no hits			No_hits			No hits				No_hits			No hits			No_hits			No_hits				No hits			No hits
Hv00048	AEQBcontig00801	AEQCcontig01173	AEQAcontig03156	TCCCATCGTCCATACTAGCCTAGAAGTCCTACTTACCTGCTGCCTAATTCCATCAGATTCTtCtCGGAGTTcTGTTACTGAaGTACTATTACAgTTATGGGACcTTCTGCGCTCGTCATTAAATATTATAGCgTATACTACCAaGACTCAAATCCCGTCTGGCACACTGcTGgACGTTAAACTTGCAAGCCACTACACCGaGGTGGCAAAaTCTTCCCCAATTTTTtCCCcAaTAAaCtGTCCCcACCcTTtCCCCTTCTTtGtCcGTTCGATTTtATTTCGTTTTATtGCCTAGACCTCGTGGTAGGCCTTGTACTCGTTCTCTCACTGCCGATTCTGTAACTTCTTCGGATCAACGAACACCTCGCTCATCCTTTATCCGTGACCCTCTCCCTCACT…	496	410	24	496	55	115	25	0.0585366	0.110887	0.217391	0.668713	0.0330136	0.0942657	0.191861	0.10638	8 (gU<Ap<H)	no hits			No_hits			No hits				No_hits			No hits			No_hits			No_hits				No hits			No hits
Hv00049	AEQBcontig01085	AEQCcontig00391	AEQAcontig03157	AGGCCCTTAGAATTTTGGATTTAATGATTGTCTTTCCATGAAGAACAGTATAATAGCTTAATGTAATAACACTTCACTAACGCAACTACTATATTTTTTATACAAGCTTCTCAACCAAACAAGTCTCATCGCAATTCATTGAAATCTATAAAATTCTCAATATGTAAACTACCTTCTACCATCACCAAATATTTATTCAACCCAAAAAAATAAAGCTACTCAGATATTGGCATAACGCTGTAAAAATCAACTATTTACCACCCTGTCTTTAGTTATTGAGATTTCCAAAAATTCATGTTGCATATAAAAAGTAACAAAAAGCAAAGTGCAACAAATCTATTACTGTGTAGTAACGTTGGTAGGAACGCAGGATTTGCAAGGGGTAGTTTTTCTTTCATC…	442	432	99	175	12	306	11	0.229167	0.0685714	0.0359477	0.595791	0.129246	0.0582929	0.031726	0.0730883	9 (gU>Ap>H)	no hits			No_hits			No hits				No_hits			No hits			No_hits			No_hits				No hits			No hits
Hv00050	AEQBcontig00973	AEQCcontig00582	AEQAcontig03166	CAAATGTCMACCAGTGAGGCTAAACTTGGACTATAATTGCTTTTTTGAAAAACAAAAAAGYGCCAATCTGAGGTTTAAAAAAACTTCAGCATAACCATTTAGCCATATCAAACAACWTCTAGTTCAATGATTGAGAGAGAATTGATCACACCAGACTGCATGTGACAAAAAGTRTCCAGCACAAGTTYGGCCRAACTTGTGCTGGACACATTTATGACAGAGAGTAGCTAGGGTA	235	156	9	199	8	233	4	0.0576923	0.040201	0.0171674	0.381999	0.0325375	0.0341751	0.0151512	0.0272879	4 (gU=Ap>H)	no hits			No_hits			No hits				No_hits			No hits			No_hits			No_hits				No hits			No hits
Hv00051	AEQBcontig04746	AEQCcontig00585	AEQAcontig03168	TTtCGggggTGAGGGAAGGAAGAAAAACAGTCCGACgTTAGAAAAATGCTACATGCACTCATTTTGTAGCAGAGCAAATGAGAAGTGCTGAATTATGGTTGGTGCCCATAATTTAGTATGATATCATAATTTtaTTTAATTGTTTTCAATATTGAAAAGACTTTAGGtCGGTTGGTATGGATCTAGCTGTGCCAGGGTCTAATCTAATTATTTTAACAATTTCTTAATAATTAACGGGCTTTAATACAAAAaCAGGTTGTATTTTTTGTGGGATATTGGATATGATAAGGTCttttgtAAAAAAAaCTTATATTGTTTAAAAaTATTCCTGAATCAGATGTGGGATAATCACTACAAAAAATTGTAGTACTGTGGGCAATAAAATATATGCACAAGCAG…	546	445	20	531	35	546	64	0.0449438	0.0659134	0.117216	0.610345	0.0253476	0.0560333	0.10345	0.0616103	8 (gU<Ap<H)	no hits			No_hits			No hits				No_hits			No hits			No_hits			No_hits				No hits			No hits
Hv00052	AEQBcontig00972	AEQCcontig00584	AEQAcontig03169	TTTGTGCCTCACTCATATTTATCATTTGATTGATTTTTGTCACCATTATGTTATTAATATTATAAGTATAGCAAAAaCtcGTGTGCCAAatGCATACcGGGTGATGTTACACCTTTTATAATaTTATTAAaTAAaGgTAAAAaAaTATGAAAATGATTTGTTTtACAAAAAaTAAATTGATATCcAAAAGCAATATGAGGGATAAAAaGgTAAAaTTAAAGGgatcAAATATGAAaTAAAAAaTtAAaGTgAAaTTCCTCCcATCAAGAGCAAGTAGACAtGATGGGGTGAAcgCCCACCAGTGGCACTAAACTTGGACTatAATTtCTTTTTTGTAAAAaTAAAAAAAATCCACtGgAGCTTTACCAAAACTTCAGGATGAcAATTTtgCCATATCAA…	547	219	16	302	16	547	24	0.0730594	0.0529801	0.0438757	0.197452	0.0412042	0.0450387	0.0387229	0.0416553	4 (gU=Ap>H)	no hits			No_hits			No hits				No_hits			No hits			No_hits			No_hits				No hits			No hits
Hv00053	AEQBcontig03901	AEQCcontig00885	AEQAcontig03284	ATTGGGGTCCTCACCAGCTACTGGAGAATAAATATTATACCTAGTACACGAGCTATTCACGTTTATTATTCTTAGATTTCAACGCACTATGAAGTTGACCCTATTTTTCATTGCGMTTTTTGCATGTTTTTGCACTTTGGTGTCTTCCATCCCTGCTCCTGACACGGAAAACCACGTAAAGCCTGAAGGCGCCGATAAAAAATGGGGTTTTCCCCCCTGGGTTTACCCTCTGTACAACACTTACCCCCTTTCCTATGACTCTCTCTATCTCCGTCGATACTGGCCTAATTGGTGGAATTATATTCCAGCCGGATATGGAGGTGGAGTGCTTTTGGATGCCAAGCAGCAAAATGCTAAAGCAAAAAGCCAAAAGCCAGAGTAAAGGGCTGTCAACAGATA…	751	554	32	380	635	739	616	0.0577617	1.67105	0.833559	0.741078	0.0325766	1.42057	0.735665	0.729604	2 (gU<Ap>H)	no hits			No_hits			No hits				No_hits			No hits			No_hits			No_hits				No hits			No hits
Hv00054	AEQBcontig04700	AEQCcontig04003	AEQAcontig03298	ACGCTCTCACCGTCTCCACCCCcATCCACAGATCACTCTTCTCTCCACGCCACGCACCATGATCTCTGACACTACCCTCATGACCATCTCAAATTCCCTTGGAGTCCTCTCCGTCATATTCATCATCATCTAtCAGTTTGTtGAAGTCAATGCCCGTcGATGTGCGCAACTCACTGGCGATACTTCGGtGTCCGAcTCTTGATGTCCATCTCCCATATTCTTtCTCCACCTTCTCCTTTtATtATTCTTCCCCTTGATTTCCGTTTTCTCTATGgTAAAGATGATATAAAaCTTCAAGTACTTGGAGTTTAtCATGGCATTATTCTAGTGATTTGTTCACTCTTATGGACTGAAaTAtATGTGCTcTtGAACAaTAACGACTATTCTAAAAaTACTTAT…	451	451	17	308	8	258	9	0.037694	0.025974	0.0348837	0.322352	0.0212588	0.0220807	0.030787	0.0247088	1 (gU=Ap<H)	no hits			jgi|Mellp1|94996|EuGene.00770024	76	1e-14	jgi|Mellp1|94996|EuGene.00770024	160	1.82095e-11		No_hits			No hits			No_hits			No_hits				No hits			No hits
Hv00055	AEQBcontig03409	AEQCcontig02499	AEQAcontig03391	AAATAAGGTTCTGTTtGCAGGTGAGGGTTTtGGAGttttATAGATTcTAAAaGAGACAAGGAACGAGGTATAGAATAATGATGAGTtGAAGAGGAAGTAGTAGTATtCGCTGTATtAGCAGGAGTGGTAGTAGTAGTAGTAGTAGTAGTAGTAGTAGTAGTAGTAGTAGtagTGGTTGTGGTAGCGGCGGTGGTGTTGGTGTTGGAGATGGTAGAATTAGCGAtGGTTTGAGTAATCTTTTCTGCAGTGAGTTGAACGAGATATGGGACTAAAGGTTGAAGGCCAGGATCAGCCGATAAGCTAGCAAAaGCGGCGATGGTGTTGGTAGAGTACTGTGAAGTAGGTTCAAAAaCCGCTCTAGTTAGCCTATCAAaGTAAAGACGCAATTCTTTTGACAAC…	694	694	12	693	11	137	23	0.0172911	0.015873	0.167883	0.92361	0.00975187	0.0134937	0.148167	0.0571375	8 (gU<Ap<H)	gi|258571087|ref|XP_002544347.1| hypothetical protein UREG_03864 [Uncinocarpus reesii 1704] >gi|237904617|gb|EEP79018.1| hypothetical protein UREG_03864 [Uncinocarpus reesii 1704]	270	5.16308e-22	jgi|Mellp1|47407|estExt_Genewise1Plus.C_70212	146	2e-50	jgi|Mellp1|34148|e_gw1,7,107,1	417	6.76808e-41		PGT_02038 conserved hypothetical protein (517 aa)	120	4e-28	No hits			PST130_7829_12	181	2e-46	gi|343563408|gb|AEEW01000012.1|_PST-130_PST130_12,_whole_genome_shotgun_sequence	94	3e-18		No hits			No hits
Hv05840	AEQBcontig00778			AGTTTCATATATACCGAAGCCTTCTAACCTTATTTTTTGCTATCCAGCAGATTATTTTAACCAAATAAATTAATACATCATGAAGTTATTCTATTACACTCTTTTATCGCTCGTGTTGGCCTTCTCCTTAATTCATAACACGAAGGCTGATACCGTAGTTTCATTGCTTCCTAAATTCAAAACTTGTGCCCAGGAAGCTTTTTTCAGGGCATATGTTGACGCTGGAGCAAATTGTGGTATTGATTTGAAGTGCCTTTGTCAAAGCCAGGCTTT	273	273	1542					5.64835	0	0	1	3.18557	0	0	1.06186	3 (gU>Ap=H)	no hits			No_hits			No hits				No_hits			No hits			No_hits			No_hits				No hits			No hits
Hv00057	AEQBcontig02955	AEQCcontig03604	AEQAcontig03608	ATTGTATAGCTTGGTCCTCTTTTCTAAATACACCCTGAGATAAGGAAAGGGCTAAGTTTAAAGGGTTAGTAAAAATAATACTGACAAAAAATTTAGCAACCTCATTGCAGTAAATCAAAGATATATAAAACACATGTATCTGTTTAATAAATCTATATCGAAAGCCATATGGTGTTTTCAGGCGATTAGAGTCAACGACTCAAGAGGGGGAAAGGGTAAGAAGAAGGGTTTTATTTATCGATAGACATGATCAGAATGCAAATTGGCCGCTATCTCTGCTTCCATCCGATCACCATTGGCTAAAAGTTTCTCCTTGTTGTACAAAAGTTCTTCCCGAGTCTCAGTGCTATATTCAGTGTTTTGAGTTTCTACGATAGCATCTACAGGACAGGCTTCTTG…	938	905	29	458	6	886	34	0.0320442	0.0131004	0.0383747	0.59345	0.0180724	0.0111367	0.033868	0.0210257	5 (gU>Ap<H)	gi|169861584|ref|XP_001837426.1| NAdehydrogenase-ubiquinone oxidoreductase 23 kDa subunit [Coprinopsis cinerea okayama7#130] >gi|116501447|gb|EAU84342.1| NAdehydrogenase-ubiquinone oxidoreductase 23 kDa subunit [Coprinopsis cinerea okayama7#130]	785	1.75021e-81	jgi|Mellp1|29188|gw1.8.93.1	345	3e-95	jgi|Mellp1|95781|EuGene.00080005	853	3.01386e-91		PGT_10555 NAdehydrogenase-ubiquinone oxidoreductase sub unit, mitochondrial precursor (260 aa)	333	5e-92	lcl|PTTG_07601T0 | PTTG_07601 | Puccinia triticina 1-1 BBBD Race 1 hypothetical protein (123 aa)	199	3.0175e-16	PST130_8220_4	111	2e-25	gi|343555200|gb|AEEW01008220.1|_PST-130_PST130_8220,_whole_genome_shotgun_sequence	78	2e-13		No hits			No hits
Hv00058	AEQBcontig01643	AEQCcontig00435	AEQAcontig03676	GgAAAaCtAAaTGAAATAATGATGCATTGCAGATGGCCTTGAGATGTTATCACTAGACACAACACtATTtATGAACCACTGACAAGTCCATGAGTAAGATATTTGTAAATAACTAGAAATATGTcTtGGTTAACAATAAGACAATGCCCTTGGATGATGATGAAAAAaGAAAaCAAGTTGCTTtGGGAACATTCAGCCGCACTCCTTTTAGtGCAGAGATGTCCCGATGATAGAATAATTTAACCTAGATGACGAGGTTTATGAGGGTGAAATGTAAGCTTCTTCAAAGGTTTCTTTGACTTTGAcATGTTTGCCATTAGGAGGGGAGATGGATTATATGCGGGAAAATCTATGTCCCGATTAAGATAATCCTTATAAATtGCtAGCACAACATAGACC…	983	983	22	451	142	375	72	0.0223805	0.314856	0.192	0.675344	0.0126222	0.267661	0.169451	0.149911	2 (gU<Ap>H)	no hits			No_hits			No hits				No_hits			No hits			No_hits			No_hits				No hits			No hits
Hv00059	AEQBcontig02104	AEQCcontig02324	AEQAcontig03816	AGAtACATTTGaGGGCAATTAATAGATTCGATTTGCATTATaCAAAAAAAaTTtATAGAAACAAACAATCATAGTTAAAGTATAaCTTAAAATGTaGAAAAAGAAATaCAAATaCAAAGAAAAAAGTATAACCGATATTTTACAAACCAATAGTTGGAAGAAAGAGAAAAGGGAAAAGATATAAAATAGAAAACATGAAGACTAATCATTCATGAGTTCAAAACTACAATTTGCTTTCATGCAGCCATTGGCTTACGAAGGGCCTGGCAAGGCCCCTTCATCAACCCAACTGGCTTCAACAGTTGCTCTAACTTTCTTAATGTAGTCCTTCATATTATCTCTATACAGATTAGCTGCTTCGGCGTTTGCAGGTGAGTTTGGGTTGGGATCGTTTAGCAG…	830	830	119	758	48	372	11	0.143373	0.0633245	0.0295699	0.42576	0.0808602	0.0538325	0.0260972	0.0535966	9 (gU>Ap>H)	gi|71005378|ref|XP_757355.1| hypothetical protein UM01208,1 [Ustilago maydis 521] >gi|74703924|sp|Q4PFA5.1|UBC2_USTMA RecName: Full=Ubiquitin-conjugating enzyme E2 2; AltName: Full=Ubiquitin-protein ligase UBC2; AltName: Full=Ubiquitin carrier protein UBC2 >gi|46096582|gb|EAK81815.1| hypothetical protein UM01208,1 [Ustilago maydis 521]	645	2.44023e-65	jgi|Mellp1|109904|fgenesh2_pg.40_13	376	1e-104	jgi|Mellp1|109904|fgenesh2_pg.40_#_13	711	7.3373e-75		PGT_01404 ubiquitin-conjugating enzyme (167 aa)	317	3e-87	lcl|PTTG_01169T0 | PTTG_01169 | Puccinia triticina 1-1 BBBD Race 1 hypothetical protein (135 aa)	531	8.09476e-55	PST130_8952_3	107	5e-24	gi|343555944|gb|AEEW01007476.1|_PST-130_PST130_7476,_whole_genome_shotgun_sequence	76	8e-13		No hits			No hits
Hv00060	AEQBcontig01934	AEQCcontig00569	AEQAcontig03866	GGCCCCACAGTGTGGATCAGTTTCTTGAAGGATTTTTTGGTCATCATCATATATTGTTTCCAAACTCAATAGCTTCATTTTCTTTAAAAAGGGTAAAATGCAGTTATCTTCACGTCCACCTCCCCTTTTAGCTATTCTTGTTCTGTGTTTCTCGTTCTGTTCGGTTGAAGCGCACCCCGcTAATGGCGGTAATGTTTCCGCTGAGACTCATTTAtCTGGACCTTCATCTTCTATCGGATTCAAACCTTCACCTGTATTTAGACCTGATCCACCATCGTAAGAGTGTTCTG	290	290	8	194	111	257	65	0.0275862	0.572165	0.252918	0.765596	0.0155582	0.4864	0.223215	0.241725	2 (gU<Ap>H)	no hits			No_hits			No hits				No_hits			No hits			No_hits			No_hits				No hits			No hits
Hv00061	AEQBcontig01935	AEQCcontig00573	AEQAcontig03868	AGTGCTCGGAGTCCATTTTTTGTTGTTTTTCTTTCATCTACTTTTTTACAATCCAACAGCTATGTTKAGTTTGTTGGGATTATTCTRCTACGGTATTTTTGTCTTGATAGTTCCTGGTTTYGGTAAATGCACTCAGATCCCATTAGTTCTGTATGCTACTTGATGTTTACTGTGTAGGGAGAAGTGAATGCCTTTTGTTGACATCACTGCAAGGTCTTAGTCAATCATCAGAGTATTTTTTATTTTCTTGGTAAAAGATTCCTGTTGGTTTTTCAACTGTTAAAGAAGTGGAGATGAATCCTATGATTTGTATGTC	316	235	10	264	77	195	24	0.0425532	0.291667	0.123077	0.74807	0.0239993	0.247947	0.108623	0.126856	2 (gU<Ap>H)	no hits			No_hits			No hits				No_hits			No hits			No_hits			No_hits				No hits			No hits
Hv00062	AEQBcontig01394	AEQCcontig01732	AEQAcontig03880	tCaCTTTCaTTGGgTttGAGAaCTATTCATTTAACTCTTATAcACaTAAGACTCAGCTAGACTGTtACTTTAaGAaTGACAAGGATTACTAAGCTTtCcAATACTTTCAGATTTAATATTACTAACTGaTAAAAATGATATgaGGTCTACCAATAACAAGTTATTAATTTCATCATCTAAACtAaTTTttAAAaGTtCATATCAaTCAGATcACcAGCcTCATCtCTCAGCATATACTcACcAAGGTCTTTGGGAGAATTCTCTTTTGGACTTCCTCCACTTGCCTTTGTAAGGATGAGGATGGATCAATTGAGCAGGTGGTTGACTTGTGGATTGCGTCTGGGAGGATAATGCGTCCCATTGCTGGTGAAACCAGTCCCATTTCCATTTTTCAACACT…	1264	724	77	1264	62	639	15	0.106354	0.0490506	0.0234742	0.395627	0.0599816	0.0416982	0.0207174	0.0407991	9 (gU>Ap>H)	no hits			No_hits			No hits				No_hits			No hits			No_hits			No_hits				No hits			No hits
Hv00063	AEQBcontig01252	AEQCcontig00924	AEQAcontig03978	CATTTCCTGTAACATGATGCGTGGCCCCTGAGTCAAGCACACCAACATCTAATTCCAGCAAATGATCCGCCAACCATTCATCTTTGCCCAGGTCGATGCCATCTAATGTAGTCGCCAAAGCTTCTATAGTAGCTGAATCAAGTTCGGTAAAACGTGCAGAGGAAGAAGACGGCATCTTGTTTCTTGATCTTTTACTTTGACGAATTAATTTTTCCATTATGGGCCTGGCTAGTTTCAATTTAGCCTCTCTGAGCGCCCACACTTCGGCGTTAAAAGCAGGACAATCCGGATTGTATGGGCAAGATGAAGAGAAATGTTCCGTACAAGAACAAGTAAAACAGGCGTTTTCCTTAGGTCTCGCATATGGAGGGCGATAAGAATCCATCTTTCCTTTtCGGA…	1618	1610	132	1618	91	1617	110	0.0819876	0.0562423	0.0680272	0.246041	0.0462396	0.0478118	0.0600381	0.0513632	1 (gU=Ap<H)	no hits			jgi|Mellp1|66638|fgenesh1_pg.C_scaffold_45000010	60	2e-15	jgi|Mellp1|113604|fgenesh2_pg.89_#_1	207	4.98183e-16		PGT_14748 conserved hypothetical protein (1311 aa)	53	3e-07	lcl|PTTG_04719T0 | PTTG_04719 | Puccinia triticina 1-1 BBBD Race 1 hypothetical protein (512 aa)	140	4.13979e-09	PST130_9627_7	62	3e-10	No_hits				No hits			No hits
Hv00064	AEQBcontig01251	AEQCcontig00925	AEQAcontig03979	AAATTAATGTATGTCGAGCTTTGTCACAATAAAATACATCGTGCAAGACGATTACTTCTCCTTTGACGCCAGATATCAGCATATCGCCATAACCAGTAATGAAAGCCGGGGAACCGTCAGTTGCCACATTAACTTTTATGGGTGATATCTCTCTAAAGTTAATCAAGAGACCTAC	175	114	19	174	4	115	20	0.166667	0.0229885	0.173913	0.663346	0.0939972	0.0195426	0.153489	0.0890095	5 (gU>Ap<H)	no hits			No_hits			No hits				PGT_03985 predicted protein (731 aa)	55	7e-09	lcl|PTTG_07609T0 | PTTG_07609 | Puccinia triticina 1-1 BBBD Race 1 hypothetical protein (1162 aa)	127	9.90727e-09	PST130_14592_1	54	8e-09	No_hits				No hits			No hits
Hv00065	AEQBcontig02594	AEQCcontig01729	AEQAcontig03980	ACTACTCCGAGAGGAACCATATGATGCATTACTTACCTATAGAGACAAGATCAGATACACTACTCCGAGAGGAACCGGAGTTAAGTGTACGCGTCTCTACAGGTTTAAATACTAACTCGCTAAGTACATATGATTTAGGTACATAACACCCCCCTCCTTTGCGAGTTAAAAAGACAAATATACCGGTGACATCAGAATAGAAAAGAAAGAAAGAAATAGAACAGAGAAGAAGAAAAGAAAAAGAAAAATTAAAACAGAATGGGAGCATAATAGATCAATAAACACATAAAGTCTTCCTCTTTTCAAGCCATATGTTAGCACCCAGAGATTTAGTAAGCAAGTCAGCTATTTGTAAGGCTGATGATACCCAACTTATTTTAATTTTATTAGCTCTCAGTT…	3161	1192	17	1273	19	2231	45	0.0142617	0.0149254	0.0201703	0.430088	0.00804338	0.0126881	0.0178015	0.0128443	8 (gU<Ap<H)	gi|225468173|ref|XP_002269490.1| PREDICTED: hypothetical protein [Vitis vinifera]	1040	2.31055e-110	No_hits			jgi|Mellp1|57310|fgenesh1_kg.C_scaffold_47000004	178	2.46065e-12	1	PGT_05121 hypothetical protein similar to gag-pol polyprotein (1405 aa)	689	0	lcl|PTTG_07841T0 | PTTG_07841 | Puccinia triticina 1-1 BBBD Race 1 hypothetical protein (1600 aa)	1662	0	PST130_28528_1	687	0	gi|343554979|gb|AEEW01008441.1|_PST-130_PST130_8441,_whole_genome_shotgun_sequence	66	3e-09		No hits			No hits
Hv00066	AEQBcontig00842	AEQCcontig00515	AEQAcontig04047	GGGTTCACTCCGGACGAAGCGCTGACACTGCTACCATAGGTTATGGGCTGTCCCTGATTCGTTACTAGCAGTAATTGTGATCTTGTATATTCCCGGAACCGATTGTGTGCCCCGAGTTAGTCCCTCGTAAAACGTGCCTCCACCTCCGGTAGCCAATTAATTCTTGCTACCGAACACCACCCACGGCCAATTAATTCTTGCCGTTTCCGTTATCCACTCTATATCCTCAACCTTCTATCAATTTCTTTTTTTTCATGCCGAATAATTCAAACAACCCTTCCGACCCATTTCAGTCTAGACCTAAAATTACTCGGGATCGACCGACACTTGCAAGAGAATTAAAGAATTTAGACATTCCCCCCCACATCTCATCACGTGATAGACGTCGTTCTAGATCGT…	1916	1652	162	1842	151	1653	102	0.098063	0.0819761	0.061706	0.286663	0.0553058	0.0696883	0.0544592	0.0598178	2 (gU<Ap>H)	no hits			jgi|Mellp1|107661|fgenesh2_pg.24_154	47	8e-08	jgi|Mellp1|102142|fgenesh2_pg.3_#_14	131	3.94328e-07		PGT_19158 predicted protein (445 aa)	59	5e-09	lcl|PTTG_04720T0 | PTTG_04720 | Puccinia triticina 1-1 BBBD Race 1 hypothetical protein (525 aa)	118	1.78367e-06	PST130_19133_1	75	6e-14	No_hits				No hits			No hits
Hv00067	AEQBcontig01530	AEQCcontig00902	AEQAcontig04059	AGCGAAATTCCTTGGCCATTAAATGTGGTCCTGCATCAATAGAGTAACGATGCTCTAGCTGTCTTAACATGTAGGCTAGTGAAATTGAATTCGTCGTGCAGATGCGACGTATTTCCTGTAAGACAAGAAGACCCTATGCATCTTTACTGCCATTCATCATTACATTGAGTAGGCAAAATAGAGTAAATGTAAAAGTTTACAGTTTATTGAATGTTATAGTCAGTAGACTAAAAGTGATGAGTTTGCAGTTTCACTGGGACGGTGGCCTACAAAAAAaTaTCGTAGGCATGCTTAAGGTATGCTTAAGTTAGATGGAAACTAACATGTTATGAAAAACATAAGAGAGCGCAATAGTTAATGCATGCTTGAATATGAAATACAACAATATTCATATCCTCT…	1137	1137	804	790	438	810	97	0.707124	0.55443	0.119753	0.532452	0.398806	0.471324	0.105689	0.325273	2 (gU<Ap>H)	gi|295692305|ref|YP_003600915.1| hypothetical protein LCRIS_00443 [Lactobacillus crispatus ST1] >gi|295692318|ref|YP_003600928.1| hypothetical protein LCRIS_00456 [Lactobacillus crispatus ST1] >gi|295030411|emb|CBL49890.1| conserved hypothetical protein [Lactobacillus crispatus ST1] >gi|295030424|emb|CBL49903.1| conserved hypothetical protein [Lactobacillus crispatus ST1]	159	9.18382e-09	No_hits			No hits				No_hits			No hits			No_hits			gi|343542801|gb|AEEW01020619.1|_PST-130_PST130_20619,_whole_genome_shotgun_sequence	515	1e-145	1	No hits			No hits
Hv00068	AEQBcontig01531	AEQCcontig00903	AEQAcontig04060	CTCTTTATAATTCTTGCGCTTtCGCTTTATGTCTAATTATAAATTAATTAAAGGCGACATAAGTTAACAAGGTTGGACTATATCATAGTTGATCTTACCTAGCAAAACTTAAAATAAAAaTATAACAAAAAAaGACAAATTAAGGGAGGgATATTGCTTAATTATTTATTGTTAAAATATCCGGgCTCTGCTCTATTTATAGTACTCTTAATGTTTCGAaTCTTTTGAAGACCCGATTCAGATTCCGATTCAGATTCCGATTCAGTAAGATGTGCTTAACCCATTATTAGCCTAGGAACTTGTCTAAAAGCTTTAGCATCTAGTGCTTTCTGTGTTTGCAGAGGATAAGCATCTAGTAGTGGTTATTGTCTATAATTTTTATATAGAATATTTCGTATT…	1000	998	19	1000	221	998	59	0.0190381	0.221	0.0591182	0.842083	0.0107372	0.187873	0.0521754	0.0835952	2 (gU<Ap>H)	gi|17028064|gb|AAL34311.1|L43541_1 putative protein [Pedinomonas tuberculata]	210	9.13653e-15	No_hits			No hits				No_hits			No hits			No_hits			gi|343556721|gb|AEEW01006699.1|_PST-130_PST130_6699,_whole_genome_shotgun_sequence	92	2e-17	1	No hits			No hits
Hv00069	AEQBcontig01529	AEQCcontig00904	AEQAcontig04061	CTACCTTAGAATCCTTATAGTTAAGACTGCTGTTAATCTTATTATTTAGAAGAAGCAACTATGCGTCTATTCTGTTTTATATCGTACACCGTACGGCTTTTTtATAATAAAAACATACGTTCACATCATTCCCCCCCCcTTTAAATAAGACACTGAGCAAGAGTCAAACCCTATACTAAGGCTTACGCCGTAGCAGAGTTCTGTGTTTTTGTTAAACAGTCGCACCCTACTATTATCTGTGAGTAGTTATATTATAATATATTACAGAGTTGGCATGACATGACTCTGGTCTTATATTTAGTCTATACCTACTACTCTTTCTCCTCAAAGTTACAGAGTTAGTTTGCCGAGTTCCTTAACATGTATTAAGCTATCATCTTGATATTATCATATCAGTCT…	886	876	617	886	387	883	113	0.704338	0.436795	0.127973	0.398933	0.397235	0.371321	0.112944	0.293833	4 (gU=Ap>H)	no hits			No_hits			No hits				PGT_01485 hypothetical protein similar to cytokinesis protein SepA/Bni1 (1566 aa)	21	8e-14	No hits			No_hits			gi|343556721|gb|AEEW01006699.1|_PST-130_PST130_6699,_whole_genome_shotgun_sequence	176	3e-43	1	No hits			No hits
Hv00070	AEQBcontig04833	AEQCcontig02903	AEQAcontig04111	AaGTTCTGTTTCACTCATATCTATTTAATAATATTTATTGATTCAAAATTATATCATTGCGTAAATAAAGAAGCTGCACGGTATAAAATGTTCAGTTATAGTTAGGGCAAATAGACgTTTtaaaaaaagtataTTTTCTTCTGTACACAACAACAACTGGAATATTAACGAAaGAGgTTGAAAATTTTtGGATTAAAATAAATTAATTTtAgtaGAGTAACCCATGTGTGATTCAGAAGAAGACTTTGTGAGAAAGGATGGTAAAGGAAAAAATCGAGGGAGAAGGGCAGGGAAGAAAAAaCATCCAAACAAAAATGgAAAAaGAAAtATtATGGCAaGTAAAGAAGCAGAAGaGGGGggAATTAGTGTAATAGAAGGAAATCTGAtGTTtGGTAGaCA…	1402	425	9	576	7	1402	36	0.0211765	0.0121528	0.0256776	0.530352	0.0119432	0.0103311	0.022662	0.0149788	5 (gU>Ap<H)	no hits			jgi|Mellp1|113917|fgenesh2_pg.100_3	50	2e-08	jgi|Mellp1|91244|EuGene.00400102	189	5.09684e-14		PGT_12149 predicted protein (415 aa)	78	7e-15	lcl|PTTG_02283T0 | PTTG_02283 | Puccinia triticina 1-1 BBBD Race 1 predicted protein (315 aa)	153	1.08374e-10	PST130_3736_4	76	2e-14	No_hits				No hits			No hits
Hv00071	AEQBcontig03761	AEQCcontig00425	AEQAcontig04120	TAACAGAAACTAGTTCATCAGAGCGAAATCTCATAAACACATTTCATTTGGCTCCCTTCTTGGCTGCAGCCTTGGTGACCTTGGCACCAGTTGGATCCTTCTTGTCAACGTTCTTGATCACACCAACAGCAACAGTTTGACGCATGTCCCTCACAGCAAAACGTCCAAGAGGTGGATACTCAGAGAAAGTCTCCACAACCATGGGCTTGGTGGGAATCATCTTAACCATACCAGCATCACCATTCTTCAAAAACTTGGGCTCCTTCTCAAGCTCCTTACCAGATCGTCTGTCAATCTTGGTCACAAGTTCAGCAAACTTGACaGCAATGTGAgAGGTGTGGCAGTCAAGCACTGGtGCGTATCCATTTCCTATCTGGCCAGGGtGGTTCATGATGATAA…	1661	592	4	816	25	1661	128	0.00675676	0.0306373	0.077062	0.776279	0.0038107	0.0260449	0.0680118	0.0326225	8 (gU<Ap<H)	gi|3869088|dbj|BAA34348.1| elongation factor-1 alpha [Nicotiana paniculata]	2236	0	jgi|Mellp1|73378|estExt_fgenesh1_kg.C_690013	423	0	jgi|Mellp1|53996|fgenesh1_pm.C_scaffold_69000011	1727	0		PGT_14858 elongation factor 1-alpha (475 aa)	684	0	lcl|PTTG_08852T0 | PTTG_08852 | Puccinia triticina 1-1 BBBD Race 1 hypothetical protein (550 aa)	1623	0	PST130_21001_5	679	0	gi|343542419|gb|AEEW01021001.1|_PST-130_PST130_21001,_whole_genome_shotgun_sequence	98	4e-19		No hits			No hits
Hv00072	AEQBcontig02462	AEQCcontig03412	AEQAcontig05398	TCATGATTACTATTTAGGCTAAGAGATATTCCATTTTGTAAAAAATCAAAAGGTGAAAGTAACGTTGACTTTGCTTTATCACAGTAGAAAACTCCCTTTATTTTAATCAAATCTTTCCCAACGCCTTTTATCAGAAGATTACCGTGCCATCACCCGTGACATGATGAGTTGCACCTGAATCAAAAATCCCTTTTGCCTGTTAACCTTCAAGTTCTGAAAGCCAGTCCTCACTCCCTAAATCGAGTTTGTTGAGTGCCAATGCCAAAGTATTTAGGGCGTTGGAATCAATTTCAGTCAAATTAACGCAAGAGGAGCTCGGTTGCGGTTTACTTTTGCCTCTGTCATTGAGCGAGCGACGGACTTGTTTAACGGCATTGCAAGCTTGCTGTAATCTTGCCT…	1727	1407	22	485	6	829	10	0.0156361	0.0123711	0.0120627	0.156514	0.0088185	0.0105168	0.0106461	0.00999378	6 (gU<Ap=H)	no hits			jgi|Mellp1|90593|EuGene.00380115	45	6e-09	jgi|Mellp1|113384|fgenesh2_pg.83_#_9	175	2.75845e-12		PGT_00451 predicted protein (596 aa)	60	2e-09	lcl|PTTG_04719T0 | PTTG_04719 | Puccinia triticina 1-1 BBBD Race 1 hypothetical protein (512 aa)	150	3.0837e-10	PST130_10123_1	54	2e-13	No_hits				No hits			No hits
Hv00073	AEQBcontig00917	AEQCcontig00361	AEQAcontig04148	CAGGTTAAAGTGGAGTAGGATTTGTATTTAAAAAAGAAGCAGGATTATTACATTTGATAGTATTTACAACCCATTTTCTTCCAGTCAAATCAATGTGTCCAAGCAATATGGTTGTACTATCATGTGTAAGTACAAGCTCCCGATCAGGAGACATAGAAAAGGACATTCCAGCTTTAACCAAATCAAAAAGAGAAACTAGTGTAGTCCGGGCCTGAGGACAAAAGAACACGTTTCTTAAGAGGATGGTGCAACCTACACC	259	254	41	247	25	258	36	0.161417	0.101215	0.139535	0.310444	0.0910366	0.086043	0.123148	0.100076	1 (gU=Ap<H)	no hits			No_hits			No hits				No_hits			No hits			No_hits			No_hits				No hits			No hits
Hv00074	AEQBcontig02379	AEQCcontig01608	AEQAcontig04161	TTAAAcTcTCAATaTtATTTCAGCAAaGTATCaTTCAtCcTtGgTTAaGAGCTCGATATGAGTTCAAaGtAAaTTTCAAATTCAGTTCATTATAGGCTCAGTCTGAGTTCCATCTGTGTTCCATCTAagTTCAAGTTGAAGACTtGCCAGCAAGTCCCCCCCAAATATTGCCTAGTGAAAGGTTCAAACTTTATGGAACCCCTGATCcaTGAATCATTGTTTCAaGTAAAATaCAACTTGAGCCCATCCACCAGGCaCGACTGAATGAAAAaCAGACTCAAATTCCCAACCTGCGCGATTTCCAaCGCTGGTAaCATGTGTGAGTGTACGTTCTTGAGCATtAAGTGCTGTCATCATGTTCAGGTCCAGTAGACACACaTCTGATAcTCCCAAAGGCAA…	1636	1589	30	1636	37	1593	38	0.0188798	0.0226161	0.0238544	0.302105	0.0106479	0.0192261	0.0210529	0.0169756	6 (gU<Ap=H)	gi|170106545|ref|XP_001884484.1| O-methyltransferase [Laccaria bicolor S238N-H82] >gi|164640830|gb|EDR05094.1| O-methyltransferase [Laccaria bicolor S238N-H82]	590	1.5954e-58	jgi|Mellp1|60894|fgenesh1_pg.C_scaffold_7000159	99	6e-46	jgi|Mellp1|95269|EuGene.00070174	399	2.75272e-38		PGT_13193 predicted protein (581 aa)	194	1e-49	lcl|PTTG_01121T0 | PTTG_01121 | Puccinia triticina 1-1 BBBD Race 1 hypothetical protein (456 aa)	331	2.9862e-31	PST130_29075_2	142	3e-34	No_hits				No hits			No hits
Hv00075	AEQBcontig05041	AEQCcontig01302	AEQAcontig04162	ACTACGCAATATAGGGGGTGGACTTGCTAGCAAGTCYTCAACCTGAACTCAGATGGAACTCAGATGGAACTCAGACTGAACTCATACTGAACCCATACTGAACTCTACTTGAACACCCACCTAAAACTGTTCTGCTGAGTGGTGTTCATCCCTGATTGTATGGTTCCTTTATCAATAGCTCAATGTGTGTTCAATCTRTGGTGAGTTTGGGTCCAAGGTTGCGGACTCACTAGCAAGTCCGCCCCCCATATTGTGTGGTGTCTGGTGTGGATTCGCAGTCTACATCAAGTATCTTTG	297	245	7	204	7	236	9	0.0285714	0.0343137	0.0381356	0.33821	0.0161138	0.0291703	0.0336569	0.0263137	8 (gU<Ap<H)	no hits			No_hits			No hits				No_hits			No hits			No_hits			No_hits				No hits			No hits
Hv00076	AEQBcontig02425	AEQCcontig02696	AEQAcontig04204	AAAGAAAaGaaGAATCAAcaGAAAaaGTGGgAGCCTCCTCTtCCAActCGTGTAGGgAAGGCtAAAAAAAAGCgaGGtCCCTcAGCTGTCAACAAGCTtCCtACcGTTCACCCCTcTTCACGgTgTAAacTTAAaTTGTTGAAAATGgAGCGTATCAAGGATCATTTGCTTTTGGAGgAAGAGTTtGTGACGAATCAGGAGAGATTAAAGCCAAAGGAaGAAAAGGCAGAACGTGAGCGATCCGAAGTAGACGACCTGAgAGGGTCACCGATGGGAgTTGGGACGTTGGAAGAAaTTATTGATGATGATCATGCCATTGTGTCATCCGcTACTGGTCCAGAATATTATGTCTCAATTTTATCATTTGTGGATAAAGATTTACTGGAGCCAGGATGCAGT…	1478	1478	17	633	11	1445	60	0.011502	0.0173776	0.0415225	0.712358	0.00648695	0.0147728	0.0366461	0.0193019	8 (gU<Ap<H)	gi|300100989|gb|EFI92400.1| hypothetical protein SCHCODRAFT_238082 [Schizophyllum commune H4-8]	1874	0	jgi|Mellp1|44990|estExt_Genewise1.C_450062	971	0	jgi|Mellp1|38860|e_gw1,45,44,1	2113	0		PGT_04038 proteasome-activating nucleotidase (440 aa)	819	0	lcl|PTTG_01437T0 | PTTG_01437 | Puccinia triticina 1-1 BBBD Race 1 hypothetical protein (423 aa)	1904	0	PST130_9363_13	736	0	gi|343554057|gb|AEEW01009363.1|_PST-130_PST130_9363,_whole_genome_shotgun_sequence	123	7e-27		No hits			No hits
Hv00077	AEQBcontig02602	AEQCcontig01873	AEQAcontig04348	CCGTGTTGCGCGCTCGTCAAAGATTGTAGTTGAAAAATCAACTGTGCCTTGCAGAACTGCCATGTCTATGCGCAAGATCCTTGAGGCTAATTCTCAAGGTCAAATCCGCTTCGACATCCTTTCTAACCCCGAGTTCCTCGCAGAGGGAACGGCGGTTCAGGACTTGTTGAATCCGGATCGGGTGTTGATTGGCTGCTTGGATACTCCTTTGGGCAAAGCCGCACAAAGCGCTTTGGTTGACATATATGCGAATTGGGTTCCTCGAGAAAAATGCGTGACAACTGGCTTATGGTCTTCAGAATTGACCAAATTGGCTGCCAACGCTTTACTGGCTCAACGGATTTCTTCGATCAACTCTCTCTCGGTTCCTATCTGTGAAGCGACCGGAGCTGATGTAGA…	1192	1189	14	1062	13	1020	30	0.0117746	0.0122411	0.0294118	0.678705	0.00664067	0.0104062	0.0259576	0.0143348	8 (gU<Ap<H)	gi|50549701|ref|XP_502321.1| YALI0D02321p [Yarrowia lipolytica] >gi|49648189|emb|CAG80507.1| YALI0D02321p [Yarrowia lipolytica]	657	1.12353e-122	jgi|Mellp1|43202|estExt_Genewise1.C_150122	340	1e-172	jgi|Mellp1|35563|e_gw1,15,67,1	737	2.82773e-148		PGT_03905 UDP-glucose 6-dehydrogenase (438 aa)	246	1e-114	lcl|PTTG_08005T0 | PTTG_08005 | Puccinia triticina 1-1 BBBD Race 1 hypothetical protein (480 aa)	729	6.81104e-152	PST130_18879_1	248	1e-129	No_hits				No hits			No hits
Hv00078	AEQBcontig02321	AEQCcontig00014	AEQAcontig04383	GAAGTTGGGcGATTGACTGCATTCGACCATCTTCTCGTTCTTCTCGTTCTTCTCGTTCTtCTCATTCTTCTCGTTCTTCCTTTCGTCGATCGATTCTTGCTCATTCGTGAAaTGGCTGAACACGCTGAAGAtCTCATCGATTATGATGAAGACGACACCgCCGTCGTTCAGGCAAACCCCCCCGcTATCAATAATACGAACGGCGAACCCACTAATAaTCAGCCTGCcAaGGATCATAAaGGTTCTTATGTCGGAATCCATTCAACTGGCTTTCGCGATTTTTtGCTCAAaCCCGAGTTGTTGCGGGCAATCAGCGATTTAGGTTTTGAGCATCCTTCCGAAGTCCAGCAGGAGTGCATACCACAGGCAATACTTGGGATGGATGTCCTTTGCCAGGCc…	1848	1743	33	1848	36	982	12	0.0189329	0.0194805	0.01222	0.412589	0.0106778	0.0165605	0.0107848	0.0126744	2 (gU<Ap>H)	gi|164657043|ref|XP_001729648.1| hypothetical protein MGL_3192 [Malassezia globosa CBS 7966] >gi|159103541|gb|EDP42434.1| hypothetical protein MGL_3192 [Malassezia globosa CBS 7966]	1692	0	jgi|Mellp1|48571|estExt_Genewise1Plus.C_210061	900	0	jgi|Mellp1|56250|fgenesh1_kg.C_scaffold_21000024	2031	0		PGT_08191 ATP-dependent RNA helicase sub unitB2 (434 aa)	780	0	lcl|PTTG_06641T0 | PTTG_06641 | Puccinia triticina 1-1 BBBD Race 1 ATP-dependent RNA helicase SUB2 (446 aa)	2013	0	PST130_8102_2	778	0	gi|343555318|gb|AEEW01008102.1|_PST-130_PST130_8102,_whole_genome_shotgun_sequence	84	7e-15		No hits			No hits
Hv00079	AEQBcontig00576	AEQCcontig00053	AEQAcontig04411	ACAAAGATtATTACAGTATTCATATAGGACCATTAAAATCTTCTAGACAACTGACCATTCAAGCTAGTTCACGTCCTTGTACTTGACCTTAGCCTGACAATTGGGGGCCTTTCCTCAAGAATTCTGTTATAATCCAGACTCTTAATTTTTTCTTTTtATTGACCAGTTAAATTAAGTGACCACATAAAAAGCATATTTGACTTTTGGCACTTAAAGATTCACTTCATACCAATAATTTTTATATCtAaaTtctcaaattctttaaattccatgtgaaaatgtgtgacaacaatgacattgactctcccataatcaacaacactccgccaatgtctctggaggaaagggaaaattctAAAGCAGGTTTCAAtAAAGAAGTCAAAAAaTACATTACAAGAA…	926	926	21	577	22	317	65	0.0226782	0.0381282	0.205047	0.875719	0.0127901	0.032413	0.180966	0.0753899	8 (gU<Ap<H)	no hits			No_hits			No hits				No_hits			No hits			No_hits			gi|343551861|gb|AEEW01011559.1|_PST-130_PST130_11559,_whole_genome_shotgun_sequence	54	3e-06	1	No hits			No hits
Hv00080	AEQBcontig02494	AEQCcontig01743	AEQAcontig04481	SGGTTGAGCGAGGAGACGATGCGAGTGTTTCTGTCCTGCGCATGGGCGCGCGCTGTTCCGCGGACTACCCGTGCCTGCTTCCTGCCCCAGCTTAGATCTTATGCCGCGGACTCAAAGGTCTTCAACCGCTCAAAGCCCCATCTCAACATCGGAACAATCGGTCATGTCGACCATGGCAAAACTACTCTCACCGCCGCTATCACGAAAACCCTCGCCGACGCTAACCCTAACACCAAGTTTCTTGACTATGCCATGATCGATAAAGCTCCCGAAGAAAAAGCTCGCGGTATCACTATCTCCACCGCTCATGTCGAATACGAAACTCCAAATCGTCATTATGCCCATGTCGATTGTCCCGGTCATGCCGACTATATCAAAAATATGATCACAGGCGCTGCT…	1380	1352	21	1247	22	1093	16	0.0155325	0.0176423	0.0146386	0.337254	0.00876009	0.0149978	0.0129194	0.0122258	2 (gU<Ap>H)	gi|164657271|ref|XP_001729762.1| hypothetical protein MGL_3306 [Malassezia globosa CBS 7966] >gi|159103655|gb|EDP42548.1| hypothetical protein MGL_3306 [Malassezia globosa CBS 7966]	1585	5.3697e-174	jgi|Mellp1|50226|estExt_Genewise1Plus.C_520051	828	0	jgi|Mellp1|39345|e_gw1,52,27,1	1742	0		PGT_18479 elongation factor Tu (310 aa)	532	1e-151	lcl|PTTG_04794T0 | PTTG_04794 | Puccinia triticina 1-1 BBBD Race 1 hypothetical protein (431 aa)	1644	0	PST130_13453_1	258	3e-69	gi|343534353|gb|AEEW01029067.1|_PST-130_PST130_29067,_whole_genome_shotgun_sequence	58	3e-07		No hits			No hits
Hv05870	AEQBcontig00864			TTTGGAGGTGATTCGGTTCATACTTGCGCAAATAAATGCCTGGCTTTGGCAAAGGCACTTCAAATCAATACCACAATTTGCTCCAGCGTCAACATATGCTCTGAAGAAGGCTTCCTGGGCACAAGTTTTAAATTTAGGAAGCAATGAAACTACAGTTTCACTTTTCGCCGTAGGGATTAAGGAGAAGGCCAACACGAGCGATAAAAGAGTGTAATAAAAGAATTTCATGTCTAATTAATTtCCTTTTTGCAGTAATTGTCT	261	261	997					3.81992	0	0	1	2.15437	0	0	0.718124	3 (gU>Ap=H)	no hits			No_hits			No hits				No_hits			No hits			No_hits			No_hits				No hits			No hits
Hv00082	AEQBcontig02695	AEQCcontig02137	AEQAcontig04498	CCCATTAATACTGCCAAGACATCCCGGAAACCCCCTTGTCTTCGTACTCCCTCAAAATCTTGGTTTTCTCCACAGCGTTTGKTTCTTGTAAATACTYRCTTTKGTATAAAGATATGATKTCTTTAACAAAAGTTTTCAATGCCTTTATGTGAAGTGGTTTCAGCTATGCAAACATACTYRTCAGTTGAGTYGGCCAAAATCCCATAGGCAAGCTGGCRAAGTACACTAGTTAGCTTTTSGTGAGGTKTCAATCCAAGTTTCCCRCAGCAATCAGATTTTAAAACCCAATATTTATTGTGCATCTGTAGATCCTCAACAATTTTTGTAAATAGATCTTTGCTTATTYTAAATCGGCRCTCAAAAATAATATTGTTGTAAAYRGGGTTTTGCCCAAAGTAG…	1345	1069	12	854	9	688	21	0.0112254	0.0105386	0.0305233	0.723397	0.00633096	0.00895895	0.0269386	0.0140762	8 (gU<Ap<H)	gi|157117225|ref|XP_001652996.1| hypothetical protein AaeL_AAEL007906 [Aedes aegypti] >gi|108876140|gb|EAT40365.1| conserved hypothetical protein [Aedes aegypti]	226	2.53198e-17	No_hits			jgi|Mellp1|55450|fgenesh1_kg.C_scaffold_9000066	222	1.9843e-18	1	PGT_03275 hypothetical protein similar to terpenoid cylases/protein prenyltransferase alpha-alpha toroid (210 aa)	122	1e-30	lcl|PTTG_09762T0 | PTTG_09762 | Puccinia triticina 1-1 BBBD Race 1 hypothetical protein (393 aa)	252	1.29678e-23	PST130_8751_1	120	6e-30	No_hits				No hits			No hits
Hv00083	AEQBcontig02320	AEQCcontig02171	AEQAcontig04581	GATTAATTGCAAAAGGAGTAATATCTAGTGTACAAGGGTATACTAAATCTACTGTCCATTTGCGTTCATGAGTTGAAAGAGGAGCTTCAAATAAAATCATATTATCCCTTGATATTGTAAAATTATGATGGGAGTCAAAATCGATAGAGATATCACTACACTGTAGAATGTCAAAGGGCRAGATGAGAGTGGACTTCGCTTTATCACAGAAAAAAACATTTTTTATAGTAATCAGGCTTTCTCCTTTCCCTTTGAATCTCCAGTGACATGGTGAGTCGCACCTGTGTCAAAAATTCCTTTGGTATTGTCAATATCAAGAGCATGGAACCACTCATCGCTACCCAGATCAAGCTCATTGAGGGAGGTGGTTAAGACATCTAGGGCGGAGGAATCAATCTC…	1856	1744	29	838	13	1837	26	0.0166284	0.0155131	0.0141535	0.24199	0.00937816	0.0131878	0.0124913	0.0116858	6 (gU<Ap=H)	no hits			jgi|Mellp1|90593|EuGene.00380115	40	9e-07	jgi|Mellp1|102142|fgenesh2_pg.3_#_14	147	5.32133e-09		PGT_19158 predicted protein (445 aa)	61	1e-09	lcl|PTTG_09663T0 | PTTG_09663 | Puccinia triticina 1-1 BBBD Race 1 hypothetical protein (1592 aa)	132	4.10938e-08	PST130_21260_1	67	1e-11	No_hits				No hits			No hits
Hv00084	AEQBcontig03092	AEQCcontig02284	AEQAcontig04658	TAAGGTCTGGTGAATATGCAGGAAGATACAGCAATTTACTAGCCCTTTTTTCTATTATCTCACTGACACGTCCTCCATGGTGAATTGAAGCATTGTCCATTACAAGGACACAGAATGTTCTCAAGGTAATATTCTATATCAAATCGACAAACAGTTTCTAGTTGGGTAGTTGTTGCAACTAAACCAGAAAGGGAAATTGCAGGGATGATTGTAAATCGATGAGAAGCCCTAAAATGAGGACAACTTTGTTTGTGTTCCTACTTTRGACCAGCCCTTGCCTCGTTGAACTTCATCAAAYGAGATTCCAGACTCATCAGTGAAAACCAAGCATATTGGGATTATATTGGCCAACATTTGACATATACCTAATACRCTGGTCATAATCTTGCCTTGGGTTCG…	874	828	11	776	10	611	18	0.013285	0.0128866	0.0294599	0.653792	0.00749253	0.010955	0.0260001	0.0148159	8 (gU<Ap<H)	gi|209523086|ref|ZP_03271643.1| transposase, putative [Arthrospira maxima CS-328] >gi|209496673|gb|EDZ96971.1| transposase, putative [Arthrospira maxima CS-328]	132	8.16923e-06	jgi|Mellp1|58227|fgenesh1_kg.C_scaffold_129000002	98	5e-29	jgi|Mellp1|58226|fgenesh1_kg.C_scaffold_129000001	243	9.92026e-25		PGT_11720 predicted protein (407 aa)	100	6e-31	lcl|PTTG_02965T0 | PTTG_02965 | Puccinia triticina 1-1 BBBD Race 1 hypothetical protein (408 aa)	259	2.08638e-31	PST130_10813_2	130	5e-31	No_hits				No hits			No hits
Hv00085	AEQBcontig02610	AEQCcontig01792	AEQAcontig04731	AAGTCAAATCATGAGTGTGAATTATATTTTGTTTATCAAAAGGCTATGCATTTATAGGAAAGCAGCGAGAAGGATAACAACAAAATTGAATGTAAAGTGGAAGAACCTTGAGCAGGAAGCGCTTGCTTTGCACAGTGTAACATATGAGAACATGCAATACCCTTTGCTCTTGACAGAAATCGAAAGTGGACATCACCATGCCAGAAAGAGCACATGCAAACCAAACGAGACAAGAAGTAAGGGATGTCAATTTCTTTTGTTGGCTCATTTGCCAAGGATGTGAATACCATACACGTGAGATGTGGCCTGACTAGGTTTATCCTCAAGATCATTCAGTTTTATCTGTCTCAGTTGTGGCTTTACTCTCCACTGCTTGAGGGGTTGCAGTACCTTCGTCGA…	1179	1177	21	1170	42	863	22	0.017842	0.0358974	0.0254925	0.505107	0.0100626	0.0305166	0.0224986	0.0210259	2 (gU<Ap>H)	gi|71014384|ref|XP_758706.1| hypothetical protein UM02559,1 [Ustilago maydis 521] >gi|46098496|gb|EAK83729.1| hypothetical protein UM02559,1 [Ustilago maydis 521]	501	2.12181e-48	jgi|Mellp1|42804|estExt_Genewise1.C_110015	260	1e-69	jgi|Mellp1|55535|fgenesh1_kg.C_scaffold_11000007	568	4.60586e-58		PGT_11386 ran-specific GTPase-activating protein 1 (253 aa)	239	1e-63	lcl|PTTG_01669T0 | PTTG_01669 | Puccinia triticina 1-1 BBBD Race 1 ran GTPase binding protein Sbp1 (246 aa)	598	2.18291e-62	PST130_7245_2	227	4e-60	No_hits				No hits			No hits
Hv00086	AEQBcontig00841	AEQCcontig02614	AEQAcontig04935	GCAACATTGATGAAGAAATATATATTAAACAGCCGGATGGTTTTGAAACGGATAATCCCGATCTTGTTTGCAAACTGAATAAGGCCCTATACGGCACCAAACAAGCGGCTAGATGTTGGTGGAAACATCTAAGCGGCATCCTGGAAAACCTGGGTTATTCTGCTAGTCACCAGGATGCGAGTGTATATGTATTGTCAAGTAAGGGATCAAAAGGTATGCTGTGGATCCATGTGGACGATGGTGTTGTTGTTGGCAGTAATGATGGTATTTTACAAGCTTTGGAGCGGGATCTGGGCAAGGTTTTGAAGTTAAAATGGAACGACAATATTACATCCATTGTGGGTTTGGCGGTCTCGCGCTGTTCAAAAGGCTTTACGATTCATCAACCAGCTCTAGTCA…	1453	1201	73	656	38	1279	22	0.0607827	0.0579268	0.0172009	0.555776	0.0342804	0.0492439	0.0151808	0.0329017	2 (gU<Ap>H)	gi|2586082|gb|AAB82754.1| retrofit [Oryza longistaminata]	535	3.24487e-52	No_hits			jgi|Mellp1|57310|fgenesh1_kg.C_scaffold_47000004	183	2.6429e-13	1	PGT_05121 hypothetical protein similar to gag-pol polyprotein (1405 aa)	335	2e-92	lcl|PTTG_02081T0 | PTTG_02081 | Puccinia triticina 1-1 BBBD Race 1 hypothetical protein (1431 aa)	828	6.06093e-89	PST130_8441_1	332	1e-91	No_hits				No hits			No hits
Hv00087	AEQBcontig02309	AEQCcontig01761	AEQAcontig04965	GACGGACACTCTCTTTCTTCCTCTACTTCTTCTTGCCTTtCCAtcTCTCCTCATCTGCAGCTTTGAATGGCCCTACATCAGTCTCTGGAGCAGGCCGCTTTGtCTGGTGCCCTCACAAAGGGaCAGTTGATtGATACTAGCGACCCTGATGGAGTGGAGCCTGATCGACCGCCAAATGATGGAGACATtGAGAGAGAGagTAACAACAATGAAGGtGGAGATGACCGTGATGACGACTCCcTGTTCGGtCAAGATATGTTAGGTGACTCACAGCTCATGTCCCGTGGATGGAGTGGTAATACTGGCCCAAAGGGCGTCTTGCAAGATTTCAAGGCAAGTCATGGAAAGAGTGGTGCCATCTTGGGTGGCCcTGCTGACGGTCGAGCGCGGGAAAGAGAA…	1785	1785	80	1219	36	728	9	0.0448179	0.0295324	0.0123626	0.362947	0.0252766	0.0251056	0.0109108	0.020431	4 (gU=Ap>H)	gi|299752955|ref|XP_001832965.2| hypothetical protein CC1G_01027 [Coprinopsis cinerea okayama7#130] >gi|298410077|gb|EAU88654.2| hypothetical protein CC1G_01027 [Coprinopsis cinerea okayama7#130]	239	8.94127e-18	jgi|Mellp1|116273|estExt_fgenesh2_pg.C_150108	164	3e-79	jgi|Mellp1|105860|fgenesh2_pg.15_#_110	669	1.50127e-69		PGT_09027 hypothetical protein (425 aa)	291	4e-79	lcl|PTTG_03027T0 | PTTG_03027 | Puccinia triticina 1-1 BBBD Race 1 hypothetical protein (424 aa)	550	1.33125e-56	PST130_28426_1	289	2e-78	gi|343534994|gb|AEEW01028426.1|_PST-130_PST130_28426,_whole_genome_shotgun_sequence	72	3e-11		No hits			No hits
Hv00088	AEQBcontig01602	AEQCcontig01764	AEQAcontig04971	TTTTCGTAGTCACTATATATTATTGCATGTCAATTTCTAGTTCTGCTAGCTAATGGCCAGAAAATCTAGGAACACGAAAAATTCGATGAATGAAGACAAAAAAAATAAGGAGCGCAGTAATTAAAGACACAAGGCTACTGAGACTCGAGGAAGCTTAATAAAGAGCAACAAGAAATCAAGGCAAAACTAATTGGTTAACTTTTTTTTTATCCTGCCTTAGTTGACTGCCACAATATCCTGCAATCTTTACTTTTGGATGCGACTACCTTCACCAAGAAGACTCACCAGCACGAGGAGAGCGGTCACGCTCCTTGTCACCACTACCATTAGTAGGAGGGCTGTAAGGACTAGCATGTCGATCTTTACGATCATAGCTAGAGCGATCACGATCGCGATCCT…	1220	628	15	1217	57	736	35	0.0238854	0.0468365	0.0475543	0.365307	0.0134709	0.0398159	0.0419695	0.0317521	6 (gU<Ap=H)	gi|156379214|ref|XP_001631353.1| predicted protein [Nematostella vectensis] >gi|156218392|gb|EDO39290.1| predicted protein [Nematostella vectensis]	261	1.69242e-36	jgi|Mellp1|79554|estExt_fgenesh1_pg.C_760018	188	3e-96	jgi|Mellp1|113046|fgenesh2_pg.76_#_22	390	1.60375e-70		PGT_07555 predicted protein (317 aa)	185	3e-47	lcl|PTTG_03366T0 | PTTG_03366 | Puccinia triticina 1-1 BBBD Race 1 hypothetical protein (216 aa)	323	6.92107e-55	PST130_21970_3	202	5e-94	gi|343541450|gb|AEEW01021970.1|_PST-130_PST130_21970,_whole_genome_shotgun_sequence	58	3e-07		No hits			No hits
Hv00089	AEQBcontig02866	AEQCcontig01988	AEQAcontig04974	TGGGKAAAGTGGGTCAACTTAGTTTGAAATTCATATTGGAAAACAATCCAATCCGAGTTTTGTTTTCTATCTTTTCTCAACCATCAACATCGATCATCGTTTTATCTCTCTTTCTCTGTTCTCTTAGATAGATCATTAAGTGATTAGATATATCGAGTGTATAGGCAATCAAAGCTGTCTCCTGCCTTTTTATCTATTACCTATCCCTCTTAGCTTTTTTGTTTTTCTTATCCTTTGGGAGCTATTATATATATATACGTATTCTAATTTAATCAGGTTAAGAAGAAAGAAACATGTCGGCTCAAAGTAAGATTCTCAGAACTGCTAATGCACCTCGTACTTCGCCTAATGAAGTAGAACTTCAAGTAGCTCAAGCATTATTAGATTTAGAAACCAACG…	965	962	27	962	36	743	22	0.0280665	0.037422	0.0296097	0.393264	0.015829	0.0318127	0.0261323	0.0245913	2 (gU<Ap>H)	gi|299747986|ref|XP_002911240.1| 40S ribosomal protein S7 [Coprinopsis cinerea okayama7#130] >gi|298407765|gb|EFI27746.1| 40S ribosomal protein S7 [Coprinopsis cinerea okayama7#130]	769	1.31879e-79	jgi|Mellp1|53207|fgenesh1_pm.C_scaffold_35000020	407	1e-114	jgi|Mellp1|38017|e_gw1,35,58,1	882	1.36443e-94		PGT_13681 40S ribosomal protein S7 (197 aa)	343	7e-95	lcl|PTTG_06328T0 | PTTG_06328 | Puccinia triticina 1-1 BBBD Race 1 40S ribosomal protein S7 (197 aa)	878	5.74377e-95	PST130_6803_4	341	1e-94	No_hits				No hits			No hits
Hv00090	AEQBcontig01010	AEQCcontig00323	AEQAcontig05019	GACCACTCATTACTTCTTTACATTCACCCCAATATTATAATCAATAACTTCATCCAATTACATCATCTATCAAATGGCCCGTACTAAGCAAACTGCCCGCAAATCAACTGGTGGTAAGGCACCCCGTAAACAGCTGGCCGCCAAAGCTGCTCGTAAATCTGCGCCTAGCACTGGTGGTGTCAAGAAGCCCCACAGATACCGTCCCGGAACTGTTGCCCTCCGAGAAATTAGGCGGTACCAAAAGTCAACTGAACTGTTGATCCGAAAATTGCCATTCCAGCGACTAGTGCGTGAGATCGCTCAAGATTTCAAAACTGATCTGCGGTTTCAATCGTCAGCTGTGATGGCACTCCAAGAATCAGCTGAAGCATATCTTGTTGGRTTATTCGAAGACACAAA…	753	737	31	261	264	649	35	0.0420624	1.01149	0.0539291	0.961641	0.0237225	0.859876	0.0475957	0.310398	2 (gU<Ap>H)	gi|281345266|gb|EFB20850.1| hypothetical protein PANDA_018542 [Ailuropoda melanoleuca]	652	3.11224e-66	jgi|Mellp1|32353|e_gw1.1.496.1	307	9e-84	jgi|Mellp1|32495|e_gw1,1,449,1	670	3.56906e-70		PGT_00393 histone H3.2 (137 aa)	261	2e-70	lcl|PTTG_04741T0 | PTTG_04741 | Puccinia triticina 1-1 BBBD Race 1 hypothetical protein (137 aa)	666	1.55744e-70	PST130_5835_3	259	4e-70	gi|343555106|gb|AEEW01008314.1|_PST-130_PST130_8314,_whole_genome_shotgun_sequence	90	4e-17		No hits			No hits
Hv00091	AEQBcontig01009	AEQCcontig00331	AEQAcontig05020	GCTATCAGGTGCTCAgcTTGATTTagcTtGACGcTGCGCCGGAGTAGCGCGCTCCCCCcagTGAtagTTttGGGTttCGtcGAAGcACCATGGCTGAACTATCActGgGATGAATCAATGTtGAGCCCTGAaCACCTGcTAcTGgTTGTCAAGGTCATTTTGGGCGTGTATAATTTGTTGGGGAGGGAATATATATCATGTTGGAAaTATAGATgtGTGGCGATTGATTGAAACTTTAAGTTATGAAAaCTCTATGTATGGTTTTATTCTCAATTTGTTTTtGTtAGCAGCCAGATTTATtAAtAaCAATtAaGgAGTTAATTG	324	241	8	272	33	324	11	0.033195	0.121324	0.0339506	0.78306	0.0187214	0.103138	0.0299634	0.0506075	2 (gU<Ap>H)	no hits			No_hits			No hits				No_hits			No hits			No_hits			No_hits				No hits			No hits
Hv00092	AEQBcontig04545	AEQCcontig02502	AEQAcontig05074	GGGGTTGTATTCAGCATTACGGGCATGAAGAGCAATGGTCTTTAAAtcTaaTCGACATTCGAGATTGaCAGTAGCAACAATATtttGCAACGTtGGAACAATCCCcTGGACtATTAGTGATAAcTACCcgTTGGGgTCAgTCGGGATGATGACTAGTCTtGGTCGGATCTTcTAGGCCCGCCGCCAGCGGCAGAGATAACCGGgTCGGGCGACGAGACActATTaTTtAaTCTGGCCgAGgCGGGAGgACcaGGTAAAGCAAAGGTGGACGACTGAGCCATAAGATAGGACAAATGGAACAGTGTATCTCAAAGGGGAAaGCGGCCACAAAGAAAGACAACCACAAGAAAGACAGAAGAATAATTTTTACAATAGATGCTCTGTTTACGAGACAGAATG…	783	466	3	694	10	783	11	0.00643777	0.0144092	0.0140485	0.386991	0.00363079	0.0122494	0.0123987	0.00942627	6 (gU<Ap=H)	gi|300109915|gb|EFJ01317.1| hypothetical protein SCHCODRAFT_81516 [Schizophyllum commune H4-8]	182	1.06292e-11	jgi|Mellp1|75016|estExt_fgenesh1_pm.C_240025	89	9e-24	jgi|Mellp1|64157|fgenesh1_pg.C_scaffold_24000092	197	5.33902e-20		PGT_01493 TATA-box-binding protein (210 aa)	80	3e-20	lcl|PTTG_06059T0 | PTTG_06059 | Puccinia triticina 1-1 BBBD Race 1 hypothetical protein (237 aa)	197	6.45529e-20	No_hits			No_hits				No hits			No hits
Hv00093	AEQBcontig02940	AEQCcontig02081	AEQAcontig05105	GTCGTTTTCTCTCAATCCACCAACCAACAACCACATTACAACCATAGTTCAGCACTACTACTGCTCTACTATTTTGCTTTACATTCGGTCCATATTTTATTCCTTCACATTCATCTTCTTGACTCTCTACTATTGTCATGTCTGCCATGAACCTTGATCGCCCTTTAGATGACATCATTTCCGAAAAACGAAAGTTTCGAAAGCCTGGTAGCGTCTCTCGACGTGGCGCGAGAAATAGTGGAATAGGTCCAATTCGAAATCATCGTAACTATCAATTTCGCAATTCTGTTGCGCCCGTACCTATCTCTAAAGTCCTACAGGTTCCTCCTCAAGTTGGTTCGGGATCAAAAATCATTGTTTCGAATCTTCCAAGTGATGTGACTGAGCACCAAATCCGGG…	1046	915	32	895	17	492	9	0.0349727	0.0189944	0.0182927	0.0552193	0.019724	0.0161472	0.0161444	0.0173385	3 (gU>Ap=H)	gi|154795153|gb|ABS86609.1| hypothetical protein [Melampsora medusae f. sp. deltoidis] >gi|154795157|gb|ABS86611.1| hypothetical protein [Melampsora medusae f. sp. deltoidis]	368	5.41872e-39	jgi|Mellp1|71269|estExt_fgenesh1_kg.C_90024	239	1e-75	jgi|Mellp1|52038|fgenesh1_pm.C_scaffold_9000011	628	1.00745e-70		PGT_02594 mRNA export protein mlo3 (329 aa)	187	4e-48	lcl|PTTG_04640T0 | PTTG_04640 | Puccinia triticina 1-1 BBBD Race 1 hypothetical protein (174 aa)	457	4.19197e-46	PST130_7580_6	156	1e-38	No_hits				No hits			No hits
Hv00094	AEQBcontig03058	AEQCcontig01640	AEQAcontig05109	TTTAACATTCCATTTTATTCTCTCTATTGCTATTACAAAACACTCATTTAAATGATCATATAGGGGCCCATCTATCATTTTGGGTCATTATGGAACCAAACTCTTACCTCCAACATTTACACAGCATATGTTGAAGCGGATATGTTTCCACCACGGCCAGTCCAGTTAACATGAATGTCCTGTCCTTCTGGGAAGGACGCACTGGCATGCTGTGGCAAAATTTTAAAAGTATGAGCACCAAAGTAGTCTCTTTGCGCTTGTAATAACCCAGCAGGTAAAGTCTCCGATCGATACCCATCAAAAAATGACAAAGCGCTTGAAAAGGCTGGGGTAGGAATGCCCCAAAGACACGCTTGAGCAACAATGCGTCTCCAACCAGGTTGGGCAGTGTGGATAGCC…	1675	850	13	1500	29	630	10	0.0152941	0.0193333	0.015873	0.366805	0.00862562	0.0164354	0.0140089	0.0130233	2 (gU<Ap>H)	gi|71014537|ref|XP_758724.1| hypothetical protein UM02577,1 [Ustilago maydis 521] >gi|46098514|gb|EAK83747.1| hypothetical protein UM02577,1 [Ustilago maydis 521]	1184	2.17474e-127	jgi|Mellp1|47344|estExt_Genewise1Plus.C_70096	533	0	jgi|Mellp1|95204|EuGene.00070109	1261	1.65178e-178		PGT_08717 6-phospho- gluconate dehydrogenase (537 aa)	484	1e-177	lcl|PTTG_03422T0 | PTTG_03422 | Puccinia triticina 1-1 BBBD Race 1 hypothetical protein (627 aa)	1248	1.96457e-178	PST130_23379_2	246	1e-65	gi|343554458|gb|AEEW01008962.1|_PST-130_PST130_8962,_whole_genome_shotgun_sequence	101	3e-20		No hits			No hits
Hv00095	AEQBcontig01178	AEQCcontig00972	AEQAcontig05174	GTTTATGGCACTAAAAATCTTTTTGATGGGACGTGCATGCGACGCTCAATTGAATAACACTAAATATATACCTGGGAGTTGGTTAAATGGGGAAGTGCAAGGGCTTGAGATTTTTACCAACGCGGACTTTGAAAGGACATAAAAATAATTGATTTCGGTTGGTCGTTGAAAGGGGACGACAGTGTGGATTATTTAATGGGGGTTTTTGCTAGTGTGGTTTAGTTTAATGAAACAGATATGTTCGTGTAACTTGTACATACATACATACATACATATAAAGCCATATTCATACATTTATATATATACATATAAGCAGGTAATACTCAGAATTTGATCTTAttGTTTGTt	348	348	34	330	21	179	8	0.0977011	0.0636364	0.0446927	0.216234	0.0551018	0.0540976	0.039444	0.0495478	4 (gU=Ap>H)	no hits			No_hits			No hits				No_hits			No hits			No_hits			gi|343556377|gb|AEEW01007043.1|_PST-130_PST130_7043,_whole_genome_shotgun_sequence	52	5e-06	1	No hits			No hits
Hv00096	AEQBcontig02665	AEQCcontig01825	AEQAcontig05301	AAAAAAATACAATAAGCAGGTGCTAGTCCATTGGGAAGCGCAAGGAAATAAAATTACTGTCAAAAGCAAGCCCCCGCAACGGCCATGTTACTAGGAGTTTCACAAAGGTTTGGCTTCAACGACTCTTTATTTTAGTACCAGTATTCTAAAACCCTTTCCACTCTTGAGACTCCTAATACCGGCAATTCTATTGTTTGAATCTCTACCAAACAGTGTAACCACCATCTATAATAATATCTGTGCCAGTAGTAAAAGAAGATGCATCGCTCGCGAGATAGAGCGCAGCTCCATTTAAATCGGACACGTGTCCCATTCTTCCTACGGGGGTCCTTTCAAACCACACCTTTTTTAAAACAGGATCAAATTTCTCATTTAACAATGTGTTCATATAACCAGGTG…	1127	1114	26	1113	18	537	12	0.0233393	0.0161725	0.0223464	0.342994	0.013163	0.0137483	0.019722	0.0155444	1 (gU=Ap<H)	gi|50552368|ref|XP_503594.1| YALI0E05643p [Yarrowia lipolytica] >gi|49649463|emb|CAG79175.1| YALI0E05643p [Yarrowia lipolytica]	762	1.08565e-78	jgi|Mellp1|77343|estExt_fgenesh1_pg.C_110167	601	1e-174	jgi|Mellp1|42851|estExt_Genewise1,C_110100	1224	3.70644e-134		PGT_16113 conserved hypothetical protein (288 aa)	476	1e-135	lcl|PTTG_06246T0 | PTTG_06246 | Puccinia triticina 1-1 BBBD Race 1 predicted protein (298 aa)	1086	5.36504e-119	PST130_6823_10	375	1e-104	No_hits				No hits			No hits
Hv00097	AEQBcontig00853	AEQCcontig01312	AEQAcontig05391	CTAACAAACACTACTATACAATTATTGACATTTAGAAATATATTATAAAGCCACTATAAATTGATATTATCTTTATATAAGCTATAACTATATTTTATTcATCTATTTTCCACCACTaGCACGCATTTAAATCCAAGTATTGTGAGTTTTATTTGAGTatAACTATTTTATTAGTCTTCCCCTGAGGTTTAATCACTAAATCATTtATCAATAAGTAGTAGgACCATAAATAAAcACTATtATATCATACTTATATACTAGACTATACTGACATATAAAAaTTATTCAAaTCAaTATCAATTTtAATCTTCCTCTTtCTCAaCAAtACTAaTTAaTTtCcTTTATATTACcTGTTtCTTCTCCCCACTATgTTTcTAAaTCTAGTTTGTaTTTAGTCTA…	420	263	56	420	15	206	7	0.212928	0.0357143	0.0339806	0.709951	0.120088	0.0303609	0.0299899	0.0601461	3 (gU>Ap=H)	no hits			No_hits			No hits				No_hits			No hits			No_hits			No_hits				No hits			No hits
Hv00098	AEQBcontig00520	AEQCcontig02241	AEQAcontig05393	ccttgacacatcagggcacaacttCCATgACTGGCACAcAaaTGTGATGGCTCtcATCAAAGACTTTGTTGGgaaCCAGAGCATATGCTTTaaaaATGAGCCTGGACCTgatgACTTTGaGgACAGAGTtaCCCACcTTAtCcTTTtCCACTCActATCCCCTAATCTGCgtCATGagaTTtCAACTGATTGGAATGCgCGTCAAACATATGTTCAcATCAagCAAcAAATTCTCcAGAAGTAATCATACATCTAcAaTGACAGCCATCTgcAATTTCATCAAcTTGAAaCAAaCacagTTcACTTCCcACagTGAATATcTAGAGGCATTCAACAAAtAcTTTGAAGCAATTGAGCgTCAAGGAGTCAcTTTTGAtcATAAAgTTTTtAAAGCACTGA…	999	999	27	804	13	378	5	0.027027	0.0161692	0.0132275	0.12	0.0152428	0.0137455	0.0116741	0.0135541	9 (gU>Ap>H)	no hits			No_hits			No hits				No_hits			No hits			No_hits			No_hits				No hits			No hits
Hv00099	AEQBcontig00919	AEQCcontig00364	AEQAcontig04146	CACGTCTCCAGTGACATGATGGGTAGCTCCAGAATCAATGATGGCTTCAGTTTCAGCGATGGATGTTTCACTTTGCCATTCAAAACTTTTCAGATCAATTTGATTTATTGCGGTTGAGAGAGCGTCAATAGAGTTAGTGTCCACTTCAATTATTTTCTCATCCGCATCAGCCATATGTATTCTCACTTTGCCTTTGTTATCGTTGGCCATTTTGGGCAGTTTACCTAACTCAGAAATTTTTTGATTGAGATCGTAATATAATTTCAGTGTTGGGGAATAAAATGAAGAGCGCATGTTGTATGGGCAATCGGAGAATAAATGCTTGAAAGAACCACAGTCGTTACATCTGCGTTGAGCATTCGGGGGTCGATATGAATCAATTTGTCGATGTCGATCAGG…	1519	1282	140	1005	80	1516	137	0.109204	0.079602	0.0903694	0.218066	0.0615894	0.0676701	0.0797564	0.0696719	1 (gU=Ap<H)	no hits			jgi|Mellp1|79115|estExt_fgenesh1_pg.C_530039	52	9e-07	jgi|Mellp1|101976|fgenesh2_pg.2_#_455	161	9.92081e-11		PGT_14748 conserved hypothetical protein (1311 aa)	62	4e-10	lcl|PTTG_02530T0 | PTTG_02530 | Puccinia triticina 1-1 BBBD Race 1 predicted protein (501 aa)	162	1.07704e-11	PST130_9627_7	60	2e-09	No_hits				No hits			No hits
Hv00100	AEQBcontig01790	AEQCcontig01097	AEQAcontig05454	GACCCACTTCCACTCaTCATCCACATCCACATCCACATTTACATTTACATTCACATCTTCACATCTACTCAaTCCATCTCATCTATCAATCATGTCTTCAGGCGGTAAAGGTGGTAAAGCTGCTaCCAGTGCAGGTGACAAATCATCTCAATCTCGATCTGCTCGTgCTGGTCTTCAGTTCCCTGTTGGCAGAATCCACCGTCTGTTGAAGAAAGGCCACTATTGTGACCGTATTGGTGCTGGTGCtCCAGTGTACCTAGCCGCTGTATTGGAATACCTTGCAGCTGAAATTCTTGAGCTTGCTGGCAATGCTGCCCGTGACAACAAAAAATCTCGTATCATTCCCcGTCACCTTCAACTTGCCAtCcGAAATGACGAGGAACTTAGTCGTCTTCTCGG…	474	376	66	420	209	474	28	0.175532	0.497619	0.0590717	0.841231	0.098997	0.423028	0.0521343	0.191387	2 (gU<Ap>H)	gi|169851744|ref|XP_001832561.1| histone H2A [Coprinopsis cinerea okayama7#130] >gi|116506415|gb|EAU89310.1| histone H2A [Coprinopsis cinerea okayama7#130]	355	3.00516e-32	jgi|Mellp1|51457|fgenesh1_pm.C_scaffold_2000065	237	9e-63	jgi|Mellp1|32838|e_gw1,2,434,1	391	3.3074e-38		PGT_10973 histone H2A.1 (180 aa)	198	7e-52	lcl|PTTG_04461T0 | PTTG_04461 | Puccinia triticina 1-1 BBBD Race 1 hypothetical protein (134 aa)	368	2.55652e-36	PST130_20495_2	197	1e-51	gi|343553265|gb|AEEW01010155.1|_PST-130_PST130_10155,_whole_genome_shotgun_sequence	82	7e-15		No hits			No hits
Hv00101	AEQBcontig01791	AEQCcontig01098	AEQAcontig05455	AAAAAATCTCGTATCATTCCCCGTCACCTTCAACTTGCCATCCGAAATGACGAGGAACTTAGTCGTCTTCTCGGTCATGTCGTTATGCCCAACGGTGGTGTTCTGCCAGCCATTCATGCCGAACTCCTACCCAGCAAATCGAAGACAAAGCCTGACAAAGACTCTCAAACTGTTTGAGAATTCTTTTGTTACAGTTAGAATTTTGATCTTGATTGTGATAAAAGGGATTCATCTGTGTAGTTACTAGTTTTARTTTTATTTAACCGTATATCATACCTTGTCCTTGTTTGAGTTTAAACGTTTTGTCAAAGATTGCGGAAGCTTAAACGAAAAGACTTATTGTGATAAGTCGAAAATACATTTGTTTTTGTCTGAGTTACCAAGTTAATCCTTGATGAA…	424	341	21	420	52	214	9	0.0615836	0.12381	0.0420561	0.690055	0.0347321	0.105251	0.037117	0.0590334	2 (gU<Ap>H)	gi|260945501|ref|XP_002617048.1| histone H2A,2 [Clavispora lusitaniae ATCC 42720] >gi|238848902|gb|EEQ38366.1| histone H2A,2 [Clavispora lusitaniae ATCC 42720]	172	5.02321e-11	jgi|Mellp1|51457|fgenesh1_pm.C_scaffold_2000065	109	2e-24	jgi|Mellp1|32838|e_gw1,2,434,1	190	5.15154e-15		PGT_16093 histone H2A.1 (134 aa)	88	1e-18	lcl|PTTG_04461T0 | PTTG_04461 | Puccinia triticina 1-1 BBBD Race 1 hypothetical protein (134 aa)	177	2.91212e-14	PST130_20495_2	88	1e-18	gi|343553265|gb|AEEW01010155.1|_PST-130_PST130_10155,_whole_genome_shotgun_sequence	54	1e-06		No hits			No hits
Hv00102	AEQBcontig01792	AEQCcontig01099	AEQAcontig05456	AAAAAaTCTCGTATCATTCCCCGTCACCTTCAACTTGCCATTCGAAaTGACGAGGAACTTAGTCGTCTTCTCGGTCATGTCGTTATGCCCAACGGTGGTGTTCTGCCAGCCATTCATGCCGAACTCCTACCCAGCAAAACCAAGACAAAACCTTCGCAGGAAGCCTAATTCACCTACAAGCTGCTTTACACTGCCCATTCTATTAGCGTTTCTTGTAGACTAGGTTACTTTAATGAATTTCATGGCTAGTTTCTTAATCTtGAGAGTGACTCCTTTGTCCTATGATCCAATTGCCtATTTtaGAAa	306	218	13	306	24	110	2	0.059633	0.0784314	0.0181818	0.669797	0.033632	0.0666749	0.0160465	0.0387845	2 (gU<Ap>H)	gi|189091760|ref|XP_001929713.1| [Podospora anserina] >gi|74620192|sp|Q875B8.3|H2A_PODAN RecName: Full=Histone H2A >gi|27802990|emb|CAD60693.1| unnamed protein product [Podospora anserina] >gi|188219233|emb|CAP49213.1| unnamed protein product [Podospora anserina S mat+]	206	5.64824e-15	jgi|Mellp1|51457|fgenesh1_pm.C_scaffold_2000065	100	4e-22	jgi|Mellp1|32838|e_gw1,2,434,1	213	7.96517e-18		PGT_16093 histone H2A.1 (134 aa)	83	2e-17	lcl|PTTG_04461T0 | PTTG_04461 | Puccinia triticina 1-1 BBBD Race 1 hypothetical protein (134 aa)	204	1.15316e-17	PST130_20495_2	83	2e-17	No_hits				No hits			No hits
Hv00103	AEQBcontig03652	AEQCcontig02918	AEQAcontig05466	gaagggtggctggtatgggggtaagggtaggggccagggtgaaagaagtggattcGGAAtGTTTGcaaGAGttgcgcaaggttgaggaacaatttgggaggttagatggatcaattctgaggcttctcagctcttggttggagatggagcaagtcagtcaatggaTTTTACCAGCACAaTTATCAGCccATAACCTGTAGCACGGTGTCAGCCtGTAGAACTCCGGAAAGAACCAATAATTATCATTACTTTACCTGTAGAACTCCGGAAAGAACCGGAGAACAGGGGATGCCGCGACTACAGACTATATACATTTGCACACATAACTAAGTACATAGTCCTAGTGACTTAACAACCTTTtATtGACACATCATTTtAGtATACTTTTGTtATGTACAA…	618	618	13	574	12	565	12	0.0210356	0.0209059	0.0212389	0.227814	0.0118637	0.0177722	0.0187446	0.0161269	6 (gU<Ap=H)	no hits			No_hits			No hits				No_hits			No hits			No_hits			No_hits				No hits			No hits
Hv00104	AEQBcontig03279	AEQCcontig02555	AEQAcontig05475	AGGGCAGCCAAAGCCACATCGAATGGACCAGCCGCCAACAGCCAACCAACTGCGATTTGAGTTGGACCTTGAATTTGTCCAGTCACTCGCTAATCCTCATTTCGTTCATGAGCTCACTCTCAACGGCATCCTTTCTTCTCACCCAATGAAGAACTATCTCGCTTATCTCTCCTATTGGCACAATCCTTCCTATGCTCAGTTCATCCGCTATCCCTTCTCTCTCGCAATCCTTCATCTTCTCAACCATTCCCCTCGCTTCTCTCAAGCAATCCATCGTTCCGATGTCGCCCTTCTCTTCGCTGATAAATCCCTcAAACTTTGGTTAGCTGCTAGTCATCGAACTCAGTTTCTTCCTCAAcAaCAACAACAACAACTACCATCTGAAcaacaaCAACAACA…	735	735	28	673	27	422	7	0.0380952	0.0401189	0.0165877	0.525697	0.0214851	0.0341053	0.0146396	0.02341	2 (gU<Ap>H)	gi|50549485|ref|XP_502213.1| YALI0C24167p [Yarrowia lipolytica] >gi|74604176|sp|Q6CAU9.1|MED31_YARLI RecName: Full=Mediator of RNA polymerase II transcription subunit 31; AltName: Full=Mediator complex subunit 31 >gi|49648080|emb|CAG82535.1| YALI0C24167p [Yarrowia lipolytica]	198	1.30112e-13	jgi|Mellp1|30606|gw1.11.123.1	135	3e-32	jgi|Mellp1|34915|e_gw1,11,123,1	296	7.98192e-27		PGT_14861 hypothetical protein (1492 aa)	67	5e-12	No hits			PST130_7921_5	70	6e-13	gi|343547721|gb|AEEW01015699.1|_PST-130_PST130_15699,_whole_genome_shotgun_sequence	80	4e-14		No hits			No hits
Hv00105	AEQBcontig03977	AEQCcontig02848	AEQAcontig05477	GGGCCCCGTTAAAGTTCCCCTTCATTTTCAACTCATTCGTCCCGGATATTTTGTAATCCATATAGAATATTGGATATTGGATCCCTCTCATCTTTTTTCCAATGGATAACGCTGCTTCTACTGATCTTCAATGGTTCCTCATCCGAGGATGGAACTCCAAAGTTGTCAAGCGCGGCAATGCTGGCTTCACTTTTAGCTCTGAAGTGGGCAATGTGAAGAATCTTCATTCCTACAAGTATTCAGGATTAATTAATTCAAAGCCTATCGCGATTACACCGTCTTCCACTGGTGGTGTCCTCATCACTACTCGCTCCGACAAAGATCAGAACCCTCGTCATATCCGATCTGCTCGAAAGACTGTTCGAGCAAAAGGTGCCAAAGTCGCTCCTCGCAAGGCAA…	595	547	13	594	25	334	11	0.023766	0.0420875	0.0329341	0.44988	0.0134036	0.0357788	0.0290663	0.0260829	2 (gU<Ap>H)	gi|164661161|ref|XP_001731703.1| hypothetical protein MGL_0971 [Malassezia globosa CBS 7966] >gi|159105604|gb|EDP44489.1| hypothetical protein MGL_0971 [Malassezia globosa CBS 7966]	217	5.05971e-16	jgi|Mellp1|72153|estExt_fgenesh1_kg.C_240038	67	3e-24	jgi|Mellp1|56413|fgenesh1_kg.C_scaffold_24000039	325	2.39771e-30		PGT_07129 hypothetical protein (195 aa)	144	6e-39	lcl|PTTG_03907T0 | PTTG_03907 | Puccinia triticina 1-1 BBBD Race 1 predicted protein (135 aa)	264	2.55001e-24	PST130_10888_1	140	3e-37	No_hits				No hits			No hits
Hv00106	AEQBcontig04662	AEQCcontig01211	AEQAcontig05492	CTATCCTGAACTCTTtCGTCAACGACATCTTCGAGCGcgTTGCCaCCGACGCTTCCAAGTTGGCTGCCTacAACAGAAAGTCCACCATCTCTTCCCGAGAAATCCAGACTGCTGTTCGCCTGATCCTGCCCGGTGAATTGGCCAAGCACGCCGTCTCTGAGGGTACCAAGGCTGTCACCAAGTACATCTCTTCCACGAAATAAATGGTTTGATAGTACTGGGTTTCTGTTTTTGGTGTCTTCCTTTTTtGAATCTGTTTTGTTTtGCGGCATCAGGGTGTCATGATTTGAGATCCTGCGGGCTGAAAATTGCCTTGCCTTTGGGGATTTCTTAaTGCGTTACGGATGGTTTGCTTTATTGGGGGCAATGTCTTCACGGTCAACGGGGTTCGCGGTTGTA…	456	456	5	301	8	417	14	0.0109649	0.0265781	0.0335731	0.511614	0.00618402	0.0225942	0.0296303	0.0194695	8 (gU<Ap<H)	gi|296411543|ref|XP_002835490.1| hypothetical protein [Tuber melanosporum Mel28] >gi|295629274|emb|CAZ79647.1| unnamed protein product [Tuber melanosporum]	300	7.13777e-26	jgi|Mellp1|35808|e_gw1.17.189.1	127	5e-30	jgi|Mellp1|35863|e_gw1,17,171,1	272	1.91105e-24		PGT_08915 histone H2B.3 (141 aa)	111	1e-25	lcl|PTTG_06621T0 | PTTG_06621 | Puccinia triticina 1-1 BBBD Race 1 hypothetical protein (150 aa)	278	6.51424e-26	PST130_17625_11	111	8e-26	gi|343545795|gb|AEEW01017625.1|_PST-130_PST130_17625,_whole_genome_shotgun_sequence	52	6e-06		No hits			No hits
Hv00107	AEQBcontig04838	AEQCcontig03253	AEQAcontig05553	GAAACCTATTCCTAATAATCTCACCTTTCCTCTATGTTAAATATTTTCCATCTCCTTCTTCCTTCCATTCGCCCCCTTTCAAATTCAGCTATCACTCAACAGCTAACATGGTGAACATCCCCAAAACCCGACGGACATATTGCCCAAGCAAAATGTGTCGAAAACACGCCCCTCACAAGGTAACTCAATACAAGACCGGAAAGGCTTCACTGTTCGCTCAGGGCAAACGACGTTATGATCGGAAACAGTCCGGTTATGGAGGACAGACAAAGCCTGTTTTTCACAAGAAAGCTAAAACAACCAAAAAAGTTGTGCTTCGACTTGAATGTACTATGTGTAAGTACAAGAGCCAAGTCGCATTAAAGCGAACCAAACACTTTGAGTTAGGTGGTGATCTCA…	509	427	15	508	10	350	18	0.0351288	0.019685	0.0514286	0.615635	0.0198121	0.0167344	0.0453888	0.0273117	5 (gU>Ap<H)	gi|121698187|ref|XP_001267742.1| ribosomal protein L44, putative [Aspergillus clavatus NRRL 1] >gi|119395884|gb|EAW06316.1| ribosomal protein L44, putative [Aspergillus clavatus NRRL 1]	499	6.42179e-49	jgi|Mellp1|107807|fgenesh2_pg.25_108	236	1e-62	jgi|Mellp1|52867|fgenesh1_pm.C_scaffold_25000032	508	1.06022e-51		PGT_09489 60S ribosomal protein L44 (107 aa)	204	1e-53	lcl|PTTG_06699T0 | PTTG_06699 | Puccinia triticina 1-1 BBBD Race 1 hypothetical protein (249 aa)	335	1.97052e-32	PST130_21088_1	81	2e-16	gi|343542758|gb|AEEW01020662.1|_PST-130_PST130_20662,_whole_genome_shotgun_sequence	62	7e-09		No hits			No hits
Hv00108	AEQBcontig04227	AEQCcontig03441	AEQAcontig05555	cTAaGAGgAATCATTTTTtATTCATTCCCTATAAaCCATCCTCATCCGAGGAATCTCTTCGCCATTGTCCGTCCGTGAAGCCCCAATGCTGCAACAAGCACGAATAATTGTGACCCAAACATAAAACAATGCATTTAGAAaaCCAGAGCAGCACCCTTCGTCTTCTTGTCACCACCCAACTCGAAGTGCTTGCAACGCTTCAGAGCAAGCTGGGACTTAGCCTTGCACTTGACGCATTCCAGTCTCAGAACGACCTTCTTGGTGGTCTTGGCCTTCTTGTGGAAGACAGGCTTGGTCTGACCACCATAACCGGACTGCTTACGGTCGTATCGGCGCTTTCCCTGGGCGAACAAAGAGGCCTTGCCAGCCTTGTACTGGGTGACCTTGTGCTGGGTGTGC…	503	503	33	481	13	326	16	0.0656064	0.027027	0.0490798	0.347095	0.0370009	0.0229758	0.0433158	0.0344308	5 (gU>Ap<H)	gi|46137331|ref|XP_390357.1| RL44_PICJA 60S RIBOSOMAL PROTEIN L44 (L41) [Gibberella zeae PH-1]	554	2.56361e-55	jgi|Mellp1|107807|fgenesh2_pg.25_108	237	7e-63	jgi|Mellp1|52867|fgenesh1_pm.C_scaffold_25000032	510	6.03801e-52		PGT_09489 60S ribosomal protein L44 (107 aa)	203	2e-53	lcl|PTTG_06699T0 | PTTG_06699 | Puccinia triticina 1-1 BBBD Race 1 hypothetical protein (249 aa)	332	4.18195e-35	PST130_21088_1	80	4e-16	gi|343542332|gb|AEEW01021088.1|_PST-130_PST130_21088,_whole_genome_shotgun_sequence	62	7e-09		No hits			No hits
Hv00109	AEQBcontig04635	AEQCcontig01166	AEQAcontig05598	TATtgggtCtGCATCTGCAAGACTAACGTCACTCACTACACGTTACTCAACTTTACTCTACACTCTACACATATCAACATGACTGGACGCGGCAAAGGTGGCAAGGGCCTCGGCAAGGGCGGCGCCAAGCGTCACCGCAAGaTTCTTCGTGACAACATtcAGGGCATCACCAAGCCCGCcATCCGTCGTCTCGCCCGTcGTGGTGGTGTCAAGCGTATCTCTGCCATGATCTACGAGGaGACCCGCACTGTCCTCAAGTCcTTCCTCGAGGGCgTCATCCGTGATGCCGTCACGTACACTGAGCAcGCCAAGCGCAAGaCTGTTACTTCGCTGGATGTTGTTtAtGCTCTGAaGCGCCAGGGCCGTACTCTCTACGGTTtCGGTGGTTAaGCGACTCAC…	455	455	9	264	25	278	123	0.0197802	0.094697	0.442446	0.880264	0.0111557	0.0805024	0.390485	0.160714	8 (gU<Ap<H)	gi|119190663|ref|XP_001245938.1| histone H4,2 [Coccidioides immitis RS] >gi|240107263|gb|EER25448.1| histone H4,2, putative [Coccidioides posadasii C735 delta SOWgp]	401	1.38658e-37	jgi|Mellp1|73357|estExt_fgenesh1_kg.C_670023	211	2e-55	jgi|Mellp1|41080|e_gw1,99,20,1	372	4.84853e-36		PGT_06941 histone H4 (105 aa)	185	5e-48	lcl|PTTG_10529T0 | PTTG_10529 | Puccinia triticina 1-1 BBBD Race 1 hypothetical protein (105 aa)	372	8.2024e-37	PST130_8722_1	186	3e-48	gi|343546440|gb|AEEW01016980.1|_PST-130_PST130_16980,_whole_genome_shotgun_sequence	86	4e-16		No hits			No hits
Hv00110	AEQBcontig03332	AEQCcontig02382	AEQAcontig05622	ATGAaTTGCAAaCTAGATGTtCATTACAAAAaGTTCAAAAaTAGATGGCCATATCATGACTAAATTACACCACCCAACCTAACAAGaGTTtCAAATCACTCATTTATATTGCATTAAAACGATAAAGGGTCGGGATAAAaGGGGgAAAaTGAGAAAGGAGAAACAAAGTaGAGCTAGCAAATAAACAACAGTTTATCCTTGGTATCTTTTCAACCCAGAAAGTTCATTTAATAGTGCTTGCAAAGCATCGTCATCTTTGGATGCAAGGCTTGGGATTAAGCTTTTAGCTTCTTCTGCTtCTTCAGGACATAGCGATGCCAGCTGGGCAAGTTCAAAGGGCTTGAGATCATGATCCTTACTCAAAATTTGTCTGGCAGCTTGAGCAGAGTCAGTTGAGTT…	734	721	45	734	48	353	8	0.0624133	0.0653951	0.0226629	0.557754	0.0352001	0.0555927	0.0200013	0.0369314	2 (gU<Ap>H)	gi|170086716|ref|XP_001874581.1| predicted protein [Laccaria bicolor S238N-H82] >gi|164649781|gb|EDR14022.1| predicted protein [Laccaria bicolor S238N-H82]	374	5.08101e-34	jgi|Mellp1|89474|EuGene.00300052	252	3e-67	jgi|Mellp1|89474|EuGene.00300052	543	1.82314e-55		PGT_00505 hypothetical protein (131 aa)	201	3e-52	lcl|PTTG_04691T0 | PTTG_04691 | Puccinia triticina 1-1 BBBD Race 1 predicted protein (131 aa)	535	2.32343e-55	PST130_15097_8	202	7e-53	No_hits				No hits			No hits
Hv00111	AEQBcontig04961	AEQCcontig03736	AEQAcontig05698	tATTGGGGGGggggAGTTGAGCTCCACATTTTAAGGCAGACCCAGCATGGCACCGGATTCCATGATTAAGCAACCAGATAATGCAACAGACGAATTGAAGACAACGGCGAGTCATGTGAAAGGAGTAGTCGGAGTAGGTTCAACCCCAGCAGAAGTGGAAAGAaCGATTCAACGGTTATCACAACATAAAAACGTGAGAGGAGTGATCATCATGTCAAGAGAAGGCGTTTTAGTGCGTTCTAGTGGAGctGCATTGAGCGGGACTGAAGGTGGGATGACCTTACGTCGGTATGTGTTGGAAGTTAAAAACTaGTTGtAGCGGTTGATAGTTGTGTTGGATTGATGGAAGTGGATGATGCGGTGCAGTTCATGAGAATTCGAaCTCGCCAGCATGAaCTG…	449	371	7	449	14	322	17	0.0188679	0.0311804	0.052795	0.603548	0.0106412	0.0265066	0.0465947	0.0279142	8 (gU<Ap<H)	no hits			jgi|Mellp1|88248|EuGene.00250124	81	4e-16	jgi|Mellp1|88248|EuGene.00250124	177	1.90881e-13		PGT_02922 predicted protein (147 aa)	71	9e-27	lcl|PTTG_04374T0 | PTTG_04374 | Puccinia triticina 1-1 BBBD Race 1 predicted protein (148 aa)	179	3.87758e-22	PST130_10072_3	70	1e-20	No_hits				No hits			No hits
Hv00112	AEQBcontig01654	AEQCcontig02208	AEQAcontig05706	ATTGGGTATCCATACTGAAGAAAATCTCACCTGCAATGTCTCACGGAAAACATTTTACACTTTACAGCTACAAGGGTGGACCTAATGGATGGAAAGTCGCCCTGATCATGGACGAGCTTGGCCTCACATACGAAACCATTTTTTTACAGCTTGAAAAGGGGGAGCAAAAACACGAAAGTTTCACCAAATACAATCCCAATGGACGAATCCCAGCAATCATTGACCACAAAAATAACAACTATGTGGTGTGGGAAAGTAATGCCATCTTGCTATACTTGGTGGACACATATGATAAGGATGGAAAACTATCTGTGTCCAAAGCAGAAGAAAAATACCACCTTATTCAATGGCTCTTTTTCCAAGCTTCAGGACAAGGGCCATACTTTGGACAAGCTGCTT…	976	954	55	822	11	313	4	0.057652	0.013382	0.0127796	0.597884	0.0325147	0.0113761	0.0112787	0.0183899	3 (gU>Ap=H)	gi|242207511|ref|XP_002469609.1| predicted protein [Postia placenta Mad-698-R] >gi|220731413|gb|EED85258.1| predicted protein [Postia placenta Mad-698-R]	708	1.58691e-72	jgi|Mellp1|90288|EuGene.00360073	345	4e-95	jgi|Mellp1|38135|e_gw1,36,82,1	747	6.1897e-79		PGT_01887 conserved hypothetical protein (237 aa)	121	3e-28	lcl|PTTG_08743T0 | PTTG_08743 | Puccinia triticina 1-1 BBBD Race 1 hypothetical protein (213 aa)	186	1.01592e-14	PST130_12193_4	118	3e-27	No_hits				No hits			No hits
Hv00113	AEQBcontig01653	AEQCcontig00343	AEQAcontig05708	GAATCTCACCTGCAATGTCTCACGGAAAACATTTTACACTATACAGTCACAAGGGTGGGCCAAATGGCTGGAAAGTCGCCATTGTGCTCGATGAGCTAGGTCTCACGTACGAAACGATTTTCTTAGAATTTGAAAAGGGTGAACAAAAACaCGAGAGCTTCACTAAATATAATCCGAACGGGCGAATCCCAGCTATCATAGACCACAAGAATAATGATTATGTTTTGTGGGAAAGTGATGCCATTTTGCTATACTTGGTGGATACGTATGATAAAGAaGGAAaGCTAACCGTGTCCAAGACGGAAGACAGATATCATCTTATTCAGTGGCTCTTTTTtCAAGCTTCCGGGCAGGCACCTTACTATGGACAAGCGGCTTGGTTTTtGAAGTATCATAGCG…	912	912	90	166	82	185	2	0.0986842	0.493976	0.0108108	0.932733	0.0556562	0.419931	0.00954118	0.16171	2 (gU<Ap>H)	gi|242207511|ref|XP_002469609.1| predicted protein [Postia placenta Mad-698-R] >gi|220731413|gb|EED85258.1| predicted protein [Postia placenta Mad-698-R]	736	7.98057e-76	jgi|Mellp1|90288|EuGene.00360073	358	5e-99	jgi|Mellp1|38135|e_gw1,36,82,1	775	3.19403e-82		PGT_01887 conserved hypothetical protein (237 aa)	133	8e-32	lcl|PTTG_08743T0 | PTTG_08743 | Puccinia triticina 1-1 BBBD Race 1 hypothetical protein (213 aa)	200	2.2159e-16	PST130_12193_4	130	5e-31	No_hits				No hits			No hits
Hv00114	AEQBcontig01634	AEQCcontig02187	AEQAcontig05724	GGGGTTTCGGTGGCGTCGGATTGTTCGTTGGGCTGTTTTCCTTCCTCCTTGCTCTTGGGCCTCTTGACCGCTTTTGCCACTCTTCGTCTTTCCTTCTCTTTCCAACTCACGTTGCATTCCTTATTCCCTTCCATCTATCATGGCTCTCAAACGCATCAACAAGGAACTTCTCGACTTAGAAAGAGATCCTCCTTCCTCCTGCTCAGCTGGTCCTCAGGGCGACAATATGTTTCAGTGGCAGGCCACCATCATCGGACCGGCCGACAGTCCATACGCTGGTGGTGTCTTCTTTTTAACTATCACTTTTCCAACCGATTATCCCTTCAAACCTCCAAAAATTAGCTTTAGCACGAAAATCTACCATCCTAACATCAACAGCAATGGCTCAATTTGTCTCGA…	836	642	67	835	41	621	10	0.104361	0.0491018	0.0161031	0.446214	0.058858	0.0417417	0.0142119	0.0382705	9 (gU>Ap>H)	gi|71004926|ref|XP_757129.1| ubiquitin-conjugating enzyme E2-16 kDa [Ustilago maydis 521] >gi|46096759|gb|EAK81992.1| UBC1_COLGL Ubiquitin-conjugating enzyme E2-16 kDa (Ubiquitin-protein ligase) (Ubiquitin carrier protein) (Colletotrichum hard-surface-induced protein 1) [Ustilago maydis 521]	716	1.43043e-73	jgi|Mellp1|48301|estExt_Genewise1Plus.C_170085	348	3e-96	jgi|Mellp1|56044|fgenesh1_kg.C_scaffold_17000023	746	6.48791e-79		PGT_02279 ubiquitin-conjugating enzyme E2 D3 (148 aa)	285	2e-77	lcl|PTTG_04997T0 | PTTG_04997 | Puccinia triticina 1-1 BBBD Race 1 hypothetical protein (170 aa)	643	8.42814e-68	PST130_8952_3	241	1e-64	No_hits				No hits			No hits
Hv00115	AEQBcontig00993	AEQCcontig00471	AEQAcontig05742	CCTGAGGGATAACATTCAAGGTATTACAAAGCCTGCTATCCGTCGTCTTGCTCGTCGTGGAGGTGTGAAACGTATTTCTGGTCTTATCTATGAAGAGACACGTGGTGTTTTAAAAATCTTTTTGGAAAATGTTATTCGGGATTCTGTTACCTATACTGAACACGCCAAACGTAAAACAGTAACATCTCTTGATGTTGTGTACGCTCTTAAGCGACAGGGTAGAACTTTATATGGTTTTGGTGCATGATCTGTAACCTTGAAGTATTGTAACAAAATACAGTCTTGATCTTTGTCATTTCATGAATATTTATTGTTTGGCTTTGCTTGATTGTTTTCGTGTAATTAGTGTTTTTATTTTCTTTTCGTGCGAGTATTGCATTTTTTGCTTATTCACCAGGA…	446	398	18	357	105	224	5	0.0452261	0.294118	0.0223214	0.918728	0.0255068	0.250031	0.0197	0.0984126	2 (gU<Ap>H)	gi|58261382|ref|XP_568101.1| hypothetical protein CNL05670 [Cryptococcus neoformans var. neoformans JEC21] >gi|58264696|ref|XP_569504.1| hypothetical protein CNC01610 [Cryptococcus neoformans var. neoformans JEC21] >gi|134109925|ref|XP_776348.1| hypothetical protein CNBC5650 [Cryptococcus neoformans var. neoformans B-3501A] >gi|134115577|ref|XP_773502.1| hypothetical protein CNBI1160 [Cryptococcu…	403	8.23619e-38	jgi|Mellp1|73357|estExt_fgenesh1_kg.C_670023	189	9e-49	jgi|Mellp1|41080|e_gw1,99,20,1	403	1.16448e-39		PGT_06941 histone H4 (105 aa)	159	3e-40	lcl|PTTG_10529T0 | PTTG_10529 | Puccinia triticina 1-1 BBBD Race 1 hypothetical protein (105 aa)	403	1.99247e-40	PST130_8722_1	159	2e-40	gi|343554716|gb|AEEW01008704.1|_PST-130_PST130_8704,_whole_genome_shotgun_sequence	72	6e-12		No hits			No hits
Hv00116	AEQBcontig04669	AEQCcontig03443	AEQAcontig05743	TATTGGGKACCACACATCCTTACCTCCATCTCAACTTCGCAAGTCACATTCACACTAATTCTTCACTTTTACCTTGTTACAACTTTTTAAACATGTCTGGACGCGGTAAAGGTGGTAAGGGTCTTGGCAAAGGTGGTGCTAAACGTCACCGTAAAATCCTGAGGGATAACATTCAAGGTATTACAAAGCCTGCTATTCGTCGTCTTGCACGTCGTGGAGGTGTGAAACGTATTTCTGGTCTGATCTATGAAGAGACCCGTGGTGTTTTGAAAATCTTTTTGGAAAATGTTATTCGGGATTCTGTTACTTATACTGAACATGCCAAACGGAAAACAGTCACATCCCTTGATGTTGTGTACGCTCTTAAGCGACAGGGTAGGACTTTATATGGTTTTGGTG…	484	455	10	482	21	314	29	0.021978	0.0435685	0.0923567	0.696736	0.0123952	0.0370378	0.0815103	0.0436478	8 (gU<Ap<H)	gi|58261382|ref|XP_568101.1| hypothetical protein CNL05670 [Cryptococcus neoformans var. neoformans JEC21] >gi|58264696|ref|XP_569504.1| hypothetical protein CNC01610 [Cryptococcus neoformans var. neoformans JEC21] >gi|134109925|ref|XP_776348.1| hypothetical protein CNBC5650 [Cryptococcus neoformans var. neoformans B-3501A] >gi|134115577|ref|XP_773502.1| hypothetical protein CNBI1160 [Cryptococcu…	406	3.61557e-38	jgi|Mellp1|73357|estExt_fgenesh1_kg.C_670023	229	1e-60	jgi|Mellp1|41080|e_gw1,99,20,1	407	4.84976e-40		PGT_06941 histone H4 (105 aa)	200	2e-52	lcl|PTTG_10529T0 | PTTG_10529 | Puccinia triticina 1-1 BBBD Race 1 hypothetical protein (105 aa)	407	7.99961e-41	PST130_8722_1	201	6e-53	gi|343554716|gb|AEEW01008704.1|_PST-130_PST130_8704,_whole_genome_shotgun_sequence	70	3e-11		No hits			No hits
Hv00117	AEQBcontig00994	AEQCcontig00473	AEQAcontig05744	ACAGTCAAATGACGCCACAAAGGCCAGTAATATGGCAATAAAGCAATAACAAAATTCACGTGAATACAAGTAGAAGGGACACTCCGTTGCTATTGGAATAATTGATAACTATTTTATTACAGAAATGTCAAGACTCATGCACCAAATCCATATAAAGTTCTACCCTGTCGCTTAAGAGCGTACACAACATCAAGGGATGTGACTGTTTTCCGTTTGGCGTGTTCAGTATAGGTAACAGAATCCCGAATAACATTTTCCAAAAAGATTTTTAAAACACCACGTGTCTCTTCATAGATAAGACCAGAAATACGTTTCACACCTCCACGACGAGCAAGACGACGAATAGCGGGCTTTGTAATACCTTGAATGTTATCCCTCAAG	381	350	44	270	129	209	10	0.125714	0.477778	0.0478469	0.875777	0.0709007	0.406161	0.0422277	0.173097	2 (gU<Ap>H)	gi|58261382|ref|XP_568101.1| hypothetical protein CNL05670 [Cryptococcus neoformans var. neoformans JEC21] >gi|58264696|ref|XP_569504.1| hypothetical protein CNC01610 [Cryptococcus neoformans var. neoformans JEC21] >gi|134109925|ref|XP_776348.1| hypothetical protein CNBC5650 [Cryptococcus neoformans var. neoformans B-3501A] >gi|134115577|ref|XP_773502.1| hypothetical protein CNBI1160 [Cryptococcu…	403	8.19298e-38	jgi|Mellp1|73357|estExt_fgenesh1_kg.C_670023	188	3e-48	jgi|Mellp1|41080|e_gw1,99,20,1	403	7.6323e-40		PGT_06941 histone H4 (105 aa)	159	2e-40	lcl|PTTG_10529T0 | PTTG_10529 | Puccinia triticina 1-1 BBBD Race 1 hypothetical protein (105 aa)	403	1.41426e-40	PST130_8722_1	159	2e-40	gi|343554716|gb|AEEW01008704.1|_PST-130_PST130_8704,_whole_genome_shotgun_sequence	64	1e-09		No hits			No hits
Hv00118	AEQBcontig03824	AEQCcontig02571	AEQAcontig05793	gcacaccagtcagtgattccgactcacgaaatgtttagcaactctttctcgccaaaaaaaaaattttcttttcctttaaaaaagctacctccccttcaaatcaccccgcgaatcacatatggaagtctcaatcacaattcttcctatctgaacagcaaaaactcaattgagggaaaggttatttcctctaccggctcatatcttctcgctcaaccttcggTAAGAAAtAAtGATTTTCCTTCtAAGACAAAtGCCaTAGCTTTACCTTccaCcATtacaaactcttctaacaggaaTGAAGAAATGAGATGCCTCCCTGAATTGCATGCGGATACACCTACAACACTGGATTTGGTATATCAAAAAAaaGTGCCTTCAACACACAGTTATtATTCAAGA…	661	572	5	661	4	321	4	0.00874126	0.00605144	0.0124611	0.558954	0.00492992	0.00514436	0.0109976	0.00702397	1 (gU=Ap<H)	no hits			No_hits			No hits				No_hits			No hits			No_hits			No_hits				No hits			No hits
Hv00119	AEQBcontig04477	AEQCcontig00141	AEQAcontig05925	AGGTAAACTTCAATTGATTATTGACAAGAATTCTACCTGCCTCTTGGCTTTCCAAATCCTTGCAAATAAATCCAAAGCTTCTAACCACACCTTGCACACATCACTCTTCAGAGAACTCACTGCTATTTGATATCAATCATTTACCAATATTTCATCACATTGTAGACAATCCTATAGTACTAWCTATAGGCCTTGACCAAGGGAGTTGGAGTRAAACCAGAAAGAAWAACCCCTGTMCCTTTAGAAAAACAAGTGAGATTWACCTGYTRCARWAAATTGGTTCCTGTTTASCWAAAGCCCCTTTTCAMAAYRCACTTGACTKCTTGATCAGTCAAGAAAGTAGTCTCCAGACAGACTACCARACCAAAGAACTGAAATGTAGACYAATKTCYACACCAG…	636	471	3	102	72	520	12	0.00636943	0.705882	0.0230769	0.981125	0.00359225	0.600074	0.0203668	0.208011	2 (gU<Ap>H)	no hits			No_hits			No hits				No_hits			No hits			No_hits			No_hits				No hits			No hits
Hv00120	AEQBcontig00494	AEQCcontig00151	AEQAcontig05926	GCCAGATAGACTACCAGACCAAAGAATTGCAACAAACACAGCCAATTGTGGCCAGAAAACAGTGAAAACTGAGTGAGGAACAATGAGATCACCTCCGGATGGTTGTATGATGATTAAGGTTGCCCCAAACTGTCTTATTCACTATC	146	146	8	111	16	111	9	0.0547945	0.144144	0.0810811	0.611822	0.0309032	0.122538	0.0715589	0.0749999	2 (gU<Ap>H)	no hits			No_hits			No hits				No_hits			No hits			No_hits			No_hits				No hits			No hits
Hv00121	AEQBcontig04682	AEQCcontig01139	AEQAcontig05987	ATTATATATCTATATAATGTATATATATCTCTAAGACATACTGCCACCATCACCACCCATTCCACCTATCCCACCTGAATCAGTAGACGATTGTCCAGTCCCAGTACCTGGATCAGTTCCAGTACCAGCAGCAGCAGTACCTGTACTTGTGTTGGTAGCCGTCATAGCTGCTTGACTTGCAGCTGTAGCTGCTCTTCGCTCTCGTAATCGTTGTTGTTCAGCTTCTTTTTCTTTTTCGATTTCACTAACTACTGCTTCCAACTCGGCTAAACTTAATTGTCGAACAGAAGCAAACCCATCCATGATAGTGAGTTCGATATTTTTGGCTCCTGTTTGGACAACTTCAAGTAAGGATTTGACAGTGAGCTTGATGGCTTCATCGGTTGATAAATCTTCTTT…	676	453	4	473	5	211	4	0.00883002	0.0105708	0.0189573	0.589457	0.00497998	0.00898631	0.016731	0.0102324	8 (gU<Ap<H)	gi|170094152|ref|XP_001878297.1| 20S proteasome subunit [Laccaria bicolor S238N-H82] >gi|164646751|gb|EDR10996.1| 20S proteasome subunit [Laccaria bicolor S238N-H82]	558	1.96978e-55	jgi|Mellp1|43834|estExt_Genewise1.C_230109	173	8e-87	jgi|Mellp1|36656|e_gw1,23,70,1	601	2.99918e-62		PGT_10903 proteasome sub unit alpha type-7 (266 aa)	270	3e-73	lcl|PTTG_07948T0 | PTTG_07948 | Puccinia triticina 1-1 BBBD Race 1 hypothetical protein (296 aa)	199	1.88354e-16	PST130_7239_11	270	3e-73	gi|343556181|gb|AEEW01007239.1|_PST-130_PST130_7239,_whole_genome_shotgun_sequence	68	2e-10		No hits			No hits
Hv00122	AEQBcontig03283	AEQCcontig02870	AEQAcontig06006	acctccaaaaattaaatttcattcctcacccacatcaccaacgggggAGTAAGCGACACAGCACATACAATCATCAAACCTTGtCAATATATTAATCAGAGCAATAGGCGGTTTtGTtGTCTCAAACTTTTGCCAaGTAAGtATTtagTTtGAGAGAGAGAATCAAATTAAATCAaGTTTAAAAGaTCATATATACAGATACCCTTCTGTGATCATCGATTGACCTTCATCACGTtATTTtCGTTTtGAGAATTACGAAAaCAAAAGGGATGAATGACAGTCAATTGTTtAATTAACCATAGACTAGTCGGAAGATATCGTTTAGTACAAAATATGtACCGTTTTCTTGAATGAGATGAAAAGCCTGAGAAAAGCCTAAGGaGTTaCCTTCTTCATCGG…	735	735	27	587	39	282	2	0.0367347	0.0664395	0.0070922	0.790763	0.0207177	0.0564806	0.00625929	0.0278192	2 (gU<Ap>H)	gi|58270516|ref|XP_572414.1| nuclear transport factor 2 (ntf-2) [Cryptococcus neoformans var. neoformans JEC21] >gi|134117986|ref|XP_772374.1| hypothetical protein CNBL2410 [Cryptococcus neoformans var. neoformans B-3501A] >gi|50254987|gb|EAL17727.1| hypothetical protein CNBL2410 [Cryptococcus neoformans var. neoformans B-3501A] >gi|57228672|gb|AAW45107.1| nuclear transport factor 2 (ntf-2), puta…	386	2.06286e-35	No_hits			No hits				PGT_17993 nuclear transport factor 2 (125 aa)	195	2e-50	lcl|PTTG_07253T0 | PTTG_07253 | Puccinia triticina 1-1 BBBD Race 1 hypothetical protein (142 aa)	367	7.02819e-36	PST130_8425_4	160	3e-40	No_hits				No hits			No hits
Hv00123	AEQBcontig01460	AEQCcontig00920	AEQAcontig06176	CcTTCCCACTTCAGCTCTTGAGAAcGGCAAAACTCCTTGGGAACTCTGGCATAAAAACTCTAAACTACCATCTAAATTATATCCATTCGGCTCCGATGTCGTCTATCATCTCCAGAAGCACAAGCGTGTGGGCAAGTTTGACAAAAGTGGCGAAGAAGGTATCTTCTTAGGCTACTGTGATGGTCATGTCAACTATCGCATATACTCTCCTTCCACCGATTCAATTATTACTACCCACGATGTCAAATTCTTAAATACGTTTAATCTGTCCGGACAAATTTCTAAAGGGAAAACCATTGACTCATTGCAATTTCCCAACATAGTCATCACCAACGAGTACAGTTTCATTGACTCAAATGATAATAACGTTAGTTCCTCTGATGAAACTCCAATATCGCC…	2494	1903	100	1443	99	2494	103	0.0525486	0.0686071	0.0412991	0.483316	0.0296365	0.0583232	0.0364489	0.0414696	2 (gU<Ap>H)	gi|9294121|dbj|BAB01972.1| copia-like retrotransposable element [Arabidopsis thaliana]	920	1.45219e-96	jgi|Mellp1|62169|fgenesh1_pg.C_scaffold_13000067	47	5e-05	jgi|Mellp1|57310|fgenesh1_kg.C_scaffold_47000004	226	5.14944e-18	1	PGT_03390 hypothetical protein similar to copia polyprotein (1262 aa)	330	1e-90	lcl|PTTG_06245T0 | PTTG_06245 | Puccinia triticina 1-1 BBBD Race 1 hypothetical protein (1265 aa)	1019	8.00261e-111	PST130_15150_1	541	1e-154	No_hits				No hits			No hits
Hv00124	AEQBcontig01461	AEQCcontig00921	AEQAcontig06177	GGGTTATGGGCCCAGCGCCACTGCATTAAATAAACTCTGGCCACTCCTCAGTCTGTCAACACTTCATCCTCTCGCTCGAGTTCACGTTCATCCTCTACACATACCTTTACTCCTGACATGGCCTCCACCTCAGAATTGAGAGCTACGCCCAACTTCTCTTACCTTCAAGATTCCTCAAACTACTCTGAAATTAAAGGAATCGAAAAACTCACTGACAAAAATTATAGTTCTTGGAAAACGGATATTAAATATGCTCTAACTGTTCGAAATCTAGATCAATTTCTAGACGAAAAATGTCCAATTCCTACCGATCCCGATCTACTTAATATATTTAATATTCGACAAAGGCAAACTAACACAATAATCAAGATGTTCATGGACAGGCCCAATCAACACAAA…	1832	1204	34	751	15	1825	38	0.0282392	0.0199734	0.0208219	0.137112	0.0159264	0.0169795	0.0183766	0.0170942	7 (gU=Ap=H)	gi|1167523|dbj|BAA11674.1| unnamed protein product [Nicotiana tabacum]	440	4.5533e-41	jgi|Mellp1|109233|fgenesh2_pg.35_58	51	7e-11	jgi|Mellp1|109233|fgenesh2_pg.35_#_58	177	1.7394e-12		PGT_17345 predicted protein (598 aa)	121	7e-28	lcl|PTTG_04912T0 | PTTG_04912 | Puccinia triticina 1-1 BBBD Race 1 hypothetical protein (1860 aa)	621	8.02144e-65	PST130_299_1	274	5e-74	No_hits				No hits			No hits
Hv01269	AEQBcontig00725	AEQCcontig02579		ATGGGGATCGTTACTCAGTTTCACATATACCGAAGCCTTCTAGCCTTATTTTTTGCTATCCAGCTGATTATTTTAACCCAATAAATTAATACATCATGAAATTATTCTATTACACTCTTTTATCGCTCGTGTTGGCCTTCTCCTTAATTTCAAACACGAAGGCTGATACCGTAGTTTCATTGCTTCCTAAATTCAAAACTTGTGCCCAAGAAGCATTTTTCAGAGCCTATGTTGATGCGGGAGCAAATTGTGGTATTGATTTGAAGTGTCTTTGTCAAAGCCAGGCTTTCATTTGCGCAAGTGCGAACCGAATCACCTCCAAATGTTCATCATTTTTTGACCAACTTGGGGCATTGAGTACCTGTACTCAAGGATGTCGATCTGTTGGTGTTTCTAGCA…	707	604	1835	651	1340			3.03808	2.05837	0	0.583791	1.71343	1.74983	0	1.15442	4 (gU=Ap>H)	no hits			No_hits			No hits				No_hits			No hits			No_hits			No_hits				No hits			No hits
Hv00126	AEQBcontig02682	AEQCcontig00847	AEQAcontig06199	CGTATCTCATTTcTtCCGACTCCATCTCTCAGTATATTAGAGGCCTCTTTTCGCTCTACTCAGTAATCTCGTCATTAATATCGGCAATCTTGCAGTTTTTATtATAATAAGCGTAGATATTATTATTGTTATCACtATTATAATTTTCCTTGtGTTTTCGCTGCTTCTCTCCCTTTAAATTTTCATTACTTCACATTTCCTTCCTGCTCTACCAAACTAAAAATCTTGATAGGCATTCTTGGTTGCGACTATAGTCTCACAACCTTTTCTTCCACGGACAACAATATAATATATCAAACTTTCCACGGCACATCCTCCTTTCAGCCTCATCTTTTTTTtATATCCCTACTCAAGCTTCCCTAATTTCATCGCAACAATTGGAATCATAGTTTGATCCTC…	1285	1091	122	827	95	1285	34	0.111824	0.114873	0.0264591	0.610436	0.0630668	0.0976541	0.0233518	0.0613576	2 (gU<Ap>H)	no hits			jgi|Mellp1|70551|estExt_fgenesh1_kg.C_10195	79	8e-15	jgi|Mellp1|70551|estExt_fgenesh1_kg.C_10195	166	2.1227e-11		No_hits			No hits			No_hits			No_hits				No hits			No hits
Hv06250	AEQBcontig01808			TAtttGGggAGAACAGCTACATTTTATCTTTTCAATCACCCAAATATTTAAATATTTACTATATATCTGCTTTAAGATTTTACTTCCCCTAGATTATCGCAATGGCAGTTAGAATTATTCTACTATCTTTCGTCGTTCTTTCAATTCTCTCGTTATTCAATGCTGAATTGCTATCTGATTCAGCTGGTCTTATCTCTTCATCCATCGAGACCCTCCCTCAGTCTTTTGAAGATTCAACCAAGGCTTTAATTAAGCGTAGCAAGAAACACAAGCCAAAGTCTAAAAAGAAAAaTAAGCCCAT	301	301	913					3.03322	0	0	1	1.71069	0	0	0.570229	3 (gU>Ap=H)	no hits			No_hits			No hits				No_hits			No hits			No_hits			No_hits				No hits			No hits
Hv00128	AEQBcontig01292	AEQCcontig00734	AEQAcontig06202	GTGATTCCGCTTGTCTTCGATTTGTAAATATCTTATAAGCATATTATTATTGTCATACATTTACTTATATATATATATATCTATATACATTAAACAATAGACTTGACAAACCTATTATTAAAGCATACTTTCGTATCACCATTTATTTGCATACCCTAACACCAACATATTTAAGAATGTCTGCTCAGTATTGAGTCGGCATTCACTCTTCTCCCTTTTATTTTACTTAGCCACTGTCCGCTCACTCTATCTATTTATTTAGATCTTTTTATCTTTCATTTCYTGTCTTGTCCTCGCTCGTCTGTCACCGTCCTCCCTCGTCCATTTCTGTCCTTGTCCACTTAAGTCTTTAGTCACTAATACAATCTACTAATTGTTATCAGGTAAAATATCTTTTAA…	428	390	40	406	19	271	19	0.102564	0.046798	0.0701107	0.253024	0.0578444	0.0397832	0.0618769	0.0531682	5 (gU>Ap<H)	no hits			No_hits			No hits				No_hits			No hits			No_hits			No_hits				No hits			No hits
Hv00129	AEQBcontig02896	AEQCcontig00733	AEQAcontig06203	GCcGACTCAATactGAGCAGACATTCTTAAATATGTTGgTGTTAGGGTATGcAAATAAATGGTGATACGAAagTATGCTTTAATAATAGGTTTGTCAAGTCTATTGTTTAATGTATATAGATATATATATATATAAGTAAATGTATGACAATAATAATATGCTTATAAGATATTTACACCcACCCGtGcTCAAGACGGCAAGGGTTTTAAATTTAAATTAGATAGAAATTCATGATGTTTTATTCTGGGTAGCGATTTAGTGAGAATATCAGCTATCATAAGGTTAGTGGAAATATAGATGATTTTGAGTTGTTGAGTATTGACTAACTCTCGTAGCCAACATACTTTTGTATTGATATGTCGGGTACGATGTTGATATAGGGGATTTAGAGCTCGATT…	1976	946	11	1394	27	1976	39	0.0116279	0.0193687	0.0197368	0.342566	0.00655794	0.0164654	0.0174189	0.0134808	6 (gU<Ap=H)	gi|47824985|gb|AAT38758.1| Putative gag-pol polyproteinein, identical [Solanum demissum]	905	6.04049e-95	No_hits			jgi|Mellp1|57310|fgenesh1_kg.C_scaffold_47000004	246	1.8927e-20	1	PGT_03390 hypothetical protein similar to copia polyprotein (1262 aa)	324	8e-89	lcl|PTTG_06245T0 | PTTG_06245 | Puccinia triticina 1-1 BBBD Race 1 hypothetical protein (1265 aa)	998	1.67999e-108	PST130_15150_1	485	1e-137	No_hits				No hits			No hits
Hv00130	AEQBcontig02827	AEQCcontig01954	AEQAcontig06207	GTAGGAGCCAACCGCTCACACAAGCCGACCCAATCATCATTCATTTTGGGGAACCTCTGCTGAACGTCCACCTCTTTTTGAAGGACACTAAAACTCAAATCTATCATGGCTGTTGGCAAAAATAAGCGTCTGTCTAAAGGCAAAAAGGGGATCAAGAAAAAGGTAGCTGATCCATTCACACGGAAAGATTGGTACGATGTTAAGGCGCCTTCTATGTTTGAAAATCGGCAGGCTGGCAAGACATTTACCAATCGCTCGGCTGGGATGAAAAATGCCGTTGATTCGCTCAAGGGCAGGGTTTTTGAACACTCGCTAGCTGATCTTAACAAAGACGAGGAACAAGCGTTCCGAAAAATCAAACTTAGGGTGGATGAAGTTCAAGGCAAAAACTGTCTCACC…	1163	980	29	994	36	1124	40	0.0295918	0.0362173	0.0355872	0.278761	0.0166893	0.0307885	0.0314078	0.0262952	6 (gU<Ap=H)	gi|269969637|sp|B0CY45.2|RS3A_LACBS RecName: Full=40S ribosomal protein S1	968	1.47967e-102	jgi|Mellp1|43398|estExt_Genewise1.C_170151	547	1e-156	jgi|Mellp1|35950|e_gw1,17,92,1	1088	2.28113e-118		PGT_20437 40S ribosomal protein S3aE-A (258 aa)	462	1e-131	lcl|PTTG_03521T0 | PTTG_03521 | Puccinia triticina 1-1 BBBD Race 1 hypothetical protein (258 aa)	1103	5.97684e-121	PST130_28169_2	465	1e-131	gi|343535251|gb|AEEW01028169.1|_PST-130_PST130_28169,_whole_genome_shotgun_sequence	72	2e-11		No hits			No hits
Hv00131	AEQBcontig02807	AEQCcontig02012	AEQAcontig06212	GCACAGAACGAGATTTAGGTAATGCATATGCTTTTTGCGCGTAGTTCATCTTTAGAAAAAGAAACAGAAAAAAGCTGACTTAATTACTGGCTCGTCGAAGAATTTTAGGTGCCCTTGTCCTTCAGGCAAACAAACGCACATGAAAACCTTTTGCCCGGGACTACACACTGAACAAGAATTCTGATTATATTCACGAGGATGGCCAACCTCTTGAAAATAAAGAATTTGACTTCTAATTATGATATAAATAGTTCAAGGCTTGTTGTCACTATTCTAATACACCACCATTTGCACCCTTCCATTTATCGGTTAGACTTAGCAACACGCTCCAATTCATCCTTTTTCTTGATAGCATATGAATTGGAAGATCCTTTGGCGGCGTTAATAAGCTCGTCGGCC…	1013	994	41	951	27	960	38	0.0412475	0.0283912	0.0395833	0.346907	0.0232629	0.0241355	0.0349346	0.0274443	1 (gU=Ap<H)	gi|170098294|ref|XP_001880366.1| predicted protein [Laccaria bicolor S238N-H82] >gi|164644804|gb|EDR09053.1| predicted protein [Laccaria bicolor S238N-H82]	858	6.79108e-90	jgi|Mellp1|52751|fgenesh1_pm.C_scaffold_22000046	445	1e-125	jgi|Mellp1|36551|e_gw1,22,111,1	965	3.45456e-104		PGT_05210 40S ribosomal protein S5 (205 aa)	373	1e-104	lcl|PTTG_02129T0 | PTTG_02129 | Puccinia triticina 1-1 BBBD Race 1 hypothetical protein (203 aa)	902	1.0132e-97	PST130_19811_2	374	1e-104	gi|343543609|gb|AEEW01019811.1|_PST-130_PST130_19811,_whole_genome_shotgun_sequence	107	3e-22		No hits			No hits
Hv00132	AEQBcontig03716	AEQCcontig01948	AEQAcontig06224	TCTCGAtCTTcAACCCGCCAATTCCATCCAGCAAGGCTAGCGTAtGCACCGAAAGaCAACAAAAcGCCaCAGGACCAGCTtCaGACAAACAGCACCAaGGAAaGAAaTCAGGCTTTTTTTtGTtCATGAACTTGTTCGACCGTTGCaGGgAAGAGACGCGAATCcGAATCCAAGAAGAAGGCTAGGCCTGGGAGAaCAAGATGCCATGGGCGATGCaTGAGAATTGGTCATAAGAACCGGCGACTAGAGTCCCGGGAACTAACACAGGACTGACAAGACATAAAGAAGATACTGGGgCCAGCaaGAAAAAAAAAaaGCTAGTCCGCAAGAACCGACGTGGAAAACAGAGAGCAAGTTCTACAACCACGGTACGCCAGGCTTCGCGGATCGAATCTACCG…	999	604	6	999	21	853	67	0.00993377	0.021021	0.0785463	0.830362	0.00560248	0.0178701	0.0693218	0.0309314	8 (gU<Ap<H)	gi|71000643|ref|XP_755003.1| ubiquitin conjugating enzyme (UbcD) [Aspergillus fumigatus Af293] >gi|119493316|ref|XP_001263848.1| ubiquitin conjugating enzyme (UbcD), putative [Neosartorya fischeri NRRL 181] >gi|66852640|gb|EAL92965.1| ubiquitin conjugating enzyme (UbcD), putative [Aspergillus fumigatus Af293] >gi|119412008|gb|EAW21951.1| ubiquitin conjugating enzyme (UbcD), putative [Neosartorya …	801	2.69411e-83	jgi|Mellp1|48301|estExt_Genewise1Plus.C_170085	320	9e-88	jgi|Mellp1|56044|fgenesh1_kg.C_scaffold_17000023	687	5.81822e-72		PGT_02279 ubiquitin-conjugating enzyme E2 D3 (148 aa)	274	4e-74	lcl|PTTG_04997T0 | PTTG_04997 | Puccinia triticina 1-1 BBBD Race 1 hypothetical protein (170 aa)	627	7.66961e-66	PST130_8952_3	228	1e-60	No_hits				No hits			No hits
Hv00133	AEQBcontig04095	AEQCcontig02083	AEQAcontig06227	ttATTgggACATATCTCCTGCTCACTTCTTCTAGTCTTACATTATCTAATATtATCATGATGATGCGTTGCGTTCTCTTCGCCCTACTTTTTGTACTCCCCGCTGCTTTTGCTGAAGTCACTGTCATTGGAGACACTGTAGTAAAAAATGCCAAATTCCAATGGACTGCCGTTGACGTTGATAAAGATGGTTCTAAGGGCACGGTGGTGCAAAAAGCCGCTGGCTTACCAGTTCTCCCAACGGCCAATGCTTCTCTTAACTGGAACTCCAGTGCTGTTGGCGCTGATTTAGCTTGGATGAAAGGGAaCTCTGAAATTTTCGTACTTGAAGTCACAATGAGCGCCAGTCAAATCGCTGCCCGAGCCGGATTCTTCTTAGATACGAAACATGCACATCTTA…	892	524	8	892	273	823	200	0.0152672	0.306054	0.243013	0.5893	0.00861043	0.260178	0.214474	0.161087	2 (gU<Ap>H)	no hits			No_hits			No hits				No_hits			No hits			No_hits			No_hits				No hits			No hits
Hv00134	AEQBcontig03109	AEQCcontig02275	AEQAcontig06231	GAGGTTTATTCCGCCAATGAATCGAAAACTTGTTCTTGTGCGCCACGGACAGAGTGAATGGAACGAACTCAATCTTTTCACTGGCTGGAGAGATCCTAATTTGACTGAGAAAGGAAGAAACGAGGCTAAAGCCGGCGCTGAGCGTCTTAAAAATCTTCAAATAAAGTTTGACCGGGCCTATACGTCCGCCTTGACTAGAGCTCAAACCACCCTTGACATCATTTTAGATGTTCTAGGGGAGAAAAGCATTCCAGTCGAAAAGGATAAGGCGTTGAACGAGCGAGACTATGGCGATTTAACCGGACTTAATAAGGATGACGCCAGAAAAAAATGGGGCGAAGAGCAAGTCCAAATATGGAGACGAAGCTATGATATCGCTCCACCTAACGGGGAGAGTCT…	823	818	9	785	15	821	36	0.0110024	0.0191083	0.043849	0.711081	0.00620519	0.016244	0.0386993	0.0203829	8 (gU<Ap<H)	gi|71022513|ref|XP_761486.1| hypothetical protein UM05339,1 [Ustilago maydis 521] >gi|46101355|gb|EAK86588.1| hypothetical protein UM05339,1 [Ustilago maydis 521]	688	2.48365e-70	jgi|Mellp1|107911|fgenesh2_pg.26_15	341	3e-94	jgi|Mellp1|107911|fgenesh2_pg.26_#_15	740	3.14547e-78		PGT_09005 2,3-bis-phospho- glycerate-dependent phospho- glycerate mutase (210 aa)	293	4e-80	lcl|PTTG_07306T0 | PTTG_07306 | Puccinia triticina 1-1 BBBD Race 1 phosphoglyceromutase (214 aa)	691	2.2409e-73	PST130_6925_7	294	2e-80	gi|343556495|gb|AEEW01006925.1|_PST-130_PST130_6925,_whole_genome_shotgun_sequence	56	7e-07		No hits			No hits
Hv01459	AEQBcontig01809	AEQCcontig01990		TTATTGGGAGAACAGCTACATTTTATCTTTTCAATCACCCAAATATTTAAATATTTACTATATATCTGCTTTAAGATTTTACTTCCCCTAGATTATCGCAATGGCAGTTAGAATTATTCTACTATCTTTCGTCGTTCTTTCAATTCTCTCGTTATTCAATGCTGAATTGCTATCTGATTCAGCTGGTCTTATCTCTTCATCCATCGAGACCCTCCCTCAGTCTTTTGAAGATTCAACCAAGGCTTTAATTAAGCGTAGCAAGAAACACAAGCCAAAGTCTAAAAAGAAAAATAAGCCCATCAAAAAAAATGGAGCTTATTCTAATTGGAATGGCGCTATATCTGCTACTATTACATGGTATACGGGCGAAGATTTACTCCGACCATTTTGTGCCGATAA…	994	693	1726	960	205			2.49062	0.213542	0	0.923989	1.40467	0.181533	0	0.528734	9 (gU>Ap>H)	gi|242208491|ref|XP_002470096.1| predicted protein [Postia placenta Mad-698-R] >gi|220730848|gb|EED84699.1| predicted protein [Postia placenta Mad-698-R]	301	2.54967e-25	jgi|Mellp1|105838|fgenesh2_pg.15_88	197	2e-50	jgi|Mellp1|105838|fgenesh2_pg.15_#_88	423	2.37358e-41		PGT_00770 predicted protein (347 aa)	164	6e-41	lcl|PTTG_06392T0 | PTTG_06392 | Puccinia triticina 1-1 BBBD Race 1 hypothetical protein (340 aa)	437	8.21697e-44	PST130_28364_1	185	1e-47	No_hits				No hits			No hits
Hv00136	AEQBcontig02990	AEQCcontig03109	AEQAcontig06250	ATAATTACGCGTTGGTCTCAAGCTTTCGTTTTtATTTTCGAGTCTCTCTCATCACCTCAGATCCCTCTCTTCCCTCTGTCAAATCCTTCCTCAGGGATCTTACATAAGAAAGCATAATGGGGCTAACaTTCACGAAGCTGTTCAGCCGGCTtTTtGCCAAGAAGGAGATGCGCATTCTGATGGTGGGTCTTGATGCAGCTGGTAAGACCACCATCTTGTACAAGCTCAAGCTCGGAGAGATtGTTACCACAATTCCCACCATTGGTTTTAATGTTGAGACTGTTGAGTATAAGAATATTAGCTTTACTGTTTGGGATGTTGGGGGTCAGGACAAGATTCGTCCTTTGTGGAGGCACTACTTCCAAAATACTCAGGGTCTTATATTTGTGGTAGATAGCA…	921	886	11	529	11	921	60	0.0124153	0.020794	0.0651466	0.786463	0.00700205	0.017677	0.0574957	0.0273916	8 (gU<Ap<H)	gi|217074208|gb|ACJ85464.1| unknown [Medicago truncatula] >gi|224284028|gb|ACN39752.1| unknown [Picea sitchensis] >gi|224284100|gb|ACN39787.1| unknown [Picea sitchensis] >gi|224286854|gb|ACN41130.1| unknown [Picea sitchensis] >gi|255627305|gb|ACU13997.1| unknown [Glycine max] >gi|255645449|gb|ACU23220.1| unknown [Glycine max]	940	1.79747e-99	jgi|Mellp1|117357|estExt_fgenesh2_pg.C_360070	387	1e-108	jgi|Mellp1|56932|fgenesh1_kg.C_scaffold_36000022	836	2.73872e-89		PGT_00026 ADP-ribosylation factor (182 aa)	323	4e-89	lcl|PTTG_02596T0 | PTTG_02596 | Puccinia triticina 1-1 BBBD Race 1 hypothetical protein (200 aa)	808	7.08031e-87	PST130_7760_6	326	6e-90	No_hits				No hits			No hits
Hv00137	AEQBcontig02992	AEQCcontig02655	AEQAcontig06263	ATTCACTATGCTGCCCAAACATCTCAACGACCTTTACCAGCAACTTCTTGCGCTCTTCATCCCTCCACACGCCCTCcATTTATCTCTGCCCTCCACCACCACCaCCACcaCcActctCTCCCCTGCTATCACTCCCATCCTCTCCCAGCTCAAGCTCGCTCTTGCTGACGCTCACCTCCTCATCCCTTCCCATATCAACTTAAATCCCCTTCATCTAGCCCATGCTCGTCATATACTCGAAATCGGCGCTTTTCATGCTGTCAGaTCTAaTAaCGTCcTCGATTTtGAGCGTtACATtGCTCTCTtGgATCcTtACTATtCAaCcTACTCcTCcTtCcTCTCTCcTtCcGATCTtAGATATCCCTTGATGGGTCTCAATCTACTCAGCTTACTCACCCA…	884	884	15	644	6	611	9	0.0169683	0.00931677	0.01473	0.358294	0.00956985	0.00792023	0.0130001	0.0101634	5 (gU>Ap<H)	gi|300110488|gb|EFJ01889.1| hypothetical protein SCHCODRAFT_72294 [Schizophyllum commune H4-8]	579	1.22432e-57	jgi|Mellp1|75882|estExt_fgenesh1_pm.C_660006	351	1e-103	jgi|Mellp1|53946|fgenesh1_pm.C_scaffold_66000006	786	8.63034e-88		PGT_10449 26S proteasome non-ATPase regulatory sub unit 8 (280 aa)	307	6e-88	lcl|PTTG_05809T0 | PTTG_05809 | Puccinia triticina 1-1 BBBD Race 1 proteasome 26S subunit (303 aa)	751	2.71968e-80	PST130_26880_3	65	2e-11	No_hits				No hits			No hits
Hv00138	AEQBcontig02854	AEQCcontig03187	AEQAcontig06325	AACAATCATCATCATCATCATCATTTCTTCTTCTTTACTCTTCAACTCCATTAACATCTCCCACTTGTTCATCAACTTCCACTTTCTTTTCTTTTTCGACTCCTTCAACTTCAACTTCCGCTTCTCTATCATTTTCTTTTTTGCCATTTCCCATCTCTATTTCTACTTCTTTTTCCTTCTCTAAAGCATTCACCCATCCTTCCTCGAAAACCTCCTCATCCACTTCTGGATCAGCAATCCTCTTCCCTACTTTAGCTTTCCCTAATTCTTCCAACTTAACCTTCCATTTCTTTACACACCTACTAACTAAAGAAGGACAATACGTTCTTGCAAATAATGCCGCTTCAGGTTCTCGATCAGTCGACAATAATAAATCAACACAGTTGGACACTTTTCCTA…	2764	967	7	519	4	2763	49	0.00723888	0.00770713	0.0177343	0.667285	0.00408261	0.00655187	0.0156516	0.00876203	8 (gU<Ap<H)	gi|71005764|ref|XP_757548.1| hypothetical protein UM01401,1 [Ustilago maydis 521] >gi|46096502|gb|EAK81735.1| hypothetical protein UM01401,1 [Ustilago maydis 521]	2850	0	jgi|Mellp1|47966|estExt_Genewise1Plus.C_130150	629	0	jgi|Mellp1|62284|fgenesh1_pg.C_scaffold_13000182	3320	0		PGT_04454 coatomer b' sub unit (869 aa)	1297	0	lcl|PTTG_02115T0 | PTTG_02115 | Puccinia triticina 1-1 BBBD Race 1 hypothetical protein (872 aa)	3306	0	PST130_15106_1	881	0	gi|343548314|gb|AEEW01015106.1|_PST-130_PST130_15106,_whole_genome_shotgun_sequence	76	3e-12		No hits			No hits
Hv00139	AEQBcontig00850	AEQCcontig00731	AEQAcontig06330	AGTGTTAGGTAGAGTTATGATCAGAGGAATCGTTAGTATTGATAGAACTCGGGGTAGCCAGGCTTTCCTTAATACAACAGGGGCGCTGGGACCCATAACCCTGATAACAATGATAATAAAAGATTAGTGGACTTAGTGGACAGAGGGAGGATGGACACGAGAAGAGGTTGGACAAGGGACAGAGAAAAATCTACCTGATAACAATGATAATAAAAGATTAGTGGACTTAGTGGACAGAGGGAGGATGGACACGAGAAGAGGTTGGACAAGGACAGAGAAACTAGGGACAAAAGTAAAGATAAGTAAAGTGGACGAATAATAATAATAAATAAGGGAGAAAGAAATGGATGCGGAAAGAGAAACAACACCGCATCCATTTATAGAATGCTTGTAATATCG…	2947	2415	65	2762	69	2678	60	0.0269151	0.0249819	0.0224048	0.248193	0.0151797	0.0212372	0.0197735	0.0187302	6 (gU<Ap=H)	gi|31249765|gb|AAP46257.1| putative polyproteinein [Oryza sativa Japonica Group] >gi|108711922|gb|ABF99717.1| retrotransposon protein, putative, unclassified [Oryza sativa (japonica cultivar-group)]	864	2.7956e-107	No_hits			jgi|Mellp1|57310|fgenesh1_kg.C_scaffold_47000004	197	1.43091e-14	1	PGT_03390 hypothetical protein similar to copia polyprotein (1262 aa)	335	1e-105	lcl|PTTG_04912T0 | PTTG_04912 | Puccinia triticina 1-1 BBBD Race 1 hypothetical protein (1860 aa)	1000	2.15102e-127	PST130_28350_1	526	1e-172	No_hits				No hits			No hits
Hv00140	AEQBcontig01633	AEQCcontig01027	AEQAcontig06336	AGAGaCCCTCTGTCGCGCACGCAAGCAcTGCCTTGtCaCTTTGTTgTtCAtCTATtCACACAAaCACACACTTaaaaatattaatagtacttactagtagcagtactataaaacgcaaacttttagtaccttaaaacacgATGATGGTTTGACAGTTTTAATACAACTCCCTTCCTGCCATTCCCTTCTACTCTTATACTACTATTAGCTGTAtttgtagcatttttttttttttataaactgatgtgcatatattcatttctttaataaaTTCCGAAaCAAAATAAAGCATCCTcATTTTTTAtATGTGATGCCACTACTTGCTCTTTTTtCACCTAGTATAAAGCTTAGCAGTTACTAaCATATTAcTGCTTCCTAGGTtAAaaaGCGGATTGAAAA…	2614	183	24	182	9	2614	96	0.131148	0.0494505	0.0367253	0.417691	0.073965	0.0420382	0.0324123	0.0494718	9 (gU>Ap>H)	gi|225459846|ref|XP_002285926.1| PREDICTED: hypothetical protein isoform 1 [Vitis vinifera] >gi|270252264|emb|CBI18875.1| unnamed protein product [Vitis vinifera]	2294	0	No_hits			jgi|Mellp1|110783|fgenesh2_pg.47_#_49	149	4.61348e-09	1	PGT_04643 cell division protease ftsH (831 aa)	54	3e-07	lcl|PTTG_08997T0 | PTTG_08997 | Puccinia triticina 1-1 BBBD Race 1 CAMK/CAMKL protein kinase (1850 aa)	131	7.86835e-08	PST130_10924_1	59	8e-09	No_hits				No hits			No hits
Hv00141	AEQBcontig04088	AEQCcontig03505	AEQAcontig06343	ATCcTCCCAGTTCCTCCATTGACTTGGAATTTTAGATTAATaCGTTTTAAAAGCTACcTCCCTGCTAAATATTATTACTTGGGTTCATTATTTCGAAGTGATtCTTTTtGATGTCTCAATTTCCcATTAAAGCCCcAGCCTTCTCCCCCcTCAACCTCCCCCcTAAGTGGAACCACACTCCCGAGGAGaTAAAaTCTTCGGTTGATCGAGCGATTTCAAAcTCCCGCTCTTTGTTGAGCTCTATAGCCAAAATTCCACCCTATGATTGTACTTTTGAAAATGTCGTTCTTCCACTAGCTCTTGATGAAGCGGCGCTGTCAGATGCAAACTCAGTGGCTATTTATCAATACGTcTCCCCCAAGAAAGAGTTGAGAGACGCCGCTGCTGAAGCTGACAAAG…	2572	525	9	472	4	2572	44	0.0171429	0.00847458	0.0171073	0.469229	0.00966828	0.00720428	0.0150982	0.0106569	5 (gU>Ap<H)	gi|169858051|ref|XP_001835672.1| metallopeptidase MepB [Coprinopsis cinerea okayama7#130] >gi|116503348|gb|EAU86243.1| metallopeptidase MepB [Coprinopsis cinerea okayama7#130]	1607	3.25497e-176	jgi|Mellp1|51026|estExt_Genewise1Plus.C_880016	243	0	jgi|Mellp1|118546|estExt_fgenesh2_pg.C_880023	1902	0		PGT_08304 thimet oligopeptidase (676 aa)	548	1e-158	lcl|PTTG_03918T0 | PTTG_03918 | Puccinia triticina 1-1 BBBD Race 1 hypothetical protein (787 aa)	1564	5.26616e-174	PST130_4002_1	342	4e-94	No_hits				No hits			No hits
Hv05950	AEQBcontig01117			CCACGTTGAAACAATCCATGCCAGTGTATAGCAGTGCTGCGATTGCGCATATTGTTTTGAACATGCACCACTACTCGATCATAACTATTGACTTCAATTGCTGGCCCTGGATATTGCCCGTTTACCACTATCATTTGCTTTGAAAAACCATCTGGAGCTCCCTGGCGCTCATCAACAACGAAATTAAACACCCTGGTCCTGGGTGCTTGGCCTTTTATCCTTCCTGGAACTAATTGATAGAGGTCAGGCTTGCGAACTAACGCAGGGGGACTAACCAAGTTGTTACTGAGTTCAAGTGTTGCCGCTAAGATAAATGAAGGTAAAAAAaTAAAGCTAAGAATGAAAACAGGTATAAATTT	359	359	680					1.89415	0	0	1	1.06827	0	0	0.35609	3 (gU>Ap=H)	gi|42602120|gb|AAS21670.1| multicopper oxidase 4B [Phanerochaete chrysosporium]	264	1.06851e-21	jgi|Mellp1|36464|e_gw1.22.39.1	92	2e-19	jgi|Mellp1|36593|e_gw1,22,37,1	248	7.09261e-22		PGT_03756 hypothetical protein similar to multi-copper oxidase 4B-I13 splice variant (801 aa)	91	1e-19	lcl|PTTG_01303T0 | PTTG_01303 | Puccinia triticina 1-1 BBBD Race 1 hypothetical protein (591 aa)	179	1.15884e-14	PST130_12554_6	99	2e-22	No_hits				No hits			No hits
Hv00143	AEQBcontig02202	AEQCcontig01529	AEQAcontig06376	CtAAatcATccTGTTaTAATATTTATATTTATATTTACGTTATTGTTATTTTACAGTCCTCcTTTCCCCCCATACAATATGTATCTCATGGGGTTTGTCAAGTAAAAaTAAAAATTGTAGCAAAAACTATTGCTAACGGCACTGTAAATGTACATTCATGTAAGGACAGCCAAGGACTATATCCGGAAACAAAATTTAGGCCACAAATTTGGGCACTGGTAAGGCGGCTGGACTAGGTGAATTGTGAAATTGAGGCCCAGCATACATAGGGGGAGGACTTCCACGTTTGTGAGCTTGAAGAGCGGAGGGGAGGGATCCCAAGTGTTCAACCGAAGGTAGTGATGCATTTAAACTCAAAGCTtTTTTAACACCACGCCCTACAGCAGGTGATTGAAGCGA…	2344	2344	122	2122	58	2338	59	0.0520478	0.0273327	0.0252352	0.104997	0.0293541	0.0232357	0.0222716	0.0249538	3 (gU>Ap=H)	no hits			jgi|Mellp1|59030|fgenesh1_pg.C_scaffold_2000197	54	2e-16	jgi|Mellp1|101739|fgenesh2_pg.2_#_218	209	4.5053e-16		PGT_15069 hypothetical protein (689 aa)	106	3e-23	lcl|PTTG_09780T0 | PTTG_09780 | Puccinia triticina 1-1 BBBD Race 1 predicted protein (683 aa)	203	3.1269e-16	PST130_6895_7	87	2e-17	No_hits				No hits			No hits
Hv00144	AEQBcontig03975	AEQCcontig03435	AEQAcontig06398	caaagactccacatatccgtattgcaggaatcagccgaaaagaaTAgTTAAagAGGTTTTAAaCGTGTTtCTCGCGATGCTAGGAATCAGtCATACTCGCGATACCATTGTTGGTAACGCTGAATTTCGTGGAGTTtCAGGAGGAGAAaGAAAGAGAGTTtCCATTGCTGAAATGATGGCTACTCGTGCCTGTGTTCTTtCATGGGATAATAGTACTAGAGGGCTTGATGCCTCTGCTGCGCTTGCTTaTGCCAAGTCTCTCCGCATTGTCACTGATCTTTTCAAGACTTCCATGATGGTTTGTCTATATCAAGCTGGAGAAGGCATTTATAATtGCTTTGAtAAAGTTTtGCTtATTTATGAAGGGAGAGAAGTTTACTttGGTCCCGCTAAAGAAGC…	2245	546	6	482	3	2245	27	0.010989	0.00622407	0.0120267	0.483089	0.00619762	0.00529111	0.0106143	0.00736768	5 (gU>Ap<H)	gi|114785864|gb|ABI78933.1| ATP-binding cassette transporter [Cryptococcus neoformans var. grubii]	1487	0	jgi|Mellp1|50835|estExt_Genewise1Plus.C_780012	340	0	jgi|Mellp1|40585|e_gw1,78,9,1	1935	0		PGT_14832 ABC transporter (1448 aa)	677	0	lcl|PTTG_00721T0 | PTTG_00721 | Puccinia triticina 1-1 BBBD Race 1 hypothetical protein (996 aa)	1877	0	PST130_8069_3	445	1e-147	gi|343556563|gb|AEEW01006857.1|_PST-130_PST130_6857,_whole_genome_shotgun_sequence	72	3e-11		No hits			No hits
Hv00145	AEQBcontig03357	AEQCcontig02657	AEQAcontig06400	AAGAGAAGAAAATAGGATAAGCTATTGCTGTTGTAGAGCATACGTACAAGTTACCTGATAAGATTCAGCACCAGGTAAGTAAGATATTTAGGACACAAAGGACGGCAAGGACACAAGGACAGAGATGGACAGTTGACTTAAGGGACAAGAGAAAGAATCAATGAATAAATATAATGATAATTAAAATAAGTAAGAGAAGAAAATGGATGAGGAAACGAGTATTAGATTCCTCATCTATATATGCTTTGAGTGATATCATCATGTTAGGTTAAAGAAATGTATGTACGTATGAATATAAATATAAGTATAGGTATATCAGTATGGGAACGTAAGTATATAACATCTACTCAGTAATATAATCTTAACACCCTCCCGTGCTCAAGACAGCAATGGCGAGAG…	2246	710	11	644	13	2245	39	0.015493	0.0201863	0.0173719	0.353692	0.00873777	0.0171605	0.0153318	0.0137433	2 (gU<Ap>H)	gi|189239114|ref|XP_001813413.1| PREDICTED: similar to copia-type polyproteinein, putative [Tribolium castaneum]	451	7.6485e-79	No_hits			jgi|Mellp1|57310|fgenesh1_kg.C_scaffold_47000004	241	8.33825e-20	1	PGT_05121 hypothetical protein similar to gag-pol polyprotein (1405 aa)	122	2e-56	lcl|PTTG_04912T0 | PTTG_04912 | Puccinia triticina 1-1 BBBD Race 1 hypothetical protein (1860 aa)	550	1.72422e-56	PST130_15150_1	239	1e-135	No_hits				No hits			No hits
Hv00146	AEQBcontig02539	AEQCcontig01677	AEQAcontig06435	TTGCATTCGGTTCCGGTCTACATGGATGGGCCTTTTCTCTCCGTCAATTCGCCAAAAGATATGCCAAAAAGTTTGGTGTCGATGCTGAAAAAATGATGGCCAAGCTTTGGGGGGACAATTATTTTAACCCCAAAACTAAAAAGTGGACCAAATCCTCCATAGATGCAGATGGACAATCCCTAGAGCGTGCTTTCAATGTGTTTGTCCTTGATCCAATTTTCAAGATTTTTGATTCGATCATGAATTTTAAGAAAGACCAGGCTTTTGCAATGATTGAGAAACTCGACGTGAAATTAACTTCGGATGAGCGTGATCAGGAAGGCAAGGCCTTATTAAAAACCGTCATGCGCAAATTCCTTCCTGCAGGGGATTCACTACTGGAAATGATTTGCATTAACT…	2212	1273	23	1387	24	2119	35	0.0180676	0.0173035	0.0165172	0.228732	0.0101898	0.0147098	0.0145774	0.013159	6 (gU<Ap=H)	gi|300112408|gb|EFJ03809.1| hypothetical protein SCHCODRAFT_73326 [Schizophyllum commune H4-8]	2742	0	jgi|Mellp1|74948|estExt_fgenesh1_pm.C_220030	775	0	jgi|Mellp1|52737|fgenesh1_pm.C_scaffold_22000032	2912	0		PGT_07969 elongation factor 2 (843 aa)	1171	0	lcl|PTTG_00994T0 | PTTG_00994 | Puccinia triticina 1-1 BBBD Race 1 hypothetical protein (799 aa)	2827	0	PST130_8629_6	1153	0	gi|343554791|gb|AEEW01008629.1|_PST-130_PST130_8629,_whole_genome_shotgun_sequence	113	1e-23		No hits			No hits
Hv00147	AEQBcontig02265	AEQCcontig01665	AEQAcontig06437	GGGCCCAATCGTGCAGATAATTTTCAGTTCTCATTTGAAACACCTTACTAAAAGGGGAATATATATATATATTTTTCAATAAGAAAAATGACACTTGAAGCATTAAGGCTTAAAAGAGGTATTGAGAAAAGGACTCAAAATGACGGTATTAGAATGGAAGGCTTCTCTATTATCTAAATATGACATAATTTGAACAAATAAGCTAAAGTGTCAACTGGGGCTCTCATCCACTCACACAGAGATAACAAACACATCAAAAAGCCAAACTAAAATAAGAAAAAAATATAGCGAAACGATTGGAGCAAATAACAATAATTTAAATACGCAACTAACCCCGATCTTTGCTATTTACGGTTGTTACAGCCTAAAGGTTTGTTGCTCTTGCTTACAGCAAACAAT…	2115	1977	33	1407	15	2114	49	0.016692	0.010661	0.0231788	0.566542	0.00941398	0.00906295	0.0204567	0.0129779	1 (gU=Ap<H)	no hits			No_hits			No hits				PGT_06278 hypothetical protein similar to CREB (1018 aa)	47	3e-05	No hits			PST130_7961_2	54	2e-07	No_hits				No hits			No hits
Hv00148	AEQBcontig02175	AEQCcontig00917	AEQAcontig06440	TTTTTaTTTTTaTTTTTTttattCTtttaCTTTTTATTTaTCTTTTAACAtGtGTTTATAAAGTCAaCATTTCTCATCAAGGTTAGTcACCCCCCTGATTTCTTGATGAATGACATTTCATATATCAATAACATCAAGCCATCAAAAGACTTTTCATCCTTAATAAAAAaCAACTTATAAATTtAAGGTGAGCCATCAAACTTAATAATGGCAAGCACCCAATATCCAAGATGCTAAGAGAAAAAAAAAaTCAAAGACAAAATAACACTTAAAGTGTTACTTTGCCTTTTCTTTTTTTtAATAACTCTCTCAACACCCTGACCTTTCATACTCTCAAACAGGTGTACCTTTTGGAATAGCCAAAAGGCGCAATATGCGTTCAAAAATTCGATGATTCAC…	2918	2918	508	1134	165	2094	65	0.174092	0.145503	0.0310411	0.556034	0.0981848	0.123693	0.0273956	0.083091	2 (gU<Ap>H)	gi|121702659|ref|XP_001269594.1| hypothetical protein ACLA_028940 [Aspergillus clavatus NRRL 1] >gi|119397737|gb|EAW08168.1| hypothetical protein ACLA_028940 [Aspergillus clavatus NRRL 1]	368	1.76135e-32	jgi|Mellp1|84532|EuGene.01160014	102	4e-80	jgi|Mellp1|94716|EuGene.00720005	342	2.17199e-31		No_hits			No hits			PST130_10280_2	75	9e-14	gi|343553140|gb|AEEW01010280.1|_PST-130_PST130_10280,_whole_genome_shotgun_sequence	2956	0		No hits			No hits
Hv00149	AEQBcontig03309	AEQCcontig02189	AEQAcontig06444	CCGTCTTCGTAAACCTTAGGCAAACAAATTAGAGACTCTTTTGTTGGGTTTGGGAAATTGCCTCTTTGATGGCATCAGCCGTGACACTCTCATCTACCGCCTCTGTGCCTTGACAGATAACTCTCGTAATTCGGCCACCAATTTTGTAACCTCATCTTTCTCCTCTACAGGAACCTTGTCACCAAATTCTTTCAAAGCTTTTTCAGTATCAGCACACACACTATCAGCCGAGTTTGCAGCTTCAATGATAGAACGTTTTTCCTTGTCAGTTTCGGCAAATTGCTCTGCTTCCTTCATCATTCGCTCAATTTCATTATCGGAAAGGCCTGATGAAGCAGCAATAACAATAGACTGTTCCTTGTTAGTTGCTTTGTCTTTCGCCGATACATCTACAATACC…	2083	722	5	834	16	2080	32	0.00692521	0.0191847	0.0153846	0.497627	0.0039057	0.016309	0.0135778	0.0112642	2 (gU<Ap>H)	gi|300104368|gb|EFI95774.1| hypothetical protein SCHCODRAFT_16582 [Schizophyllum commune H4-8]	1230	0	jgi|Mellp1|53347|fgenesh1_pm.C_scaffold_40000004	731	0	jgi|Mellp1|109925|fgenesh2_pg.40_#_34	1421	0		PGT_01844 chaperone protein dnakinase (678 aa)	622	0	lcl|PTTG_01076T0 | PTTG_01076 | Puccinia triticina 1-1 BBBD Race 1 heat shock protein (678 aa)	1436	0	PST130_24635_7	625	0	gi|343538785|gb|AEEW01024635.1|_PST-130_PST130_24635,_whole_genome_shotgun_sequence	165	3e-39		No hits			No hits
Hv00150	AEQBcontig03969	AEQCcontig01548	AEQAcontig06451	AAAACACTGATTCAAAGCTCGAGTTTTTTCAGTCAATAAATTCAAATGTAACTTCTAAATTGAATGCTCCAATTGAACTATCTACAAAAAAAAGAAAGAGATAATATGCCAAGCATAATCAAGAAACATAAAATATTTTGCAATGAGGTTATGGCAAGAAATAATCTAGCTTCTCAGACTGAAAAACCTTACTATTTGTGCAGAATGTTAGAACCTTCAAAATTTTTAAATAAATAAGTGGAACTATAATTGTGACTAGCACACATAATCGTTATAATGAAGCATAACAACATTGATCTGGTATCGAAAACATAAAAAAGACCAATACTATCCATAAGTTCTTTGGAAAATAGATTGAAAAATTTGACAGTAAAACTGAATTATCAAAGTAATGATGGC…	2073	542	4	1962	50	2061	64	0.00738007	0.0254842	0.0310529	0.522192	0.00416224	0.0216642	0.027406	0.0177442	8 (gU<Ap<H)	gi|71004096|ref|XP_756714.1| hypothetical protein UM00567,1 [Ustilago maydis 521] >gi|46095983|gb|EAK81216.1| hypothetical protein UM00567,1 [Ustilago maydis 521]	294	4.50606e-24	jgi|Mellp1|71191|estExt_fgenesh1_kg.C_70111	104	4e-44	jgi|Mellp1|103974|fgenesh2_pg.7_#_282	381	4.44342e-36		PGT_19856 conserved hypothetical protein (129 aa)	98	1e-20	lcl|PTTG_06113T0 | PTTG_06113 | Puccinia triticina 1-1 BBBD Race 1 hypothetical protein (332 aa)	354	8.42459e-34	PST130_28344_2	131	5e-40	No_hits				No hits			No hits
Hv00151	AEQBcontig02251	AEQCcontig01591	AEQAcontig06461	CAGAAAAACCTGGGCACTATTGCCCGGTCTGGCACTTCAGAATTTTTATCGAAAATTGAAAAGTCTGATCAGGATAAAAAAGGCTGGCACCGGTGCTAATCTTATAGGGCAATTCGGTCTGGGATTTTATTCAAGCTTTCTTGTGGCAGATCGTGTATTGGTGGCTAGTAAAAGTAATGAAGATCCAAAACAATGGGTCTTTGAGAGTGATGCCAATGCTGCCGAATTTAAAATCAGTGAAGATCCCAGAGGACCTAGTCTTGGCCGAGGAACTGAAATCACATTGTTCATAAAAGATGACGCTAGTGATTTTCTTGAAGTTGATAAACTTAAAGAATTGATATCTACTCATTCTGAATATGCTACCTCTGCTCCTATATTCTTATGGACTGAAAAAGA…	2470	2038	43	1715	33	2046	24	0.0210991	0.019242	0.0117302	0.386274	0.0118995	0.0163577	0.0103526	0.01287	2 (gU<Ap>H)	gi|300111533|gb|EFJ02934.1| hypothetical protein SCHCODRAFT_80207 [Schizophyllum commune H4-8]	1191	3.2758e-132	jgi|Mellp1|88520|EuGene.00270071	388	0	jgi|Mellp1|88520|EuGene.00270071	2089	0		PGT_02586 heat shock protein 82 (709 aa)	367	1e-102	lcl|PTTG_00140T0 | PTTG_00140 | Puccinia triticina 1-1 BBBD Race 1 hypothetical protein (916 aa)	1964	0	PST130_6936_10	924	0	gi|343556484|gb|AEEW01006936.1|_PST-130_PST130_6936,_whole_genome_shotgun_sequence	56	2e-06		No hits			No hits
Hv00152	AEQBcontig02694	AEQCcontig02055	AEQAcontig06473	GAGCTGTCAGGCGTCGGgTCCTCGTCTTCCAtcttcccaTCTTCCcATCTTTCCATCTCCATCTCCATCTCCATCTCGATATTTATTATTTAGTATATTCATCTTCATTCATTATCCATCTTCCATCATGGCGTCTCTcATCCGCACTGtcGTCTACAGAGCTGCTTCTCCACTCACCCGACCTTCGTCTTCTCACCtCCTCCAAAATCATCTCCCTCGAATCTCCCCTCAAATTAGGTCTTATGCTACTCAAAaGCCTGCCGCTTCAGAAGTTTCTAGCATCCTTGAAGAACGCATCAGTGGCTCTAATGTTGTTGCTGATATCCAAGAAACTGGAAGAGTCTTGTCCATCGGAGATGGTATTGCTCGTGTTTACGGTCTTCGAAATGTTCAAGCCGA…	2024	1081	17	920	17	2024	55	0.0157262	0.0184783	0.0271739	0.496326	0.0088693	0.0157085	0.0239826	0.0161868	8 (gU<Ap<H)	gi|170086766|ref|XP_001874606.1| predicted protein [Laccaria bicolor S238N-H82] >gi|164649806|gb|EDR14047.1| predicted protein [Laccaria bicolor S238N-H82]	2236	0	jgi|Mellp1|41776|estExt_Genewise1.C_20321	1148	0	jgi|Mellp1|46676|estExt_Genewise1Plus.C_20323	2510	0		PGT_15605 ATP synthase sub unit alpha (560 aa)	963	0	lcl|PTTG_00521T0 | PTTG_00521 | Puccinia triticina 1-1 BBBD Race 1 hypothetical protein (571 aa)	2387	0	PST130_7919_9	93	2e-19	gi|343551272|gb|AEEW01012148.1|_PST-130_PST130_12148,_whole_genome_shotgun_sequence	66	2e-09		No hits			No hits
Hv05806	AEQBcontig00663			CCTTCAGGATACGTATTGGCATTATTATTAACAATTTTAATGTCAAAACTAGTGGAATCAGTATCCACTGATTTCCATTCGACAATAAAAGACTTTGAGCCATCAACGGTGTCTCCTTGCTTAGGAGAAATaATTTCAAGTGAAAGAACTGAGCTCAAGGTCAAAAAAATTCCGACAGTAGTAGCTGAGAATAGGTTAAAAAGCATTTTGAAGTTATTAAGTGTAAAATATAAAAGAATATGTAaCTAAGGTAAATATTAATAGCGTAACAATAAAGATTATATTCCGAAGTTAGTTTGCGAGAAGAATGTTCT	314	314	459					1.46178	0	0	1	0.824421	0	0	0.274807	3 (gU>Ap=H)	gi|238485246|ref|XP_002373861.1| extracellular conserved serine-rich protein [Aspergillus flavus NRRL3357] >gi|220698740|gb|EED55079.1| extracellular conserved serine-rich protein [Aspergillus flavus NRRL3357]	135	9.93144e-07	jgi|Mellp1|103209|fgenesh2_pg.5_248	63	6e-11	jgi|Mellp1|103209|fgenesh2_pg.5_#_248	145	6.07631e-10		PGT_11656 predicted protein (189 aa)	42	5e-05	lcl|PTTG_07840T0 | PTTG_07840 | Puccinia triticina 1-1 BBBD Race 1 hypothetical protein (214 aa)	105	3.45891e-06	No_hits			No_hits				No hits			No hits
Hv00154	AEQBcontig00840	AEQCcontig01586	AEQAcontig06479	GGGTTCACTCCGGAGACAGCACTGACGTTGCTATCATAGGTTATGGGCCGTCCCTGAACAATTGAAGTTCTTGTATTATTCTCTCGGAAGCAAGTGTGAATCCCGTGTTTGTCCCACGTTAAACGTGCCTGAAGTGGTGCCCACTAATCATCGGCATTCACAATTCAACAATTTTTTTTTGTGTTCAACTAACTCTTGGCGCATACTCCATCTCCCTTTAATCTCGTCGTGGTCAACTAATCCTTGCCACAGAATTCTACTATTCATCCTAACCACGCCGGCATTTAATTCATGCCAGCATTCGACGTCAATAACCCTAACCCATTCAAATCCAAACCAAAACTACAACGCGAAATCCGTAACTTGGATCTTCCTCCTCACCTCTCTAACACCGACAAC…	2012	1150	53	1726	69	2010	68	0.046087	0.0399768	0.0338308	0.25218	0.0259923	0.0339845	0.0298577	0.0299448	2 (gU<Ap>H)	no hits			jgi|Mellp1|113384|fgenesh2_pg.83_9	49	2e-11	jgi|Mellp1|88076|EuGene.00240133	177	1.93887e-12		PGT_00451 predicted protein (596 aa)	58	1e-08	lcl|PTTG_04719T0 | PTTG_04719 | Puccinia triticina 1-1 BBBD Race 1 hypothetical protein (512 aa)	145	1.39808e-09	PST130_10123_1	71	9e-13	No_hits				No hits			No hits
Hv00155	AEQBcontig02173	AEQCcontig00896	AEQAcontig06514	TTTTcATTCAaCAACCcTATTCTTATTATAAAGATtCAATAATGAGgTCACCCAGCACTAACACTCTATCTTTCGCTTATTtATTTTTTGTAGTTTTGAGTCATTTGATTATCTACATGCAGTCAGGGTTATACAAAAAAGAGCTTGGCATAAGATACCTTTTCCAAGCAGGGCTATTTGATTTCAATTTGTTTATTTGCATGTCTTCTTTTACTTTTCtATCTTATTGTTCATTAAAaGTAAATTCTAGAAATGATCATCAAGGGGCTACTTGTATGGACTATTGGACCTATCCAAACTATCGGAACAGCGCCTTCCACAACTAAAATATCCATTCTGTGAGCCATCGAGCAACTCAAAaTAACACAATCAACACAGAGAGCAACAACAAAAaTTACA…	2972	2972	504	2520	287	1958	51	0.169583	0.113889	0.026047	0.465865	0.0956418	0.0968175	0.022988	0.0718158	4 (gU=Ap>H)	no hits			jgi|Mellp1|72434|estExt_fgenesh1_kg.C_310010	89	2e-40	jgi|Mellp1|108680|fgenesh2_pg.31_#_56	317	1.75716e-28		PGT_18077 hypothetical protein (492 aa)	180	3e-45	lcl|PTTG_09291T0 | PTTG_09291 | Puccinia triticina 1-1 BBBD Race 1 predicted protein (465 aa)	301	1.75277e-27	PST130_10517_1	190	2e-48	No_hits				No hits			No hits
Hv00156	AEQBcontig04057	AEQCcontig01750	AEQAcontig06523	GGACGGAGCTACAGCcTAAGTTAGTATtACCACTCTCATACAGATGCAAATTCTCCTCATATGCAACACTTCCCAcAACCAATACATTTACACATATCTATTAGCAAAGGAGGAAGCAGTAGTtGACtAAAAAAaCAatACtGtGGATTCAAGTGTTATGCCCATCTTTCACAGTTTCTATTTTCATATGCGTTTTCTCAGACATTAGTAATGACCCCTTCAGCTAAACGAGCTTTTGTCATTGCTGCAATAATAGCACTTCCAaCTCCTGATCCATCTTCAGCGTGATaGGTTTTAATATAGCGGCCCTTTTCACCAAATATATCAACTAGCGCTTCGTGAAGCCTTTCAGGAAATTGAGGATATTTATTGTAAAGACTTCCATcTgTTGCGACACCg…	1946	518	5	1238	17	1946	38	0.00965251	0.0137318	0.0195272	0.508534	0.00544385	0.0116735	0.0172339	0.0114504	8 (gU<Ap<H)	gi|58270344|ref|XP_572328.1| hexokinase [Cryptococcus neoformans var. neoformans JEC21] >gi|58270346|ref|XP_572329.1| hexokinase [Cryptococcus neoformans var. neoformans JEC21] >gi|57228586|gb|AAW45021.1| hexokinase, putative [Cryptococcus neoformans var. neoformans JEC21] >gi|57228587|gb|AAW45022.1| hexokinase, putative [Cryptococcus neoformans var. neoformans JEC21]	1743	0	jgi|Mellp1|78129|estExt_fgenesh1_pg.C_250009	1062	0	jgi|Mellp1|51139|estExt_Genewise1Plus.C_1080003	2273	0		PGT_18333 hexokinase (587 aa)	816	0	lcl|PTTG_02313T0 | PTTG_02313 | Puccinia triticina 1-1 BBBD Race 1 hexokinase (219 aa)	1005	2.54548e-109	PST130_9198_1	849	0	gi|343554222|gb|AEEW01009198.1|_PST-130_PST130_9198,_whole_genome_shotgun_sequence	62	3e-08		No hits			No hits
Hv01260	AEQBcontig00648	AEQCcontig00490		ACTGATACATCACTTTTTATTTTTCAAAATGAGATCTTTCCTGGTATTTTTCTCCCTCGTGGTAGCCATTAGTGCAAAAGATTTTGTTTACCAATTCTATAAAAACCAAAATTGTACGCTTCCTCGAATTTTTGGTCATGGACCAGTTATTACCACCGAGGGCTCTTTTGAAGAATGTATTACCACAAAGGAGAAGAATGTTGAATTTCATAGCATTTTGGTTGCTCCTCACGCACAGAACATTGAGGCTAATGTTGCAATTTACCCTCTACCCGG	276	184	255	248	667			1.38587	2.68952	0	0.854694	0.781607	2.28637	0	1.02266	2 (gU<Ap>H)	no hits			No_hits			No hits				No_hits			No hits			No_hits			No_hits				No hits			No hits
Hv00158	AEQBcontig04555	AEQCcontig01851	AEQAcontig06543	GTCCGCAGTAATGGATGTGTGCCAACATTTCATAGAAAGATGGAATTTTATAGGAAAATTAAAATACATACACAAAGGACCCAAATATGCACCTCTTGCTTTTCCTCATGTGTTTGACCGTCACGCCAAAGATACTATTGCTGCACACCCGCATTACTATGAGTGGAGTCAATCAGGAACGAAGTTTGATTACTTCTTAAAATCACCTGAAGAAGGGGGTAATCCTTATCATGGTGGAGAAAAAGCCAAAGGAAATATGAAAGTTCAAGTTATTAGGAGTGCTTCTGATTGGAGTAATGGAACACTGACAGAGCACTCTATTTTGACGGCCTATATAGATCTGATTCGAGAGTCTCGCCATTTCATTTACATAGAAAACCAGTTCTTTATCACTACATG…	1919	466	8	1088	15	1917	32	0.0171674	0.0137868	0.0166927	0.296365	0.00968211	0.0117202	0.0147323	0.0120449	8 (gU<Ap<H)	gi|300104896|gb|EFI96301.1| hypothetical protein SCHCODRAFT_56132 [Schizophyllum commune H4-8]	531	8.41712e-102	jgi|Mellp1|47242|estExt_Genewise1Plus.C_60209	204	0	jgi|Mellp1|47244|estExt_Genewise1Plus.C_60211	807	1.7105e-162		PGT_12177 hypothetical protein similar to phospho- lipase D (847 aa)	298	1e-157	lcl|PTTG_02466T0 | PTTG_02466 | Puccinia triticina 1-1 BBBD Race 1 hypothetical protein (878 aa)	768	4.87191e-158	PST130_10093_1	306	1e-138	No_hits				No hits			No hits
Hv00159	AEQBcontig02278	AEQCcontig01556	AEQAcontig06556	tATtGGGGATTCCTACCGGAGAGTGGAACAGGCGAGACTGACTACCCGTGGATTTGGGTACCGGCACAATAGGTTATGGGCATTTAATCCAGTTCtCTTTGCGCACCAGCTCCATTTTtATTTTTTtGtCCcGCTATTTGTGTTCCGATTTATTATTTCTCTTGCCTGATTCCTTACACCCTCTCCTGTATGGTCACAACTCGATCAGACAGATCAACTCATCAATCTACTCCTTCAGATCAATCATCCGACCTATCATCTGCTCAATCATCAGACTCATCATCTGACTCTTTTACCGACATGCCTGCCTCTACTTCTCAACAGGCTTCTACTTCTCAaCAACCACTTCCTACCTCTGACTCTAAAGGTAAATCTCGGGATTCTCCACCTCATGTTCCT…	1907	1907	71	1894	64	1898	62	0.0372313	0.0337909	0.032666	0.206404	0.0209978	0.0287258	0.0288297	0.0261844	6 (gU<Ap=H)	no hits			jgi|Mellp1|114067|fgenesh2_pg.109_14	42	1e-10	No hits				PGT_15614 predicted protein (559 aa)	70	3e-12	lcl|PTTG_04719T0 | PTTG_04719 | Puccinia triticina 1-1 BBBD Race 1 hypothetical protein (512 aa)	135	1.89508e-08	PST130_21260_1	56	3e-14	No_hits				No hits			No hits
Hv00160	AEQBcontig02607	AEQCcontig01503	AEQAcontig06557	GAAGACACAAATCTCTTCGTTTTCGTCCATCATGGGATCCGATTTCATCAGTTTTCAGAAACAGACTGTCATCGTCACTGGTGCAGGTGGCGGTCTGGGAAAAGCTTATGCTCTGTTCTTTGCTTCAAGAGGCGCAAATGTCATCGTCAACGATATGAATAGAGACAACGCCGATCAAGTCGTTCGCGAAATTCAATCAAGCGGTAAGGGCGTCGCCATTGCTAATTATGATAGTGTCGTCAATGGCGCAAATATCGTCAAGCAAGCCGTCTCAAAATTTGGAACCGTTCATATTCTCATTAATAATGCCGGCATCTTGCGAGACAAGACATTTAAATCGATGTCTGAAAAAGATTGGGATGATGTGATTGCTGTTCACGTGCAGGGCCCCTATGCTTG…	2881	1183	21	2879	78	1898	29	0.0177515	0.0270927	0.0152792	0.533524	0.0100115	0.0230317	0.0134848	0.0155093	2 (gU<Ap>H)	gi|71003233|ref|XP_756297.1| hypothetical protein UM00150,1 [Ustilago maydis 521] >gi|46096302|gb|EAK81535.1| hypothetical protein UM00150,1 [Ustilago maydis 521]	2170	0	jgi|Mellp1|84774|EuGene.00110206	454	0	jgi|Mellp1|84774|EuGene.00110206	2605	0		PGT_00507 peroxisomal multifunctional enzyme type 2 (892 aa)	1054	0	lcl|PTTG_02273T0 | PTTG_02273 | Puccinia triticina 1-1 BBBD Race 1 hypothetical protein (902 aa)	2606	0	PST130_8067_5	1038	0	gi|343555353|gb|AEEW01008067.1|_PST-130_PST130_8067,_whole_genome_shotgun_sequence	84	1e-14		No hits			No hits
Hv00161	AEQBcontig02348	AEQCcontig01582	AEQAcontig06565	GATTCCCGTTCGTTGTCTTGACTTCTTCATCGATCTTGCGTTTGTTCATTTTACTTTGACATCCTTCTACTTCTTTCATCTCCTTAATCCCTTACTGTTGAATCATGAGAGAAATTGTTCATTTACAAACCGGCCAGTGTGGTAATCAAATTGGTGCCAAAATTTTGGGAAGTTGTTTCAGATGAACACGGTATTGCAACTGATGGCCAGTACAAAGGCAACACTGATCTCCAACTAGAGCGAATCAGTGTCTATTACAATGAAGTAGCGGGGAATAAGTATGTTCCAAGAGCTGTTCTGATTGATCTTGAGCCCGGTACGATGGACTCAGTTAGATCTGGCCCATTTGGATCGCTTTTTCGACCCGATAATTTTGTTTTTGGTCAATCTGGTGCCGGA…	1880	1674	49	1753	40	1878	27	0.0292712	0.022818	0.014377	0.323522	0.0165085	0.0193977	0.0126886	0.0161982	2 (gU<Ap>H)	gi|74654493|sp|Q9HFQ3.1|TBB_MELLI RecName: Full=Tubulin beta chain; AltName: Full=Beta-tubulin >gi|11229034|gb|AAG33239.1|AF317682_1 beta-tubulin [Melampsora lini]	2008	0	jgi|Mellp1|42837|estExt_Genewise1.C_110077	959	0	jgi|Mellp1|52165|fgenesh1_pm.C_scaffold_11000032	2008	0		PGT_12204 tubulin beta chain (449 aa)	799	0	lcl|PTTG_02454T0 | PTTG_02454 | Puccinia triticina 1-1 BBBD Race 1 hypothetical protein (435 aa)	1805	0	PST130_9651_2	801	0	gi|343553769|gb|AEEW01009651.1|_PST-130_PST130_9651,_whole_genome_shotgun_sequence	174	3e-42		No hits			No hits
Hv00162	AEQBcontig02328	AEQCcontig01032	AEQAcontig06586	GTATGGAACAATAGAAgTTGCATTACACGCAGGTAAAGTGTGATCACTAATTACATCAACcTTCcATGATTTTtGCTTGGTAAATGtGCCTCTAAATAAAATTTtatCATATTTTAAAACATTTAAGTTATTAAGGCTATCAAATTGTGTTTTAGCTCCCATTTTGATTAATGATCCAACAGATAGCAGCGTTCCATTTGCTgACGGGCAATaGAAAACCCTACAAaTAATAACATCGCTTACAATCCCTCTAACCgCTATGGCGCCGATGCATGCTCCGTTGCGCCAGTGTCAAGCAATGCAGAGGCtCcTTCAGAATCCCAATTCACAGTTTCAAGTTTCATGGCAGTAGGTAACGGTGATTTAGCGTTAGGATCACTTTCGTCTATCTCTATGAAT…	1841	1725	25	564	23	1841	30	0.0144928	0.0407801	0.0162955	0.700177	0.00817367	0.0346674	0.0143817	0.0190743	2 (gU<Ap>H)	no hits			jgi|Mellp1|91952|EuGene.00470051	89	1e-17	jgi|Mellp1|113384|fgenesh2_pg.83_#_9	120	7.12093e-06		PGT_09574 hypothetical protein (390 aa)	34	3e-39	lcl|PTTG_01396T0 | PTTG_01396 | Puccinia triticina 1-1 BBBD Race 1 hypothetical protein (1223 aa)	123	7.00788e-13	PST130_12446_1	30	7e-35	gi|343556383|gb|AEEW01007037.1|_PST-130_PST130_7037,_whole_genome_shotgun_sequence	90	1e-16		No hits			No hits
Hv00163	AEQBcontig02626	AEQCcontig01589	AEQAcontig06587	ATAGAAAACCTCAACTAAACTTAGTCTTCGATCTCTTATTTTCCTTGTGATTGTTGTTTAACCCTCTTTATTTAAGGGGCCCCCATCCCTCAATATTATCATAATCATATATATTATATATATTATATAAATACTTTTTACATTTGTTTTCCCCTCGTCCCCTGGTGATCTCGATCTATCGATTTCTCCTCGTCTTTGTTCTCCTCCACACATCCCATCGTCATGTCTGATTCGGCTGATGCTCCCCCTAGCAAATCCGATGGCGTGCCTGCTATCACTGAAGCTATGCATGCTACTACTATAGAAGAAACCGGTCACAAAGTTTTCATTGGCAACTTAAACTTTGGCACCAAAGAAGCAAAACTTAGAGAGTCATTTGGTGTACATGGCGCCATAACC…	1847	1155	27	1727	96	1845	74	0.0233766	0.0555877	0.0401084	0.520989	0.013184	0.0472554	0.035398	0.0319458	2 (gU<Ap>H)	gi|71023135|ref|XP_761797.1| hypothetical protein UM05650,1 [Ustilago maydis 521] >gi|46100820|gb|EAK86053.1| hypothetical protein UM05650,1 [Ustilago maydis 521]	409	1.80974e-37	jgi|Mellp1|78422|estExt_fgenesh1_pg.C_310128	172	1e-86	jgi|Mellp1|108765|fgenesh2_pg.31_#_141	333	1.43056e-30		PGT_13383 hypothetical protein (352 aa)	324	7e-89	lcl|PTTG_03545T0 | PTTG_03545 | Puccinia triticina 1-1 BBBD Race 1 predicted protein (359 aa)	617	2.35667e-64	PST130_20929_2	310	1e-84	No_hits				No hits			No hits
Hv05990	AEQBcontig01207			CTCATAATAATTATCGAGCGCAATATGGAGTTCCGGATCTGGCTTGGGATAACAATCTAGCCGTAGCAGCTTCTCGAAACAGCCGGGCATGCCATTGGGGGCACACTCATCCTAATGCTAATGGTGAAAATATTGCTGCTGGTCAAAATAATCTTCAATCCGTTGTGTACGATTGGGTTGAGGGGCCTAATGAAAGGGACAGCTACCAGGTTGAATCATACAGTCATTTTACACAGGTAGTATGGAAGAATACACGATTTGTCGGCTGTGATATTGTTGCTTGTAGTAGATTCACTGGCCTCAACTTCCCTCAATCACCTGTTTACTACTACGTTTGTGAATATTACCCCCCTGGAAACGTCATGGGACAATTCGCCGAAAATGTGCTAGCAGCCCCAG…	806	806	839					1.04094	0	0	1	0.587074	0	0	0.195691	3 (gU>Ap=H)	gi|154794637|gb|ABS86355.1| hypothetical protein [Melampsora medusae f. sp. deltoidis]	297	5.18763e-25	jgi|Mellp1|55678|fgenesh1_kg.C_scaffold_12000055	97	2e-41	jgi|Mellp1|107213|fgenesh2_pg.22_#_78	361	2.68873e-34		PGT_07743 predicted protein (434 aa)	163	8e-41	lcl|PTTG_07147T0 | PTTG_07147 | Puccinia triticina 1-1 BBBD Race 1 conserved hypothetical protein (432 aa)	343	4.88485e-33	PST130_8387_1	158	1e-39	No_hits				No hits			No hits
Hv00165	AEQBcontig02286	AEQCcontig01551	AEQAcontig06605	CCTATCAACCTATCTGCCAGGCCAGCCAGAAACAGAACGCCGGCCTCCTCCGCGCAAGAGGTGTGACCGTGTGACGATCGATCAGACCTGTCATACCTTGGTCTTCCTTTCCTTCCTCTTTTCCGCTCTTTTCCGCTCTTTTCCATCCATCTCATCATGCGTCCTCACTCTCCATTCATCCGCGCTTTTCCTAACCCTCTTTCAAAACCCACCAAGCTTGTCAATCCTTCTCTCTTTTCATCTGCTCGTTGCGCTTCTGCTGCTCTCAGAGTCAGGCTTCTCTCAACTACCCCTTCACTTCATCTTCGCATTCCTTCTCCTTCAAAATCTCTGCCTTCCAATGCTCGATCTTACGCTTCCGAAGCTAAGGTTCAAGTCGGTCAAATTAAAACCGTCATC…	1950	1867	50	1942	52	1823	72	0.0267809	0.0267765	0.0394953	0.4693	0.015104	0.0227629	0.034857	0.0242413	8 (gU<Ap<H)	gi|300109430|gb|EFJ00832.1| hypothetical protein SCHCODRAFT_65406 [Schizophyllum commune H4-8]	2072	0	jgi|Mellp1|45062|estExt_Genewise1.C_470025	1051	0	jgi|Mellp1|91943|EuGene.00470042	2229	0		PGT_04870 ATP synthase sub unit b, mitochondrial precursor (543 aa)	897	0	lcl|PTTG_01840T0 | PTTG_01840 | Puccinia triticina 1-1 BBBD Race 1 hypothetical protein (543 aa)	2243	0	PST130_7919_9	813	0	gi|343555501|gb|AEEW01007919.1|_PST-130_PST130_7919,_whole_genome_shotgun_sequence	149	2e-34		No hits			No hits
Hv00166	AEQBcontig02288	AEQCcontig01605	AEQAcontig06612	GGCGCACGCTCTTCCTTCTTGACCTTCTTTACCTTTCTTTGTCCTGACTGATTTAGCCGGTTGTCCCATTTCCTTCTTGACGTGCACTTTGACTTGAAATCAGCCTTGGCCCTKGRTTKKMGCTASGMWSTCTCMTTCTTGACCTWCKKTACCTTTCTWKSTYMTKAMTAGRWYTAKMCKRYTRWCCYWKWWYMTTCTTGWCGTKCGTTGTTTTCTCAATATTCATTATTATTCCCCACATTTCAGGTCCTCCACTTTTCTCTCACTCTTCTTTATTCCTTCGTCATTCATCAGTCTCCTTCTTTTTTCCCCCTTCCTTCTTCTTCTTCTTCTTACCTTCATTTCCTTGCTTCTTGCTTGCCTGTCTCTACCCTCCTTCAATACCGTTCATTGTCATCT…	2023	1865	50	1656	37	1817	41	0.0268097	0.022343	0.0225647	0.169081	0.0151202	0.0189939	0.0199147	0.0180096	6 (gU<Ap=H)	gi|11559291|dbj|BAB18736.1| heterotrimeric G protein alpha subunit B [Schizophyllum commune] >gi|300102845|gb|EFI94252.1| heterotrimeric G protein alpha subunit B [Schizophyllum commune H4-8]	802	4.48493e-100	jgi|Mellp1|44603|estExt_Genewise1.C_360064	573	0	jgi|Mellp1|109422|fgenesh2_pg.36_#_87	1245	1.10121e-165		PGT_17044 guanine nucleotide-binding protein sub unit alpha (350 aa)	441	1e-154	lcl|PTTG_02583T0 | PTTG_02583 | Puccinia triticina 1-1 BBBD Race 1 hypothetical protein (359 aa)	1218	4.14976e-164	PST130_28433_2	476	1e-165	gi|343534987|gb|AEEW01028433.1|_PST-130_PST130_28433,_whole_genome_shotgun_sequence	69	3e-10		No hits			No hits
Hv00167	AEQBcontig02344	AEQCcontig01613	AEQAcontig06622	TATTGGGGATTGAAAATTTTACTTCTTTTCCTTTTACTGAAAACTTTTCATCGAAAGATTATCTTACATTTTCTGCTTTTTCTTTAAAATGGTTTACAAAGTTGCCGATATTTCTCTTGCTGCTTGGGGAAGGAAAGAAATTGAATTGGCAGAAAATGAAATGCCAGGTTTGATGAACTTGCGTGCCAAGTATGGTAAATCATTGCCTCTTAAAGGTGCTCGAATTGCTGGATGCCTACATATGACTATCCAAACTGCTGTGCTCATTGAAACATTGACGACATTGGGGGCTCAAGTGACTTGGTCATCTTGTAATATCTTCTCCACTCAAGATCATGCTGCCGCTGCCATTGCAGCGACTGGTGTCCCTGTTTTTGCTTGGAAAGGAGAAAGCGAAGA…	1804	1686	49	1619	93	1798	56	0.0290629	0.0574429	0.0311457	0.586484	0.016391	0.0488325	0.0274879	0.0309038	2 (gU<Ap>H)	gi|58266362|ref|XP_570337.1| adenosylhomocysteinase [Cryptococcus neoformans var. neoformans JEC21] >gi|134111454|ref|XP_775643.1| hypothetical protein CNBD5970 [Cryptococcus neoformans var. neoformans B-3501A] >gi|50258305|gb|EAL20996.1| hypothetical protein CNBD5970 [Cryptococcus neoformans var. neoformans B-3501A] >gi|57226570|gb|AAW43030.1| adenosylhomocysteinase, putative [Cryptococcus neofo…	1891	0	jgi|Mellp1|44719|estExt_Genewise1.C_380026	840	0	jgi|Mellp1|57009|fgenesh1_kg.C_scaffold_38000016	2036	0		PGT_06811 adenosylhomocysteinase A (433 aa)	807	0	lcl|PTTG_03821T0 | PTTG_03821 | Puccinia triticina 1-1 BBBD Race 1 hypothetical protein (432 aa)	2008	0	PST130_7393_2	796	0	gi|343556027|gb|AEEW01007393.1|_PST-130_PST130_7393,_whole_genome_shotgun_sequence	58	4e-07		No hits			No hits
Hv00168	AEQBcontig02296	AEQCcontig01603	AEQAcontig06653	GAGCCGTCCTGGGACTAAACATAAATATCTGTACAACTCCTCCACAAGACATAAACATAACATTTTTTTTTCCTATTTTCTTGTTTTTCTCGGTTTGAAAAGGAGTGGAAGCCACAAACATATTTTTTCCCAGTCTTCACGTTCTCTATTTAATTTCTTGTGTCTTCTCTTTGTTGTTTCGTCTCTTTTTATCCTTCTTCTATCGCTATTTTCAACTATGCCTCTGATTACCGTCTCCCCAGATGTACAATTGCACTATGATATCTTTTTATCAAACAGCACAACCATAGGCCCTAAACACAGTAACTTACCTTGGTTACTAGCTCTCCATCCTTTATATCTCGACGCTTCTTGTATTACCTGTATCACAGAACACAGATTGATTCGTGATCGTTTCAA…	1847	1826	50	1670	78	1749	27	0.0273823	0.0467066	0.0154374	0.669577	0.0154431	0.0397055	0.0136244	0.0229243	2 (gU<Ap>H)	gi|242215716|ref|XP_002473671.1| predicted protein [Postia placenta Mad-698-R] >gi|220727209|gb|EED81135.1| predicted protein [Postia placenta Mad-698-R]	190	4.48868e-12	jgi|Mellp1|71486|estExt_fgenesh1_kg.C_120027	235	1e-100	jgi|Mellp1|52218|fgenesh1_pm.C_scaffold_12000020	767	6.76596e-81		PGT_05999 hypothetical protein (422 aa)	287	1e-77	lcl|PTTG_04562T0 | PTTG_04562 | Puccinia triticina 1-1 BBBD Race 1 predicted protein (442 aa)	677	2.59957e-71	PST130_6853_2	249	1e-66	No_hits				No hits			No hits
Hv00169	AEQBcontig01562	AEQCcontig00723	AEQAcontig06659	AGGGGKAAGCATGTTTAATTGATTCAGGTGAAATAGGGTTCATGTTTTTAACAGTAGTTACAAGCCATCTACGCCCATTAGTATCAATGTTTGCCATCAAAAGTTTTCTACTATCTGAAGATAAGATAAACTCCTTCTTCAGTGACATGGAGAAGTTCATTCCCGCTTTGACAAGATCAAATAATGAAATCAAAGTTGTCCTAGCTTGTGGACAAAAGAATACATTTTTAACAACAATTATACAGTCCAACCCCATCAATCACCAGTAACGTGATGAGTGGCACCACTATCGAGGATTGCATCACTGTTGGAAGCCGTGGATTCAGCACACCACTCAACGCTTTGAAGGTCTATGTGATCAATAGCCGTAGCGAGTGCTTCCATAGCACTAGAATCAAC…	1748	1666	38	1691	64	1746	41	0.0228091	0.0378474	0.0234822	0.520128	0.012864	0.0321743	0.0207245	0.0219209	2 (gU<Ap>H)	no hits			jgi|Mellp1|86505|EuGene.00180159	61	3e-09	jgi|Mellp1|113384|fgenesh2_pg.83_#_9	150	2.2187e-09		PGT_00453 predicted protein (501 aa)	70	3e-12	lcl|PTTG_04720T0 | PTTG_04720 | Puccinia triticina 1-1 BBBD Race 1 hypothetical protein (525 aa)	131	4.99545e-08	PST130_13597_2	74	2e-13	No_hits				No hits			No hits
Hv00170	AEQBcontig02293	AEQCcontig01590	AEQAcontig06666	TATTGGGGAGAGCTCTCTCACTTCTACTTTTTACATCACCTACACTTAATCCATTGTTTATTTTTCTCCATTCTTAGCTAATACGCCATGGGTAAAGAAAAAGGTCACATCAACATTGTCGTGATAGGGCACGTAGATTCCGGTAAATCCACTACTACCGGACACCTTATCTACAAATGTGGTGGTATTGATAAGCGTACCATTGAGAAATTCGAGAAGGAAGCTCACGAGTCTGGAAAGGGTTCTTTCAAGTATGCATGGGTTTTGGACAAACTCAAGGCCGAAAGAGAACGTGGTATTACGATTGATATTGCGTTGTGGAAGTTCGAGACTCCAAAATACAATGTTACCGTCATTGATGCCCCAGGACATCGTGATTTTATCAAGAACATGATTACC…	1834	1831	155	1719	226	1738	269	0.0846532	0.131472	0.154776	0.420499	0.047743	0.111765	0.136599	0.0987022	8 (gU<Ap<H)	gi|260949445|ref|XP_002619019.1| elongation factor 1-alpha [Clavispora lusitaniae ATCC 42720] >gi|260950039|ref|XP_002619316.1| elongation factor 1-alpha [Clavispora lusitaniae ATCC 42720] >gi|238846591|gb|EEQ36055.1| elongation factor 1-alpha [Clavispora lusitaniae ATCC 42720] >gi|238846888|gb|EEQ36352.1| elongation factor 1-alpha [Clavispora lusitaniae ATCC 42720]	1894	0	jgi|Mellp1|73378|estExt_fgenesh1_kg.C_690013	489	0	jgi|Mellp1|57842|fgenesh1_kg.C_scaffold_69000013	1935	0		PGT_14858 elongation factor 1-alpha (475 aa)	803	0	lcl|PTTG_08852T0 | PTTG_08852 | Puccinia triticina 1-1 BBBD Race 1 hypothetical protein (550 aa)	1791	0	PST130_21001_5	806	0	gi|343542419|gb|AEEW01021001.1|_PST-130_PST130_21001,_whole_genome_shotgun_sequence	119	1e-25		No hits			No hits
Hv00171	AEQBcontig01059	AEQCcontig01550	AEQAcontig06691	GGGGGTGAGAGGATGGTTCTCCAGAGATTTTGTATTGCTACACAAAACCCGGCTCCCCCAGTTCTTACAGCATCATTCCTTCATTATAATTACATTCCCTCTTGGTTATTTCACACCTTGAGCCTATTTCCCTCTTTAAATTTTCGGTTGTTGAGGCTTACTCACAATGCCTTATATTGAAGTTTCTCCAGGCGTTACACTTTTCTATGAAATCCAGTTTCGATCTCAATCCGCTCGTTCCGACAATATAAACTTTGAGGATTTCAATTTATCGACTGAAGGGCCTTGGTTATTGATGTTCCACCCAATCTTTCAGGATATCACCTATCTTGATATATTCCGGAAAAACGAGAAAATGGCAAGCATGTTCAATATTATTGCGTTTGATTGCCGCATAAT…	1950	1360	74	1948	88	1702	64	0.0544118	0.0451745	0.0376028	0.244548	0.0306873	0.0384031	0.0331867	0.0340924	2 (gU<Ap>H)	gi|242215716|ref|XP_002473671.1| predicted protein [Postia placenta Mad-698-R] >gi|220727209|gb|EED81135.1| predicted protein [Postia placenta Mad-698-R]	202	1.95393e-13	jgi|Mellp1|71486|estExt_fgenesh1_kg.C_120027	172	2e-67	jgi|Mellp1|52218|fgenesh1_pm.C_scaffold_12000020	599	2.17351e-61		PGT_08476 hypothetical protein (433 aa)	227	1e-59	lcl|PTTG_04562T0 | PTTG_04562 | Puccinia triticina 1-1 BBBD Race 1 predicted protein (442 aa)	555	3.86404e-57	PST130_6853_2	200	1e-51	No_hits				No hits			No hits
Hv01438	AEQBcontig01730	AEQCcontig01469		CAATTCACAAGTTACTTGATAAAATTAAAAAGTGATTCTGTGAAGATGTTTTGATTTTCTCAAATTAAATTAAGGATAGAAGATGTGGGGGAGGAATGGTATTTACTTTATTAGTAAGTAAGTATACACATACTTACATACTTCATTCATGAATAATATCCATACTATTCGTCAAAAAATTTGTCATCACGTGTATCAAAAGACTATATCAAAATCAAGATTCACTCAAGAAATAAGGTAAAATAAAATGATCAAAAACTTAAACTAGGATGATCAGTTTAAAGAAAGAGACCAGTAAAGCAAGCAATCAAAGAAGCAGCAAGAGCTGAGGGAACTAAAGAAGAAGCTGGAGAAGATGAATCTGAAGATGTCTTGTGAGCACCTTTACCTCCCGAACCA…	1503	1307	1194	1417	345			0.913542	0.243472	0	0.763721	0.515222	0.206977	0	0.240733	9 (gU>Ap>H)	gi|169613212|ref|XP_001800023.1| hypothetical protein SNOG_09736 [Phaeosphaeria nodorum SN15] >gi|111061881|gb|EAT83001.1| hypothetical protein SNOG_09736 [Phaeosphaeria nodorum SN15]	602	5.79738e-60	jgi|Mellp1|55990|fgenesh1_kg.C_scaffold_16000054	459	1e-129	jgi|Mellp1|62488|fgenesh1_pg.C_scaffold_14000190	1001	3.85774e-108		PGT_06207 conserved hypothetical protein (331 aa)	372	1e-103	lcl|PTTG_07958T0 | PTTG_07958 | Puccinia triticina 1-1 BBBD Race 1 hypothetical protein (329 aa)	961	2.37942e-104	PST130_22714_1	336	8e-93	No_hits				No hits			No hits
Hv00173	AEQBcontig02054	AEQCcontig01568	AEQAcontig06715	GTGTATTGTTCCGTYRTTKRSSAACTTCCGTGCAGCTTCTACTCCTTCGTTCTTTCTTTCTTCGTCTCACCATTCATTCATTTTTTTACCATATAAATCCCCCTTCATTTTCGTCGTTAGAATTCAGTCCTTCATTGCAGTCTTTTTTTACAGTCTTCTTATTTTATTTCTTCTTCACTATCCTAATTTTCCTTCCTTCCTGTCTTTTCTCAATCTTTTATTCTCTTTTGCTTTTCCTGAATCATAACTTGCTTCACTTTATCTTTGACATTTCATCCCACTACTGTTCCTTTACTCCCTCCGTTGTCATCTCTTACTTATTATTGTCAACGGCTCTTCCTTCCTCTTTCACTCCTTCCTTATCCTCTTTTCTCCCTTTGAAAGCGAGGTTCGAGTCGA…	1874	1750	184	1812	143	1681	46	0.105143	0.0789183	0.0273647	0.451094	0.0592988	0.0670889	0.0241509	0.0501795	2 (gU<Ap>H)	no hits			No_hits			No hits				No_hits			No hits			No_hits			No_hits				No hits			No hits
Hv00174	AEQBcontig01180	AEQCcontig01563	AEQAcontig06721	aTATCGACtaTTTGtGTTAaTCGCTAAATAACTtGTTTtACTTGACAATCACTGGGGACAGGTATTTATGCTTTATTACTAATATGTTTACTAGGACTAACAAGGTACAACTTGTGGTAAACTACTATGATTAACAGTGAGGTTATCTATAGATTAGGATGATAATTCTGAGTTGACAGCTACAAAATGATCAGATGATGATGTACCGGAGATATAATATTGGTAAaTAAATTGGTGAAACAATATAAGATTAGACATCAATGTGGCACATTATCAAAGTAAATGGAATATTAGAGTAGAGGACCTTTGAAGCACAGAATACAGAAACTACAAATATCAAcACCCCCCCCCCCcATGCTGAAAAGGTCTTATGCTTCTAAAAGGCTCAAATAATCTAAT…	1854	924	137	1854	185	1679	66	0.148268	0.0997843	0.0393091	0.384208	0.0836209	0.0848271	0.0346926	0.0677135	4 (gU=Ap>H)	no hits			No_hits			No hits				No_hits			No hits			No_hits			No_hits				No hits			No hits
Hv00175	AEQBcontig02178	AEQCcontig01660	AEQAcontig06722	AAAaCGAGCAATTTGCAAACCTTGACTTTTCGCTGTCTTGACCATCGATTAACTTCAGTTTTGGGGCTTATTGGACCTTGATCTTCCCGGTGCCTCTGTGTCAAATTGTCAATCTTATCCTTCCAAGCGTtCTCTCTCTAACTTtGCCTTCGCTTCAAACAaTatGACTCAATCTTTGGCTTCtATCGAGCTGAAGaGCGACCAGCCATCtGTTGGAGAGACCCCGATCCGTAGATGCTaCAAATCGCCTGATGAGCTGGTCAGATCTCCTTGCGAAGGGATtAAAGTTTTGCCTGACATTCTGGCGAAATCGGCCAAGGATTTCGGTACTAAAAATGCTGTTGGTTGGAGAGATGTTGTTAAAGTTCATAAaGAaGAAAAaCATGTCACAAAGACTAT…	2795	2795	66	1443	35	1677	32	0.0236136	0.024255	0.0190817	0.332484	0.0133177	0.0206193	0.0168407	0.0169259	2 (gU<Ap>H)	gi|169854433|ref|XP_001833891.1| long-chain-fatty-acid-CoA-ligase [Coprinopsis cinerea okayama7#130] >gi|116505026|gb|EAU87921.1| long-chain-fatty-acid-CoA-ligase [Coprinopsis cinerea okayama7#130]	1937	0	jgi|Mellp1|102462|fgenesh2_pg.3_334	810	0	jgi|Mellp1|102462|fgenesh2_pg.3_#_334	2462	0		PGT_17842 long-ch-fatty-acid-CoA ligase 1 (680 aa)	897	0	lcl|PTTG_06017T0 | PTTG_06017 | Puccinia triticina 1-1 BBBD Race 1 hypothetical protein (680 aa)	2242	0	PST130_2682_2	847	0	No_hits				No hits			No hits
Hv00176	AEQBcontig01542	AEQCcontig01558	AEQAcontig06740	AAAAACAAGAAAACTAAAGAGATAGAAAAAACAAACWAGAAATATTTTTTTTAAAAACTAAAGAATATATGTTCTCCACTCAATTGGTTGCTCCTATCATTATCTGTTGATTTGTTGAGTTCCATTACAAAAAAAAAATTCCCAGAAATGGGACTGTAGTGACATACTTATCCAACCTACACTTACCCACCCACCACAAAAATACATCCACATTCCACATGTCCAAGCACATATTCCAGTACTTGAATAATAATCAACAAACAAAAACATGAAAAAAGCAACCTAACCAAATCAAGCGGTTTCAATCAATTCTATCAACTTTTGGGATCACACTCCAATGTCCTGTATAACCATCAAGTCCTTGAACGTCATCAACACTTACGCCCTCAAGTTCTTGAT…	2357	1120	41	1859	25	1643	16	0.0366071	0.0134481	0.00973828	0.438697	0.0206458	0.0114323	0.00859461	0.0135576	9 (gU>Ap>H)	gi|2652922|emb|CAA05841.1| plasma membrane (H+) ATPase [Uromyces viciae-fabae]	2173	0	jgi|Mellp1|44104|estExt_Genewise1.C_280016	906	0	jgi|Mellp1|37317|e_gw1,28,10,1	2207	0		PGT_06276 plasma membrane ATPase 1 (977 aa)	738	0	lcl|PTTG_05531T0 | PTTG_05531 | Puccinia triticina 1-1 BBBD Race 1 hypothetical protein (969 aa)	2163	0	PST130_10778_2	801	0	gi|343547659|gb|AEEW01015761.1|_PST-130_PST130_15761,_whole_genome_shotgun_sequence	159	2e-37		No hits			No hits
Hv00177	AEQBcontig02226	AEQCcontig01462	AEQAcontig06754	GAGCAACGCcTCAcATTaTACCGATAATATTAGCGCGGgACATTTTtCGCTTCTTCATCACTTTCCTTCCCTTTTtCtCATCTACAACATTATCCTGTAAACCCTCGTCTAATTCTCACCAGCAAACCCTCTTCAACtAATTTTTTTttCcTTTTTTTttcTTTTTTTTTTtCACTAAGTTCCATCCGAAGTTTGAAGAATCTTATTCTCTACTTTGGCAAACACTGTTGCACATCCACTGTTCTCTCTAACAGTTAGAGTTTGACTTTGGTTTTTGGATTGTCGTCTTGACCTCTTCTCGAACTCGGCTaTCCATTGTTTCGCTTATTGCATCTATCGATAATGTTGTTCTTGGCGTCTCTTCATCAAAGTTTTCTAATAGGGCTGGCCTTTGTTGGA…	2161	2161	490	1997	289	1644	14	0.226747	0.144717	0.00851582	0.528773	0.127881	0.123025	0.00751571	0.0861406	4 (gU=Ap>H)	gi|16945405|emb|CAC10089.2| conserved hypothetical protein [Neurospora crassa]	288	2.35944e-23	jgi|Mellp1|63860|fgenesh1_pg.C_scaffold_22000126	702	0	jgi|Mellp1|107271|fgenesh2_pg.22_#_136	1516	1.13962e-167		PGT_03545 hypothetical protein similar to glycosyl hydrolase (473 aa)	570	1e-163	lcl|PTTG_05992T0 | PTTG_05992 | Puccinia triticina 1-1 BBBD Race 1 hypothetical protein (469 aa)	1404	1.55042e-155	PST130_11267_3	549	1e-156	gi|343552153|gb|AEEW01011267.1|_PST-130_PST130_11267,_whole_genome_shotgun_sequence	54	8e-06		No hits			No hits
Hv00178	AEQBcontig04023	AEQCcontig01769	AEQAcontig06759	tttgggACAAaCTTGCGCTAGCCTAAAAAAGGATTGAGCCAATTTGATAGTGGTtGGTAAAcAAGTTAACAATCAAATGGCAAACATAAAAaTAAAAaTAATCAATTTTGTTTACTTCAAGTTTATTTGTAATATTCTAAGTCATAATTTTtAAAATCAATCATGTGACAGATTTTTtATTTTTTGAAGAATGATGATAATAATAGTAAAGAACGCAGTCGTTATCGAATGAAGATTTTAGAGTAAATTTAAAAAAaCCCAGACTAAATCTACTTCTGGTCCTGAATATCTGCAaTGtCTACAGCAGAATCACTGATGTTATCTTTTtCTGTAACAACTTTtCGAACCGCACGTCCTTGGGCGTTTTtGTAAAAAaCAATGTCACCTTCATCTTCAACA…	1645	535	9	1219	24	1645	44	0.0168224	0.0196883	0.0267477	0.454092	0.00948757	0.0167371	0.0236065	0.0166104	8 (gU<Ap<H)	gi|71005054|ref|XP_757193.1| hypothetical protein UM01046,1 [Ustilago maydis 521] >gi|46096555|gb|EAK81788.1| hypothetical protein UM01046,1 [Ustilago maydis 521]	1112	4.73877e-119	jgi|Mellp1|70376|estExt_fgenesh1_kg.C_10013	453	0	jgi|Mellp1|32207|e_gw1,1,136,1	1591	1.66518e-176		PGT_00121 D(12) fatty acid desaturase (454 aa)	618	1e-177	lcl|PTTG_02638T0 | PTTG_02638 | Puccinia triticina 1-1 BBBD Race 1 hypothetical protein (477 aa)	1355	5.46345e-150	PST130_7764_4	598	1e-171	gi|343555656|gb|AEEW01007764.1|_PST-130_PST130_7764,_whole_genome_shotgun_sequence	84	6e-15		No hits			No hits
Hv00179	AEQBcontig01712	AEQCcontig01289	AEQAcontig06763	cctttagaggtgagaggagatagagcaataaagattacagcttaaaatcggggaacaaagagacagttggtgagaagcattggctgattttgaaagTTAATtAGTTTGACGgTTaCcAaCaCctCTTCcGTagaTAGTTTTTCCATTCCcAATTTTTACTGGAAtGTtGACATtGCGAaTAGTGGTgAAGAAaTGCCTTTtGTTGAACATATGACTAGATGCGCcAGAATCAAAAaTTAAATCGGATGATTGTTTtGAAATGCTAGTTGAAGTATGGTAAACATAATAAAGATCTTCAGTTATGTTGGCTGTTTCATTAGTCGGCTCATCTTTAGGTTGATTTTTAGATTTCGACTTGCTCTGTGGTCGAAGATCGGGATGTAAGGCCCAGCATTGGGC…	1637	396	11	179	12	1637	27	0.0277778	0.0670391	0.0164936	0.760259	0.0156662	0.0569903	0.0145566	0.029071	2 (gU<Ap>H)	gi|189239753|ref|XP_969432.2| PREDICTED: similar to Copia protein (Gag-int-pol protein) [Tribolium castaneum]	204	9.16488e-14	jgi|Mellp1|103734|fgenesh2_pg.7_42	58	5e-10	jgi|Mellp1|103431|fgenesh2_pg.6_#_90	323	1.78841e-29		PGT_19644 predicted protein (431 aa)	121	6e-28	lcl|PTTG_06245T0 | PTTG_06245 | Puccinia triticina 1-1 BBBD Race 1 hypothetical protein (1265 aa)	237	2.3716e-20	PST130_11905_1	129	2e-30	No_hits				No hits			No hits
Hv00199	AEQBcontig01205	AEQCcontig01632	AEQAcontig06952	tATTggggAGTGTTGCATCATCTTTCCTTTCTCACAACATTTCAATTTTCCTCTTCAGTTCTGAGAGAGGTCTAATTTTATTTTTCGTCcTACATTTTCTTTCTTCACCTCTTATTTGTCTTTATATAATTTAGGGAAATATTCTCACCTTACACCTAGCTTACTTTATCATTTTTTATTCCAAATGACTACCATCACTCTTTTAAAACTTACCAAGTTACATTTTTTAGTAATaGGGCTATTTTCTTTGCTACTTTTGAATGCATCTGAAGCAGCTGTGACGCATCATAACTTACACCATTCGCGCTCTACCGTACCTTCAAATGAACACCATGGTGCCTTAATCAAGTTTAATAAACGGCACCTTGAGAGTGGGAACAGTGATACCTCATCAATGGG…	1525	775	618	1525	494	1485	47	0.797419	0.323934	0.0316498	0.604704	0.449731	0.275378	0.0279329	0.251014	9 (gU>Ap>H)	gi|154794637|gb|ABS86355.1| hypothetical protein [Melampsora medusae f. sp. deltoidis]	334	7.06652e-29	jgi|Mellp1|55678|fgenesh1_kg.C_scaffold_12000055	97	4e-43	jgi|Mellp1|107213|fgenesh2_pg.22_#_78	379	5.25044e-36		PGT_07743 predicted protein (434 aa)	179	3e-45	lcl|PTTG_07147T0 | PTTG_07147 | Puccinia triticina 1-1 BBBD Race 1 conserved hypothetical protein (432 aa)	358	2.027e-34	PST130_15167_3	165	3e-41	No_hits				No hits			No hits
Hv00181	AEQBcontig02590	AEQCcontig01002	AEQAcontig06773	ACGGTGGTGTAATTTGAAGTGCATTACAATGAACATCATGAGATAGTTCTAGACACCATTTACGTTGATTAGTAAAGTAGGAAATGAATAACAAATTTTCGTGTTTAGAAATATATATGTTATTGTAATTATCAAAATCAAATCTGGCACCCTGTCTTAGCAAAGAAGAAGCTGATATTAAAGTGCCTATTGCAACAGGGCAGAAGAAAACTCGGGAGATTTTAACGTAAGAGTCATTGACACCTTTGACTAAAATTGAGCCTATTCATGTTCAGTCGCACCTGTGTCAAACAGGCCATGAGCACCATCTGAGGTCCAGGATGTAGATTGAACAGCAAGGGCAGTCGGCAAAGTATCATTGGTTGACGCATCGTCCAGTGAGAGATCTGTGAACTTCGC…	1764	1197	52	1655	29	1634	25	0.0434419	0.0175227	0.0152999	0.330463	0.0245005	0.0148961	0.0135031	0.0176332	9 (gU>Ap>H)	no hits			jgi|Mellp1|114067|fgenesh2_pg.109_14	39	3e-05	No hits				PGT_15614 predicted protein (559 aa)	51	6e-08	No hits			PST130_8533_3	68	2e-12	No_hits				No hits			No hits
Hv00182	AEQBcontig02367	AEQCcontig01617	AEQAcontig06783	GCCGATTTCCTTCTTTCCTTTWYTGGGGAGTTCGCTCGTCTGCATTCTTCGTAACTCACAAGAATTCATCTCGGGCTTTGTTATTTGACTTTATATTATATATTATATTTTATATWTTWTATTTTATTATATTTTATATTTTATTTTATTTTATTTTATTATATTCCATCTTCAATCATGCGTGAAATCATCTCCTTGCATGTCGGTCAAGCCGGTGTCCAAATTGGTAATGCTTGTTGGGAGTTATACACTTTGGAACATGGCTTGACTCCCGACGGTCGCGTCTCCGATGAATCTAACGCCAAACGTGAAGAGGGCTTTAGTACTTTTTTTAGTGAAACCGGTAGCGGCAAATATGTTCCTCGAAGTGTTTACATTGATTTGGAACCCAATGTGGTG…	1632	1610	67	1610	72	1629	46	0.0416149	0.0447205	0.0282382	0.422173	0.0234701	0.0380171	0.0249219	0.028803	2 (gU<Ap>H)	gi|58262918|ref|XP_568869.1| alpha tubulin [Cryptococcus neoformans var. neoformans JEC21] >gi|58262920|ref|XP_568870.1| alpha tubulin [Cryptococcus neoformans var. neoformans JEC21] >gi|134108208|ref|XP_777055.1| hypothetical protein CNBB2870 [Cryptococcus neoformans var. neoformans B-3501A] >gi|50259740|gb|EAL22408.1| hypothetical protein CNBB2870 [Cryptococcus neoformans var. neoformans B-3501…	1859	0	jgi|Mellp1|73137|estExt_fgenesh1_kg.C_550013	1005	0	jgi|Mellp1|53746|fgenesh1_pm.C_scaffold_55000012	1987	0		PGT_01773 tubulin alpha-1B chain (447 aa)	823	0	lcl|PTTG_01106T0 | PTTG_01106 | Puccinia triticina 1-1 BBBD Race 1 tubulin alpha (439 aa)	1739	0	PST130_8281_7	832	0	gi|343555139|gb|AEEW01008281.1|_PST-130_PST130_8281,_whole_genome_shotgun_sequence	98	4e-19		No hits			No hits
Hv00183	AEQBcontig03202	AEQCcontig02553	AEQAcontig06788	GAAAAAATTCTTTCTTTCCGCAAATGTCTGTTTATTCAACTCCCGCTAAGTCTCACGCTGCTGCGCACGCCGCAGTCACTTCGGCTCCTTCCTCCCCTTCTCTTGAGCCCGATGCCGGTCATCTCATCCATTCCCTCAATCCTGATGAGGAAAACTGGAAAATCATCCAGGAAACTAGAGCCTTTGTCCAGGACCGTGACACGCTTCTCACCGTCATCGACAAGTCGGATAAGCTTTTGACTGACCTCGAGTCGTTTTCTTCTCATCAATGGCTTCTTCATTATCCTCTTCCAAATCAATCGCCCACTTCATCTGCTGTGCTGCGTCATCCTCGTCTTGGTTCTAGAAAAAGTCAAAGCAGTGATGACTGTTCTTCATCCAATCATGCCACGCAAACCG…	1735	771	5	671	3	1616	16	0.00648508	0.00447094	0.00990099	0.589124	0.00365748	0.00380077	0.00873821	0.00539882	1 (gU=Ap<H)	gi|300107433|gb|EFI98835.1| hypothetical protein SCHCODRAFT_84725 [Schizophyllum commune H4-8]	760	3.34584e-78	jgi|Mellp1|85522|EuGene.00140152	234	1e-127	jgi|Mellp1|105680|fgenesh2_pg.14_#_179	1074	1.57929e-116		PGT_06202 hypothetical protein similar to mitochondrial fusion GTPase protein (1052 aa)	399	1e-121	lcl|PTTG_03300T0 | PTTG_03300 | Puccinia triticina 1-1 BBBD Race 1 predicted protein (890 aa)	1042	1.14415e-113	PST130_7463_4	407	1e-123	No_hits				No hits			No hits
Hv00184	AEQBcontig02751	AEQCcontig01760	AEQAcontig06800	GGATCCACATCATCTGTCCACAACCACCATCAGCAATGGCTTCTTCTCCCGTTTTCGACCCAAAAAATATGCCCTTCAGACGCCTGGGAAACTCTGGATTAAGAGTCCCAGTCTTTTCATATGGCGGCTGGTTGACCGTCGGCGCATCTATAAAAGATGCCACAGTCAAAGACATCATGAAAGCCGCTTGGGACCATGGTTGCAATTATTTTGATAATGCTGAATTATATGCCGATGGGCAGTCAGAAATTGAAATGGGAAATGCCATCAAAGCGTTAGGATGGGCTAGATCAGATGTCATGGTCGCTACCAAAATATTTTTtGGCACTGGTCGATTGGAACCcAACTCCcGCGGGCTTTCGCGTAAACATATCATTGAAGGGCTAAAGGCTTCATTGG…	1614	1027	11	1230	35	1614	33	0.0107108	0.0284553	0.0204461	0.53493	0.00604071	0.02419	0.0180449	0.0160919	2 (gU<Ap>H)	gi|171694776|ref|XP_001912312.1| hypothetical protein [Podospora anserina S mat+] >gi|170947630|emb|CAP59792.1| unnamed protein product [Podospora anserina S mat+]	1157	2.79725e-124	jgi|Mellp1|71672|estExt_fgenesh1_kg.C_150004	529	0	jgi|Mellp1|55860|fgenesh1_kg.C_scaffold_15000003	1406	4.60638e-155		PGT_13573 voltage-gated potassium channel sub unit beta-2 channel sub unit beta-2) (348 aa)	533	1e-152	lcl|PTTG_06896T0 | PTTG_06896 | Puccinia triticina 1-1 BBBD Race 1 hypothetical protein (348 aa)	1360	1.4058e-150	PST130_8086_4	492	1e-139	No_hits				No hits			No hits
Hv00185	AEQBcontig02558	AEQCcontig01765	AEQAcontig06813	CAAATCATTTCACTTTTCACAACTGCCAACAAATATTTCCATTGACTTTATTCCTATCTCTATTCCCCCTCATCACTACAATCCTTCCATTTATTTATCTATAGTGGGTAGCAGGCCTTCTCATTAGATATCATCGTCTGAGTCAAGCCCTGCCTTCTTTTTCGCCATCCGCTCCTTCTTTTTCTTGCGTTCATCTTTCGAAGAAAGCTTCTTGGCTTTTTTAGGCGCCTCAATCTTATTTCCCAAGGCATCAAAAATGCTCCTCCTCTTCTTCCTTACTCTTGTCAATTCGCGGCCCCGACCTTGACCTTCTGTCCAATTGTGCCCAGAAGCTTCTAAATATCCATCTCTCATTGCCCACACTTCTGAACAAATCGATTCCGAGAACTCTCGATTGTG…	1897	1244	24	1223	28	1598	19	0.0192926	0.0228945	0.0118899	0.502954	0.0108807	0.0194627	0.0104935	0.0136123	2 (gU<Ap>H)	gi|300109960|gb|EFJ01362.1| hypothetical protein SCHCODRAFT_84655 [Schizophyllum commune H4-8]	2115	0	jgi|Mellp1|47419|estExt_Genewise1Plus.C_70233	1207	0	jgi|Mellp1|103965|fgenesh2_pg.7_#_273	2502	0		PGT_01367 elongation factor 3 (1057 aa)	1010	0	lcl|PTTG_06112T0 | PTTG_06112 | Puccinia triticina 1-1 BBBD Race 1 hypothetical protein (1057 aa)	2484	0	PST130_7845_9	1004	0	gi|343555575|gb|AEEW01007845.1|_PST-130_PST130_7845,_whole_genome_shotgun_sequence	123	9e-27		No hits			No hits
Hv00186	AEQBcontig02304	AEQCcontig02203	AEQAcontig06820	TTCAATTGCTTGCCCCAATAAATCTATGTAGAAGATTCTATAGTATGTAAAGTGCTTTTTTATTAGAGCAATGAATGAGAGAGATTTGATCACTGTAAGAGATGGAAATAATATCACATCTTAAAAACAACACCAACAAATAAAAAATAGATAATATTGAGAAATGAAACCTCTCAGTTAAAGATCCTATAAATCAGAACAACCCATGAGAAAAAATAACTGTGGAGATGGCACTTCATTTTATGACAAAGAAATAAATAAAAAACAATGAAAAAAAAAACTAGCTACCAAAGGAATCGAGACAACGGAACTTGGTGGCTAGGCACAATGAAACTTGACGTGAGAAAATCATACCAAGACAACATATTCTCTGAATTTTTCTATGCTTGGGCTTCTAAT…	1817	1797	38	830	17	1595	28	0.0211464	0.0204819	0.0175549	0.280723	0.0119262	0.0174118	0.0154932	0.0149437	2 (gU<Ap>H)	gi|299756049|ref|XP_001829060.2| RAB GDP-dissociation inhibitor [Coprinopsis cinerea okayama7#130] >gi|298411499|gb|EAU92695.2| RAB GDP-dissociation inhibitor [Coprinopsis cinerea okayama7#130]	1719	0	jgi|Mellp1|79255|estExt_fgenesh1_pg.C_590034	610	0	jgi|Mellp1|67875|fgenesh1_pg.C_scaffold_59000034	1980	0		PGT_07862 rab GDP-dissociation inhibitor (458 aa)	763	0	lcl|PTTG_04091T0 | PTTG_04091 | Puccinia triticina 1-1 BBBD Race 1 hypothetical protein (551 aa)	1926	0	No_hits			No_hits				No hits			No hits
Hv00187	AEQBcontig02612	AEQCcontig01554	AEQAcontig06835	ATTTATTTTCAATTAACTGGTTACTGGGAGTGTTAGGCGATCGATACTCAATTAAATAACAGCCCCCCGATCACTTACATACTTTTTTTTCATAACTATCACTCATTTGAAGATTTTAAAACAGTGAATTTTGGCATATTTTTCTATAGAACCTCAATTTCTTTGTTTCTGCTATAGCACGTTGAAGCTTTGGCCGTCATGTGGGCCATAATCGCACTCGTTAATGGTGTTAATGTCGAACAAGTCAAGGTCATCACTATTCTTCTTGGTGCTGTACCATTGGCTTTTCCATTTTACTGGCTAAGAAGATATAGAGCTCTTCAGAATCTCTTTTCATTCGCACTCACTACATATACTCTTCTTCGTGCCTTTGATATCAAATGGGGTCTGACTCAACTG…	1901	1177	31	1899	88	1583	18	0.0263381	0.0463402	0.0113708	0.717154	0.0148543	0.039394	0.0100354	0.0214279	2 (gU<Ap>H)	gi|58258511|ref|XP_566668.1| endoplasmic reticulum protein [Cryptococcus neoformans var. neoformans JEC21] >gi|57222805|gb|AAW40849.1| endoplasmic reticulum protein, putative [Cryptococcus neoformans var. neoformans JEC21]	811	4.56395e-84	jgi|Mellp1|46238|estExt_Genewise1.C_2650001	110	1e-77	jgi|Mellp1|54360|fgenesh1_pm.C_scaffold_265000001	809	9.39958e-86		PGT_17666 hypothetical protein similar to Ale1p (349 aa)	204	1e-52	lcl|PTTG_08082T0 | PTTG_08082 | Puccinia triticina 1-1 BBBD Race 1 hypothetical protein (371 aa)	550	1.42562e-56	PST130_9464_1	317	9e-87	No_hits				No hits			No hits
Hv00188	AEQBcontig02524	AEQCcontig01683	AEQAcontig06852	ACGGaCcATTGCAACAgCgATCtAGTTtCCATTCGgCTTATAACCCGTCAACTTAGTTTCTACTTTCcTTGCTCTTGACCATCGCGCTTCTCTTTTATTTCCTCACATCTCATTTAGCTCCCAACTCTTCAGAAAGATATTCTAAGTTCTATTTCGTCTGATTACCACATTTCGTTGGTCAAAACTGCAAAAATATCTCTTTCTATTTGAATTCATCAAAATACCCTATTTTtCTTAAAACGAAACTATATTAGCTAAATAAATAAATAAGAAAAGAGTGGAAAAGAACGATGTCTAGCCAAAAAGGAGATTACCAAAAAGTTAGAGAGTCAATTGTCAAGGCATTCCATCAACCTGGTTACGATGGCTATAAGGAAAATAACAAGCTTAGTGCGGGAC…	1570	1301	49	1370	75	1570	103	0.0376633	0.0547445	0.0656051	0.420332	0.0212415	0.0465386	0.0579004	0.0418935	8 (gU<Ap<H)	gi|71007093|ref|XP_758094.1| hypothetical protein UM01947,1 [Ustilago maydis 521] >gi|74703187|sp|Q4PD66.1|CCPR2_USTMA RecName: Full=Putative heme-binding peroxidase >gi|46097168|gb|EAK82401.1| hypothetical protein UM01947,1 [Ustilago maydis 521]	1036	2.91043e-110	jgi|Mellp1|78292|estExt_fgenesh1_pg.C_280077	544	1e-155	jgi|Mellp1|37340|e_gw1,28,58,1	1214	8.15575e-133		PGT_04182 cytochrome c peroxidase, mitochondrial precursor (315 aa)	474	1e-134	lcl|PTTG_07367T0 | PTTG_07367 | Puccinia triticina 1-1 BBBD Race 1 hypothetical protein (307 aa)	990	1.08846e-107	PST130_15898_1	350	6e-97	gi|343547522|gb|AEEW01015898.1|_PST-130_PST130_15898,_whole_genome_shotgun_sequence	96	2e-18		No hits			No hits
Hv01320	AEQBcontig01097	AEQCcontig00905		aaGTTTTGTgAAATGACTGTTATTACGAAATGAATGCTGTGGCCATTTATCTACAAGAATCAAAGTTTATAAATAAATTGAAACTAATGGGAACTAGCATTATAGAAATCACATATTATTGTTCAAAAGTCCAAAATAAAACAATTTACAACGAAGTGGCACTAAATTACTTCATCTTTCTCTCAAACTATGTATCTTTGAAGATCCACTTCATCACTATACAAAAGAACCTTTCATGGCATTCAACAAAAAGCTACTACGAGGTGTAGTTATGGTGTACCTCCGTACAATCTTGGCTTTTTGGATCTTGACAGCGGCCCGTTTGTGTGACATAGATCTTCGGCCAAGTGGTACTGCGGTGTTGGCTTGGCCATCAGGAGTCTTCTTGCATGCATCACC…	1870	1867	1398	1870	652			0.748795	0.348663	0	0.587193	0.422308	0.2964	0	0.239569	9 (gU>Ap>H)	no hits			jgi|Mellp1|110389|fgenesh2_pg.44_22	217	1e-152	jgi|Mellp1|51737|fgenesh1_pm.C_scaffold_5000022	1595	6.64916e-177		PGT_14441 hypothetical protein (559 aa)	662	0	lcl|PTTG_03742T0 | PTTG_03742 | Puccinia triticina 1-1 BBBD Race 1 hypothetical protein (569 aa)	1078	8.33095e-118	PST130_6799_1	646	0	No_hits				No hits			No hits
Hv00190	AEQBcontig00370	AEQCcontig00402	AEQAcontig06888	TCCGCAATTAAATTAATTGCGGATAAAAAATCTTATACCCCAATTATCTTCCGCAATTATTTTTGCTAATAATTGGGTTATTAGACACTTTACGTGTCAATGTTCACCTCTTATCTGACATTTTTATCCTCAATATTTGATAACCACATCTTGGACAACTTTCTGGATATCCCAGCCTTCTACCTTGCTGCGCACTTCCATTCTCATCCCATCCTGTTCATTCTATCCGCTCAGAATTTCTCCCCATTTCATCTATTTGATTCTTCTCCTTTTCATCTCGCTATCTCATCTGCTTGTTTCTGCTCCTTTTCATCTTCATTTATAATAACATGCCTCGTCATCCTAGATCTTCTCAAAGGCAGCCATCACCCAGTTGTTCTTCAATTCCCACTACTTCCT…	1722	705	60	909	52	1536	60	0.0851064	0.0572057	0.0390625	0.239378	0.0479986	0.0486309	0.034475	0.0437015	4 (gU=Ap>H)	gi|260456132|ref|ZP_05804514.1| conserved hypothetical protein [Streptomyces flavogriseus ATCC 33331] >gi|260087818|gb|EEW71811.1| conserved hypothetical protein [Streptomyces flavogriseus ATCC 33331]	163	5.56661e-09	jgi|Mellp1|56596|fgenesh1_kg.C_scaffold_28000009	73	9e-13	jgi|Mellp1|115319|estExt_fgenesh2_pg.C_40072	159	1.9683e-10		PGT_14355 predicted protein (488 aa)	194	8e-50	lcl|PTTG_00373T0 | PTTG_00373 | Puccinia triticina 1-1 BBBD Race 1 hypothetical protein (260 aa)	332	2.41625e-31	PST130_28897_1	133	1e-31	No_hits				No hits			No hits
Hv00191	AEQBcontig02375	AEQCcontig01628	AEQAcontig06898	GATCCATCGATCAGATTCTCCATCCATCTTTCGACCATGCAGTCCGTCAGAAATGCTGGAGCCGCCATTGGCTCAAAGGTTGGAAAAGTCGCCCTCACCATCAAATATGACGACGATGTGGTCATCTGCGGTGCTGTTAGAACACCTATCACTCGTGCTAAAAAGGGCGGGTTCAAAGACACTTGTCCTGAAGAGCTTCTCAGCGCCGTaTTGCAGGCGGTTGCACACCGCAGTCGATTGCCTGATAAGGCCCTTGTCGAGGATATTGCTGTAGGAAACGTCCTTCCTGCTGGTGGTGGTGCAACTGTCGCGCGAATGGCTTCGTTTCATGCTGGCTATCCTGCAACTTGTGCCGTCAACACTGTAAACCGACAATGTTCAAGTGGATTGCAAGCAGTT…	1590	1590	100	1552	93	1531	24	0.0628931	0.0599227	0.015676	0.573352	0.0354706	0.0509406	0.013835	0.0334154	2 (gU<Ap>H)	gi|58258893|ref|XP_566859.1| acetyl-CoA C-acyltransferase [Cryptococcus neoformans var. neoformans JEC21] >gi|57222996|gb|AAW41040.1| acetyl-CoA C-acyltransferase, putative [Cryptococcus neoformans var. neoformans JEC21]	1430	6.11074e-156	jgi|Mellp1|117759|estExt_fgenesh2_pg.C_480032	787	0	jgi|Mellp1|110865|fgenesh2_pg.48_#_33	1696	0		PGT_11395 3-ketoacyl-CoA thiolase A (418 aa)	633	0	lcl|PTTG_01667T0 | PTTG_01667 | Puccinia triticina 1-1 BBBD Race 1 hypothetical protein (391 aa)	1452	2.97132e-161	PST130_6996_4	602	1e-173	No_hits				No hits			No hits
Hv00192	AEQBcontig02422	AEQCcontig01629	AEQAcontig06910	aGGCTGTCCGTAATACGCATATTTACTGGTTTTGGGgTCAATAACTAGATGAATTCTACTCATAATATAGGCAAAaTATATAACACAaccaaaaaaagAAAaGAAAGAAAAAAAaCTaGCTGATGACATCAATTCAAGTCAAAACCATCACGCAGGATAAGGGTGAAGAAAGAAAAGAATGCCACGTCTTTTATTTCTTTTCCGTAAGTGCCTTCAATTAAATGGTGGGCAACAACTACAACAGCGTTCAAAATCTCTCCACGACTTGTGGTACAAATCGCTTTGAATTGTCTAACTTAGAAACATTTGCGATGAACAATGGAGGGTCCACTCTCATCATACTCCTGTTTCGAAATCCACATTTGCTGGAATGTGGAAAGAGAAGCAAGGATGGAGCCA…	1539	1477	190	1539	203	1518	97	0.128639	0.131904	0.0638999	0.482997	0.0725503	0.112132	0.0563954	0.0803593	2 (gU<Ap>H)	gi|1703158|sp|P50138.1|ACT_PUCGR RecName: Full=Actin >gi|460993|emb|CAA54848.1| actin [Puccinia graminis]	1889	0	jgi|Mellp1|45600|estExt_Genewise1.C_640007	884	0	jgi|Mellp1|57730|fgenesh1_kg.C_scaffold_64000004	1922	0		PGT_05488 actin (376 aa)	737	0	lcl|PTTG_03323T0 | PTTG_03323 | Puccinia triticina 1-1 BBBD Race 1 hypothetical protein (362 aa)	1807	0	PST130_11324_4	737	0	gi|343552096|gb|AEEW01011324.1|_PST-130_PST130_11324,_whole_genome_shotgun_sequence	103	6e-21		No hits			No hits
Hv01373	AEQBcontig01390	AEQCcontig01712		TTGGGgATcAaCGATCTTTGTTCTTAAATTTCTTTTTGTCTCTTTTCTGAAAACAGTCCATCCACTCTTTTCGAGAAACAATTTAGTAGTTTTGATTCCCTATTATCTATTATTGCTTTTTTGAACTTGTGGTGTAAAATTTTGTATATTTTTACCGCAGTGATAAACAACACAAGAAAAGGCCTACTTTTCAACATTTTTTTTtGgAAATTTCGTGCTTTGGCCTCTCAGCTACAACCTGCACTTGTTGTTTCTTTGGTACTCACTTCTACAGTGGTAAATAGCATTGGTATTGGTAGCACAAAAGCTCAACATTAGAGTCTTTAACCAAATCCTTCAGCAGCATATACAAATCTACTCAAGTAAAAAaCAAaCTGACAAGATGCAGTATCTCAAGTA…	1304	1147	763	1304	92			0.665214	0.0705521	0	0.905973	0.375169	0.0599767	0	0.145049	9 (gU>Ap>H)	gi|242389920|dbj|BAH80450.1| putative riboflavin aldehyde-forming enzyme [Lentinula edodes]	361	4.20666e-32	jgi|Mellp1|55582|fgenesh1_kg.C_scaffold_11000054	176	3e-44	jgi|Mellp1|55582|fgenesh1_kg.C_scaffold_11000054	378	5.65167e-36		PGT_12203 hypothetical protein similar to riboflavin aldehyde-forming enzyme (170 aa)	112	2e-25	lcl|PTTG_02452T0 | PTTG_02452 | Puccinia triticina 1-1 BBBD Race 1 hypothetical protein (290 aa)	394	1.11923e-38	PST130_18561_1	129	1e-30	No_hits				No hits			No hits
Hv05825	AEQBcontig00731			TTCTATTACACTCTTTTATCGCTCGTGTTGGCCTTCTCCTTAATTTCAAACACGAAGGCTGATACCGTAGTTTCATTGCTTCCTAAATTCAAAACTTGTGCCCAAGAAGCATTTTTCAGAGCCTATGTTGATGCGGGAGCAAATTGTGGTATTGATTTGAAGTGTCTTTGTCAAAGCCAGGCTTTCATTTGCGCAAGTGCGAACCGAATCACCTCCAAATGTTCATCATTTTTTGACCAACTTGGGGCATTGAGTACCTGTACTCAAGGATGTCGATCTGTTGGTGTTtctgcatcaat	299	299	195					0.652174	0	0	1	0.367815	0	0	0.122605	3 (gU>Ap=H)	no hits			No_hits			No hits				No_hits			No hits			No_hits			No_hits				No hits			No hits
Hv00195	AEQBcontig02734	AEQCcontig02350	AEQAcontig06931	GAACCACAATCCATCGATCATCTTTACcTtGCATTCTTTTTtCTGATCGATCATGCCCATCACCAAAATTCATGCCCGCcAAATCTTCGACTCGCGTGGGAACCCcACCGTTGAGGTCGATTTGATTGATGAAAaGGGCCTTCATCGTGCTGCCGTGCCATCTGGCGCTTCTACCGGTATCCACGAAGCTGTAGAGCTTCGAGATGGTGATAAATCCAAATGGCTTGGAAAGGGCGTTTTGAAAGCCGTCGAAAATGTCAATCAAATCATTGCTCCCAAGCTGATTGAAGCCAATATCCCGGTCACTGATCAAAAGGCTGTAGACGAACTGCTCCTAAAGCTGGATGGAACCCcTAACAAAGGCAAATTGGGAGCGAATGCCATTCTGGGCGTTAGTAT…	1505	1044	13	745	18	1505	54	0.0124521	0.0241611	0.0358804	0.565034	0.00702278	0.0205395	0.0316666	0.0197429	8 (gU<Ap<H)	gi|169845435|ref|XP_001829437.1| enolase [Coprinopsis cinerea okayama7#130] >gi|116509502|gb|EAU92397.1| enolase [Coprinopsis cinerea okayama7#130]	1737	0	jgi|Mellp1|45638|estExt_Genewise1.C_650029	887	0	jgi|Mellp1|53933|fgenesh1_pm.C_scaffold_65000013	1872	0		PGT_14903 enolase (446 aa)	736	0	lcl|PTTG_00430T0 | PTTG_00430 | Puccinia triticina 1-1 BBBD Race 1 hypothetical protein (439 aa)	1801	0	PST130_6948_4	730	0	gi|343556472|gb|AEEW01006948.1|_PST-130_PST130_6948,_whole_genome_shotgun_sequence	64	5e-09		No hits			No hits
Hv00196	AEQBcontig02485	AEQCcontig01723	AEQAcontig06939	GACGTTGCTGCGCTGCGTCATCATCTATTTAATCCGTGTCTCGGAGGGTTCTCATCCCTCTTACATCCGTATACCTTTTGCTCACTATACACACCACATATCCTTTAACCCTTAAACAATAACATCAATTTTTACCATGGCTGTTAAAATTGGTATCAATGGCTTTGGTCGTATTGGCCGTATCGTTGCTCGTAATGCCATCATTCACGGAGGCGTTGACATTGTCGCAATCAATGACCCCTTTATTGATCTTGACTACATGGTTTACATGTTCAAGTTCGACTCCACTCACGGCAAATTCAAGGGTACCGTCACCGCTGAAGGCGGTAAACTCGTCATTGATGGAAAACCTATCAATGTCTTTGCCGAACGGGATCCTGCTAACATCCCCTGGGGAAA…	1491	1370	36	1281	42	1491	118	0.0262774	0.0327869	0.0791415	0.698943	0.01482	0.0278723	0.0698471	0.0375131	8 (gU<Ap<H)	gi|293330421|dbj|BAJ04691.1| glyceraldehyde-3-phosphate dehydrogenase [Helicobasidium mompa]	1357	1.62592e-147	jgi|Mellp1|76055|estExt_fgenesh1_pm.C_830003	278	1e-149	jgi|Mellp1|76055|estExt_fgenesh1_pm.C_830003	1031	1.26808e-111		PGT_04956 glyceraldehyde-3phosphate dehydrogenase (335 aa)	591	1e-169	lcl|PTTG_08295T0 | PTTG_08295 | Puccinia triticina 1-1 BBBD Race 1 hypothetical protein (335 aa)	1378	1.04286e-152	PST130_10441_1	385	1e-107	gi|343552979|gb|AEEW01010441.1|_PST-130_PST130_10441,_whole_genome_shotgun_sequence	86	1e-15		No hits			No hits
Hv00197	AEQBcontig03590	AEQCcontig00782	AEQAcontig06944	TGAGTGGTCGCCTCTCTCAGCTTGCTTCAGCACAACAGCGCCGTTtCCCcAgcaGGAGGAGGAGGAGAAGAAAGATGTCGCATAGGAAGTTTGAGCATCCCCGCCATGGTTCCCTCGGCTTCCTCCCCAGGAAGAGAGCTGCTCGTCACAGGGGAAaGGCGAAGGCATTCCCAAAGGATGACCCAAGCAAGCCCTGCAAGTTAACTGCCTTCCtGGgCTACAAGGCTGGGATGACTCACATTGTCAGAGAAGTCGAGAAACCTGGATCCAAGCTGCACAAGAaGGAGACgTGTGAGGCTGTTACCGTTATTGAAACTCCTCCAATGgTGGTGGTTGGAGTTGTTGGGTATGTCAAGACACCCcGTGGTCTCCGCTGCCTTAACACAGTTTGGGCTCAGC…	1487	637	5	403	15	1487	26	0.00784929	0.0372208	0.0174849	0.705876	0.00442687	0.0316416	0.0154314	0.0171666	2 (gU<Ap>H)	gi|82623411|gb|ABB87120.1| ribosomal protein L3-like [Solanum tuberosum]	1326	6.37567e-144	jgi|Mellp1|45021|estExt_Genewise1.C_460015	265	1e-180	jgi|Mellp1|38939|e_gw1,46,12,1	913	6.09394e-98		PGT_10247 60S ribosomal protein L3 (389 aa)	355	2e-98	lcl|PTTG_05888T0 | PTTG_05888 | Puccinia triticina 1-1 BBBD Race 1 60S ribosomal protein L3 (386 aa)	911	1.4753e-98	PST130_8372_3	351	2e-97	No_hits				No hits			No hits
Hv00198	AEQBcontig03271	AEQCcontig01865	AEQAcontig06951	AGAACAACAGAGACTGAAATACAAATTTATATCGTTGGAATCGGAACAAATGACATCTACTCAAATAaTTCTtCCAAAATGTTtGAAAGGGCgaCATTATGGGTATGCAAATAGGGACAAGCTTCAATTCCActGACAAATATGCTCCCGCccGTGCTACCATACAAACAAAGCcAAGTTTTGGTAATCATCCaCCGgAGAACAGAACAGGCAGtATGATCACAACAGGAATAACCcACCTGAGCGCCAGAgaTACACAAAaGTGAGCATGCCAGTGTGCCCTTAATCTTTTCCAAAATCAGCACTGTAGTGCGCACTTGATTCGAGTTTCTTTGCTTCGTTCAGTTTTCTTACAGCcTTCATgAAaTCTTCATGGATGACATAATCACGCTCAGAACG…	1485	739	10	1073	17	1485	23	0.0135318	0.0158434	0.0154882	0.270827	0.00763171	0.0134686	0.0136693	0.0115899	6 (gU<Ap=H)	gi|118486132|gb|ABK94909.1| unknown [Populus trichocarpa]	1516	0	jgi|Mellp1|75524|estExt_fgenesh1_pm.C_450011	576	0	jgi|Mellp1|57240|fgenesh1_kg.C_scaffold_45000014	1252	1.14366e-155		PGT_04105 26S protease regulatory sub unit S10B (394 aa)	478	1e-154	lcl|PTTG_01414T0 | PTTG_01414 | Puccinia triticina 1-1 BBBD Race 1 ATPase (394 aa)	1230	5.68161e-154	PST130_9431_4	478	1e-154	No_hits				No hits			No hits
Hv01262	AEQBcontig00660	AEQCcontig02057		TttCcATATCTTCCATTGCAGGgATCATTTtGTATAATGCTAAAATAAATTCCTCCAAAACACTAAATATATACAAGATTAAATTaaaaTGAATTTtCTATATTCTCAACCGTGCGCAATAATTCAATCCTTAATGACTCAAAGGAAAAGTGAAAGTGAAACCACTGCCAATACTGAAGATAACGCTGCAAAATAAACGGATCCCCGAGAAGCAGAAGAATTTTCGATATGATCAGTAGGATTGCTAACACTTTTACCTGTTTCAAGTGAGGATGGACTGGTGTAGGTATGAGAAGGGAGGTTGGAGTTACTGGTACCGTAGCTGCCAGAGTAATTAGCAGTTCCAACTTGAGTCGCGATCGAGGGCCAAGCCCCACTGCTGGTGGCAACGTCGGCCGA…	912	323	193	912	771			0.597523	0.845395	0	0.800689	0.336993	0.718674	0	0.351889	2 (gU<Ap>H)	gi|238485246|ref|XP_002373861.1| extracellular conserved serine-rich protein [Aspergillus flavus NRRL3357] >gi|220698740|gb|EED55079.1| extracellular conserved serine-rich protein [Aspergillus flavus NRRL3357]	235	9.91525e-18	jgi|Mellp1|55804|fgenesh1_kg.C_scaffold_14000019	109	4e-24	jgi|Mellp1|52336|fgenesh1_pm.C_scaffold_14000013	237	7.74469e-20		PGT_11656 predicted protein (189 aa)	80	1e-15	lcl|PTTG_07840T0 | PTTG_07840 | Puccinia triticina 1-1 BBBD Race 1 hypothetical protein (214 aa)	197	4.93651e-16	PST130_12473_2	76	1e-14	No_hits				No hits			No hits
Hv00200	AEQBcontig02291	AEQCcontig01575	AEQAcontig06959	AATAAAAATTCATCTCCTTCCATTTTATCATCCTGAAATTATACATACACATACATACACACCCGACTTACATTTAACAATCACGAGAGAAAAAAAAAAGACATTTTTTGTATTTTCATTATGTGTAATGCTTTACTGGCCATAGTTAAGATGTTTAATATTTTATAAAACCGCTAAGTGTTACTGAATGACTGCACAACAGGAAAAAGGTAATTCACTAAGCACTTGGCTTCAAATATAACATTGCTTTCAATGATGATGATAGTACACACAGTACATGAGGCTTGAAAACAAATGATAAAAAAAAAGACCCATGATGACCTGTTGAAATCGATCACAAGTAAAAAATGATAATTTGAACTAGAGACTGCCTATCTATGAGATGTAAAATCTGATGAT…	2061	1843	57	1774	43	1478	20	0.0309278	0.024239	0.0135318	0.361325	0.0174428	0.0206057	0.0119426	0.0166637	2 (gU<Ap>H)	gi|300103689|gb|EFI95095.1| hypothetical protein SCHCODRAFT_77432 [Schizophyllum commune H4-8]	1255	1.64543e-135	jgi|Mellp1|48972|estExt_Genewise1Plus.C_260064	857	0	jgi|Mellp1|52909|fgenesh1_pm.C_scaffold_26000020	1893	0		PGT_14638 bleomycin hydrolase (538 aa)	711	0	lcl|PTTG_07759T0 | PTTG_07759 | Puccinia triticina 1-1 BBBD Race 1 hypothetical protein (539 aa)	1449	8.91442e-161	PST130_7351_10	692	0	gi|343556069|gb|AEEW01007351.1|_PST-130_PST130_7351,_whole_genome_shotgun_sequence	80	1e-13		No hits			No hits
Hv00201	AEQBcontig00923	AEQCcontig02346	AEQAcontig06971	AGTAGTGAAGTTGGATTTGTATTCAGAAAAGAAGCAGGGTTATTACATTTGATAGTATTTACAACCCATCGTCTTCCAGTCAAATCAATATGTCCCATCAAAACTTTTGTGTTATCATGTGTAAGTACAAGTTCTTTATCATGAGACATAGAAAAAGACATTCCAGCTTTAACCAAATCAAAAAGAGAAACTAATGTCGTTCGGGCTTGAGGGCAAAAGAATACGTTCTTCAAAAGGATAGTGCAACCTAAGCGTCTCCAGTGACATGATGAGTAGCGCCAGAATCGATGATTGCCTCAGCTCCTGTAACAGAATTTTCACTTTGCCATTCAAAACTCTTCAGGTCAATCTGATTAATTGCGGTTGAGAGTGCCTCGATGGAGTTAGTGTCAACTTCAA…	1618	1584	28	742	13	1456	22	0.0176768	0.0175202	0.0151099	0.284686	0.0099694	0.014894	0.0133354	0.0127329	2 (gU<Ap>H)	no hits			jgi|Mellp1|103095|fgenesh2_pg.5_134	49	2e-06	No hits				No_hits			No hits			No_hits			No_hits				No hits			No hits
Hv00202	AEQBcontig02434	AEQCcontig01643	AEQAcontig06989	AAATTTGAGAAATTTACAATTAAAAAAGCAAGCAATGTGGGTCTGYCAAGTTCAGCAAGAGCTTCATTTCGCACAAGTCTCATCACTAGCAAATCTGGACATCCTCCATGCACCGGTCAATTTAGGAATCTATAATTTCGGAAAAAGGGGTAATGCAAAAGAAGCTATGTGCAGTTGCGTTTTGAAATGAATTTATTAGGAGTATCCGGCAAAACCATCAAGTTTTGCAGACATTTCTTTTATAATTATCTAATTCAAACTTCTACGGAAAACCAAGGGATTTTTTTGAAGGTTTTTAACTTTTCTTTGGCTCAGCGGCACCAGTAGTGGGTAGGCCAAGAACAACCTTGACGTAGTCATATATCAACCATTGTAACGCTGTCAAGGTTCCAATCATGA…	1502	1464	36	1492	64	1450	44	0.0245902	0.0428954	0.0303448	0.484975	0.0138684	0.0364656	0.0267811	0.0257051	2 (gU<Ap>H)	gi|154313725|ref|XP_001556188.1| hypothetical protein BC1G_05712 [Botryotinia fuckeliana B05,10] >gi|150849294|gb|EDN24487.1| hypothetical protein BC1G_05712 [Botryotinia fuckeliana B05,10]	900	1.61494e-94	jgi|Mellp1|42787|estExt_Genewise1.C_100154	672	0	jgi|Mellp1|52128|fgenesh1_pm.C_scaffold_10000050	1372	3.68489e-151		PGT_00669 hypothetical protein similar to P transport protein (387 aa)	633	0	lcl|PTTG_08687T0 | PTTG_08687 | Puccinia triticina 1-1 BBBD Race 1 hypothetical protein (388 aa)	1318	9.54893e-146	PST130_159_5	628	1e-180	gi|343563261|gb|AEEW01000159.1|_PST-130_PST130_159,_whole_genome_shotgun_sequence	68	3e-10		No hits			No hits
Hv01377	AEQBcontig01443	AEQCcontig00940		CCTGAATAAATGAACTTATATATTTCAAAAAAAAACAACAGAAAAAAAGAGACCTTAATAAGTATATATCTTTAACTTGAAATTTTCATCCGATAAGAAAAGTCTGTCCTTGTGTGTTTATTTACATCTGCCTCACTGCATTCAATTTTTTTTTATAATTCCGATTTTTCAATTACCAATGAACGAAAGTTGAAACGACTGCTTCATAAAAGATTTTAAAAAATTCTTGATGAAGCGTGAATTGCGAATAAATATGTTGTAGTAGAAATAAATAATTGTCTTCTTTATATGTTTAACTAAGCATGAATGGGTATCGCGAAGGGAATGGCAGGCTGTCTTTTCACTCAGGCATATGTGTAGCATTGAGGGTATGATGAAGTTAACATTACTTGCTTTACT…	1588	1587	888	847	132			0.559546	0.155844	0	0.753079	0.315575	0.132484	0	0.149353	9 (gU>Ap>H)	gi|169845981|ref|XP_001829707.1| hypothetical protein CC1G_09596 [Coprinopsis cinerea okayama7#130] >gi|116509180|gb|EAU92075.1| hypothetical protein CC1G_09596 [Coprinopsis cinerea okayama7#130]	509	3.80104e-49	jgi|Mellp1|72825|estExt_fgenesh1_kg.C_430010	215	1e-113	jgi|Mellp1|101503|fgenesh2_pg.1_#_596	933	3.17373e-100		PGT_17780 conserved hypothetical protein (261 aa)	249	3e-66	lcl|PTTG_06084T0 | PTTG_06084 | Puccinia triticina 1-1 BBBD Race 1 hypothetical protein (510 aa)	853	8.49099e-92	PST130_8150_5	346	1e-95	No_hits				No hits			No hits
Hv01290	AEQBcontig00903	AEQCcontig01668		TATTGGGGATCACCTTAAAYCTTTTATTTTCCTCATCATCTTCTGACATTCCATTCGTTACTACACACCACTATTTTTCTAGTATTATCTACWAWTTTTTTTCCCCTTTATTTTTAAATTGATAAATTTATATCATGATTCCCGAAAAGGTCTTTTTTTATTCTTGCATCATTGTTTGCACTCTCATCTACTATTGTTTCTGAGCCAGTAAACGAGTCTTCGGCAGCAAGTTTTAATGATTATCACCTTTTAGAGGCACGAAGCTCAAAGTCTCGCAAGTCAGCTCACAAACGAAAACCCAAGAAACGTCGTCACTCAAAGCCTAAAAATTCTTATGTAGCTCCTCCAAAATATTCTCCTAATCCTTACCAAGGTGGTAACGGCGGTGATTCTTGGAAA…	1398	1349	697	1397	178			0.516679	0.127416	0	0.781372	0.291398	0.108317	0	0.133238	9 (gU>Ap>H)	gi|3152652|gb|AAC17104.1| endo-1,3(4)-beta-glucanase [Phaffia rhodozyma]	590	1.30283e-58	jgi|Mellp1|71768|estExt_fgenesh1_kg.C_160027	444	1e-144	jgi|Mellp1|52460|fgenesh1_pm.C_scaffold_16000015	1128	6.64983e-123		PGT_16278 hypothetical protein similar to glycosyl hydrolase family 16 (430 aa)	158	4e-39	lcl|PTTG_00460T0 | PTTG_00460 | Puccinia triticina 1-1 BBBD Race 1 hypothetical protein (359 aa)	393	1.60016e-38	PST130_7279_5	168	3e-42	No_hits				No hits			No hits
Hv00205	AEQBcontig03514	AEQCcontig02796	AEQAcontig07010	CGACATAACTGATGGATCTCATTCAAATTTTGGCAATGTAACATCAAACTCTCATTCTAAGAAAACCGTTGTTGGAGGCACAAGCTCCAAAGAGCACATTAGCACATTAAGTCATCAAGCTATTTCAGTAGACCAATCTACAGGTTCCTTTTCAACTAATGGATGCAAAGAAGAAAGTATTACAGACTCCAGCACTTTGGGCTCGATATCTCCTTCTCCTTCCCCTAGCGATTCTGGCCTTTCTTCTCCCGAGATTGAGAAAAAAGCTACACTAACATCTTTATTTTCTTCTCCTGTTTTGATGTTAAACAATGAAATCCCCGATTCATTTTGTTCTTCTACCTCGCTAAACCCGCCTTGTTCCTTTTCGCAAAACCTTTACGATACTCCTTTGCCTCA…	1458	662	11	602	7	1435	14	0.0166163	0.0116279	0.0097561	0.17792	0.00937132	0.00988494	0.00861034	0.00928887	4 (gU=Ap>H)	no hits			No_hits			No hits				No_hits			No hits			No_hits			No_hits				No hits			No hits
Hv00206	AEQBcontig03932	AEQCcontig01929	AEQAcontig07014	CTCAaTGCAATGTACAaCATAAAGGAAGGttgTTGTGTGGATCCTATTAAACATGGAAGCAGAACAAGATTTGCTGGtGCAACACAagCGCAGAGCTCCTTGAAGAATTTTAACAAAAcAaCAAGGCTCTCAGAATCTTCTTTGCTTTTtCcGtACTACCTTCTATCCTATCTTAATTtAaGAGAATCTGAAGCTtAGCAGGCAACCAAGGGCCGATGGAATGTTAGAAGGTTCAATTTACAGGTGTagTGTGTTCTTTATACCTTCGCcGGAAGCTTGTAATCTAGCATCTCCCTGATATTTAACCGAATAGAAGGCCCCATTGATGAACATATaTGCGCACTTTTCCAGTATACCCCCTTCGCACCAGATGGCTTGTTTGCTTCTACTGATTTCGCT…	1434	554	7	1008	9	1434	39	0.0126354	0.00892857	0.0271967	0.704559	0.00712614	0.00759022	0.0240027	0.0129063	1 (gU=Ap<H)	gi|297736325|emb|CBI24963.3| unnamed protein product [Vitis vinifera]	1121	3.60059e-120	jgi|Mellp1|115774|estExt_fgenesh2_pg.C_80240	40	1e-07	jgi|Mellp1|104231|fgenesh2_pg.8_#_242	188	6.84314e-14		No_hits			No hits			No_hits			gi|343554792|gb|AEEW01008628.1|_PST-130_PST130_8628,_whole_genome_shotgun_sequence	54	5e-06	1	No hits			No hits
Hv00207	AEQBcontig02308	AEQCcontig02022	AEQAcontig07016	CGCACGgCGGTTTGTGAATCCAtCTTTaTCATTtGCTATGGGCTGGGTTTACTGGTACAACTGGGCTATCACTTtGCCtACGGAAcTTtCAGCTTCcGCTATTTtAATTAACTACTGGGGTAGTAAAGTTAACAGTGCCGTCTGGATCACTATTTTCTTAGTGGTTGTTTGTTTGATCAACTTGGGAGGTGCTCGCTTTTATGCGGAATTCGAATTTtGGTTCGCGTCTATCAAaGTGTTAACTATTtGTGGATTGATTGTTTTGGGTATAATTTTAAACCTTGgAGGCGGCCCTGATCATCAGAGGATTGGCTTTAGATATTGGAAaGATCCGGGaCCAATGGCACAGTATTTAGGTATTGAAGGAAGCTTGGGtCGGTTTTtGGgTTtCTGGGCCGT…	1782	1782	42	939	13	1429	18	0.023569	0.0138445	0.0125962	0.0654504	0.0132925	0.0117693	0.0111169	0.0120596	3 (gU>Ap=H)	gi|170084099|ref|XP_001873273.1| amino acid permease [Laccaria bicolor S238N-H82] >gi|164650825|gb|EDR15065.1| amino acid permease [Laccaria bicolor S238N-H82]	1210	2.28427e-130	jgi|Mellp1|72195|estExt_fgenesh1_kg.C_250027	747	0	jgi|Mellp1|56466|fgenesh1_kg.C_scaffold_25000027	1558	1.22805e-172		PGT_15547 histidine permease (536 aa)	545	1e-155	lcl|PTTG_00614T0 | PTTG_00614 | Puccinia triticina 1-1 BBBD Race 1 hypothetical protein (581 aa)	1315	2.60429e-145	PST130_9549_1	646	0	No_hits				No hits			No hits
Hv05952	AEQBcontig01119			CCACGTTGAAACAATCCATGCCAGTGTATAGCAGTGCTGCGATTGCGCATATTGTTTTGAACATGCACCACTACTCGATCATAACTATTGACTTCAATTGCTGGCCCTGGATATTGCCCGTTTACCACTATCATTTGCTTTGAAAAACCATCTGGAGCTCCCTGGCGCTCATCAACAACGAAATTAAACACCCTGGTCCTGGGTGCTTGGCCTTTTATCCTTCCTGGAACTAATTGATAGAGGTCAGGCTTGCGAACTAACGCAGGGGGACTAACCAAGTTGTTACTGAGTTCAAGTGTTGCCGCTAAGATAAATGAAGGTAAAAAAaTAAAGCTAAGAATGAAAACAGGTATAAATTT	359	359	181					0.504178	0	0	1	0.284348	0	0	0.0947827	3 (gU>Ap=H)	gi|42602120|gb|AAS21670.1| multicopper oxidase 4B [Phanerochaete chrysosporium]	264	1.06851e-21	jgi|Mellp1|36464|e_gw1.22.39.1	92	2e-19	jgi|Mellp1|36593|e_gw1,22,37,1	248	7.09261e-22		PGT_03756 hypothetical protein similar to multi-copper oxidase 4B-I13 splice variant (801 aa)	91	1e-19	lcl|PTTG_01303T0 | PTTG_01303 | Puccinia triticina 1-1 BBBD Race 1 hypothetical protein (591 aa)	179	1.15884e-14	PST130_12554_6	99	2e-22	No_hits				No hits			No hits
Hv00540	AEQBcontig00360	AEQCcontig00119	AEQAcontig10993	GAGGCAGTACTGGTCACTAAAGCAGGCTGACCAGTAAGCACTGTGGTCACTGCAACACCAGTATCTACAGTGGCAGGGGACCCAGCATCTGGAGTGGCGGTTGCAGGAGCAGGTGCGACAGTAGCGCTGGGAGCAGGAGCAGGGGCAGGGGCAGCGGGTTGGTCTGAAGGCGAACCTCCGGGAATGAGATTTGGTAGAGTCACGCCAACCTCATTACAAGTCGAAACAGCAAGTTTGAGAGCTGCAACTTGGTCGCTAATGGAGCACTTAGCCAAAGCGCAATCTTTCGTAGAAGAGATAAAAGTATCACTAGTACAGAAACATTTGAAATCAGGAATTTTGCAGCTAGTTGAACCTTGCAGTGCGTTCATCAAACAAGCTTGGGGACAGGCTGGCAAG…	599	273	134	267	2077	598	6	0.490842	7.77903	0.0100334	0.981563	0.276827	6.61299	0.00885511	2.29956	2 (gU<Ap>H)	gi|169862774|ref|XP_001838011.1| hypothetical protein CC1G_07501 [Coprinopsis cinerea okayama7#130] >gi|116500871|gb|EAU83766.1| hypothetical protein CC1G_07501 [Coprinopsis cinerea okayama7#130]	162	1.24312e-09	jgi|Mellp1|72734|estExt_fgenesh1_kg.C_400023	64	2e-15	jgi|Mellp1|53355|fgenesh1_pm.C_scaffold_40000012	166	6.69661e-12		PGT_01209 hypothetical protein (169 aa)	60	7e-10	lcl|PTTG_08490T0 | PTTG_08490 | Puccinia triticina 1-1 BBBD Race 1 hypothetical protein (158 aa)	133	6.93888e-09	PST130_8811_3	56	8e-09	No_hits				No hits			No hits
Hv00210	AEQBcontig01352	AEQCcontig02861	AEQAcontig07036	GACATAGAAATAGTTGAAGATTGTGTTGCCATTTCCTGCTAGTTGTCTTTTAAATAAATTCACGCTCTTTCCAACATTTATATTAGCTTTCAAAATTTTATTACCCGCAACCATCTGTCAAAAGCACCATAGTAGTTTATCATTTTAAGTTGAAGCGTTATGCACCCAAATACCCCGATTGAAGCAGTCATCTTTGACCTAGGTGATGTTCTCTATAAGTGGTCCGCTCCAACAGATGAGAGCCTTATTCCACCGTCTCAAGTGAAAAGTATTGTGAAGTCAGAAACGTGGCACGATTACGAAAGAGGTTATTATACTGAACAAGAGGTGTATGACAAAATAGCATGTGAATATGGGCATAACAAGCAAGTGGTTCGAAACACTTTTTCAGCGGTACGA…	1518	382	12	588	13	1416	24	0.0314136	0.0221088	0.0169492	0.216382	0.0177167	0.0187948	0.0149586	0.0171567	4 (gU=Ap>H)	gi|300106083|gb|EFI97487.1| hypothetical protein SCHCODRAFT_15950 [Schizophyllum commune H4-8]	427	1.15574e-39	jgi|Mellp1|84850|EuGene.01260006	60	4e-09	jgi|Mellp1|114059|fgenesh2_pg.109_#_6	156	3.76991e-10		No_hits			No hits			No_hits			No_hits				No hits			No hits
Hv00399	AEQBcontig02112	AEQCcontig02188	AEQAcontig09086	TttATtGggaTACATTGATTTCTCGCTTCTTTTtCCTCCTTTCTTCATCTTGACCCTAGTCTTTTCCCTTCACCACCACTTTGCACCACTACTACTCAATCATTCTTATTACTTTTtATTCCACCTCCACAATGTCTTTCACTAAAGCTTCCTTTATCTTCTACTTTGCCCTCTTGGCCTCTCTTTTGATTTCTGCCGCTGATCCCCTCACTGTCAATACTCCTACTTCCGTCGTAGCTTGCCAACCTGCAAGGCTAAGTTGGGCTGGTGGCCAAGGACCTTACTTTTTAACTGTCATTCCTGGCGGCGATCCAACCGGGAAACCCATTGAAGATTTGGGTAAACAAACTGATACACAATACACATGGAACGTTGCTGTAGCCCCTCAAACTTCCATTA…	835	831	402	835	162	799	22	0.483755	0.194012	0.0275344	0.594032	0.272829	0.164931	0.0243008	0.15402	9 (gU>Ap>H)	gi|58258451|ref|XP_566638.1| hypothetical protein CNA02520 [Cryptococcus neoformans var. neoformans JEC21] >gi|57222775|gb|AAW40819.1| hypothetical protein CNA02520 [Cryptococcus neoformans var. neoformans JEC21]	238	3.79897e-18	jgi|Mellp1|73055|estExt_fgenesh1_kg.C_510022	159	4e-40	jgi|Mellp1|53668|fgenesh1_pm.C_scaffold_51000018	297	7.48363e-27		PGT_16691 hypothetical protein (210 aa)	119	1e-27	lcl|PTTG_06746T0 | PTTG_06746 | Puccinia triticina 1-1 BBBD Race 1 predicted protein (220 aa)	245	1.18615e-21	PST130_8420_3	127	5e-30	No_hits				No hits			No hits
Hv00212	AEQBcontig03533	AEQCcontig01716	AEQAcontig07081	gaCAGTAGGTTGCTTGAGACGATTGTTGTTCAGGGCGGAGGACTGGTTGACGCATATTGTGCTGCTtaCACAAATTCTGGATTGGATGTTGCTATATTGCCTCTGGGCGACAAACAATTTTTtAAAGCTCAGCAGTCATTCACTATTTGTAaTGATGGCAAAGAGCCATTGAAATACACAGCAAAACATCTTCCTGCTGCCACCGCGTTAACATTTTCAGAATCCACCATTCGTGTCAGTGGAAACGTGGAAATCGTCAAAAaTCATGCTGAAGTTCGGATTATTCCGGAAACATTCACTGTTGAACCTGATGACACCTTGAATATTACCGTAGTATTTTCTCTTCCCACTGGTTTGAGCGCTGCCTCACTACCTGTGTATTCAGGCTATATTGAATTG…	1389	655	11	1288	15	1389	22	0.0167939	0.011646	0.0158387	0.332727	0.00947147	0.00990029	0.0139786	0.0111168	1 (gU=Ap<H)	gi|170092709|ref|XP_001877576.1| pyrolysin [Laccaria bicolor S238N-H82] >gi|164647435|gb|EDR11679.1| pyrolysin [Laccaria bicolor S238N-H82]	325	6.9082e-28	jgi|Mellp1|123507|NFE_fgenesh2_pg.39_17	126	5e-64	jgi|Mellp1|109784|fgenesh2_pg.39_#_17	410	1.49734e-54		PGT_12076 conserved hypothetical protein (887 aa)	163	1e-54	lcl|PTTG_05451T0 | PTTG_05451 | Puccinia triticina 1-1 BBBD Race 1 hypothetical protein (972 aa)	427	6.15003e-55	PST130_9145_4	124	2e-37	No_hits				No hits			No hits
Hv00213	AEQBcontig04994	AEQCcontig04004	AEQAcontig07087	cagcagacgaagcactgcgatagacgtgaattggtgtactcagcttcttgactttgatggtgtctgttccattcatttgtgagtatccgtgtcatctttgtcgaggaaggaggagccccggataattgcatcgtttgttcagcttctctgtacacctcggtagatatccctgaagaagagtcgacggcaagttgcagagcaatagaaaatatcgaaTCTTCATCGAAGTGAAAACCCTCttCTTTCAAGTTGTCGAACAGTTCCCTTAATTGAGtAGTGAGATtcGAAGGGTCAGAACAAcGGCTTAGTTTCAGGGAaTGtATTTttcGgTATAagTTAAGTTGCGCTGTTCTTGAGTTTGCACTGAACAAGTCTTTCAAGTACGCAAAAGCTtGAGTG…	1378	352	32	303	27	1378	22	0.0909091	0.0891089	0.0159652	0.622815	0.0512712	0.0757519	0.0140902	0.0470378	2 (gU<Ap>H)	no hits			jgi|Mellp1|60285|fgenesh1_pg.C_scaffold_5000188	61	3e-09	jgi|Mellp1|114134|fgenesh2_pg.114_#_9	131	2.64056e-07		PGT_19638 predicted protein (488 aa)	82	3e-16	lcl|PTTG_03479T0 | PTTG_03479 | Puccinia triticina 1-1 BBBD Race 1 hypothetical protein (1074 aa)	163	7.32307e-12	PST130_21260_1	92	2e-19	gi|343535116|gb|AEEW01028304.1|_PST-130_PST130_28304,_whole_genome_shotgun_sequence	54	5e-06		No hits			No hits
Hv01284	AEQBcontig00869	AEQCcontig00754		ATTCTTATTCATTCAGTTTCTTATATACCAAAGTCTCATATCTTTATTGCTGCTTCCCAGACAATTACTGCAAAAAGGAAaTTAATTAGACATGAAATTCTTTTATTACACTCTTTTATCGCTCGTGTTGGCCTTCTCCTTAATCCCTACGGCGAAAAGTGAAACTGTAGTTTCATTGCTTCCTAAATTTAAAACTTGTGCCCAGGAAGCCTTCTTCAGAGCATATGTTGACGCTGGAGCAAATTGTGGTATTGATTTGAAGTGCCTTTGCCAAAGCCAGGCATTTATTTGCGCAAGTATGAACCGAATCACCTCCAAATGTCCATCATTTTTTGACCAACTTGGGGCATTGAGTACTTGTTCTCAAGGATGCCGATCTGTTGGTGTTTCTAGCCTGGA…	680	261	118	680	573			0.452107	0.842647	0	0.848702	0.254981	0.716339	0	0.323773	2 (gU<Ap>H)	no hits			No_hits			No hits				No_hits			No hits			No_hits			No_hits				No hits			No hits
Hv00643	AEQBcontig02068	AEQCcontig01738	AEQAcontig12661	CCAAGCATTATATTAGAAAAAGGTAAAATTTTATTGAGTTCACATTTTCTCAGACAATTCAAATGTATGTAACATATATATAATTATATAAGTTGATAGAGTTCAACAACAGTCATAAGAGTAATTTAGGAACCACACAACTAGATACTTCCCCTCTGCCTGTGACTGAAATTGAGTTTGAAAAATCAAATCATAGATTAAAAAATGACATGTATATAATAATCAAAAAGGGTAAATTGCAAGAGATGTGAGGATCATAGACAAAAGAACTAAAAATAAATGCTTAAAAAACCAGTGTCTGATAGTCAAATACGACCGATTGGCATAACTCATAGTGAAGGGAAAAACTGAGGGTAAATTTCTAAGCAACTACAGCCATGACGGCAGCGACCACACAGC…	1253	1217	539	1252	263	509	8	0.442892	0.210064	0.0157171	0.548077	0.249784	0.178576	0.0138713	0.14741	9 (gU>Ap>H)	gi|58258451|ref|XP_566638.1| hypothetical protein CNA02520 [Cryptococcus neoformans var. neoformans JEC21] >gi|57222775|gb|AAW40819.1| hypothetical protein CNA02520 [Cryptococcus neoformans var. neoformans JEC21]	258	3.50951e-20	jgi|Mellp1|118406|estExt_fgenesh2_pg.C_770045	172	6e-43	jgi|Mellp1|111215|fgenesh2_pg.51_#_63	292	5.02474e-26		PGT_16872 hypothetical protein (253 aa)	157	1e-38	lcl|PTTG_09331T0 | PTTG_09331 | Puccinia triticina 1-1 BBBD Race 1 predicted protein (217 aa)	287	2.73304e-26	PST130_6987_4	167	5e-42	No_hits				No hits			No hits
Hv00216	AEQBcontig01459	AEQCcontig00899	AEQAcontig07111	AGATCTTCACCGGCCACGCAGATGGGATAAATCCCCGCAGTCAAGAAGTATTTCACGCACTAGGAATGGGGATGGCGTTATTTGCTGAAACCAATGAGTGGCGGGAAATTCGCTTTTGGAATCCAAACCATGAATCTCAATTGCAAAGAACAAATATTATTCCTGATACAGTAATCGGTTTATCTAAATACCATCAATCCGTTGTGCACCAAGGGCGGATTGAGCGCATGTTCTTGGACAAGATTGCCACTTGGTCATCCCCCCCCTGGAATACCTCAGAATTATTATCTAATTTCAGTGAAAAGAAAGCTTCTATCAAAAGGAAGCCACAAATAACGGTAGAGAGGGCTGTTTGTCCTTATTCGATTTCCTTGCCTTCCCTATCTGCCTCTGCATTAT…	2221	2216	54	2167	73	1370	22	0.0243682	0.0336871	0.0160584	0.557896	0.0137433	0.0286376	0.0141725	0.0188511	2 (gU<Ap>H)	gi|70988883|ref|XP_749293.1| FAD monooxygenase [Aspergillus fumigatus Af293] >gi|66846924|gb|EAL87255.1| FAD monooxygenase, putative [Aspergillus fumigatus Af293]	1296	3.18161e-140	jgi|Mellp1|113368|fgenesh2_pg.82_43	633	0	jgi|Mellp1|40709|e_gw1,82,5,1	1960	0		PGT_03817 phenol 2-monooxygenase (700 aa)	597	1e-171	lcl|PTTG_00482T0 | PTTG_00482 | Puccinia triticina 1-1 BBBD Race 1 predicted protein (706 aa)	1520	5.65705e-169	PST130_9659_3	192	3e-49	No_hits				No hits			No hits
Hv00217	AEQBcontig03027	AEQCcontig01751	AEQAcontig07126	GgTCCTAGCTCTTTTTATTTCTATTtAATTTCATCTACTAAAATGTCTCATCGAAAGTGGGAACATCCTCGCCACGGTTCCACCGGCTTTCTGCCAAGAAAAAGGGCTGCACGACACCGGGGTAAAgTGAAGTCATTTCCcAAAGATGACCGCACGAAACCCGTTCACCTAACCGCAATGCTAGGATACAAGGCTGGCATGACCCATATTGTGCGTGAATTGGAGCGACCTGGATCTAAAATGCACAAACGTGAGGTTGTTGAAGCCGTCACTATCATTGAAACTCCTCCTATGGTTATCATTGGCGTTGTTGGATATGTGGAGACACCTAGAGGCTTACGAGCACTCACGACTGTCTGGGCCGAGCATCTTTCTGACGAAGTCAAACGACGATTCTAC…	1367	863	21	1240	34	1367	51	0.0243337	0.0274194	0.037308	0.448076	0.0137238	0.0233093	0.0329265	0.0233199	8 (gU<Ap<H)	gi|170111497|ref|XP_001886952.1| predicted protein [Laccaria bicolor S238N-H82] >gi|164637995|gb|EDR02275.1| predicted protein [Laccaria bicolor S238N-H82]	1706	0	jgi|Mellp1|45021|estExt_Genewise1.C_460015	879	0	jgi|Mellp1|57289|fgenesh1_kg.C_scaffold_46000008	1914	0		PGT_10247 60S ribosomal protein L3 (389 aa)	738	0	lcl|PTTG_05888T0 | PTTG_05888 | Puccinia triticina 1-1 BBBD Race 1 60S ribosomal protein L3 (386 aa)	1908	0	PST130_8372_3	735	0	gi|343555048|gb|AEEW01008372.1|_PST-130_PST130_8372,_whole_genome_shotgun_sequence	90	9e-17		No hits			No hits
Hv00218	AEQBcontig02423	AEQCcontig01671	AEQAcontig07133	GCACCTGCtGtAgAGACGCGCGCTGATTGGtcAGTCGCCCCACTCTGTCTGCCTCCGtCTCGcTCGAAATCGCTTATATtCCGCCCCCTcTCGCCCAcTTTtCTTCcTCCCATCCTCACTTCTATCCACTACTGCTACTTACCACTCCACTTCCTATCAGACCTTATCTTGTCGTTGTCTTGTCTTGTCTTGTCTGCTTCTCCTTACCTATTCATCTTACCTTAGCCTACCTTACTTTAGCCTATCTTACTTTACCTTCCTACTCTTGTCCTATCTTAGTGTTTTCCATGTCTGCTCCTGTATCTCCTGCTGCTTCTGTCGTCGCTCCTGCACTTTCTGTCGAGCAGACTCCTGTTAAATCTGCCAAGATGGCTAAGCCTGCCTCCAAGACAAAAGCTG…	1470	1470	97	1389	58	1362	59	0.0659864	0.0417567	0.0433186	0.0876097	0.0372152	0.0354975	0.0382313	0.0369813	7 (gU=Ap=H)	gi|299753879|ref|XP_001833596.2| hypothetical protein CC1G_03813 [Coprinopsis cinerea okayama7#130] >gi|298410505|gb|EAU88141.2| hypothetical protein CC1G_03813 [Coprinopsis cinerea okayama7#130]	182	2.82788e-11	jgi|Mellp1|72697|estExt_fgenesh1_kg.C_390015	152	2e-42	jgi|Mellp1|53328|fgenesh1_pm.C_scaffold_39000014	289	1.37281e-25		PGT_12463 predicted protein (1044 aa)	73	2e-13	lcl|PTTG_08265T0 | PTTG_08265 | Puccinia triticina 1-1 BBBD Race 1 hypothetical protein (262 aa)	283	9.61711e-26	PST130_14387_6	192	2e-49	No_hits				No hits			No hits
Hv00219	AEQBcontig02609	AEQCcontig01776	AEQAcontig07139	TTtCGGGgACCTTCCTTCCATCCTCCATCCTCTTCCAAAATGGCTGTCGACCCTCACACTTCTGCTCCTGGCCTCCTGGCTAAGTACATGGACCTTCCTATCCCTGAGAAGCTGGTCCAGGCCGAGTATGTTTGGATCGATGGCGATGGTGGATTGCGTTGCAAGACGACCACCATGGATCTTCCCGCTTGTGGATATGTATCAGTCTCTGATTGCAAAGAATGGAATTTCGATGGCTCTTCTACCAACCAGGCTGCTGGACATGATTCAGATGTTTATCTCCGTCCCGTGGCTGTCTTTCCCGATCCTTTCCGAAGAGGCAAAAATGTCTTGGTTCTTTCTGAATGCTACAACCCTGACGGAACCCCTAGCAAGACAAACTTCCGATATGCTTGCAAG…	1358	1180	31	1204	51	1358	86	0.0262712	0.0423588	0.0633284	0.548151	0.0148165	0.0360094	0.0558911	0.0355723	8 (gU<Ap<H)	gi|300111604|gb|EFJ03005.1| glutamine synthetase [Schizophyllum commune H4-8]	1438	5.81492e-157	jgi|Mellp1|46198|estExt_Genewise1.C_1250004	386	0	jgi|Mellp1|51168|estExt_Genewise1Plus.C_1250006	1611	6.28544e-179		PGT_12071 glutamine synthetase (362 aa)	652	0	lcl|PTTG_05453T0 | PTTG_05453 | Puccinia triticina 1-1 BBBD Race 1 hypothetical protein (362 aa)	1667	0	PST130_19043_3	645	0	gi|343544377|gb|AEEW01019043.1|_PST-130_PST130_19043,_whole_genome_shotgun_sequence	68	3e-10		No hits			No hits
Hv00220	AEQBcontig02325	AEQCcontig00986	AEQAcontig07140	CCCTCACTGCAtaTAACCCCCTTtAGACTCCTCgCACAACTTCTAATGACAATACACTACACTAtCATAAGAGATATCCAAcACCCTTGGATACGTtACAATAGAAAGCGGCAAAAGTTGCCAATTGTCAaTTTATAAGCTAAAGGGTAAACTAAATGAAAGCAAGAGCCAAAATGCTCAAATAAAGACAAACAACTATTAGGGCGTGACAATTGGGTCATGACACAATAGACTGGAGATGCGAGATAATTCTTCTTtCTCGCAAGGTTATTGCCAAAtGATAGAAAACAATACAAGGCAGTAAAaTAAAACATTAACATTGTAACAGCAAAGTGGAGAAAATTAGATCAGCATAAACATTGAGCAACATAAGACTGAAATATTGAAGGCTTGAACGTA…	1733	1733	28	1035	36	1353	15	0.016157	0.0347826	0.0110865	0.709795	0.00911225	0.0295689	0.00978447	0.0161552	2 (gU<Ap>H)	gi|169853086|ref|XP_001833224.1| polyadenylate-binding protein [Coprinopsis cinerea okayama7#130] >gi|116505602|gb|EAU88497.1| polyadenylate-binding protein [Coprinopsis cinerea okayama7#130]	679	8.24125e-69	jgi|Mellp1|39080|e_gw1.49.8.1	462	0	jgi|Mellp1|39161|e_gw1,49,10,1	933	1.23025e-142		PGT_10266 polyadenylate-binding protein (716 aa)	400	1e-162	lcl|PTTG_05898T0 | PTTG_05898 | Puccinia triticina 1-1 BBBD Race 1 null (596 aa)	895	4.29457e-139	PST130_8434_2	393	1e-160	gi|343554986|gb|AEEW01008434.1|_PST-130_PST130_8434,_whole_genome_shotgun_sequence	98	4e-19		No hits			No hits
Hv00221	AEQBcontig01496	AEQCcontig01783	AEQAcontig07146	TTGGGGGGKTATCCTCCGGACTGGCGTTTCATATACTGATTGGTGACTATAGGTTATGGGCCTTCATCCCACAAAGTAATAGAGGTATTACAATTATTTTATTGCCAGTCCACATAGGTGCCCCGCGAGAGCGTGTCTGTTTATGTCTGGATCACAACCCGGATATTCCAACGATTTCAATCCGTTTACTAGCCGACCTAAGCTGCAGCGAGAGCTACRCAGCAATACAACTCTTCCAGATACTCTGCCCCCTTTACCCCSATCACGCACTTCCTCAAATACTCGCGAACGTTCTGAATCCGCAGAACCAGTTTCATCTTCTACATCTTCCACCTCTAATACACCTGAACCCGAAAATCAAGGTGATACTTCTACCTCTACTTTCTGTCCTTCAGAATT…	1801	1550	30	1182	22	1348	18	0.0193548	0.0186125	0.0133531	0.34839	0.0109158	0.0158226	0.0117849	0.0128411	2 (gU<Ap>H)	no hits			jgi|Mellp1|112735|fgenesh2_pg.70_17	71	4e-21	jgi|Mellp1|112735|fgenesh2_pg.70_#_17	198	6.25895e-15		PGT_00453 predicted protein (501 aa)	81	1e-15	lcl|PTTG_04719T0 | PTTG_04719 | Puccinia triticina 1-1 BBBD Race 1 hypothetical protein (512 aa)	186	2.1718e-14	PST130_7178_7	67	1e-11	No_hits				No hits			No hits
Hv00222	AEQBcontig04151	AEQCcontig02273	AEQAcontig07157	GAGACAGAAACAAAATGAAGCCCTTAAAACTCTCTTACTGCTCAGTGGGGCAAAAACCATGTGTTAGATGGGTGGCGAAATACTTCAAGGACTGTCTCTGCAACCTCAAGGATGAAATCTCATTTGCTTTCGGAATAGCAAGTCTGGTCTGTTGGGCTGTAGCTGAAATTCCTCAGATCATCACCAACTTCAAGAGCAAATCTGCCGATGGGGTCTCCCTTGCATTTATCTCCACTTGGATTGTCGGCGACGTGTTCAACCTCGTCGGTTGCATTCTGGAGCCAGCCACGTTACCTACCCAGTTTTACACGGCCGTGTTGTACGCAGCAACGACAGTAGTACTGGCATTGCAATGTATATACTATGACCATATCATCCGGTTATGGAAGGGCCGAAAAa…	1345	513	9	784	7	1345	54	0.0175439	0.00892857	0.0401487	0.765361	0.00989444	0.00759022	0.0354336	0.0176394	5 (gU>Ap<H)	gi|255585136|ref|XP_002533273.1| conserved hypothetical protein [Ricinus communis] >gi|223526898|gb|EEF29105.1| conserved hypothetical protein [Ricinus communis]	989	6.63789e-105	jgi|Mellp1|78753|estExt_fgenesh1_pg.C_400070	73	1e-24	jgi|Mellp1|38431|e_gw1,40,47,1	225	3.21976e-18		PGT_01686 conserved hypothetical protein (518 aa)	64	2e-10	lcl|PTTG_01133T0 | PTTG_01133 | Puccinia triticina 1-1 BBBD Race 1 hypothetical protein (507 aa)	144	1.13362e-09	PST130_8768_1	89	3e-18	gi|343555112|gb|AEEW01008308.1|_PST-130_PST130_8308,_whole_genome_shotgun_sequence	56	1e-06		No hits			No hits
Hv00204	AEQBcontig02460	AEQCcontig01470	AEQAcontig07001	AACATAAACCAATCCATTGGGAATACCTGTGGAATAGTTATTAGACAGGCAATTTAACTMMAAAAATCACACCAGATGTTTGCAAAATATTTATCTTAGCAATCGATTCATTACTTAATCGCGAATAGGTTTCAAAGCATTCTCAAGAAATATATATCTACGAATATTAAACTATAGAAAATAAGGTCTTTCCTCTTCACAATAAAAAGAATAAAATCGAGATAAGTGTGATGAAAGCCGCAGTTGAGCGCTGAGTGAGCAGAGAGCTCATAGATGATGAATCTCCAGTATTGGTTGTGTTAGATGTAGAAGTAGTGTTAGCAGTACTGGCACCTGTAGCGATTGGGCCATTTCCTTTGCCAAACGAGGTATTCTTGGCCGTAACAGGAGTGTCTAATG…	1443	1411	608	1339	246	1437	57	0.4309	0.183719	0.039666	0.540476	0.24302	0.156181	0.0350076	0.144736	9 (gU>Ap>H)	gi|300107232|gb|EFI98635.1| hypothetical protein SCHCODRAFT_67662 [Schizophyllum commune H4-8]	377	6.73762e-34	jgi|Mellp1|72374|estExt_fgenesh1_kg.C_290029	221	2e-57	jgi|Mellp1|53023|fgenesh1_pm.C_scaffold_29000023	406	3.63284e-39		PGT_19870 conserved hypothetical protein (271 aa)	196	2e-50	lcl|PTTG_00023T0 | PTTG_00023 | Puccinia triticina 1-1 BBBD Race 1 predicted protein (288 aa)	361	8.52911e-35	PST130_20988_2	185	2e-47	No_hits				No hits			No hits
Hv00224	AEQBcontig02490	AEQCcontig01744	AEQAcontig07193	GATCGTTTGAGATTGACCACAGACATGGCTTCTTCTCTCAAAGTATCTGTTTTAGGCGCTGCTGGGGGAATCGGACAACCGCTCTCTTTACTTCTCAAGCAAAACCATCATATTAAAGAATTGGCACTTTATGATGTCGTTCCAGTAGTCAAAGGTGTAGCGGTTGATATCTCTCATATCAACACTCCTAGTATTGTGACTGGTTATTCAAAAGAAAATGACGGTCTAAGTAAAGCTTTAAAAGATGCCCATTTGGTTGTCATTCCTGCCGGAGTGCCCAGGAAACCCGGAATGACCCGGGATGATCTATTCAATATTAATGCTGGTATTGTTCGTGATTTGGCTTCAGCTATAGCCAGAGATTGCCCcAAAGCGTTTGTCTTAGTAATTTCCAATCCA…	1358	1358	95	1244	68	1327	127	0.0699558	0.0546624	0.0957046	0.50783	0.0394539	0.0464688	0.084465	0.0567959	8 (gU<Ap<H)	gi|189190548|ref|XP_001931613.1| malate dehydrogenase [Pyrenophora tritici-repentis Pt-1C-BFP] >gi|187973219|gb|EDU40718.1| malate dehydrogenase [Pyrenophora tritici-repentis Pt-1C-BFP]	899	1.84147e-94	jgi|Mellp1|56433|fgenesh1_kg.C_scaffold_24000059	508	1e-165	jgi|Mellp1|56433|fgenesh1_kg.C_scaffold_24000059	1102	6.61087e-120		PGT_04865 malate dehydrogenase, mitochondrial precursor (333 aa)	466	1e-132	lcl|PTTG_01833T0 | PTTG_01833 | Puccinia triticina 1-1 BBBD Race 1 hypothetical protein (333 aa)	1033	9.4443e-113	PST130_12245_3	460	1e-130	gi|343551175|gb|AEEW01012245.1|_PST-130_PST130_12245,_whole_genome_shotgun_sequence	60	8e-08		No hits			No hits
Hv00225	AEQBcontig03983	AEQCcontig01517	AEQAcontig07197	AATCTGGGATGTATTGCGAGAAAAAATTGACAGAGCTTCCCAAAAACAATAAAAACAATTCACAATAATGTTTGTAAAATTTTATTTCATTATCTAGTTCATATCACATCGAGAAGATAAATTAGAAAAGTATCATAAATTTATCTAAAAAATTATACAAAGGACAACAAAGGACAGGTTTGTGGATGGTTAACGTAAAAACCAGAATAACCAAAATATTTTAGATTGGAAATTGTGCGCTGACACGTTACTGTCACAGTTTTTAGAACAAGTTTACGGAGCAAAACAAAGTGATATCAATCAAATAAGAAATTCTARATATGACACTACACCAAGTGATATATTATCTCTTTAAACTTAATCAACTTCCTCAACAGATGGCTCAGTGTCAGCCGCACC…	2425	542	16	2350	65	1328	15	0.0295203	0.0276596	0.0112952	0.49505	0.0166489	0.0235135	0.00996867	0.0167104	2 (gU<Ap>H)	gi|300108916|gb|EFJ00318.1| heat shock protein HSS1 [Schizophyllum commune H4-8]	1641	0	jgi|Mellp1|72112|estExt_fgenesh1_kg.C_230036	840	0	jgi|Mellp1|52786|fgenesh1_pm.C_scaffold_23000031	1688	0		PGT_15321 heat shock protein HSS1 (655 aa)	709	0	lcl|PTTG_03478T0 | PTTG_03478 | Puccinia triticina 1-1 BBBD Race 1 hypothetical protein (654 aa)	1686	0	PST130_12170_4	701	0	gi|343551250|gb|AEEW01012170.1|_PST-130_PST130_12170,_whole_genome_shotgun_sequence	100	2e-19		No hits			No hits
Hv00226	AEQBcontig02239	AEQCcontig01815	AEQAcontig07200	GAAaGTCTAaTATTCCATtATGATAATAaTtCATAGTCATAGCTAAATTAATaTTTTttGTTtcATAAAAAaTaTTGTAGGCAGAGAAAGAGAACCTtGACGGTCGAAAAAAAAaTGCATTATGACAAAAAATACTTTATAAACCTGGCCAATTAGCTTTAGTAGCAATAATCCCcACACCAGCcAAAAAATAAAAaGGGGGGAGGAAGGGTGACCGGTGCATCTAACGTTCTTCAATGTGAAAATATATCCCAACAGGAGAGCAGTCATACACATATTTTGTGTATTTAAACTCATGTCCTAAATACAATTAATCCACTGATGTCTTGCAGAATTTTCTGAAACATCAATTCAAGAGAAAGAAAAGACAAAGCAAAAGAAAGTGCTCATAATGACAGG…	2114	2114	108	1134	41	1324	18	0.051088	0.0361552	0.0135952	0.413708	0.0288128	0.0307357	0.0119985	0.023849	4 (gU=Ap>H)	gi|71024503|ref|XP_762481.1| hypothetical protein UM06334,1 [Ustilago maydis 521] >gi|46097730|gb|EAK82963.1| hypothetical protein UM06334,1 [Ustilago maydis 521]	1355	4.31352e-147	jgi|Mellp1|47571|estExt_Genewise1Plus.C_90077	1244	0	jgi|Mellp1|34620|e_gw1,9,5,1	2698	0		PGT_15861 hypothetical protein similar to egghead-PC (1191 aa)	963	0	lcl|PTTG_05925T0 | PTTG_05925 | Puccinia triticina 1-1 BBBD Race 1 hypothetical protein (1239 aa)	2607	0	PST130_8114_1	1001	0	gi|343554947|gb|AEEW01008473.1|_PST-130_PST130_8473,_whole_genome_shotgun_sequence	155	3e-36		No hits			No hits
Hv00227	AEQBcontig02277	AEQCcontig01945	AEQAcontig07211	GTTTAAGAGTCAATGGTACTTTAGGTCCAGGTGTGACGAGTAAAGATGTTATCTTGCATTTAATCGGAGTAATCGGCACTGCAGGAGGTACCGGTCATGTCATCGAGTATTGTGGCCAAGTATTTGAAGAAATGTCTATGGAAAATCGAATGAGTGTATGCAACATGTCAATTGAGGCTGGAGCTCGTGCGGGACTCTGTGCCCCTGATGATATTACATTCGCTTACTTGGCAAACCGCCCGTTAGCCCCCAAGGGAAAAAATTGGGAAAAGGCTATCAAGTGGTGGAAGACTTTACGTTCCGATCCAGATGCGCATTTCGATAAATCAGTTGATATCAATGCCGCGGATATTGTCCCAACAGTATCGTGGGGTACTAGTCCTCAGGATGTAGTTCCAA…	1903	1902	48	1000	12	1320	14	0.0252366	0.012	0.0106061	0.206212	0.014233	0.0102013	0.00936048	0.0112649	3 (gU>Ap=H)	gi|1708799|sp|P55251.1|LEUC_RHIPU RecName: Full=3-isopropylmalate dehydratase; AltName: Full=Isopropylmalate isomerase; AltName: Full=Alpha-IPM isomerase; Short=IPMI >gi|1000692|dbj|BAA11052.1| LeuA [Rhizomucor pusillus]	1784	0	jgi|Mellp1|44992|estExt_Genewise1.C_450065	384	0	jgi|Mellp1|49951|estExt_Genewise1Plus.C_450067	2006	0		PGT_03290 3-isopropylmalate dehydratase (757 aa)	755	0	lcl|PTTG_04282T0 | PTTG_04282 | Puccinia triticina 1-1 BBBD Race 1 hypothetical protein (757 aa)	1950	0	PST130_22157_4	306	2e-83	No_hits				No hits			No hits
Hv00228	AEQBcontig02499	AEQCcontig01696	AEQAcontig07213	ACTTCGCYCGTTATACAATAAGTTGGATTTCATTTTTATGACGAATAAGAAGAGCCGATGCAAATTATTATTGTTGTGCACATTGTACCTGCGGATGACCGCCAGGTCCTTCATCATCATCATCCGCAGCTTCTGCTGGATGACCATTTTCAGTATACCGTGTCTGTCGCTCGGTCGCATCATGAAGCTCAACTTCTTCAGTGTGAACGGAAGCATCAAGCATAGGAAGCGGTGGTCGTGGAGGGAGAACTTTTTCGAGCTGCATGACAGTTTCTGGATCGAGAGTATCAGGGAAAACGACTTTGATAGACAGGATCAAATCTCCTGGTTCATGGAATCGATAAGATGGCATTCCGTTACCCGGAACATACTTCACAGCCCCAGGTTTAATGACTTCAC…	1351	1347	36	1346	45	1318	16	0.0267261	0.0334324	0.0121396	0.593192	0.015073	0.028421	0.0107139	0.0180693	2 (gU<Ap>H)	gi|71016178|ref|XP_758875.1| hypothetical protein UM02728,1 [Ustilago maydis 521] >gi|46098393|gb|EAK83626.1| hypothetical protein UM02728,1 [Ustilago maydis 521]	1076	5.47067e-115	jgi|Mellp1|74912|estExt_fgenesh1_pm.C_210031	514	1e-159	jgi|Mellp1|56259|fgenesh1_kg.C_scaffold_21000033	1291	7.97828e-142		PGT_08169 chaperone protein dnaJ (403 aa)	574	1e-164	lcl|PTTG_03211T0 | PTTG_03211 | Puccinia triticina 1-1 BBBD Race 1 hypothetical protein (284 aa)	384	1.69267e-37	PST130_7811_2	577	1e-165	No_hits				No hits			No hits
Hv01345	AEQBcontig01254	AEQCcontig01537		GTATATGCAGTTTTACTGATGTAAAGCAAAAAGCATAAATTTCTGGGTGGTTCAAAAATCTAGATTCAAAATGTGGTTGGAAATGATTTAAAAGAGAAAATATGACTTCCAACGCAAAATGAACTAGAGTTCGAATGAAATTCTAACTTATACATGAATTGAATATCATATGATACAACTAAAACGTTTTTAAATGATAATGAGCAGTATAAATAGAAATCACTAAAATTCTTAGTCTAATGTATCCATACTATAAAAATCGCATTATAAGAATATTTGAAGGCTTTCAATAGTATAACTGAGGTTTATTAATAAATATCTTGAATGTCTGTGCCCTTAACATCTACCAATTCAGACTTTACTGGTATTTTCAAGCCAAAAGAATGCCGTGTGATCTTG…	2072	1120	434	2027	113			0.3875	0.0557474	0	0.872457	0.218543	0.0473912	0	0.0886449	9 (gU>Ap>H)	gi|242811943|ref|XP_002485857.1| conserved hypothetical protein [Talaromyces stipitatus ATCC 10500] >gi|218714196|gb|EED13619.1| conserved hypothetical protein [Talaromyces stipitatus ATCC 10500]	203	1.60639e-13	jgi|Mellp1|72536|estExt_fgenesh1_kg.C_340010	95	1e-49	jgi|Mellp1|89965|EuGene.00340033	521	2.59292e-52		PGT_06258 hypothetical protein (227 aa)	127	1e-29	lcl|PTTG_07960T0 | PTTG_07960 | Puccinia triticina 1-1 BBBD Race 1 hypothetical protein (222 aa)	322	4.32674e-30	PST130_21016_2	125	3e-29	No_hits				No hits			No hits
Hv00230	AEQBcontig03979	AEQCcontig02378	AEQAcontig07251	GAGTTAAATTCCTTTATTCATTTTttATTACACTTTAAAaCAAAGAAaaaaGGTAAATCCATCATTATTACTGATTATTATTAAATATCCACGAACAGTCTTGAGACCCcAACACCAGGAAGAATAATACCATCATGAGCCGTTTAGCTTTAGTGATCTATTTGATGATTTGGTTATTGATTCATCAAAGTGATACTCTTCCACTTAGACGTCCGCAATCGGTTCCTCTTATTGTGAAAGAAGCCATAGGACACCTCAAAAGCCAATCAGACACAACGTACTCCCcGAACATGGACAGGAATCCAGATTGGGAGTGACTGGTTGATTTGAAATGAAATAGTTGGTGATGATTGATGATTGACGAAGAGTGTGAGGAAaGAAAAGTaCTGAGTGAGAGAG…	1293	547	7	734	11	1293	14	0.0127971	0.0149864	0.0108275	0.398301	0.00721733	0.01274	0.00955594	0.00983776	2 (gU<Ap>H)	gi|170098819|ref|XP_001880628.1| predicted protein [Laccaria bicolor S238N-H82] >gi|164644153|gb|EDR08403.1| predicted protein [Laccaria bicolor S238N-H82]	385	2.04718e-51	jgi|Mellp1|116549|estExt_fgenesh2_pg.C_190135	292	1e-112	jgi|Mellp1|106760|fgenesh2_pg.19_#_136	666	2.25238e-69		PGT_08880 hypothetical protein similar to curved DNA-binding protein Cdb4 (400 aa)	311	3e-85	lcl|PTTG_09338T0 | PTTG_09338 | Puccinia triticina 1-1 BBBD Race 1 hypothetical protein (371 aa)	595	1.91055e-83	PST130_25147_3	317	3e-87	No_hits				No hits			No hits
Hv00193	AEQBcontig02318	AEQCcontig01625	AEQAcontig06921	GGTTtCCGtCttATTTTTTttttCATtCTTTCTCACTCGTAGTCTGCTATTATCTGgTTAAAaCTCTCTCTTACTAGACCTCTTTCTTTtCTTtgTCCTTCGGCTCCTATCTATTTTCTTTTGGTTTCGTTTCCTTCCTTCGTCTCCCTCTTACCCCcACTTATATCTATTCTTATCTTGTCCTCTTCACTCTCTTCTTTTGTGTTTGATCTATCCCACTCTCTCTTCACACACATATCCTATGACTGGCTTAGCTGCCTGGCTTtCTGTCTGGCTTTCGGCCGTGGGCGTGCTTCACACCGCTGCTCAGATCACCCAAGACACTGGTGGTGATATTCCCCTTGCCTCAAAACACTTCACATGGCCGGCATTGCCCTATCAAGCTGATACTGGAAATGG…	1744	1744	599	1556	240	1515	22	0.343463	0.154242	0.0145215	0.564422	0.193707	0.131122	0.012816	0.112548	9 (gU>Ap>H)	gi|169863683|ref|XP_001838460.1| mannoprotein [Coprinopsis cinerea okayama7#130] >gi|116500499|gb|EAU83394.1| mannoprotein [Coprinopsis cinerea okayama7#130]	844	6.12539e-88	jgi|Mellp1|73714|estExt_fgenesh1_kg.C_1190010	544	1e-155	jgi|Mellp1|58220|fgenesh1_kg.C_scaffold_119000010	1204	1.33933e-131		PGT_07001 hypothetical protein similar to macrofage activating glycoprotein (303 aa)	338	3e-93	lcl|PTTG_02264T0 | PTTG_02264 | Puccinia triticina 1-1 BBBD Race 1 hypothetical protein (378 aa)	999	1.11513e-108	PST130_8929_2	382	1e-106	No_hits				No hits			No hits
Hv00232	AEQBcontig02187	AEQCcontig01510	AEQAcontig07264	GAGGAGAAATTTTCCAAAGCCATTTCTATATTCATAGTCACTCAACTGCACTTTTTTAAGTACTCTATCACATCTTTCTAAAATGTCTGAACAAACTGAAACTTTTGGATTTCAGGCTGAGATCACTCAGCTTTTGGATCTTATTATCAACACCTTTTACTCCAACAAAGAGATATTTCTTCGTGAACTTATCTCCAACGGTTCTGATGCACTTGACAAGATTCGCTATGCTTCCCTCACCGATCCTTCCCAACTAGAATCCCAGAAGGATCTATATATTCGTATCATTCCTGACAAGGAAAACAAGACCCTTACAATTGAGGACTCTGGTATCGGTATGACCAAGGCTGATTTGGTAAACAACTTGGGTACTATTGCCAAGTCTGGAACAAAAGCATT…	2573	2570	142	2571	171	1290	26	0.0552529	0.0665111	0.020155	0.614368	0.0311617	0.0565414	0.017788	0.0351637	2 (gU<Ap>H)	gi|300108865|gb|EFJ00267.1| heat-shock protein 90 [Schizophyllum commune H4-8]	1756	0	jgi|Mellp1|70683|estExt_fgenesh1_kg.C_20136	926	0	jgi|Mellp1|54728|fgenesh1_kg.C_scaffold_2000137	1882	0		PGT_02586 heat shock protein 82 (709 aa)	794	0	lcl|PTTG_06867T0 | PTTG_06867 | Puccinia triticina 1-1 BBBD Race 1 heat-shock protein 90 (705 aa)	1860	0	PST130_8341_2	785	0	gi|343555079|gb|AEEW01008341.1|_PST-130_PST130_8341,_whole_genome_shotgun_sequence	100	2e-19		No hits			No hits
Hv00233	AEQBcontig02541	AEQCcontig01770	AEQAcontig07266	ATTAAAGTTGCATtACAGTCGCAAACCACTTTTAGGATGGTaGAATTtAATAAGCCATCTaTAAAAaTTTCGCACAACAGGCCACAGCTGTACCAAGACAACTGCAAAAGAAAAaTATAGGCAACGCCCCGTAGAAACTAATGATCACTTCCACCAACAAATAATGAAAGAAAGATAATGATGGGAAAGCCAGTCGCCGTTAtGGTTTTCTAACCTGACCCGCCCTTGTACACTTTACCAAATAATAACTCCTGTAACTTGTCATAGAATGATAATACGCAGGCACCTGCAACACCACGAAGAATGTTTGCGCcGGCCCCcTTGAACAGAACAGCTATtCcTTCAGTCTTAATGATTTGGGAACCACAGTCAATCATGCTCTTGTAGTGTACAGCTTCA…	1290	1268	81	1216	82	1290	55	0.0638801	0.0674342	0.0426357	0.417043	0.0360273	0.0573262	0.0376285	0.0436607	2 (gU<Ap>H)	gi|300110879|gb|EFJ02280.1| hypothetical protein SCHCODRAFT_72943 [Schizophyllum commune H4-8]	1209	1.94497e-130	jgi|Mellp1|73392|estExt_fgenesh1_kg.C_690028	686	0	jgi|Mellp1|57857|fgenesh1_kg.C_scaffold_69000028	1369	6.79871e-151		PGT_14813 ADP,ATP carrier protein 2 (247 aa)	435	1e-122	lcl|PTTG_00715T0 | PTTG_00715 | Puccinia triticina 1-1 BBBD Race 1 hypothetical protein (297 aa)	1138	5.93536e-125	PST130_7490_6	100	1e-21	No_hits				No hits			No hits
Hv00489	AEQBcontig02290	AEQCcontig01567	AEQAcontig10337	ATCTTTAgTCtACCCTTTtAATTAaTCCTCCTCCTCCTTtCATTATACTCTAgTCTTTTTTATGTGTAAaTTATCTTCATTTAaTACTTCTATCTTCTTTtCCCTGATATGCGCTCTATAATtATCCTTCCCTTTCATCTCCCACCTCCCTTCCTTCATCTCACACTACTTGTTATTTCAACCCATCCTCTTCTTGTTTTTCATTTTCGTTCTAGCTTCCATTATTACTTCCCCTCTCTTGATTTGCATCGTCTTTCACGATTTCATTCACTTAGTTTCTTTCTTTTTGACACATAAAGTAATAACATAAACAGTTTTCACTATCATTTTATAAATACTATGATTCTTTCATTGCTTTTCTTTTTCTCTTTTTCTTCTTATGCTGCCGCACATTGCGGT…	1844	1844	552	1820	227	646	5	0.299349	0.124725	0.00773994	0.607713	0.168828	0.10603	0.00683095	0.0938961	9 (gU>Ap>H)	gi|300102714|gb|EFI94122.1| hypothetical protein SCHCODRAFT_85893 [Schizophyllum commune H4-8]	228	1.75729e-16	jgi|Mellp1|73701|estExt_fgenesh1_kg.C_1140001	247	2e-68	jgi|Mellp1|54317|fgenesh1_pm.C_scaffold_114000003	639	4.698e-66		PGT_15458 predicted protein (576 aa)	239	3e-63	lcl|PTTG_08962T0 | PTTG_08962 | Puccinia triticina 1-1 BBBD Race 1 hypothetical protein (391 aa)	603	9.88215e-63	PST130_7518_2	156	2e-38	gi|343550197|gb|AEEW01013223.1|_PST-130_PST130_13223,_whole_genome_shotgun_sequence	62	3e-08		No hits			No hits
Hv00235	AEQBcontig02489	AEQCcontig01703	AEQAcontig07290	AGACCACTAACTCAACAAGCTTAAGAATTTGGTAAGAATGGTAGACACAATAGCCATGTAAGTCACGTAATAACAAAAATGATTTTTTTTGAAAATTAGCCTGAGAATTTATTTAAATGACAAACGCTTCAAGAGGACAAAAGATAAAGCTATTGCCAAACTTTGTTCATAACAAACAAAACAAACAAAATCGCGGGGCAAAAGCGAAAACTATGTCATATAGAAAGGTTGAAAAATAGCCGAGCGAAAACAAAGAGAAAAGTATCAAGCTTCACATGGACGATAAATGAAATAGTAGCGTATGAAAAATCAAAGTCAAGCCGGGAAGAAGAAACGGAAACTCAATTCGTTGTCATCCCACAACGATCTAAGCCTCCAATGTTTTAATTCTATAGACTA…	1381	1358	84	1317	96	1283	29	0.0618557	0.0728929	0.0226033	0.60581	0.0348855	0.0619667	0.0199487	0.0389336	2 (gU<Ap>H)	gi|71005694|ref|XP_757513.1| hypothetical protein UM01366,1 [Ustilago maydis 521] >gi|46096636|gb|EAK81869.1| 1433_CANAL 14-3-3 protein homolog [Ustilago maydis 521]	1001	2.80063e-106	jgi|Mellp1|73328|estExt_fgenesh1_kg.C_660006	527	1e-149	jgi|Mellp1|53944|fgenesh1_pm.C_scaffold_66000004	1112	4.67188e-121		PGT_10474 14-3-3 protein epsilon (265 aa)	444	1e-125	lcl|PTTG_05801T0 | PTTG_05801 | Puccinia triticina 1-1 BBBD Race 1 hypothetical protein (306 aa)	988	1.59102e-107	PST130_8785_3	444	1e-125	gi|343554635|gb|AEEW01008785.1|_PST-130_PST130_8785,_whole_genome_shotgun_sequence	123	6e-27		No hits			No hits
Hv00236	AEQBcontig02632	AEQCcontig01711	AEQAcontig07296	AGGATGATGTCTTACCAACTGGACCCTGTCTCACGTCCTATAAAACTAAGATCTTAACTCCGTCATCTGTCCTAGATATCTTCTCTCTGCCAATATACTACCTACATTTTCATATTTGCTATATTCAACTACCATGGTTTTTGGATTCTTTGAAAAAAGATTCGAGTTTTCTGACATACCTGACCTGACCGGCAAAGTAACCATAATTACAGGTGCGAATGCGGGGCTTGGGTTCATCAATGCTTTAGAATTCGCTCGTCATGGCGCAAAAGTATATCTAGCCTGTCGGAACGAATCTAAAGCCCAAGAAGCGATGCAGAAAATTAAAGAACAAGTACCTAAGTGTGATCTTGTGTTTTTGAAATTCGATTTAACCAGTCTTGCTTCATGCAAACAAGC…	1325	1152	15	1306	26	1274	28	0.0130208	0.0199081	0.021978	0.379435	0.00734353	0.016924	0.0193969	0.0145548	8 (gU<Ap<H)	gi|71006724|ref|XP_758028.1| hypothetical protein UM01881,1 [Ustilago maydis 521] >gi|46097529|gb|EAK82762.1| hypothetical protein UM01881,1 [Ustilago maydis 521]	407	1.28307e-60	jgi|Mellp1|71290|estExt_fgenesh1_kg.C_90045	207	1e-85	jgi|Mellp1|52050|fgenesh1_pm.C_scaffold_9000023	467	3.32537e-78		PGT_10301 hypothetical protein similar to short chain dehydrogenase (344 aa)	172	5e-81	lcl|PTTG_08762T0 | PTTG_08762 | Puccinia triticina 1-1 BBBD Race 1 hypothetical protein (318 aa)	421	3.932e-69	PST130_9038_2	168	2e-57	No_hits				No hits			No hits
Hv00237	AEQBcontig01032	AEQCcontig01116	AEQAcontig07297	AAaTCTCCGTGGTTTTTTTACCTTcTTGCGACCTTATTCCTcATATCGTTAAAATGGAAATCCGCCTTTCACTTTTATtCTTGATAGTAGTTtCCTGgTGCTTCCAATCCGAGTGCGGCTTTTtAAAAAAaTtaatAGCTGCAAGAAaGCaGTATACAGAATTATtCCCaCcAAAATaTTtGATGCATCGAAATGCCTTCAAGCTCAACACTACCATTGAAATaTACAACATgAAaCGGTGATGTAGCTTTTGAAGTCACAAGAAAAaCAATtGGCAGAAACCAATCCTTTACGCAATACATCATTGgCCCcAAATCATCAATAGCACTATTGGCAAAGGATGCACCTTTTtATAATTATATTCCGGGGgATGATTCTCAATTTCAAGTAAATTCCTTT…	1271	358	44	122	12	1271	15	0.122905	0.0983607	0.0118017	0.587707	0.0693164	0.0836169	0.0104157	0.0544497	2 (gU<Ap>H)	no hits			jgi|Mellp1|85525|EuGene.00140155	33	2e-08	jgi|Mellp1|105687|fgenesh2_pg.14_#_186	185	1.30874e-13		PGT_03015 predicted protein (219 aa)	46	2e-05	No hits			No_hits			No_hits				No hits			No hits
Hv00238	AEQBcontig04668	AEQCcontig01943	AEQAcontig07383	GGATGTCACTGCTCGAGCGATTTCAATCGACTGCCAAAAAGGTTGGCGTACAAGCAACTGCTTTTTCTCGTGAGGTGGCTTCTTTGGCATCTGATGGCAGCCGTCAGATCGCCACTGGCTTCAAACTCGAAGCTGAGTGCGTCAAAGCTGCAAACACTCTCCAGTCATTCCTTGCCGATCCAGAAAACCCTGAGTCTGCTTTGAATGCTATCCCGAAGGCTGTCTTGCAACAAGCAGCAGGCTTGGCCATTTTCTCTGTCATTAAAGCTGGTTTTGTTTGGACTGGTAAAGGTGGTTCCGGAATCGTCATAGCTAGACTTCCTGATGGCTCTTGGTCCGCCCCTAGTTGTATTGCCACTGGCGGCGTCGGATTCGGTCTTCAGCTCGGGGTCGACGTCA…	1240	452	4	1000	20	1236	16	0.00884956	0.02	0.012945	0.551908	0.004991	0.0170021	0.0114247	0.0111393	2 (gU<Ap>H)	gi|170090055|ref|XP_001876250.1| predicted protein [Laccaria bicolor S238N-H82] >gi|164649510|gb|EDR13752.1| predicted protein [Laccaria bicolor S238N-H82]	816	6.81613e-85	jgi|Mellp1|72327|estExt_fgenesh1_kg.C_280030	501	1e-142	jgi|Mellp1|37251|e_gw1,28,74,1	1036	2.64409e-112		PGT_17178 hypothetical protein similar to DUF500 & SH3 domain-containing protein (294 aa)	413	1e-116	lcl|PTTG_09411T0 | PTTG_09411 | Puccinia triticina 1-1 BBBD Race 1 hypothetical protein (314 aa)	949	4.64047e-103	PST130_7397_7	369	1e-103	No_hits				No hits			No hits
Hv00239	AEQBcontig02500	AEQCcontig02009	AEQAcontig07384	ACCAACATTCATGCAACTCAGCATGAGAGGCCTAATAAAACGTTCCTTGGTTCCTGACTGTGGgTTATGAATGTCTTTTTtGAATGAAATGAAAAAAaTCTCCTATGACAGCACTAAAAACATTGAAAATATAACATTTAGAGTAATGATACATGCTTGATAAGCAAAAAAGTCAAGCAATGAGTATATATGGTATAAATATATATGAAAGAAAGCTGCTTTCAAAtGAATATAAAAGTGTTaGAAAAAaGGATAAAAACGACTGGCGGCAAGAAACCGCCAAGAAAAAaTTCCTTACAGACGAAGAAACAGAAGGGAAAAAAAaGAATaGTATGTGAAaAaGAAAaAAAAAaaaaaaGACTTTTTCGTTTTGAATAACCTAAATAAAAGAATCATACA…	1342	1342	141	950	69	1231	19	0.105067	0.0726316	0.0154346	0.485926	0.059256	0.0617445	0.013622	0.0448742	4 (gU=Ap>H)	no hits			No_hits			jgi|Mellp1|87039|EuGene.00010367	356	2.07733e-33	1	PGT_08541 hypothetical protein (391 aa)	140	8e-34	lcl|PTTG_04181T0 | PTTG_04181 | Puccinia triticina 1-1 BBBD Race 1 hypothetical protein (386 aa)	306	1.85992e-28	PST130_25489_9	127	7e-30	No_hits				No hits			No hits
Hv00240	AEQBcontig02493	AEQCcontig01899	AEQAcontig07393	tATtGgggCTTCCCTCTTTCATTCCCgTCCATCGTCCATCGTCCATCTCCATCATCCATCGTCGATCATCGATCATCCATCATGGGCTTAAGCGTATCTCGTCTCTTCAATGGCTTCTTTGGTCGGAAAGAAATGCGAATTCTTATGGTCGGACTGGATGCTGCCGGTAAAACGaCCATTCTTTACAAATTGAAATTGGGAGAAATCGTCACCACCATTCCCACAATCGGGTTCAATGTCGAAACCGTAGAATATAAAAACATTTCCTTTACCGTATGGGATGTCGGTGGACAAGACAAAATTCGACCTTTGTGGAGACATTACTTCCAAAACACTCAGGGAATCATCTTCGTtGTTGATTCTAATGATCGTGAACGAGTTTCCGAAGCTCGTGAAGAA…	1349	1349	46	1038	40	1230	18	0.0340993	0.0385356	0.0146341	0.560774	0.0192314	0.0327593	0.0129155	0.0216354	2 (gU<Ap>H)	gi|300110432|gb|EFJ01833.1| ADP-ribosylation facter [Schizophyllum commune H4-8]	842	7.42136e-88	jgi|Mellp1|117357|estExt_fgenesh2_pg.C_360070	408	1e-114	jgi|Mellp1|56932|fgenesh1_kg.C_scaffold_36000022	853	4.89364e-91		PGT_00026 ADP-ribosylation factor (182 aa)	347	6e-96	lcl|PTTG_02596T0 | PTTG_02596 | Puccinia triticina 1-1 BBBD Race 1 hypothetical protein (200 aa)	850	1.55438e-91	PST130_7760_6	345	2e-95	gi|343555660|gb|AEEW01007760.1|_PST-130_PST130_7760,_whole_genome_shotgun_sequence	74	5e-12		No hits			No hits
Hv00125	AEQBcontig02063	AEQCcontig01689	AEQAcontig06191	ATGAACCAGAAGAGAAAAAATAGTAAAAATGTAAATATTGCGAAAAAAATTATAAGGGCTATATACTCATGTACAAAAATAAAGAAAAAATATGCTAATGTGATAAAATCTTGACCTGCTCATTTCTTCACACTCGCATTTATTTATAACTATTGTTAATACCTCCCCCCAAACATCCAACAATCATATTTTTTTATCAAAGTAAAATAGAGAGGTTGTGAAACGGTTGAAACTATTGGATCAGCTGAACTGGGCATCACCTAATAAAAGTAGAACAATAAACAAAGTGTGATGACGGAAAATAAAAAAAGGCTAGTCATTTAGTTAAGAAAGAATCAATCAACTGGATGAATATATATATTCATAAAGCAACATCGCATAAATTTGTGAAGGAGAACT…	1382	1374	400	1362	175	1301	45	0.291121	0.128488	0.0345888	0.503483	0.164187	0.109228	0.0305267	0.101314	9 (gU>Ap>H)	gi|300102714|gb|EFI94122.1| hypothetical protein SCHCODRAFT_85893 [Schizophyllum commune H4-8]	219	1.33876e-15	jgi|Mellp1|73154|estExt_fgenesh1_kg.C_570004	113	3e-47	jgi|Mellp1|53771|fgenesh1_pm.C_scaffold_57000005	425	2.15247e-41		PGT_12331 hypothetical protein (254 aa)	160	8e-40	lcl|PTTG_08962T0 | PTTG_08962 | Puccinia triticina 1-1 BBBD Race 1 hypothetical protein (391 aa)	393	1.57421e-38	PST130_7518_2	106	2e-23	No_hits				No hits			No hits
Hv00242	AEQBcontig03696	AEQCcontig01794	AEQAcontig07423	AATTTATTTTATTCACTCTACTTTTTCATATTAACATCCAACTCTTTCTCCCTAAGCTTTCAGTCCACTTGTCCATCTATTTGTCCACTCCTCATTTGTCCCGTGTCCACCTTGTCCATTGTCCATCTATTTCATCTAAGTCATTGCTTACCTGCAATCTTATCTTATCACAAGTAATATAAATGTATTATAAAATTTACTTTTAAGTAATCCATCAAAAGAAAGAAAAACACTGCAAGCGTTACAGCAATGAAGTGATCAGTATTCTTAACCCGGAAACCGGCTGAGCTAGTTCCTGGATGGCTTTCGTTTGTGGATGCTCCATTATCACGAAATACTGTTCCATTATGAGTATTCAAAATAGTTGATGTGTTAGATTGATTCCTGAGCTGCCCTGGA…	1353	607	5	1163	19	1211	15	0.00823723	0.0163371	0.0123865	0.479088	0.00464566	0.0138882	0.0109318	0.00982189	2 (gU<Ap>H)	gi|118489941|gb|ABK96767.1| unknown [Populus trichocarpa x Populus deltoides]	575	6.7969e-57	jgi|Mellp1|87698|EuGene.00220115	159	8e-69	jgi|Mellp1|107260|fgenesh2_pg.22_#_125	603	4.78705e-62		PGT_07101 hypothetical protein (294 aa)	208	4e-54	lcl|PTTG_03549T0 | PTTG_03549 | Puccinia triticina 1-1 BBBD Race 1 hypothetical protein (329 aa)	607	2.34556e-63	PST130_6289_3	225	2e-59	No_hits				No hits			No hits
Hv00243	AEQBcontig02190	AEQCcontig03386	AEQAcontig07430	GTCTATTTCCGTTTTTTtCTTTtGTTTTCTTCTCTTTCCCATCCTTTTTTtCTCCTTTCACCTGTTTTCATTTCGTTTTtcTTGCTTTTCATTTTTCtCCCTTTTATTTTAATTTTtAcACTCATCCTTCTAATCCACCCTtCCATCTACcACTTCGTTtCCTCTTCCATCTtCTTTTTTGTACCcTGtGTTTTTTCTCTTGGCAGCCGGCctGTCCCTCTCTtAtACAaGCtCTCACCCAcTcATCTTCTTCCTCGGTgCATCATGTCTAATCCTTCAAAGTcTtCTGAttCATTGCAATtCCCCAATTCCCcTCCcAATTCTGCTCCTCCCTCTCAaTCTCGTTTCTCTTtAGCATCTCCTCCcTTTTCCCGACGCCCTCTAGCCCCTCGCATTCCT…	2519	2519	57	487	5	1210	19	0.022628	0.0102669	0.0157025	0.266018	0.0127618	0.00872798	0.0138584	0.0117827	5 (gU>Ap<H)	no hits			jgi|Mellp1|70927|estExt_fgenesh1_kg.C_40087	36	4e-06	jgi|Mellp1|102902|fgenesh2_pg.4_#_312	131	5.40089e-07		PGT_07368 predicted protein (1318 aa)	50	3e-06	No hits			No_hits			No_hits				No hits			No hits
Hv00244	AEQBcontig02605	AEQCcontig01796	AEQAcontig07453	AAATGCTCATATAGACAATATACAGGAGAAAAAAATGACAAATTTTTTTTYYATATCAATATATTTGTCTAGGAAAATGATCAAATCATATACAACTTTATATATGCACCTCCATTTAAAATTTGAATCTAACCACATAACCATTCCAGCATCGCAATACAGTCTTTCCCGCAACACAATTAGAGACCTACACTATCACACTACTCCAGACACACGGGGGGTGATATTATTTTTTCGAAAACATTCAAAACAATCTTGTCGGGTGCAGCATCTGTTCCACAAACACCGCTTGGGCAGCGAGTTGTCTTTTTGTGAAGAATTGGACCTTAAATGATAATATAAAAAGAAGAAAACTATCGCACTTGTCTTCATAAACTAGATAGAGTATAAATATATCAT…	1322	1181	19	1156	12	1200	13	0.0160881	0.0103806	0.0108333	0.101268	0.00907339	0.00882462	0.00956106	0.00915302	7 (gU=Ap=H)	gi|170115138|ref|XP_001888764.1| predicted protein [Laccaria bicolor S238N-H82] >gi|164636240|gb|EDR00537.1| predicted protein [Laccaria bicolor S238N-H82]	871	3.12509e-91	jgi|Mellp1|73032|estExt_fgenesh1_kg.C_500029	473	1e-133	jgi|Mellp1|39245|e_gw1,50,65,1	1025	5.44733e-111		PGT_00340 endoplasmatic reticulum lumen protein retaining receptor 2 (214 aa)	394	1e-110	lcl|PTTG_07331T0 | PTTG_07331 | Puccinia triticina 1-1 BBBD Race 1 hypothetical protein (240 aa)	974	6.3346e-106	PST130_8529_1	325	1e-89	gi|343554891|gb|AEEW01008529.1|_PST-130_PST130_8529,_whole_genome_shotgun_sequence	66	1e-09		No hits			No hits
Hv00245	AEQBcontig02975	AEQCcontig01882	AEQAcontig07471	AACCCAGCACTGGCTGGCAAAAAGTACTATTTTCCTGCAACACTAATACAACATCATCATAAGCTAATAATCCATGTCTGGTCTTTGGATACAATATTGCATTACATGGATAATATCGTGAAACGCTTCAAATATTCCAGTTAAGACTGAGCAATAAAATTCATATCATGGTATTCACTACTAATTAATATATAGATATATATGTATATATATATACGTATATATAGCCACTCTGATTAAAATAAGAAAAGACATCCATAGAAAGAAAAAGTAAAAGCCAAGGATGGAATTCATACCCAAAAGTGGATATATATAAACATTGCTTCATCTCTCTCATATTTCTTTTTAGTAATAAAGTCCAGATCCGGCCCTATCCAATTCACGTCTCAGCCGCATTTC…	1198	895	19	1055	21	1195	34	0.0212291	0.0199052	0.0284519	0.439257	0.0119728	0.0169215	0.0251105	0.0180016	8 (gU<Ap<H)	no hits			jgi|Mellp1|104277|fgenesh2_pg.9_32	167	2e-70	jgi|Mellp1|104277|fgenesh2_pg.9_#_32	418	1.15992e-40		PGT_03350 predicted protein (401 aa)	261	3e-70	lcl|PTTG_04314T0 | PTTG_04314 | Puccinia triticina 1-1 BBBD Race 1 predicted protein (382 aa)	174	3.27161e-13	PST130_7541_16	270	4e-73	No_hits				No hits			No hits
Hv00246	AEQBcontig02606	AEQCcontig01800	AEQAcontig07473	AGCAGCTTTCCAGCTCGCCGATCGATCACCCTCTCCTTTCCTCCTTTCCATCCCTTCAACCACCACCTCCATCCTTCTCTAGTCTTCCTTCCAATCTTCTTCATCATGTCCGAAGCACCCTCTATTCCTACCTTCAAACTCGTCTTAGTGGGAGACGGTGGTACTGGTAAAACTACCTTTGTTAAGCGCCATTTAACTGGTGAATTCGAAAAAAAATATCTTGCTACTCTGGGTGTTGAAGTCCATCCGCTTACGTTTCATACCAATCATGGAATGATTTGTTTCAGCGTGTGGGATACCGCTGGGCAAGAAAAATTTGGTGGATTACGAGATGGTTATTACATTCAGGGGCAGTGTGGGATCATTATGTTTGACGTGACTTCTAAAATCACTTACAAG…	1199	1184	54	1159	39	1195	39	0.0456081	0.0336497	0.032636	0.133318	0.0257222	0.0286058	0.0288032	0.0277104	6 (gU<Ap=H)	gi|164657720|ref|XP_001729986.1| hypothetical protein MGL_2972 [Malassezia globosa CBS 7966] >gi|159103880|gb|EDP42772.1| hypothetical protein MGL_2972 [Malassezia globosa CBS 7966]	937	6.04668e-99	jgi|Mellp1|71598|estExt_fgenesh1_kg.C_130068	494	1e-140	jgi|Mellp1|52317|fgenesh1_pm.C_scaffold_13000058	982	4.62263e-106		PGT_04433 GTP-binding nuclear protein GSP1/Ran (323 aa)	371	1e-103	lcl|PTTG_02103T0 | PTTG_02103 | Puccinia triticina 1-1 BBBD Race 1 hypothetical protein (217 aa)	975	4.30035e-106	PST130_12253_6	412	1e-116	gi|343551167|gb|AEEW01012253.1|_PST-130_PST130_12253,_whole_genome_shotgun_sequence	103	5e-21		No hits			No hits
Hv00247	AEQBcontig02720	AEQCcontig01782	AEQAcontig07480	ATTCTCGTTTTCCTCAACTTGCGAKACCTCACATCCTGTAGTATCAACTTCCATCAACTCTTCAAACAACACCAATGGGTCGCGTTATCCGAAATCAGCGTAAGAGTGGTGGTATTTTCAGGGCTCACCAGAAACATCGAGTCGCCCCTGCCGCATTTCGACCTTTAGATTATGCCGAAAAAAATGGATACATCCGTGGCCTGGTTAAGGAAATCATTCATGAACCTGGAAGAGGCGCACCTTTAGCCCGAGTTGTTTTCAGAGATCCGTACCGATACAAAACACGCACTGAAACATTCATTGCAACTGAAGGTCTTGCTACTGGTTCCTTTATTTATTGTGGCAAGAAAGCCAACTTGACCGTTGGCAATGTTTTGCCGGTTGGTGCACTTCCTGAGG…	1213	1053	33	1183	28	1189	31	0.031339	0.0236686	0.0260723	0.206387	0.0176747	0.0201208	0.0230104	0.0202686	8 (gU<Ap<H)	gi|164658722|ref|XP_001730486.1| hypothetical protein MGL_2282 [Malassezia globosa CBS 7966] >gi|159104382|gb|EDP43272.1| hypothetical protein MGL_2282 [Malassezia globosa CBS 7966]	1002	1.78235e-106	jgi|Mellp1|45599|estExt_Genewise1.C_640006	559	1e-159	jgi|Mellp1|112290|fgenesh2_pg.64_#_14	1154	5.32474e-126		PGT_08841 60S ribosomal protein L8 (254 aa)	467	1e-132	lcl|PTTG_07146T0 | PTTG_07146 | Puccinia triticina 1-1 BBBD Race 1 hypothetical protein (254 aa)	1130	4.63345e-124	PST130_8058_11	59	3e-09	No_hits				No hits			No hits
Hv00248	AEQBcontig04256	AEQCcontig02193	AEQAcontig07488	CCCACAACTAGTACAGCATGTTGATACTCTATGGTCAAATCTACAATGGGCGCATAACAGGTCGGTGTGCACCGTCGTCACAGGTAATATGTGCACAGCGCTGCATGAAGCCTAGTAAACTGCCAATAGTCTTTTTGATTGATTAAGTGGATTAGGAGACAATATCACTCCAACTACTTCCTAATCCTGCTGCCCATTTATTTCGTCTACACCCATATATCTATTAATCTCCACTACAGACAATTCGATTTTACCAGCCGGTATTGGCAGTGTTATCAGCATTACCTCCCCATTCTGTGTTGACCTCAGGAGCAGCCGCCCAGTCAGTGGTAGTTTCACCACCCGTCCAATCAACATCAGCAGGCATATTGGCGGCAGCGACGGCAATTCCAGCTCCAG…	1193	501	9	838	17	1186	17	0.0179641	0.0202864	0.0143339	0.397338	0.0101314	0.0172456	0.0126505	0.0133425	2 (gU<Ap>H)	gi|170092519|ref|XP_001877481.1| predicted protein [Laccaria bicolor S238N-H82] >gi|229891586|sp|B0D174.1|RSSA_LACBS RecName: Full=40S ribosomal protein S0 >gi|164647340|gb|EDR11584.1| predicted protein [Laccaria bicolor S238N-H82]	922	3.2923e-97	jgi|Mellp1|42122|estExt_Genewise1.C_50070	525	1e-149	jgi|Mellp1|103038|fgenesh2_pg.5_#_77	1003	1.68575e-108		PGT_05389 40S ribosomal protein SA (369 aa)	461	1e-130	lcl|PTTG_01758T0 | PTTG_01758 | Puccinia triticina 1-1 BBBD Race 1 hypothetical protein (309 aa)	1044	4.26216e-114	PST130_7291_3	469	1e-133	No_hits				No hits			No hits
Hv00249	AEQBcontig02312	AEQCcontig01656	AEQAcontig07512	CGGATTGCACCAcccACCATTCTACactctAAGGCTGGaaaTaaaGGTGCCAAAGAAAAaaGTATCTGTCAGGACGGTCAGTGGAACATGCGCTCTCGATGGATGCATTCTCCTACTCAAGTGCGAAAaTGGGCTGTGCTTGTGTTGGgCGAAGGTCCTAACGGTCGATTTtCAGGCTCCGCTCTATCACCTGGTATCACTGGTTTTGTTGAAGGATGTCAATCTACCGGGATTGCTATTaGGAAGGAAGACAGCTTTATGGGAGTACATTATCCGGACTCCAGAAAACCCCTCGGGGAACAGATCAAGAAAATGGTCAATGCAAAACCGGATCTTTTGTTGGTTTTCATGAGAGAAAAAGCTACAGACGAATATCGCAAGATCAAATTATTTGGAGAA…	1778	1778	41	1451	28	1176	26	0.0230596	0.019297	0.0221088	0.268776	0.0130052	0.0164045	0.0195124	0.0163074	8 (gU<Ap<H)	gi|170090976|ref|XP_001876710.1| argonaute-like protein [Laccaria bicolor S238N-H82] >gi|164648203|gb|EDR12446.1| argonaute-like protein [Laccaria bicolor S238N-H82]	731	7.96169e-75	jgi|Mellp1|79053|estExt_fgenesh1_pg.C_500060	199	1e-106	jgi|Mellp1|57425|fgenesh1_kg.C_scaffold_50000023	1077	7.30211e-117		PGT_11327 conserved hypothetical protein (860 aa)	416	1e-116	lcl|PTTG_07511T0 | PTTG_07511 | Puccinia triticina 1-1 BBBD Race 1 hypothetical protein (853 aa)	1057	2.14595e-115	No_hits			No_hits				No hits			No hits
Hv00250	AEQBcontig02074	AEQCcontig01725	AEQAcontig07513	CAACAACTACATATAAAAGTATCTACCTAGTGAGGATGTAAACATTTATGCAATGAAGCTTAACTTAAGTGAAAAATAGGGGGTTTTGAGGAAACGATTAGGGCATAATCTCTCAAAAGGCCAAAAAAGTGAATACTATGGCATGATTCAGATGGATTGCGGATCGGTAAGATAGATGGTAGAAAGGAGCATGAAAACATGAGACAAAGAAGTGCAGTAATCTGCATTTATCGAACCATTTCCAAATCAATCACTCATCATCAATTAAGCAGCAGGGGCAGGAGCAGGCGCCGCTTGTTCGGGTGCTGCCTCAGCGGGAGGGTCAGCGGTTGCTGCGTTAGCATCCTCAGGTAAATCAGAAGTCCATAATGTTAAATTATCCCTTAACAATTGCATAAT…	1272	1138	76	1271	70	1173	76	0.0667838	0.0550747	0.0647911	0.283637	0.0376649	0.0468193	0.057182	0.0472221	8 (gU<Ap<H)	gi|154794424|gb|ABS86243.1| 14-3-3 protein [Melampsora medusae f. sp. deltoidis]	1076	5.05317e-115	jgi|Mellp1|71063|estExt_fgenesh1_kg.C_60053	521	1e-148	jgi|Mellp1|51847|fgenesh1_pm.C_scaffold_6000049	1121	3.82675e-122		PGT_19162 14-3-3 protein epsilon (251 aa)	409	1e-114	lcl|PTTG_06555T0 | PTTG_06555 | Puccinia triticina 1-1 BBBD Race 1 14-3-3 family protein (266 aa)	1117	1.59215e-122	PST130_28492_1	446	1e-126	gi|343534928|gb|AEEW01028492.1|_PST-130_PST130_28492,_whole_genome_shotgun_sequence	90	8e-17		No hits			No hits
Hv00251	AEQBcontig04728	AEQCcontig03959	AEQAcontig07526	ATAAGATATGATTGAATTTAAGATTCCATGTGGGGTCATGTCATGTCGTCACATTAAATAATAATAACTGAATTGGATGCCGGCATAAATGACATGAGGGATTTATTTAGTGTGAAGGTAAAAACACATTAAGGGCAAAGTTACAAGTCAAGTCATCTTGAAGAATTGCCTGGTTCAGGTCCCCAAACCCGGGTTTTGAAGTGGTGCATTATGTGTATCCTTTAGGATTTTTACTTTGCCAATTCCATAAATCTCGACACATTGTATCTAGGTCGCGCAAAGCTTCAAATCCTAACYCCTTTCTTGCCAAAGTAGGATCTGCGGTGAGATCAGGAACGTCTCCTAATCTCCGCCCAACAATTTCATATTTATAGTCAAACCCGCTAGCTTTTTTCATTG…	1401	449	6	359	6	1167	16	0.013363	0.0167131	0.0137104	0.364754	0.00753652	0.0142079	0.0121002	0.0112815	2 (gU<Ap>H)	gi|300112081|gb|EFJ03482.1| hypothetical protein SCHCODRAFT_80589 [Schizophyllum commune H4-8]	1165	2.75312e-125	jgi|Mellp1|49440|estExt_Genewise1Plus.C_340029	792	0	jgi|Mellp1|49442|estExt_Genewise1Plus.C_340031	1641	0		PGT_06254 UDP-glucose 4-epimerase (457 aa)	638	0	lcl|PTTG_10563T0 | PTTG_10563 | Puccinia triticina 1-1 BBBD Race 1 hypothetical protein (346 aa)	1438	1.07026e-159	PST130_7160_2	579	1e-166	gi|343556260|gb|AEEW01007160.1|_PST-130_PST130_7160,_whole_genome_shotgun_sequence	90	9e-17		No hits			No hits
Hv00252	AEQBcontig02889	AEQCcontig01877	AEQAcontig07529	TGTTGCAATACCTCAGATGAGATTGAAAATTTGATTTTTTTATCAAAATGTATCAAGAAGGGTGATGTACCGCACTGAAATTGTATACACAAGTTCCCCAGCAGTTTAGGTGAAGCCTCTCATGAATTAGTTACAAAAATCTAAGACGCTTGTATTTTTTCTTTCTAACAAGCTTTTGAGGGTTTCAGAATCTTCAGCAAATTTCTTAATTCCTTCGTGTAATTTATCCCACGCCATAGCATCCTGCAACAAAGCCCATCTAAATTCAGGTTCATTGTTGATGAATGAAACTTTAGGAATTTTTTCACCGCTCGTTGCAGATTGGACGGAAAGCTTTTGCTCAATTTTTTTATTCGACTTGTGAAGCTCATCCAGCAAGCTTGGTGAAATAGTTAAGAA…	1177	949	37	1059	53	1171	60	0.0389884	0.0500472	0.0512383	0.29638	0.0219888	0.0425454	0.0452208	0.036585	6 (gU<Ap=H)	gi|300108354|gb|EFI99756.1| hypothetical protein SCHCODRAFT_84878 [Schizophyllum commune H4-8]	1220	8.99274e-132	jgi|Mellp1|76059|estExt_fgenesh1_pm.C_840003	692	0	jgi|Mellp1|58060|fgenesh1_kg.C_scaffold_84000005	1501	2.99074e-166		PGT_01669 transaldolase (273 aa)	462	1e-130	lcl|PTTG_02480T0 | PTTG_02480 | Puccinia triticina 1-1 BBBD Race 1 hypothetical protein (306 aa)	1119	8.42622e-123	PST130_7272_2	545	1e-156	No_hits				No hits			No hits
Hv00253	AEQBcontig02586	AEQCcontig01804	AEQAcontig07535	GGGGTCCAGCCTTTAAATTCTGCTTCAAAACTCAGATTTTGTAGCCAGGCTGATCGAATTTCATCCTCTTCATCGTTCTCAAATCCTCAATTATGGGAAAGTCTCGAGAATTCAAACAAAATTACTTTAACAAGTTGAGAGACTTGCTAATCCAATACCCCTCTGCTTTCATTGTCAATGTCGATAATGTTGGATCTAACCAGATGCATCAGATCAGGCAAGCCCTCCGTGGAAAAGCCGTCATTTTGATGGGCAAAAATACTCTGGTTAGAAGAGCTATTCGTGCTCTCTTACCTGAACAGCCTCAATTTGAACGTCTACTTTCTTTGATCAGAGGAAACGTCGGTTTTGTCTTTACCAGTAGTGACCTTAAAGAAGTTCGAACCTTGATTACTGCCA…	1207	1204	36	1157	40	1168	56	0.0299003	0.0345722	0.0479452	0.463091	0.0168633	0.02939	0.0423145	0.0295226	8 (gU<Ap<H)	gi|170098939|ref|XP_001880688.1| predicted protein [Laccaria bicolor S238N-H82] >gi|164644213|gb|EDR08463.1| predicted protein [Laccaria bicolor S238N-H82]	981	4.81688e-104	jgi|Mellp1|73814|estExt_fgenesh1_pm.C_10056	560	1e-161	jgi|Mellp1|54444|fgenesh1_kg.C_scaffold_1000070	1071	2.22707e-116		PGT_06188 60S acidic ribosomal protein P0 (314 aa)	491	1e-139	lcl|PTTG_03284T0 | PTTG_03284 | Puccinia triticina 1-1 BBBD Race 1 ribosomal protein P0 (314 aa)	1082	1.69431e-118	PST130_8205_3	468	1e-132	gi|343555215|gb|AEEW01008205.1|_PST-130_PST130_8205,_whole_genome_shotgun_sequence	94	5e-18		No hits			No hits
Hv00254	AEQBcontig00916	AEQCcontig01604	AEQAcontig07537	TATTGgggATTCTTCTCGGAGTTCTGCTGCTGACGCATTCTTACAGGTTATGGGACCCTTTAGCGCTCGTCATTAAATAAGTTAGCGCCTTACTGCCGAGATctGAATCCCGTCCGGTACATTGCCCGACGTTAAACTCTATAGCCTAACACCgaCTGGCTtAAAAaTTTTTttGTGTTGTTATTCCCcTACCcTcATTCAACTCCTGCCTATACACCGATTAGGCATTGTCTcTTTTTtCTCACCTCCCcTCAAGTCTATgCCTCTTACCCGCTCTCAAGGAaCTGTtGACTCTACCCcAGAACACtCTCCCACTCCCACTCCACGCGACACCGCCTCTCCTGCTCCTCTCCAACGCGATACCCCTCCTCATCTATTCAACATGCCaCCCATTCCTTC…	1670	635	48	1670	63	1164	16	0.0755906	0.0377246	0.0137457	0.396493	0.0426318	0.0320698	0.0121314	0.0289443	9 (gU>Ap>H)	gi|189238218|ref|XP_970252.2| PREDICTED: similar to formin 3 CG33556-PB [Tribolium castaneum]	135	9.43753e-06	No_hits			jgi|Mellp1|108209|fgenesh2_pg.28_#_24	149	2.73741e-09	1	PGT_14748 conserved hypothetical protein (1311 aa)	63	4e-10	lcl|PTTG_02530T0 | PTTG_02530 | Puccinia triticina 1-1 BBBD Race 1 predicted protein (501 aa)	146	8.61481e-10	PST130_9926_1	67	2e-11	No_hits				No hits			No hits
Hv00255	AEQBcontig03111	AEQCcontig00934	AEQAcontig07556	CACAAGGGAAGGACTCCAAGCTCAAACCTCATAAAGTCGGAGATGGGGCCAATGAAAGATTATCAGTGGGAACACTTAAAACACGCATGGTATTCGTGTGATTTTCCCCTGAGCGCCACCCTTTGAATGGCGACAATTGTTTCGCCGGGCCGAACAATACCCAGCTCTAAAGCCTTATTCAAACCAAACCGAATACGGTTATCAACATCTGCTTGCCATAGTTCATCTTTTCCAGGTTTTGGTTCCGGATAAAAGAATGGAAAACAGCCTCTATGAAGATGGACTTGACGAGCAGTCTGAGGATTACGAGTCAAAGTAAGAATGGGGCAAGCGGGACGATATTTAGAAACCAGACGAGCAGTGTTGCCACTCGTTGACAATACAATAATGGCGCCAGCG…	1173	813	9	712	16	1159	12	0.0110701	0.0224719	0.0103538	0.630933	0.00624335	0.0191035	0.0091378	0.0114949	2 (gU<Ap>H)	gi|58264908|ref|XP_569610.1| pyruvate kinase [Cryptococcus neoformans var. neoformans JEC21] >gi|134109615|ref|XP_776923.1| hypothetical protein CNBC4130 [Cryptococcus neoformans var. neoformans B-3501A] >gi|50259603|gb|EAL22276.1| hypothetical protein CNBC4130 [Cryptococcus neoformans var. neoformans B-3501A] >gi|57225842|gb|AAW42303.1| pyruvate kinase, putative [Cryptococcus neoformans var. neo…	655	2.59001e-118	jgi|Mellp1|94432|EuGene.00060092	325	1e-176	jgi|Mellp1|51828|fgenesh1_pm.C_scaffold_6000030	708	1.41262e-133		PGT_16473 pyruvate kinase (543 aa)	275	1e-162	lcl|PTTG_08360T0 | PTTG_08360 | Puccinia triticina 1-1 BBBD Race 1 hypothetical protein (371 aa)	704	1.33168e-117	PST130_29107_1	271	1e-161	gi|343534313|gb|AEEW01029107.1|_PST-130_PST130_29107,_whole_genome_shotgun_sequence	64	4e-09		No hits			No hits
Hv00256	AEQBcontig02905	AEQCcontig00660	AEQAcontig07568	CGTGCAACAATCAGTCACcGGCTtGAATTACATTAGgTGcACCACAGTGTACCCAGTTTTCAAAGTACTATTAAGCCAACAAATTGAACCAAATATGGAACATTCATCTAATAAGAACCGCTGAAACAAAAATCATAACCAAAGATCCAACCAAAATTTAGTGCTATACTCTTGCAATGACAATGTCAACATCTGAACTGAATAGGCAAGTCTCTCTAGAACACAACACAACGGAAAATGATAACAAAAaTAAAAaTCTCTGCATCCTTTAATTCgCTTAAGCCTTATCAGCTTTGGCAGCTGTAGCGGCAGCTTGACCTCGGAGACGACCAGTCCTACGTGCGGCAATAAGACCAACCTTTTGACCAGGTGGTGCATCACGGCGAACTGTGCTAGCAT…	1151	939	18	622	12	1151	68	0.0191693	0.0192926	0.0590791	0.744982	0.0108112	0.0164007	0.0521408	0.0264509	8 (gU<Ap<H)	gi|81074776|gb|ABB55374.1| ribosomal protein L2-like [Solanum tuberosum]	1005	5.1868e-128	jgi|Mellp1|45599|estExt_Genewise1.C_640006	369	1e-114	jgi|Mellp1|112290|fgenesh2_pg.64_#_14	759	5.1309e-92		PGT_08841 60S ribosomal protein L8 (254 aa)	314	4e-86	lcl|PTTG_07146T0 | PTTG_07146 | Puccinia triticina 1-1 BBBD Race 1 hypothetical protein (254 aa)	757	8.09417e-92	No_hits			No_hits				No hits			No hits
Hv00257	AEQBcontig01477	AEQCcontig01527	AEQAcontig07570	GGTSGGAATTCCCACTTTGTGTCTTGGATTAATTTGATTGCTTTCCTGCCATGATCCGTCCTGCACTTATCAGACAATCCCTTCTGCCCCGAAACACGTCTTCTGYTCTTGCCAAGCGCACTTACGCCGCTCACAAGGACATCAAGTTCTCCAATGACGGAAGAGCGGCCATGCTTTCTGGTGTCGATATCCTCGCAAAAGCCGTCTCCGTCACTTTAGGTCCCAAGGGTCGCAACGTCATCATCGAACAATCTTTTGGTGGCCCTAAAATCACGAAGGATGGCGTCACCGTCGCTAAAAGTATCACTCTCAAAGACAAGTTTGAAAATTTGGGCGCAAAATTGGTTCAAGATGTAGCCAGTAAAACTAACGAAATCGCCGGTGATGGAACGACCACCG…	2131	1882	35	2129	45	1151	14	0.0185972	0.0211367	0.0121633	0.464431	0.0104885	0.0179684	0.0107349	0.0130639	2 (gU<Ap>H)	gi|71023497|ref|XP_761978.1| hypothetical protein UM05831,1 [Ustilago maydis 521] >gi|46101543|gb|EAK86776.1| hypothetical protein UM05831,1 [Ustilago maydis 521]	2089	0	jgi|Mellp1|45251|estExt_Genewise1.C_520017	1131	0	jgi|Mellp1|39373|e_gw1,52,22,1	2286	0		PGT_15442 heat shock protein 60, mitochondrial precursor (541 aa)	938	0	lcl|PTTG_05827T0 | PTTG_05827 | Puccinia triticina 1-1 BBBD Race 1 hypothetical protein (568 aa)	2229	0	PST130_8562_5	974	0	gi|343554858|gb|AEEW01008562.1|_PST-130_PST130_8562,_whole_genome_shotgun_sequence	111	3e-23		No hits			No hits
Hv00189	AEQBcontig02387	AEQCcontig01624	AEQAcontig06872	GGAAAGTCCTCTGGACAAGCGTTTACTCATATTAACCCTTTGTATCCTGATGGCAGGTGATGCAAAGAAACTCAAGACAACTAAAGCTGATCACAAGAAAAAACTCTGTAAAGTGGCCTAGCAAAAGGGTCATAACCAGCTAATATACATGAGTTGGTAGAAAATGAAGTTAACAAACTACAGAAAATGAGAAATTAATGCCACTGAAAACAAAAGTGTATGATGCAGCAATTTGAGCCAACAGAAAAAAATTAGCGAGCTTTGGCGAATCCAACTGCATCTCGCCCAAGATCATACACTGTATACCATTTGCGCAAGAAGACATCCCCAATTATCCAAAGCTCGCCAATGTTAGGAGGCATATCTAGCCCGGTAAATGCTGAGATACATTGGCCTTGC…	1562	1558	435	1560	159	1555	58	0.279204	0.101923	0.037299	0.558043	0.157466	0.0866453	0.0329186	0.0923434	9 (gU>Ap>H)	gi|58258949|ref|XP_566887.1| endopeptidase [Cryptococcus neoformans var. neoformans JEC21] >gi|134107071|ref|XP_777848.1| hypothetical protein CNBA5450 [Cryptococcus neoformans var. neoformans B-3501A] >gi|50260546|gb|EAL23201.1| hypothetical protein CNBA5450 [Cryptococcus neoformans var. neoformans B-3501A] >gi|57223024|gb|AAW41068.1| endopeptidase, putative [Cryptococcus neoformans var. neoform…	1269	2.77825e-137	jgi|Mellp1|42703|estExt_Genewise1.C_90163	706	0	jgi|Mellp1|34521|e_gw1,9,72,1	1655	0		PGT_02559 vacuolar protease A precursor (431 aa)	635	0	lcl|PTTG_06852T0 | PTTG_06852 | Puccinia triticina 1-1 BBBD Race 1 hypothetical protein (411 aa)	1277	5.6913e-141	PST130_8384_1	630	0	No_hits				No hits			No hits
Hv00259	AEQBcontig02263	AEQCcontig01892	AEQAcontig07599	cTGtCCATAAaGACATGAtGtGTAAATTATTTTtCAATGATGTTTACcGAAAAAaGAAAAaGAAAACCCAATCAACGGAGATGCAACGCACATACACATAAAATTAAATGCATGGAGCAGGAAAAaTACACAATAACTAAATATATCAAAATATGTTTATATGTAAATGAAATGAAATGAACTGTAAAATGGGATGAGAAGAGGGTGGGGTATCATATCAAACAATATTACATCAACCATATCAATATAAGCATCCAAACATAACATAACCAAGACACAGAATATATCAGCGTTGATAATATGTTATTGGCATATGTCTATTGAGATCAACCAGTTGAAAAGACAAAATTTTGAAAACTAACGAAATTGTAAATATGTTAGCAAGTGAATAGCGAAAGT…	1981	1981	114	1045	14	1144	24	0.0575467	0.0133971	0.020979	0.470716	0.0324554	0.011389	0.0185152	0.0207865	5 (gU>Ap<H)	gi|71013793|ref|XP_758664.1| guanine nucleotide-binding protein subunit alpha-2 [Ustilago maydis 521] >gi|2494880|sp|P87033.1|GPA2_USTMA RecName: Full=Guanine nucleotide-binding protein alpha-2 subunit >gi|1930021|gb|AAC49725.1| G protein alpha subunit [Ustilago maydis] >gi|46098415|gb|EAK83648.1| GBA2_USTMA Guanine nucleotide-binding protein alpha-2 subunit [Ustilago maydis 521]	1090	2.14182e-116	jgi|Mellp1|47540|estExt_Genewise1Plus.C_90040	706	0	jgi|Mellp1|55422|fgenesh1_kg.C_scaffold_9000038	1542	9.97436e-171		PGT_00492 guanine nucleotide-binding protein sub unit alpha (336 aa)	528	1e-150	lcl|PTTG_08000T0 | PTTG_08000 | Puccinia triticina 1-1 BBBD Race 1 hypothetical protein (394 aa)	764	2.2946e-81	PST130_28433_2	291	4e-79	gi|343553757|gb|AEEW01009663.1|_PST-130_PST130_9663,_whole_genome_shotgun_sequence	76	2e-12		No hits			No hits
Hv00260	AEQBcontig02864	AEQCcontig01893	AEQAcontig07604	GGGCCTTCTTCCTTACCTTCCCAGTCTTGCTTYYWTSSKGACTTCCTGACCTCCAACAACCATGGCTTTGTTTCAATCGGAAGACTCTTATGCCCTGCTCATCAAGATTTTCAACGTCATCATCTTTTTCTTCTTCTTTGGCTCAAATCTTTATTCTTCCTTTGGTGGCCCTTCTGCTGGCTACTATTATCAAAAAGAGACTTACATAACCCCCGCTCCAGAGACTTTTTGGATTTGGACGGTCATCAATTTGCTGTTTTTGGGCTTTATTCTTTACCAATTCACCGCTCAAGGATCTCGAATTGCCGTGGACATTATCCGCTGGAGATTCGCCGCCATCGGTCTTCTCCAAGGAATTTGGATTCATTTATTTTTGAAGCAACACTATATTATAGCCTT…	1146	961	24	1042	43	1145	38	0.024974	0.0412668	0.0331878	0.427613	0.0140849	0.0350811	0.0292902	0.0261521	2 (gU<Ap>H)	gi|270056435|gb|ACZ59443.1| hypothetical protein [Pleurotus ostreatus]	512	1.0858e-49	jgi|Mellp1|44032|estExt_Genewise1.C_260078	244	1e-122	jgi|Mellp1|107999|fgenesh2_pg.26_#_103	831	1.41111e-88		PGT_19649 hypothetical protein (270 aa)	373	1e-104	lcl|PTTG_05373T0 | PTTG_05373 | Puccinia triticina 1-1 BBBD Race 1 hypothetical protein (270 aa)	797	1.77915e-85	PST130_7874_5	258	2e-69	No_hits				No hits			No hits
Hv00261	AEQBcontig02600	AEQCcontig01844	AEQAcontig07621	TATTGGRGGCCTGCCATCTGCTATTCAAATCGTCGTCCCTTCTTTGGTCTTCCTATTGACCGCTCTTCCTGTTTTATTTGATCTGCCTTCAAAATGGGAAGACGTCCCGCTAAATGCTACCGTTACTGCAAAAACAAGCCTTTCCCTAAGTCTCGCTATAACAGAGGTTGTCCCGACTCCAAGATACGAATTTATGACTTGGGCCGGAAGAAGGCTAGCGTGGATGATTTTCCTTTCTGTGCCCATCTTGTCTCCAACGAAAAAGAGCAACTCTCTTCAGAAGCTCTCGAAGCAGCTCGTATCACTTGCAACAAATATGTCAGCAAAACTTCTGGAAAGGATTCTTTCCATCTCCGTGTTCGTGCGCACCCTTTCCACATTGTTCGAATCAACAAAATG…	1198	1191	78	1091	41	1134	26	0.0654912	0.0375802	0.0229277	0.203812	0.0369359	0.0319471	0.020235	0.029706	9 (gU>Ap>H)	gi|300102670|gb|EFI94078.1| hypothetical protein SCHCODRAFT_70041 [Schizophyllum commune H4-8]	935	1.03141e-98	jgi|Mellp1|71817|estExt_fgenesh1_kg.C_170005	485	1e-137	jgi|Mellp1|86143|EuGene.00170019	1053	2.70376e-114		PGT_02196 60S ribosomal protein L10-B (221 aa)	403	1e-113	lcl|PTTG_01404T0 | PTTG_01404 | Puccinia triticina 1-1 BBBD Race 1 hypothetical protein (221 aa)	1036	3.63203e-113	PST130_8149_4	400	1e-112	gi|343555271|gb|AEEW01008149.1|_PST-130_PST130_8149,_whole_genome_shotgun_sequence	167	4e-40		No hits			No hits
Hv00262	AEQBcontig02077	AEQCcontig01848	AEQAcontig07633	GGggAActGGCTCACATCTTCCGGCGACAACAACATCTTCGGAATCTTCCGGAACTTCTCTCATCTCGATCCTTCTTCCATCATCATGTCTCAACCTGTTCCTCCCAGCTTCAAAGATCTCGGTAAAGCAGCGAATGATCTCTTGAACAAAGATTATCCAATCAAGGGAACTCAGTTGGAAGTTAAAACTAAAACACCCAACAATGTCGTCTTCAAGGTCGATGGATTGCGCGATGGTCATTCTGGATTAATCGGTGGTAACTTGGAAGCAAAATATTTAGTCCCCAAATATGGTCTTACTTTCACTCCCACTTGGACTACCTCCAACTTGGTACAAGCTCAAGTCGAATTGGATAACAAGATTGCCAAAGGCCTTAAACTCGATCTCAACACGAGCAT…	1128	1067	40	1091	34	1128	37	0.0374883	0.0311641	0.0328014	0.201915	0.0211428	0.0264927	0.0289492	0.0255282	6 (gU<Ap=H)	gi|58265296|ref|XP_569804.1| voltage-dependent ion-selective channel [Cryptococcus neoformans var. neoformans JEC21] >gi|134109055|ref|XP_776642.1| hypothetical protein CNBC1350 [Cryptococcus neoformans var. neoformans B-3501A] >gi|50259322|gb|EAL21995.1| hypothetical protein CNBC1350 [Cryptococcus neoformans var. neoformans B-3501A] >gi|57226036|gb|AAW42497.1| voltage-dependent ion-selective cha…	981	4.37714e-104	jgi|Mellp1|116326|estExt_fgenesh2_pg.C_160008	560	1e-164	jgi|Mellp1|35716|e_gw1,16,100,1	1268	2.92998e-139		PGT_11110 voltage-dependent anion-selective channel protein 3 (300 aa)	505	1e-143	lcl|PTTG_03877T0 | PTTG_03877 | Puccinia triticina 1-1 BBBD Race 1 hypothetical protein (300 aa)	1302	4.81883e-144	PST130_8005_5	436	1e-123	No_hits				No hits			No hits
Hv01771	AEQBcontig02737	AEQCcontig01915		CCAAATGCGTATTATGCAAAAaGTAtAaTTATTTAATAGTTATTAAGCAATTTGAATAATAGAATAGAATAATAACTCTtACATCATTCTATTGTAATAGATGTGTTATAACCTGCTGCTATCTATTGACCATTGTCTTtAAAaCAAGAAaCCAGTTtCCCAACCTCACAACACCcATAGTTtAAGACATCATGCCTaCTTAAAAATATACTAAAaCAGAATCCATCTCAGTAAATACAGACACATGCAAAATTGTCCTCTAGATAATGGAAGTGATTCTCAAAATTCACTCATAATCAATCTCCCGCTTAAGATAAAaCAAAATATCAGCATAAAGTTCAAAGACAGATTTGAAGCGCTGCTGGAAGGATGAGGTTGAGATGTTGCCACTGGAGGTGT…	1037	1037	284	1023	97			0.273867	0.0948192	0	0.693055	0.154456	0.0806062	0	0.0783542	9 (gU>Ap>H)	gi|213404652|ref|XP_002173098.1| predicted protein [Schizosaccharomyces japonicus yFS275] >gi|212001145|gb|EEB06805.1| predicted protein [Schizosaccharomyces japonicus yFS275]	168	7.22983e-10	jgi|Mellp1|124001|DJO_EuGene.00240009	90	3e-26	jgi|Mellp1|87952|EuGene.00240009	270	1.39026e-23		PGT_11656 predicted protein (189 aa)	100	1e-21	lcl|PTTG_09999T0 | PTTG_09999 | Puccinia triticina 1-1 BBBD Race 1 predicted protein (187 aa)	266	5.86298e-24	PST130_12473_2	105	2e-23	No_hits				No hits			No hits
Hv00264	AEQBcontig02078	AEQCcontig01827	AEQAcontig07659	CTAGAATAGATGGAACAATGCATTTCTCTCTCCCCTCACACCTCCACTCCCACCAACACAAAGCCCTCTCCCATCTCATCCACCCCATTACGAATCACCGTGCCCCCAACATACATCAGACCTTGCAGCAGCTCCCTCAATCCAGAGTCTGCCTTCTCCAACACAAACACCACTTGGTCTGCCTCAATCTCATCTGAATCCGCCAACTCAAGCACATCTACAACCATCTTTTTCAACGGTTGTTCATCGCTCTTGGCAAGACCATACACATACACCGTTCGAATGTCCCCTTCGTCATCGTCAGACTCAACATCCACCAACATACAACGCAAGTTGGGGTGAGACATCTGACATGCAATCGGAACACTGGCTTGGACACCTTTCAAACCTTTAGGGAAC…	1120	1117	128	1117	57	1118	51	0.114593	0.0510295	0.0456172	0.252624	0.0646283	0.0433805	0.0402599	0.0494229	3 (gU>Ap=H)	no hits			jgi|Mellp1|71684|estExt_fgenesh1_kg.C_150016	76	6e-34	jgi|Mellp1|105826|fgenesh2_pg.15_#_76	280	1.0644e-24		PGT_10213 hypothetical protein (255 aa)	129	2e-30	lcl|PTTG_06883T0 | PTTG_06883 | Puccinia triticina 1-1 BBBD Race 1 hypothetical protein (240 aa)	284	5.27383e-26	PST130_18601_1	132	2e-31	gi|343544819|gb|AEEW01018601.1|_PST-130_PST130_18601,_whole_genome_shotgun_sequence	68	3e-10		No hits			No hits
Hv00265	AEQBcontig04498	AEQCcontig02635	AEQAcontig07683	TcTACcACcAAGATTGATCCAATTaCGAAAAAGCGCAacAtaTTGAAACATACATACAGAGGCGCCACtGcaGCAGCTTGGAgAaTTTTTTTtgTTTGCATCCTGAACTAAACGTCACAGAAAGCACgAAgCtAaTTCAAATAGACATCACCGctATTGAAGCAGTCAGGCTACAGTAATCAGCTGACATCTAGGACCAACGATATGGATGCAGTTTTGTGATCAGATCCATAAACcTATTAAATCACCATTtAAGTCTTCAATTTCATACACTCAAACtgACAAATATAACAGCTCCTATTGGTAATCCAAAACAcaaagTCCAACAATCAAACTGCCAGGCAAAAaTTGCCTCTCAGCATCAGCTgATACTCAAACTATTTCTTCTCTTCCTTCTCA…	1114	469	4	649	6	1114	47	0.00852878	0.00924499	0.0421903	0.833274	0.00481009	0.00785921	0.0372354	0.0166349	8 (gU<Ap<H)	gi|255576756|ref|XP_002529265.1| 60S ribosomal protein L13, putative [Ricinus communis] >gi|223531254|gb|EEF33097.1| 60S ribosomal protein L13, putative [Ricinus communis]	855	1.74753e-89	jgi|Mellp1|68577|fgenesh1_pg.C_scaffold_69000053	107	4e-40	jgi|Mellp1|40242|e_gw1,69,48,1	346	2.34782e-32		PGT_01572 60S ribosomal protein L13 (210 aa)	168	4e-42	lcl|PTTG_01953T0 | PTTG_01953 | Puccinia triticina 1-1 BBBD Race 1 hypothetical protein (210 aa)	350	1.16373e-33	PST130_8815_8	167	6e-42	gi|343554873|gb|AEEW01008547.1|_PST-130_PST130_8547,_whole_genome_shotgun_sequence	66	1e-09		No hits			No hits
Hv00266	AEQBcontig03034	AEQCcontig01592	AEQAcontig07709	TGAAAAGAAAAAGAAAATTAAAAAAAGAGGGTTTATAAACCCAATACTCCTCAACAACATCAACCCAATCGCTTAACATTTTTGTCTAACAATGATACAACACACGGAAACACCATGCCATGCGATGCTATGCAATGCAATGCGCGTATAGAATAAAAAGTGTAAACGTAAATTTTAGGGTTTTTTTTATATAAAACCGACAGGATGGGATAGAATGGGATCACGTTCTTTACATTCTGATGAGACATGATTTTATATCATGAGCGTTTAATCGGCTAATCCTATAAACGAATCCTGCACGGCAGTATACTCTCTAGAGAGGTGAAGGCTAATAAACTAGAGGGGTGTGGTAAGGTAAGGTCCATCAATAATAATTATTAATTACAATTAGAAGAGGGT…	1717	855	233	1716	100	1104	45	0.272515	0.0582751	0.0407609	0.67794	0.153694	0.0495399	0.0359739	0.0797358	9 (gU>Ap>H)	no hits			No_hits			No hits				No_hits			No hits			No_hits			No_hits				No hits			No hits
Hv00267	AEQBcontig02622	AEQCcontig01840	AEQAcontig07712	CACTCTTACATCGgCAATtCATATATCATACAAGTACGAaTtGgTGAGCAGTTtAATGCACAACAAGCAACCAGTCTGATAGCCAGTTTTCACAATTtCTTTTACTCTAAGATGATTTCCaCTAAAACATCACGATTTtAAGCAACTGTAGCAAGCTTGTTAACGGTTAAAACGGACTATTGAAAGAGTCAAATTGGCGTAAGATGCCCACATGAACATAAGATGGGAAAACAGGAATAAAaGAAAAGGGGgAAGCAACGAGAAAATATCAGGGGGAAAAATGGTCTAATATAGGAGACAACCAATAACTTGAAACTTTTGTATTCAATTTGGAAACATTTAACAAGTTCATTGGGGGGCAGTTTGAGGAGCTTCATTCATTTTGGTCTGAGTGTTGGC…	1160	1160	74	1101	59	1104	31	0.0637931	0.0535876	0.0280797	0.402556	0.0359782	0.0455551	0.024782	0.0354385	2 (gU<Ap>H)	gi|71024621|ref|XP_762540.1| hypothetical protein UM06393,1 [Ustilago maydis 521] >gi|73921290|sp|Q4P0H0.1|YOP1_USTMA RecName: Full=Protein YOP1 >gi|46102017|gb|EAK87250.1| hypothetical protein UM06393,1 [Ustilago maydis 521]	507	4.2113e-49	jgi|Mellp1|70506|estExt_fgenesh1_kg.C_10149	330	1e-90	jgi|Mellp1|87083|EuGene.00010411	718	1.82198e-75		PGT_13132 protein YOP1 (162 aa)	281	4e-76	lcl|PTTG_05312T0 | PTTG_05312 | Puccinia triticina 1-1 BBBD Race 1 hypothetical protein (162 aa)	721	1.17603e-76	PST130_8026_1	246	8e-66	gi|343561156|gb|AEEW01002264.1|_PST-130_PST130_2264,_whole_genome_shotgun_sequence	78	3e-13		No hits			No hits
Hv00268	AEQBcontig02981	AEQCcontig02067	AEQAcontig07713	ACATTTTCTTATCTTTTTTTtAatCTAAAAAAAAAGAAAaaGAAAAAaaGTcATTGgTGGTGACTAGAAAGGAATTtAAGGATTATAAcTtGTAAGTAGATAAGAtATTAcacTTTTAGTATGTTGTACAACCAAGCAAACTGAACTATAGAAATAGAGAGcATGAGAGGAGAAAGAAAGAGATTAGGGGAGTGAAAGTAGGtGTTtGCtATaCAGATATATTAtCAGGCAATTtCCCTTtGCCCCCTTCGACACTCTTTCACATACATACACACTCTCTCACTCTTATGTGGGATCGACTGCAAGGGAACAtaGCTGCTCAAGTtGATCAAATATACACACTACATAATTTTATGGATAGTTTACTAAGTATTATAACACCTCCTCACCCACCCATTT…	1104	889	30	912	27	1104	18	0.0337458	0.0296053	0.0163043	0.403469	0.019032	0.0251676	0.0143896	0.0195297	2 (gU<Ap>H)	gi|164660368|ref|XP_001731307.1| hypothetical protein MGL_1490 [Malassezia globosa CBS 7966] >gi|159105207|gb|EDP44093.1| hypothetical protein MGL_1490 [Malassezia globosa CBS 7966]	280	8.16222e-23	jgi|Mellp1|31422|gw1.4.199.1	142	6e-34	jgi|Mellp1|33504|e_gw1,4,199,1	272	8.84003e-24		PGT_06951 predicted protein (100 aa)	70	2e-12	lcl|PTTG_09771T0 | PTTG_09771 | Puccinia triticina 1-1 BBBD Race 1 hypothetical protein (474 aa)	147	3.98384e-10	PST130_7682_12	80	1e-15	gi|343555738|gb|AEEW01007682.1|_PST-130_PST130_7682,_whole_genome_shotgun_sequence	68	3e-10		No hits			No hits
Hv00269	AEQBcontig02722	AEQCcontig02066	AEQAcontig07721	GAGGTTACTTTAAGTGAGAATTCTTTGCTCCTCTAGAATCCTTGCTTCAAGCCACCACACAATCGGAATCCCCACGACTATCTGTAGGAACATCGATATCTCGTACGAATGGCCCCCAAAAAGGTTGTAAAGAAGGTTGGTGCTAGTAGCTCATCAAAACCTGGGCGCAACAGCAAGAGTGCCAAAAACCCCCTCTTGCAAAGACGACCCAAAAGTTTCGGGATAGGTCAAGACATCCAGCCAACCCGAGATTTGACCCGGTTTGTCAAGTGGCCTGAATATGTCCGCTTACAAAGGCAAAAGGTCATTTTACGTCAGCGACTGAAAGTTCCTCCATCAATCGCGCAATTCGGGCAAACTTTAGATAAAAATACTGCTACTCAACTGTTTCGATTGTTT…	1115	1052	28	906	21	1099	43	0.026616	0.0231788	0.0391265	0.511506	0.015011	0.0197044	0.0345314	0.0230823	8 (gU<Ap<H)	gi|299754873|ref|XP_001828252.2| ribosomal protein L4 [Coprinopsis cinerea okayama7#130] >gi|298410963|gb|EAU93603.2| ribosomal protein L4 [Coprinopsis cinerea okayama7#130]	859	6.03218e-90	jgi|Mellp1|51012|estExt_Genewise1Plus.C_870016	512	1e-145	jgi|Mellp1|40866|e_gw1,87,30,1	1045	2.08275e-113		PGT_02385 60S ribosomal protein L8-B (391 aa)	424	1e-119	lcl|PTTG_03354T0 | PTTG_03354 | Puccinia triticina 1-1 BBBD Race 1 hypothetical protein (271 aa)	1022	1.39499e-111	PST130_1992_1	75	2e-14	No_hits				No hits			No hits
Hv00270	AEQBcontig01502	AEQCcontig01580	AEQAcontig07725	CATGaGAGTtATTGAAaGacaGGgAAACatttATTTtgTAGCAGATCAAAaGgAGAAATTagtGTTGATTTTGCTTTATCGCAATAgAAAACATGtCTAATAGTGATCAATTCTtCTCCATgCcATCGCCTGTTACATGATGTGTCGCTCCAGTATCTAGAATtCCTTTtGCACTATCCGCCTCCAAAACATTAAGCCATTCATCGCTGCCGAGGTCCAGTTCGTTCAAGGAAGTCGTGAGAACATCAAGTGCTGATGAATCAATTTCATtGAGCCTAACTTTGGACGATGAAGGTTTGCCTTTTCTGTCATTCAGGGAtcGCTTAATAGTGCCTAACGCTGCTCTTGCCTGCTGAAGTCTGGCTTCGCGTCTTGTCCAAACTTCACAGTTGAAAGCTG…	1763	1631	36	1763	30	1095	16	0.0220723	0.0170164	0.0146119	0.205286	0.0124484	0.0144658	0.0128958	0.01327	2 (gU<Ap>H)	no hits			jgi|Mellp1|112735|fgenesh2_pg.70_17	43	5e-06	jgi|Mellp1|69181|fgenesh1_pg.C_scaffold_83000010	152	1.31456e-09		PGT_19158 predicted protein (445 aa)	57	2e-08	lcl|PTTG_10088T0 | PTTG_10088 | Puccinia triticina 1-1 BBBD Race 1 predicted protein (504 aa)	137	1.01695e-08	PST130_8441_1	76	2e-14	No_hits				No hits			No hits
Hv00271	AEQBcontig02319	AEQCcontig02163	AEQAcontig07726	gggATTCTTCTCGGAGTTtGTTACTGACGCACAACTACAGGTTATGGTCCCTTGTTAGCGCTtGTCATTAAAGAAATTAGCGTATACTCACGAGATTCGAATCCCGTCCGACATGTTGTCCGACGTTAAATTGTGATAGCCATtACACCGAGGTGgCAAATATTTtGTTTtATCCCATTTGACAAATTTTCAaCAAAATTtGTTCTTAAATCCTTATATCATCTCTCAACCAATACACCGCTTTGGTCcTTCCCtATTTTATGTCTGATAGCATAcACCATACAAGATCAAAAGGACCCGCACCTGATTTTtCCACTCCTGAATCCTCACCTACACCTCCTTCACACGACCCTCCACCTCATTTCTCCTTAAAAaCTGAACTACCCGCCGACATGCCAG…	1750	1750	36	842	7	1100	14	0.0205714	0.00831354	0.0127273	0.216862	0.0116019	0.00706738	0.0112326	0.0099673	5 (gU>Ap<H)	no hits			jgi|Mellp1|107685|fgenesh2_pg.24_178	43	6e-05	jgi|Mellp1|112735|fgenesh2_pg.70_#_17	135	4.1386e-09		PGT_04543 predicted protein (477 aa)	53	3e-07	lcl|PTTG_02530T0 | PTTG_02530 | Puccinia triticina 1-1 BBBD Race 1 predicted protein (501 aa)	124	3.23796e-07	PST130_9801_1	55	7e-08	No_hits				No hits			No hits
Hv00272	AEQBcontig01308	AEQCcontig01669	AEQAcontig07730	ACAAcTAaGATGAaTTTATTGCATCAAaTCTtATAGTTACAAaTTtCTGGAACTTGAGTGTATATCTAAATatAAACGACACTAATGAAAAAGAaTCAATAATACAAAATGCACCTGATATCATGCGATACTACAAAACCAATGCAAAACTCAAGCCAATTGTTGGCAGTTGGgATATTtGATCTtCACCAAAGGAATAATATaCCCAAAAAGAAACTaGAAAAAAACTTTATCGTCCAAAAATTGTGAAAAAAATGAAAAAAATGTTTTTAAAACCTCTTGAACTCAACAACCAGCCAGGTTTTGAATGGCGCCAATCTTTCGGTCATAAGGGCTTAAACCTAAAACCCAACCATTTAAGAATTGCTGGAGGTAGTCCAAGTTTTGTTGGCATTCACA…	1390	893	423	1390	183	1100	12	0.473684	0.131655	0.0109091	0.733196	0.26715	0.11192	0.00962792	0.129566	9 (gU>Ap>H)	gi|170093147|ref|XP_001877795.1| glycoside hydrolase family 23 protein [Laccaria bicolor S238N-H82] >gi|164647654|gb|EDR11898.1| glycoside hydrolase family 23 protein [Laccaria bicolor S238N-H82]	618	7.31262e-62	jgi|Mellp1|73246|estExt_fgenesh1_kg.C_610016	354	8e-98	jgi|Mellp1|53860|fgenesh1_pm.C_scaffold_61000013	768	3.66033e-81		PGT_07595 conserved hypothetical protein (339 aa)	283	1e-76	lcl|PTTG_10010T0 | PTTG_10010 | Puccinia triticina 1-1 BBBD Race 1 predicted protein (343 aa)	775	8.03888e-83	PST130_19860_1	175	3e-44	No_hits				No hits			No hits
Hv00273	AEQBcontig03525	AEQCcontig03901	AEQAcontig07732	CTGGTCCCTCAGCAGTCTCTGCCTCTGTTCCTTACGCTCGTATCGTAGCTGCTCGTAGTCCTCTTTCCATCTCTACTTCCATTGCTGAGGCTACCTCCCCTACTCCCAATCTTTCTTCTGCTGTCGCTCACTCAGTTGTTTCTTCTTCTGTACCCTCTAACACGTACACGATCAACGGTAGCGCCCCTGCGAAAAAAATGGTTCTTCCTCCCTTGGTCACCAACTTTGTCAGGGAATCCTCTTCAACCACCTCTGCTCTTTTGTCTGCTGCTTCTCCAGCTGCTCCCAATCTCCCTGGAAACTCAAAACTCGTCGTGGAAATTTAATTTTCCAGGGTCCTGCCAGTGCCTCTGCCTATGTACCTCCCATTGGTCATTCAACGATGCCAAAATCCTCTGC…	1653	655	3	389	6	1099	10	0.00458015	0.0154242	0.00909918	0.621579	0.00258313	0.0131122	0.00803057	0.00790862	2 (gU<Ap>H)	gi|299753126|ref|XP_001833079.2| high-glucose-regulated protein 8 [Coprinopsis cinerea okayama7#130] >gi|298410155|gb|EAU88768.2| high-glucose-regulated protein 8 [Coprinopsis cinerea okayama7#130]	674	2.93684e-68	jgi|Mellp1|38181|e_gw1.37.103.1	231	3e-91	jgi|Mellp1|53281|fgenesh1_pm.C_scaffold_37000029	790	1.27555e-83		PGT_07186 YTH domain family protein 3 (1165 aa)	397	1e-116	lcl|PTTG_05588T0 | PTTG_05588 | Puccinia triticina 1-1 BBBD Race 1 hypothetical protein (1247 aa)	761	4.13231e-81	PST130_20724_4	397	1e-116	gi|343552118|gb|AEEW01011302.1|_PST-130_PST130_11302,_whole_genome_shotgun_sequence	54	6e-06		No hits			No hits
Hv00274	AEQBcontig02615	AEQCcontig01826	AEQAcontig07741	GaCTGGAATCCACTTTCTTCTCATCTTCCACCACCATCAAAATGAGTCTTCTTGATATCGTCCCTCCCGGTGTCGTCACTGGAAAAAAaCTCTTGGCTCTCCTTAATTATGCTAAAGAAAATCATTTTGCTATCCCCGCTTTCAATTGCACTTCTAGCTCAACCGTCATTGCTGCTCTCGAAGGCGCAAGGGCTGCCAAAGCTCCCGTCATCATTCAAGTTTCTCAGGGCGgTTCCGCATTCTTTGCTGGGAAAAGTATGCCCAACGATAAACAGCAAGCTTCCATTGCTGGTGCCGTAGCAGCCGCTCATTTTGTCAGAGCCATTGCCCCCTTcTATGGTATCCCTGTCGTCATGCACTCCGATCACTGCGCTAAAAaGCTACTCCCGTGGTTtGAAG…	1170	1170	39	1119	26	1099	22	0.0333333	0.023235	0.0200182	0.165084	0.0187994	0.0197522	0.0176672	0.0187396	4 (gU=Ap>H)	gi|164658592|ref|XP_001730421.1| hypothetical protein MGL_2217 [Malassezia globosa CBS 7966] >gi|159104317|gb|EDP43207.1| hypothetical protein MGL_2217 [Malassezia globosa CBS 7966]	1306	9.55684e-142	jgi|Mellp1|70474|estExt_fgenesh1_kg.C_10114	704	0	jgi|Mellp1|51326|fgenesh1_pm.C_scaffold_1000099	1452	1.42246e-160		PGT_01136 fructose-bisphosphate aldolase (360 aa)	592	1e-170	lcl|PTTG_05189T0 | PTTG_05189 | Puccinia triticina 1-1 BBBD Race 1 hypothetical protein (417 aa)	1420	1.04299e-157	PST130_9916_3	540	1e-154	gi|343553504|gb|AEEW01009916.1|_PST-130_PST130_9916,_whole_genome_shotgun_sequence	94	5e-18		No hits			No hits
Hv00752	AEQBcontig02662	AEQCcontig01837	AEQAcontig14454	TATtGGGgATCCCCACTTTTCTTTCTTTCTCTTGCATCAAGATAAATCTAATTCCCTCAATAAATATATCTTTAATAGTTTTCTCTTAGTGATTAACCTTTATATACATAATAGAAGAATTAATATGTTCTCCTCAATAAACCGAATCATTCTTTTGGCGTTAGTTTTTGCCGCTTCGCAATCAACACTAGCTCTTTCCCCTCGTGCAGCAGTTCCTGATAAAGTCCCCGTTTACTCTATTTGCAACGTTGACAAATCATTTGCTTTGACTTTCGATGATGGTATTAACCAATATGGCCCGGAACTTGATCAGACCCTCAACCGTTATCATACGCGGGCAACGTTTTTTATCAATGGCAATAACTGGGATTGCATTTACAACCACGCAGATGTTCTCGT…	1113	1113	285	1110	82	416	8	0.256065	0.0738739	0.0192308	0.677715	0.144416	0.0628006	0.0169723	0.0747297	9 (gU>Ap>H)	gi|164510749|emb|CAJ90973.1| putative chitin deacetylase [Puccinia graminis f. sp. tritici]	539	7.66865e-53	jgi|Mellp1|109670|fgenesh2_pg.38_54	259	4e-79	jgi|Mellp1|109670|fgenesh2_pg.38_#_54	659	1.1919e-68		PGT_04492 predicted protein (283 aa)	288	2e-78	lcl|PTTG_00917T0 | PTTG_00917 | Puccinia triticina 1-1 BBBD Race 1 predicted protein (309 aa)	677	1.40616e-71	PST130_7453_9	293	6e-80	No_hits				No hits			No hits
Hv00276	AEQBcontig02518	AEQCcontig03757	AEQAcontig07746	TTTCAAAAGGATTAGCATCTAGGTTACATGGGTATACTAGATCAACTGTCCATCTGCGTTCACAAGGTGTAATAGGAGCTACAAAAAGGACTTTGTTATTTTTAGAGACAATATAATCATGGTTACTATTGAGGCTAAGAGATATTCCATTTTGTAGTAAATCAAACGGGGAAATTAATGTTGATTTTGCCTTATCGCAATAGAATACGCCTTTTATAGTAATTAATTCTTTCCCATGTCATCACCCGTGACATGATGAGTTGCACCCGAATCAAATACGCCTTTTGCCTGTTCACCCTCTAGTTCTGACAGCCAGTCTTCGCTTCCAAGATCCAATTCGTTGAGTGCTAAGGCTAAGGTATTCAACGCATTTGAATCGATCTCAGTCATATTGATGCG…	1875	1308	18	445	3	1096	9	0.0137615	0.00674157	0.00821168	0.1161	0.00776123	0.00573105	0.00724729	0.00691319	5 (gU>Ap<H)	no hits			jgi|Mellp1|113384|fgenesh2_pg.83_9	44	1e-09	jgi|Mellp1|113384|fgenesh2_pg.83_#_9	179	1.04484e-12		PGT_00453 predicted protein (501 aa)	63	4e-10	lcl|PTTG_04719T0 | PTTG_04719 | Puccinia triticina 1-1 BBBD Race 1 hypothetical protein (512 aa)	151	2.59503e-10	PST130_10123_1	51	4e-11	No_hits				No hits			No hits
Hv00277	AEQBcontig02683	AEQCcontig01823	AEQAcontig07751	TtGTAagAAATGCtGAGGCAAAAaTCGCCATTAAAACGGtGAATAATTGCGTGGACATTAGTAAGAAAAGACATGTAACAAATTGGGAACAAACTTCTTGAGACAAGTATGACTAGTAATCAAAACGTAACAACCACCGGCCGTAACAGCATATCAAACCACTTTtATTTtATTTtATTTTTtGACAAGGGGGGATAGTCACCATAAAAATGAAGGAGAACAATCAGGAGAGAAGGCAACAGGTTAAAATAGAAATGTTTTAGCACACGATATCGAGTTACTAGGACAGAAATGGGgAATGGATAATAAAaTTTAAAGTTGCAGTTTGGTTGCtGTTTTtGTGACGTTAAGCAGAGGAAGCGAAGGAAGGTGTAATACGAGTTTCGTCTAACAATTAAA…	1121	1095	50	1121	73	1095	44	0.0456621	0.0651204	0.0401826	0.494037	0.0257527	0.0553592	0.0354636	0.0388585	2 (gU<Ap>H)	gi|170097073|ref|XP_001879756.1| predicted protein [Laccaria bicolor S238N-H82] >gi|164645159|gb|EDR09407.1| predicted protein [Laccaria bicolor S238N-H82]	662	4.24285e-67	jgi|Mellp1|91962|EuGene.00470061	286	3e-77	jgi|Mellp1|91962|EuGene.00470061	618	6.84553e-64		PGT_09986 eukaryotic transcription initiation factor 5A (114 aa)	207	5e-54	lcl|PTTG_04893T0 | PTTG_04893 | Puccinia triticina 1-1 BBBD Race 1 eukaryotic translation initiation factor eIF-5A (128 aa)	475	3.76678e-48	PST130_11408_4	277	3e-75	No_hits				No hits			No hits
Hv00278	AEQBcontig01919	AEQCcontig02439	AEQAcontig07766	agatcactacttaggaaaggaaatggtcaaaaacttattggtttaagatttggaaacgtcattttggatgcctcattcaacaaaaaccttatctcaaatgttcaaatcATCTtCAAGGAGCCTTttGGCACcGAAGgAAGAGgCGgATATTTtGACGAATTCGGCATTaTtAGaGACGTcATGCAAAAtCATATGCTTCAAATCCTTtCATtGTTAACCATGgAAAGACCGGTCTCTTTTtCtCCTGAAGACATACGGGATGAAAAaGTGAAAGTCCTGAGGTTCATTCCTCCTATTGACAAGGAAAaTGTTCTGTTGGGTCAaTATGTGGCCAAGGATGATAAGCCAGGATACTTGGACGACGAAACAGTTCCAAATGATTCTAAATGTCCTACATTC…	1088	652	13	717	18	1088	10	0.0199387	0.0251046	0.00919118	0.593152	0.0112451	0.0213415	0.00811176	0.0135661	2 (gU<Ap>H)	gi|170090926|ref|XP_001876685.1| glucose-6-P dehydrogenase [Laccaria bicolor S238N-H82] >gi|164648178|gb|EDR12421.1| glucose-6-P dehydrogenase [Laccaria bicolor S238N-H82]	1174	1.93782e-129	jgi|Mellp1|74091|estExt_fgenesh1_pm.C_30094	616	0	jgi|Mellp1|91124|EuGene.00030393	1340	1.59455e-150		PGT_06079 glucose-6phosphate 1-dehydrogenase (520 aa)	521	1e-151	lcl|PTTG_09722T0 | PTTG_09722 | Puccinia triticina 1-1 BBBD Race 1 hypothetical protein (360 aa)	605	1.7973e-66	No_hits			No_hits				No hits			No hits
Hv00279	AEQBcontig03941	AEQCcontig02475	AEQAcontig07775	TTtATAAGGAATTTCgAGCATAAGaTTAATCCACTCAAACTCACaGAAATAGCCATtGTCATttCTCATCGATTTGATGATATTAATCAGGCTCTAGAATTtCTTTCTACTCTGGTCTTGAAGCTGAAaCCATTGCCACCCAGTCATGATTCAAAaGAAAGCGGAACTAAACTCCTTGGTGCCATCTCCAGTCGAAAAATTGAGCCTAATGCTGAAGCGTATGtCCTTGCCCGGATGTCtGCTGCCCACTTTTCGCTGTTACTTGGACAAACAAAGCAAACAGAGGAGGCCATCAATGAGTGCCGTACTATCATAGATGCAATGGATTCAGTCGACACATCTGTGCGCGCAGGTTTCTATCGaGTTtCAGGTGATTACTATAAATGGGAAGCCGCTTAT…	1082	550	6	701	11	1082	14	0.0109091	0.0156919	0.012939	0.392066	0.00615254	0.0133397	0.0114194	0.0103039	2 (gU<Ap>H)	gi|170110242|ref|XP_001886327.1| predicted protein [Laccaria bicolor S238N-H82] >gi|164638911|gb|EDR03186.1| predicted protein [Laccaria bicolor S238N-H82]	736	1.05207e-75	jgi|Mellp1|50027|estExt_Genewise1Plus.C_470040	329	1e-147	jgi|Mellp1|39005|e_gw1,47,22,1	1091	9.24863e-119		PGT_00178 hypothetical protein similar to 19S proteasome regulatory sub unit Rpn9 (492 aa)	446	1e-126	lcl|PTTG_02682T0 | PTTG_02682 | Puccinia triticina 1-1 BBBD Race 1 hypothetical protein (342 aa)	732	5.6806e-78	PST130_7513_6	416	1e-117	No_hits				No hits			No hits
Hv00280	AEQBcontig02761	AEQCcontig01894	AEQAcontig07786	GAATGCGACCTTCACTTGTCAACCATCTCAGGCTGCTCGTCCCCATCAAGCGTACCATTGACTATGCTGTTAAAATTCGTGTCAATCCTCAAAAGACAGCcGTCGAAACAAATGGCGTCAAACATTCTATGAATCCGTTTGATGAAATTGCAGTGGAAGAAGCCCTTCGGATACGTGAAAAaCTCAAAGACAAAGTCGAATCCATCACGTTGCTAACCGTTGCACCCAAGAAAGGCGGCCAAGAAGTACTTAGAACCGgCCTAGCCATGGGTGCAGATCGTGCGATTTTGGtgAATTCCGAACCTATCGAATCTCCCGAACcGTTGACCGTAGCTAAAACTaTTGCATCAATAGTCAAGTCCAGTGAAAAaGaTACTAGTCTGATTATATGTGGTAAAC…	1077	1026	33	1041	16	1077	10	0.0321637	0.0153698	0.00928505	0.320664	0.0181398	0.013066	0.00819461	0.0131335	9 (gU>Ap>H)	gi|170089907|ref|XP_001876176.1| predicted protein [Laccaria bicolor S238N-H82] >gi|164649436|gb|EDR13678.1| predicted protein [Laccaria bicolor S238N-H82]	746	7.21987e-77	jgi|Mellp1|70768|estExt_fgenesh1_kg.C_30038	145	1e-79	jgi|Mellp1|33285|e_gw1,3,206,1	874	1.33415e-93		PGT_03392 electron transfer flavoprotein sub unit beta (272 aa)	340	4e-94	lcl|PTTG_03914T0 | PTTG_03914 | Puccinia triticina 1-1 BBBD Race 1 hypothetical protein (306 aa)	882	2.27836e-95	PST130_7347_8	345	9e-96	No_hits				No hits			No hits
Hv00281	AEQBcontig02638	AEQCcontig02059	AEQAcontig07794	TATTGSKKGTCATCGTGATCGCTGTTGCCATGTCCGCTCTCAGATCTGCTTCTCGGCTGTTGGCAAACACTCAAGCAACTCAAAGATTCCCCTCTCCCATCCTTAAAAACTTAAGATCTTCATCCTCATCTTCCTCTTCTTCTGCCACTGCTTCCTCGAAAGACTTGGACCCTAAAGAGAAGGCTAATGCGTTGATCGATTCTTTACCCGGAAATAGTATTGTTTCAAAGACTGGCTGGGTCGTGTTGGGCACTAGTCTCACCGGTTTAGCTATTTCAAATGAATTATATGTGTTCAATGAAGAATCCGTTATCTTGGGAAGCTTTGCTGTCTTTATAGGCTATCTAGCTACTCTGGTGAGGGCTCCTTACAGAGAATGGGCTGATGGTCAAATCGAGA…	1147	1143	34	916	29	1080	40	0.0297463	0.0316594	0.037037	0.345495	0.0167764	0.0269138	0.0326874	0.0254592	8 (gU<Ap<H)	gi|164657444|ref|XP_001729848.1| hypothetical protein MGL_2834 [Malassezia globosa CBS 7966] >gi|159103742|gb|EDP42634.1| hypothetical protein MGL_2834 [Malassezia globosa CBS 7966]	502	1.5679e-48	jgi|Mellp1|32663|e_gw1.2.351.1	328	6e-90	jgi|Mellp1|102021|fgenesh2_pg.2_#_500	668	1.12329e-69		PGT_15044 ATP synthase sub unit 4, mitochondrial precursor (242 aa)	291	2e-79	lcl|PTTG_08325T0 | PTTG_08325 | Puccinia triticina 1-1 BBBD Race 1 hypothetical protein (261 aa)	640	2.85367e-67	PST130_9137_3	281	2e-76	No_hits				No hits			No hits
Hv00282	AEQBcontig02861	AEQCcontig02775	AEQAcontig07804	AATCTACTCTTCCTTCTTCACAATCGGAACCTCAACTAAACCAAGACACCAATGACAAAATCGAATTAGTCCTTAAACTCTTAACACCTCCTCCACCTACTCCCAGTAGCGGGAGTGATAGTATGACGACTGTCTCATTAGATGATTCGCAAAAGATAGCTTTACAACGACTTATTGATCATTTCTCAGATCCTAACTTTGAATTGGGAGCTATTTTATCTAATCAAGCTCCTGTGAAGAGTAGCACTGGTAGTACAACCACGACAAAGCCAATGTCAACATCAAGTCAAAACAATACCAAATCAACAACCGCTACTACTACGACTACGAGTCAAATTCMAAATCACAACCATGCTAACATTGAACAACAGGAAGAAGAAGAAGAAGAAGAAAGAAAAA…	1252	964	66	607	5	1080	12	0.0684647	0.00823723	0.0111111	0.749595	0.0386129	0.00700251	0.00980622	0.0184739	5 (gU>Ap<H)	gi|71019785|ref|XP_760123.1| hypothetical protein UM03976,1 [Ustilago maydis 521] >gi|46099737|gb|EAK84970.1| hypothetical protein UM03976,1 [Ustilago maydis 521]	280	1.25008e-33	jgi|Mellp1|76808|estExt_fgenesh1_pg.C_50029	161	8e-99	jgi|Mellp1|33741|e_gw1,5,145,1	493	1.92445e-82		PGT_14866 hypothetical protein (494 aa)	159	1e-67	lcl|PTTG_06766T0 | PTTG_06766 | Puccinia triticina 1-1 BBBD Race 1 hypothetical protein (386 aa)	404	5.0446e-68	PST130_7058_2	161	1e-66	gi|343563131|gb|AEEW01000289.1|_PST-130_PST130_289,_whole_genome_shotgun_sequence	56	1e-06		No hits			No hits
Hv00283	AEQBcontig01969	AEQCcontig00931	AEQAcontig07814	GGTAcgCGATtCTTTtgCCTTTGAAaCCTGAAAaTAATTACGAGCCAGAAGtCCttATTtGTGGAGGTAGCACCCAGGACGACACTATATCTGGATACTACATGAGTACCCAGAACCCAGCTaGTAAACAGTGCTGTCGCATGGTCCTTACtGAAAAaGGAATtCAAAAAGGgTGGCAGGTAGAGTtCATGCCTtCCCcACGgATAATGGGgCAAGCTGTGCTATTACCTGATGGgAAAgtCcTTATCGTAAACGGCGCAaCaTCCGGaGTAGCtGGTTACGGAAaCGCCAAAGACAAagTtGgtGAATCAAaTGcTGATAaTCCcAACTATCAACCCGTTCtCTACGATCCTACCGCTCCAGTTGgAAAACGGTTTtCTATCGATGGTTTGCCAGCCT…	1130	100	6	1130	14	1077	10	0.06	0.0123894	0.00928505	0.679872	0.033839	0.0105323	0.00819461	0.017522	9 (gU>Ap>H)	gi|299753260|ref|XP_001833162.2| copper radical oxidase [Coprinopsis cinerea okayama7#130] >gi|298410218|gb|EAU88851.2| copper radical oxidase [Coprinopsis cinerea okayama7#130]	858	8.04807e-90	jgi|Mellp1|23337|gw1.87.6.1	302	1e-101	jgi|Mellp1|40874|e_gw1,87,11,1	809	4.92697e-86		PGT_09481 hypothetical protein similar to copper radical oxidase (569 aa)	322	2e-88	lcl|PTTG_02135T0 | PTTG_02135 | Puccinia triticina 1-1 BBBD Race 1 copper radical oxidase (624 aa)	825	9.90365e-89	PST130_21231_3	309	1e-84	No_hits				No hits			No hits
Hv00284	AEQBcontig02702	AEQCcontig01925	AEQAcontig07823	GAGTTTGAAAACGTTGAAAATGTGGAGATCAAGGTTCATGAAAAAGAATGGGCTCAGAAAAAAGGAATGGGGTCTTTCTTGTCTGTTGCCAGAGGAACTGATGAGCCTTGCTAAGTTTTTGGAAATTATTTATAAAGGTGCATCCAAAACTGGATCATTCAATCCTCATCTTGCATTTGTCGGGAAAGGAATTACTTTTGATAGCGGCGGGATTTCTATCAAGCCTGGTGCTGGAATGAAATTGATGAGAGCAGACATGGGAGGCGCTGCTGCTGTCACTTGTTCTGCTCTAGCTATTGCTAAGCTCAAGATGGCCATTGATTTGGTTGTCTGTGTCCCTTTAACTGAAAACATGCCCAGTGGTCATGCTACCAAACCTGGTGATATTGTATATGCGAT…	1187	1060	17	1010	25	1068	19	0.0160377	0.0247525	0.0177903	0.458269	0.00904501	0.0210422	0.015701	0.0152627	2 (gU<Ap>H)	gi|19909972|dbj|BAB87833.1| leucine aminopeptidase [Coprinopsis cinerea]	877	3.17022e-99	jgi|Mellp1|54777|fgenesh1_kg.C_scaffold_2000186	358	1e-152	jgi|Mellp1|46716|estExt_Genewise1Plus.C_20402	1103	8.13471e-131		PGT_17379 cytosol aminopeptidase (482 aa)	318	6e-98	lcl|PTTG_00586T0 | PTTG_00586 | Puccinia triticina 1-1 BBBD Race 1 hypothetical protein (528 aa)	967	7.89738e-116	PST130_2252_1	184	4e-47	No_hits				No hits			No hits
Hv00285	AEQBcontig01147	AEQCcontig01942	AEQAcontig07861	ATCCTCAAACTGTTACACGCCCCTCTTGACCAAACAGCAAGGCAGTGCAGCAGCCGTCGTTTATTTAATCCGACTTTCTGCCCACTTTCTGCCCAATTGCCACACTCTTCCTCTCTACTTTTTCACCTCCTTCAATCATAGATTTCTAGTCACAACATGGGCATCTTTGATAAACTCGCTGGAAATGCTGTCAAGCCATCTGCTCCTCCTCCTTATTCGTCTCAGGCAAATCAGAATCCCTATCCTCCCGTCAATCAAGCCCcAATTCCACCCCcTCAACAGCAGTCTTACCCAAATGCTACTTATAATGCTGCGCCCGCTCCAgAAAGTCCTTCAACAGATGATAATCGCCCCTTGCCACCAGGTTGGGTCAAGCAATGGAATGAACAaTACAAGAGA…	1063	273	9	1000	15	1063	27	0.032967	0.015	0.0253998	0.338089	0.0185928	0.0127516	0.0224168	0.0179204	5 (gU>Ap<H)	gi|71019699|ref|XP_760080.1| hypothetical protein UM03933,1 [Ustilago maydis 521] >gi|46099845|gb|EAK85078.1| hypothetical protein UM03933,1 [Ustilago maydis 521]	169	5.77637e-10	jgi|Mellp1|74828|estExt_fgenesh1_pm.C_190005	87	1e-50	jgi|Mellp1|52586|fgenesh1_pm.C_scaffold_19000007	238	7.41019e-20		PGT_17448 predicted protein (297 aa)	77	8e-15	No hits			PST130_10852_2	182	2e-46	No_hits				No hits			No hits
Hv00286	AEQBcontig02220	AEQCcontig01518	AEQAcontig07863	GGgTGCGCTGGTGGgTGATGTTGTTTGTGTTTGTgTGtGGgTCTGGCTGgAGGTCTCTTTGTCTCTTTGTCTCTTTGTCTCTTTGTCTCTGGGTCTCTGAGAGTTGGTCCCTCGCTCACTCGCTTCGGCCTAGGCCAGCCCATGCTGCATTACTTTCTCTTATAGATAGACCTCCCCCTTGGCGTCTCTATCCCCCCTCcATCTGATCCCTATCCTGTTTCTTTATCCTTCCTTcTTtGTTCTTTGTTCTCTCTCTCCGTCCCTTTGTTCTTTTATTTCCTTTTTTCCACCTGTGTGgTCTCGTTGCTAGGCTTTTCTACCCGCTTTTCTTCTGTTATTCTCCTACCCTTCCCCTCTCTCTGCTCTGGTAGCTTAAGCTTCTCCAAGTAGTTAAGGTCC…	2346	2187	115	2346	65	1056	14	0.0525834	0.0277067	0.0132576	0.309558	0.0296562	0.0235536	0.0117006	0.0216368	9 (gU>Ap>H)	gi|68303938|gb|AAY89655.1| MAP kinase 1 [Puccinia triticina]	1747	0	jgi|Mellp1|73553|estExt_fgenesh1_kg.C_820005	834	0	jgi|Mellp1|54156|fgenesh1_pm.C_scaffold_82000002	1820	0		PGT_13814 mitogen-activated protein kinase (417 aa)	698	0	lcl|PTTG_06056T0 | PTTG_06056 | Puccinia triticina 1-1 BBBD Race 1 CMGC/MAPK protein kinase (390 aa)	1762	0	PST130_8784_3	679	0	gi|343554636|gb|AEEW01008784.1|_PST-130_PST130_8784,_whole_genome_shotgun_sequence	129	2e-28		No hits			No hits
Hv00287	AEQBcontig03948	AEQCcontig02976	AEQAcontig07915	GTGGGCCAGGAGTCTCCTTCTCTCCCAACATGTCCTCAGACCCTCACCACGAAATCCTAGCCCTTGCTCATCTCCATCAGGCAAACGCCGATCCTCATGCACTCGCCGCTGTCATCCGCCAGTCCCCCGAAACCCTCGCTTCTACTGCAAAGGCAAAATCTGCCAAACTCATCAATCAGCTCATCGATCTCTTCTCTCTTCCTCCCATCAATGCTCATCCTGATGCTTCTCATCTTCAGATACAAGTCACTAATGAAAACATTCTGTGGGCGACCGTCCAGAAACGTGTCTTTCTCAGGCAGAACTTACAGATCAAATTGGCCGGTTTGCTCTTCAATGCTGCTCAGCCTAAACAAGCCCTCGCTTTGGTCGCTTCCTTACTCAAGGAACTCAAAAAAT…	1147	552	7	561	8	1048	14	0.0126812	0.0142602	0.0133588	0.281288	0.00715196	0.0121227	0.0117899	0.0103549	6 (gU<Ap=H)	gi|71015635|ref|XP_758831.1| hypothetical protein UM02684,1 [Ustilago maydis 521] >gi|46098621|gb|EAK83854.1| hypothetical protein UM02684,1 [Ustilago maydis 521]	967	1.88576e-102	jgi|Mellp1|115081|estExt_fgenesh2_pg.C_20309	603	1e-172	jgi|Mellp1|33032|e_gw1,2,218,1	1196	6.6895e-131		PGT_02207 26S proteasome non-ATPase regulatory sub unit 11 (424 aa)	514	1e-146	lcl|PTTG_07667T0 | PTTG_07667 | Puccinia triticina 1-1 BBBD Race 1 hypothetical protein (337 aa)	1087	4.19558e-119	PST130_7820_4	318	2e-87	gi|343555600|gb|AEEW01007820.1|_PST-130_PST130_7820,_whole_genome_shotgun_sequence	101	2e-20		No hits			No hits
Hv00288	AEQBcontig02892	AEQCcontig01881	AEQAcontig07928	GATGTCTCTCACAAACAACTCCGACCCTCTCAATCATAATAATATCCCTTCCTCTTCCTCTTCTCCTTCCAACTCCAACTCYTCCCCTTCCCTCAATCCTCCCCACTCAGATCCTCTCCAAATCCCTCCCTTGGCTGCCGCTGCCGCTGCTAATGCGGTCCGCGCTGCCTTGGCTGATTCTCTCCCCAAGCCCCAACTCAACCAAGAACAACTACCCTCCCACAATCCTCTCCCTTCTAATGTCCTCCAAAATCATCCTCCTCAAGAAATCGTCACCGTCTTTTCTGACCCTTTATCTTTCAATGCTAAACATCCCCTCTACTCTGTTTGGACTCTTTGGTTCGATAATGCTTCAAAGGCCGATAAAGCTAAAAGTTGGGATGAACAACTTCAGAAAGT…	1054	950	15	1051	16	1045	13	0.0157895	0.0152236	0.0124402	0.299333	0.008905	0.0129417	0.0109792	0.010942	2 (gU<Ap>H)	gi|71024589|ref|XP_762524.1| hypothetical protein UM06377,1 [Ustilago maydis 521] >gi|46102001|gb|EAK87234.1| hypothetical protein UM06377,1 [Ustilago maydis 521]	587	1.93068e-58	jgi|Mellp1|28398|gw1.6.181.1	348	4e-96	jgi|Mellp1|60564|fgenesh1_pg.C_scaffold_6000132	807	7.67718e-86		PGT_16535 eukaryotic transcription initiation factor 4E (311 aa)	301	3e-82	lcl|PTTG_05660T0 | PTTG_05660 | Puccinia triticina 1-1 BBBD Race 1 hypothetical protein (324 aa)	737	1.44432e-78	PST130_12592_11	301	2e-82	No_hits				No hits			No hits
Hv00289	AEQBcontig03192	AEQCcontig02713	AEQAcontig07961	GgTTGGCAACGTCGCTTCGAAATGGCTCTCTTAGCTCGAAACGCGAATCGCCTGGGGCTAACGACGGCGTCGTATCAGAGagCGGCAGGTTTAGCCTCAATCCACACTACCCTTCCGACAGCCTCTTCTCAACAGTCCTCGGCGGCaCCGACGACCTACGCACGTGCGCCTCCTCCCTCAACTTCGTCCCcGACGGGCCTGCCcAAGGCAGCTGAATATGTGATCTCAAAGGTGGATGATCTCATGAACTGGGCCCGCCGTGGATCCATCTGGCCCATGACATTCGGGCTGGCTTGCTGTGCCGTCGAAATGATGCACACCGGCGCCGCCCGCTACGACATGGACCGATTTGGGATCATCTTTAGGCCTAGCCCTAGGCAGTCCGATTGCATGATTGTT…	1029	781	25	628	10	1029	46	0.0320102	0.0159236	0.0447036	0.619615	0.0180532	0.0135367	0.0394536	0.0236812	5 (gU>Ap<H)	gi|255550832|ref|XP_002516464.1| NAdehydrogenase-plastoquinone oxidoreductase, putative [Ricinus communis] >gi|223544284|gb|EEF45805.1| NAdehydrogenase-plastoquinone oxidoreductase, putative [Ricinus communis]	693	9.49911e-71	jgi|Mellp1|78587|estExt_fgenesh1_pg.C_360043	322	3e-88	jgi|Mellp1|38136|e_gw1,36,86,1	541	5.19023e-55		PGT_00582 NAdehydrogenase-ubiquinone oxidoreductase sub unit, mitochondrial precursor (262 aa)	283	5e-77	lcl|PTTG_04487T0 | PTTG_04487 | Puccinia triticina 1-1 BBBD Race 1 mitochondrial complex I subunit NDUFS7 (268 aa)	536	2.86002e-55	PST130_8738_3	283	7e-77	gi|343554682|gb|AEEW01008738.1|_PST-130_PST130_8738,_whole_genome_shotgun_sequence	76	1e-12		No hits			No hits
Hv00290	AEQBcontig02712	AEQCcontig01860	AEQAcontig07973	ATCcGcTGAGCTCGgACCATGGCCTCCCTCCTCGCTGTTTCTCGTCCGCGGATCCACCCAAGAAATCCGTCCCATGGCTTATTCTGCAGATCTTTTTCTGCGTCGCCCCTGTCCTGCGAGACGCTGCGTGAAATCGAAAGCCGCTTGAAATCCGTCAGGAACATCGAAAAGATCACTAAGTCAATGAAAATGATTGCCACTACAAAACTTAACAAGGCCCAGCGAGCAATGAACGATGCTAAAATCTATGGACAAGCTAATTCGACCGTCTTTGACCAATCAGAAGCCAATCTGGCTAAAACTGAAGAGGCCAAAAAAaCCTTGATCATCACTATCAGCAGTGATAAAGGGCTTTGTGGTGGCATACATTCAAGTGTTTCAAAAAGAACAAGGAATGAA…	1077	1060	34	1077	32	1037	33	0.0320755	0.0297122	0.0318226	0.248211	0.01809	0.0252585	0.0280853	0.0238113	8 (gU<Ap<H)	gi|71022013|ref|XP_761237.1| hypothetical protein UM05090,1 [Ustilago maydis 521] >gi|46097648|gb|EAK82881.1| hypothetical protein UM05090,1 [Ustilago maydis 521]	784	2.84549e-81	jgi|Mellp1|77699|estExt_fgenesh1_pg.C_160168	391	1e-140	jgi|Mellp1|52491|fgenesh1_pm.C_scaffold_16000046	1095	3.1661e-119		PGT_10707 ATP synthase gamma chain,mitochondrial precursor (308 aa)	415	1e-116	lcl|PTTG_08655T0 | PTTG_08655 | Puccinia triticina 1-1 BBBD Race 1 hypothetical protein (297 aa)	1014	1.12977e-110	PST130_10337_1	405	1e-114	gi|343553083|gb|AEEW01010337.1|_PST-130_PST130_10337,_whole_genome_shotgun_sequence	56	9e-07		No hits			No hits
Hv00291	AEQBcontig04917	AEQCcontig01971	AEQAcontig07978	GKACTTGCAATCAAACACAACACAGACAAATAAAGTAGGAGGGACTTGGCACTCTCCCTTCTCATCCTCACTCGTCCTCAACAATGAAGCTCAACATCGCCAATCCTGCAACTGGTCAACAAAAGAGTCTCGTCTTTGACGATGAGCGCAAAGTTCGAATCTTCTATGACAAACGTATGAGCCAAGATGTCGAGGTAGACTCATTAGGAGATGAATTTAAGGGATACATCCTCCGTATTACTGGCGGTAATGATAAGCAAGGTTTCCCCATGAAGCAGGGTGTATTGACCTCAAAGCGTGTCCGGCTGCTTCTCTCTGCTGGTCACTCCTGTTATCGTCCTCGCCGAACTGGAGAACGTACTCGAAAATCTGTCAGAGGATGCATTGTCGCCTCCGATA…	1039	391	6	980	33	1038	19	0.0153453	0.0336735	0.0183044	0.59996	0.00865447	0.028626	0.0161547	0.0178117	2 (gU<Ap>H)	gi|169850889|ref|XP_001832136.1| 40s ribosomal protein s6-b [Coprinopsis cinerea okayama7#130] >gi|116506796|gb|EAU89691.1| 40s ribosomal protein s6-b [Coprinopsis cinerea okayama7#130]	781	5.99399e-81	jgi|Mellp1|44134|estExt_Genewise1.C_280051	483	1e-136	jgi|Mellp1|64701|fgenesh1_pg.C_scaffold_28000054	870	3.70785e-93		PGT_11036 40S ribosomal protein S6 (243 aa)	399	1e-112	lcl|PTTG_04425T0 | PTTG_04425 | Puccinia triticina 1-1 BBBD Race 1 hypothetical protein (274 aa)	785	3.86037e-84	PST130_12500_1	383	1e-107	gi|343550920|gb|AEEW01012500.1|_PST-130_PST130_12500,_whole_genome_shotgun_sequence	72	1e-11		No hits			No hits
Hv00292	AEQBcontig02645	AEQCcontig01922	AEQAcontig07992	GGAAGAATCTGCTGCGGTCCCTATTCACTGAACACACAAACAATCTGACTGGGTGGTTTTATATTCACGCTGTTCGCGGGTGGCCGCTGGGCGATGTTTCTCACTAGATCGGAATATGATCGCGGCGTCAACACCTTCTCTCCCGAAGGAAGACTCTTTCAAGTCGAATATGCCATCGAAGCCATCAAACTAGGATCCACCACCATCGCCCTCGCCACGCCTCATGGCGTCATCTTGGCCGTCGAACGTCGCTCTCAATCAAAATTGCTCGAAGCCTCCTCCATTGAAAAAATCTTACCCATCGATTCTCATCTCGCTTGTGCCGTCAGCGGCTTGGTCGCCGATTCTAGAACCATGGTCGATCATGCTCGCGTCGTCGGTCAGAATCATCGCTTTACG…	1137	1135	33	1015	48	1029	30	0.0290749	0.0472906	0.0291545	0.518673	0.0163977	0.040202	0.0257306	0.0274435	2 (gU<Ap>H)	gi|169845445|ref|XP_001829442.1| proteasome subunit alpha type 5 [Coprinopsis cinerea okayama7#130] >gi|116509507|gb|EAU92402.1| proteasome subunit alpha type 5 [Coprinopsis cinerea okayama7#130]	950	1.75043e-100	jgi|Mellp1|73374|estExt_fgenesh1_kg.C_690008	484	1e-137	jgi|Mellp1|57837|fgenesh1_kg.C_scaffold_69000008	1051	4.32425e-114		PGT_13400 proteasome sub unit alpha type-5 (263 aa)	423	1e-119	lcl|PTTG_03538T0 | PTTG_03538 | Puccinia triticina 1-1 BBBD Race 1 hypothetical protein (263 aa)	1108	1.52991e-121	PST130_7239_11	142	2e-34	No_hits				No hits			No hits
Hv00293	AEQBcontig02738	AEQCcontig02071	AEQAcontig08002	ATTAGAGTTAAGTTTAGTAGCTTTTGCTACTTTAGTTTAGGGGGGCGTTATATTATCAATCCCACCTTTTATTAGTATATAATTGTCATATTGTAGCTAACTCATTATATTGTAAACAATTGTCATAAAAAAAATGACAAGGTGTATATTATATATAATTAAGATCCTCATCAATAAACACTAATGAATAGAAATAGTCAAACTACGTCAACGAAATGTCAATATAGTGCTGCTGCCTCAAAACCTAGATGATGATGGTCTGTTAGTTGGTAACTAATGACTCTGAATATAGCTACTGTTAGCATAATTGTACCTACCATTACGTGAAGTCCATGCGTTCCAGTACTAAAGAAAAAAGTACTACCAAAAACTCCATCGGAAATGGTAAACGGGGCTTCC…	1070	1040	43	906	23	1031	40	0.0413462	0.0253863	0.0387973	0.371719	0.0233185	0.021581	0.0342409	0.0263802	1 (gU=Ap<H)	gi|251765321|gb|ACT15474.1| COX3 [Phakopsora pachyrhizi]	801	3.0274e-83	No_hits			No hits				No_hits			No hits			No_hits			gi|343556803|gb|AEEW01006617.1|_PST-130_PST130_6617,_whole_genome_shotgun_sequence	278	1e-73	1	lcl|PGTG_25016T0 | PGTG_25016 | Puccinia graminis f. sp. tritici mitochondrion cytochrome c oxidase subunit 3 (277 aa)	829	4.0498e-92	lcl|PTTG_30001T0 | PTTG_30001 | Puccinia triticina 1-1 BBBD Race 1 mito cytochrome c oxidase subunit 3 (277 aa)	831	2.19851e-92
Hv00294	AEQBcontig02903	AEQCcontig01223	AEQAcontig08003	TATTTTTTGTAATCTTATAAAGCAAAaTTctgAAATTTCAATTCAAAGGTGACAGCATATCTAGACTGTAGTCTTTGACAACAAAAaTAACCCAAAATTCTTTAAGCTAGACAATtatGTCAAAAGTCACAAACTACCAttaTAATTTAGCAGAATACAAACAATAGGAACTTCCTGCCTGCTACGCCTCCAAcAACTGTTTTCGTGCCGAGAAGATTCAGACATTTATATCTTGTTGAAAGCCACAATATCgCAGCTCTGGAcAAACTCATCACATGGTTCAACTGTAAGATAGTTCTCAATAAGATCATCAACtGACACCAGGTCATCCACAATGGTAAGCATGATTTGTAATTTTTTTATGCCATATCCAACAGGTACCAGCTTaGAAGCTCCCCA…	1029	942	15	414	4	1029	117	0.0159236	0.00966184	0.113703	0.917943	0.00898062	0.00821358	0.100349	0.0391812	1 (gU=Ap<H)	gi|78191406|gb|ABB29924.1| ripening regulated protein DDTFR10-like [Solanum tuberosum]	649	1.20164e-65	jgi|Mellp1|33161|e_gw1.3.224.1	124	7e-34	jgi|Mellp1|33252|e_gw1,3,223,1	210	1.24977e-16		PGT_00332 elongation factor 1-beta (225 aa)	164	4e-41	lcl|PTTG_09995T0 | PTTG_09995 | Puccinia triticina 1-1 BBBD Race 1 hypothetical protein (225 aa)	215	4.7692e-18	PST130_11563_3	153	8e-38	No_hits				No hits			No hits
Hv00295	AEQBcontig01587	AEQCcontig01896	AEQAcontig08022	GGGCTTTTTTCTTKACCTTCGTACTTTCCCCTTGCCATCTCTTTCCTAAAAACTTGTTTTAGTAAGATGCCTTTTGTTAAGGTCGTCAAAAGCTCTGCTTACTTTTCTCGTTTCCAAGTCAAATACCGACGACGTCGAGAGGGGAAGACTGATTATTACGCCCGTAAACGATTGATCACTCAAGCTAAAAACAAATATAACTCACCTAAATATCGGTTGGTTGTCCGGATCACGAATCGGGATGTGATTTGCCAAATTGTACATGCCAAGCTCCAAGGCGATTTCGTCTTAGCTGCTGCGTATTCCCATGAACTTCCACGATATGGAATTAAACATGGTCTCACAAATTGGGCAGCCGCTTATGCAACCGGATTGCTTGTTGCTCGTCGGGCACTTACT…	1094	892	24	1044	25	1025	29	0.0269058	0.0239464	0.0282927	0.307983	0.0151744	0.0203569	0.02497	0.0201671	8 (gU<Ap<H)	gi|170091820|ref|XP_001877132.1| predicted protein [Laccaria bicolor S238N-H82] >gi|164648625|gb|EDR12868.1| predicted protein [Laccaria bicolor S238N-H82]	1137	3.39803e-122	jgi|Mellp1|41926|estExt_Genewise1.C_30182	632	0	jgi|Mellp1|33268|e_gw1,3,178,1	1335	4.78079e-147		PGT_16403 60S ribosomal protein L5-B (357 aa)	528	1e-150	lcl|PTTG_08056T0 | PTTG_08056 | Puccinia triticina 1-1 BBBD Race 1 hypothetical protein (298 aa)	1316	1.10206e-145	PST130_6924_5	498	1e-141	gi|343556496|gb|AEEW01006924.1|_PST-130_PST130_6924,_whole_genome_shotgun_sequence	78	3e-13		No hits			No hits
Hv00296	AEQBcontig03502	AEQCcontig01512	AEQAcontig08047	GACTCAGGTTTCCTAGTTTGTCTTAAATCATTTAAAATTTATTTAGTCTTTTGATAGCCATGTCTTCATTTACCCATACTTCCTTGGCTTTGAGTATCCTCTCTAATTATGATGCTCAAACGCCCCTCACAATTAATGGACACTCTCTTTCTCTGCTGGATATAGTTCGAACTTCCGTCAACCTCACTCCTCCTAGTGTTCATCTTGACCGTGATCCAAAGATCACACAGAGGCTTATTGATTCTTCCAATTTCATGTTGGAGCGCTCCCAAAAAAGTGTTTATGGTGTCACTACTGGATTCGGGGCTTCTGCAAACACCCGTACAGACAAGACTCATGCCCTTCAAGTTTCAATTATCGAGCATTTGTTAGCAGGTGTTCACACAGTTGATCAATCTG…	2548	666	7	2494	174	1018	17	0.0105105	0.0697674	0.0166994	0.837952	0.00592775	0.0593097	0.0147382	0.0266585	2 (gU<Ap>H)	gi|129593|sp|P11544.2|PALY_RHOTO RecName: Full=Phenylalanine ammonia-lyase >gi|3294|emb|CAA35886.1| phenylalanine ammonia-lyase [Rhodosporidium toruloides] >gi|288351|emb|CAA31209.1| L-phenylalanine ammonia-lyase [Rhodosporidium toruloides]	759	1.76449e-137	jgi|Mellp1|44072|estExt_Genewise1.C_270034	351	1e-179	jgi|Mellp1|49022|estExt_Genewise1Plus.C_270036	861	7.46763e-158		PGT_10006 phenylalanine ammonia-lyase (705 aa)	369	1e-110	lcl|PTTG_02413T0 | PTTG_02413 | Puccinia triticina 1-1 BBBD Race 1 hypothetical protein (653 aa)	806	7.90198e-147	PST130_6854_1	361	1e-102	No_hits				No hits			No hits
Hv00346	AEQBcontig02084	AEQCcontig02056	AEQAcontig08494	AACTTGGGTGAAAAAGGATGTGCGAAAAAAGAAGCACTCGGAATGATCCACAGACAACTAATCATGTCTTCCACTGCAACGTTTGATCTGCAGTGAGAATGATAATAGACTTTTAATGGGCTCAACTCAAACTCCTTCKGWAGCAAGGATGATAGATAGTATATCTATCATATCCATAAATCACAATTAAAACCGTCATTTTCTAAAATCGTAAACCCATTTTGCGAAGCATTACGCAAACACATCAACAAGAGAGAAACGCCAAGAAAAAATTATCCCAAAAACAACACCCCAACACAGCACCATTTCAAAGGAAGAGGTAAAATACAGTAGCAGTGCATACTGCCCAGAGGCCATCGCTGAAATAAAGGGGTCCTACACGACTGGAACCACTGCTGG…	1057	1052	267	917	42	914	17	0.253802	0.0458015	0.0185996	0.775104	0.14314	0.0389361	0.0164152	0.0661638	9 (gU>Ap>H)	no hits			jgi|Mellp1|76896|estExt_fgenesh1_pg.C_50317	115	1e-31	jgi|Mellp1|51791|fgenesh1_pm.C_scaffold_5000076	254	1.02563e-21		PGT_19738 hypothetical protein (209 aa)	135	2e-32	lcl|PTTG_09281T0 | PTTG_09281 | Puccinia triticina 1-1 BBBD Race 1 hypothetical protein (194 aa)	201	2.06111e-16	PST130_9902_3	119	1e-27	No_hits				No hits			No hits
Hv00298	AEQBcontig03617	AEQCcontig02363	AEQAcontig08075	ACAaCCATAAGCAATTAATCTCAAATTTACAagACCCTGAACACACCAATTATTTCATAATTAAGCGCACTAACCTTCCACATTAAGGcAAAAAAAAaGGTCAAACACAGCAGTAAcaggACCACAACCGCATTAATGATAGACGGATAATCGtgTGGTGGTCAGCCTCCCAATCCAATTTCAAGtCCCAAAACCGAAGGACTCAAAACCCACCAACACTCAAAACAGGATACAGAAGGGTAGATaGGGAAAAAAAAGTGATTTGGCCATtATTTATTACAAGACCTCCTTGATGTCTAAAACATCAAATTACCCCcAAAAAACCCAGATCTAAGAAAGCTGGCCGCAGTTGGAGATCACCACCGGCTTGGAGGTCCTTCCAGAAGAAGACCCAACCTt…	1003	624	6	740	12	1003	255	0.00961538	0.0162162	0.254237	0.957403	0.00542291	0.0137855	0.22438	0.081196	8 (gU<Ap<H)	gi|255538956|ref|XP_002510543.1| cyclophilin, putative [Ricinus communis] >gi|18076088|emb|CAC80550.1| cyclophilin [Ricinus communis] >gi|223551244|gb|EEF52730.1| cyclophilin, putative [Ricinus communis]	755	5.87319e-78	jgi|Mellp1|89962|EuGene.00340030	206	6e-65	jgi|Mellp1|53177|fgenesh1_pm.C_scaffold_34000009	483	2.65329e-48		PGT_06366 peptidyl-prolyl cis-trans isomerase D (446 aa)	229	9e-61	lcl|PTTG_03198T0 | PTTG_03198 | Puccinia triticina 1-1 BBBD Race 1 hypothetical protein (451 aa)	485	2.26065e-49	PST130_7061_8	224	4e-59	No_hits				No hits			No hits
Hv00299	AEQBcontig01044	AEQCcontig01854	AEQAcontig08082	GAAGATATTGAGAATTGTTTGTTCtCAGACTTTGTGGTGTTTGTTGAgtgAaTtgtactaTtataTTttaagaattttttacatttacacaaTtttgtttattgtttttgttttttttttttaaattttttaTtAaTAaTATAAaTtATtATATtCGAGTCGAATGGAAGAAGAAAAGACCCATCAATTGAGACCACGAATTGTACAAGGTtCTTTATCACCACGATCTACCAAATTAAGCTCTTTATCGTCGACTAGTACTTGTCACGATCCATCCACCTCGACATGGATTGAACCATCATCCTCATCTTCTAATCATCATACTGATGGAATGACGACTGATGAACGTTCACAAACGGTGACGTTAGGTAAATCGAATAGTTTAGGTTACCGTACTCA…	1072	959	102	1072	61	1010	34	0.106361	0.056903	0.0336634	0.245367	0.0599857	0.0483735	0.0297099	0.046023	9 (gU>Ap>H)	gi|71021803|ref|XP_761132.1| hypothetical protein UM04985,1 [Ustilago maydis 521] >gi|46100525|gb|EAK85758.1| hypothetical protein UM04985,1 [Ustilago maydis 521]	577	2.8393e-57	jgi|Mellp1|43806|estExt_Genewise1.C_230071	383	1e-110	jgi|Mellp1|36717|e_gw1,23,97,1	881	2.05007e-94		PGT_12001 protein ORM2 (261 aa)	293	5e-80	lcl|PTTG_07421T0 | PTTG_07421 | Puccinia triticina 1-1 BBBD Race 1 hypothetical protein (319 aa)	870	5.59054e-94	PST130_6962_2	348	1e-96	gi|343556458|gb|AEEW01006962.1|_PST-130_PST130_6962,_whole_genome_shotgun_sequence	74	4e-12		No hits			No hits
Hv00300	AEQBcontig03504	AEQCcontig03925	AEQAcontig08090	AATGATATCGGTGtaGTGGTCCCCTCAATGTCCAGAACAATGCAGCGTCTTAATGGCTCAATGCCATTATCTGAaGCCAcTTTTCTtGCCTTTACTGGGGTGTTTGCACTCCGAACgTTCCCCAGAgCCCCaTTtaCACTgtGAATAGGaCCaTGGCTAGGAGTTaGaCCAAaTCCAATCCTAATTGGTGAAGTTTAaTTaGCAGCGTCAAACaGATAGTGgtAACACTCAGCCTGGgTTTTAGcACTGATCCAATtaTCTCCCCATACATAGATTCCATGGTTTCGCACTAGCACAGctGTTGTTTTGGGGTAtGCTTttAAtagCTTCtGCAAGAgAATCTGTGAGCTCCCTCTCATGGGCTGTGTTCTCAATGATTGGGACAACCAGTTCATCATA…	992	661	15	377	7	992	12	0.0226929	0.0185676	0.0120968	0.329918	0.0127984	0.0157844	0.0106761	0.0130863	2 (gU<Ap>H)	gi|270230953|emb|CBI20280.1| unnamed protein product [Vitis vinifera]	819	2.1812e-85	jgi|Mellp1|40718|e_gw1.82.32.1	62	9e-45	jgi|Mellp1|95506|EuGene.00820023	354	4.99606e-37		PGT_13779 APAF1-interacting protein (385 aa)	132	3e-41	No hits			PST130_8078_2	107	5e-32	No_hits				No hits			No hits
Hv00301	AEQBcontig02401	AEQCcontig01633	AEQAcontig08100	TCCGACTTCTTCAATTCTTATTTATTTCAAGGACATGTTTAATATAGAAAAAGCTCTCTCAGCTACAAAAATGTTAATCAATTTATCAAGGGTGGTACCGTCTATAAAGACAGCCCCCCAGAAAAGTACACGTGATAAACAGGCTGCCTACCCTTACACGTTCTAAACTGAAAAAAGTAGCCTGTTGGCAAATACAAGGCGTTCAAAATCTATGCTAAAGTTTATTGGTGAGCTCATTTCTGACTGCCTTATCAATACATTGAGCGACGTATTCAATATTCTTTGTATTCAACCCAGCCATCGATATTCGTCCGTTGGAAATCAAATAAATGTGCGCTACCTCAATCATGTTCTGGCATTGATCAGGCTTCAACCCAGTGAAAGAAAACATGCCAATCT…	1545	1521	60	1533	53	1001	15	0.0394477	0.0345727	0.014985	0.461735	0.0222479	0.0293905	0.0132252	0.0216212	2 (gU<Ap>H)	gi|299753536|ref|XP_001833338.2| aspartate aminotransferase [Coprinopsis cinerea okayama7#130] >gi|298410346|gb|EAU88611.2| aspartate aminotransferase [Coprinopsis cinerea okayama7#130]	1370	5.31132e-149	jgi|Mellp1|42972|estExt_Genewise1.C_130004	738	0	jgi|Mellp1|35273|e_gw1,13,69,1	1527	4.05979e-169		PGT_10702 aspartate aminotransferase (418 aa)	626	1e-180	lcl|PTTG_09958T0 | PTTG_09958 | Puccinia triticina 1-1 BBBD Race 1 hypothetical protein (402 aa)	1432	5.96665e-159	PST130_11579_2	419	1e-117	No_hits				No hits			No hits
Hv00302	AEQBcontig01566	AEQCcontig01630	AEQAcontig08116	AATTCTAAAAAAACTGGTTTAGCTCTGGCCAGACTGTAACGTTATCTATTCATATTAACACATGCGAATGACTTAAATATCTTTAAAGATAGCACTAAGTGCTAGGTAAGAAGGTGGATAAAGTTGTGAACGGGTGAGTAAAGTAGGATATCTAGCCTAAAAAAAATATTTAGGATGAGTTCTATTCGTCTAAACAGTAAGGTAAGAGCTTACTAATATAGAATTCATTTTCATAACCCTGGGTCCCACGCATAGGACGTGTGGGATGGGGGGGGGTTAGAAGGTAAATCGATCATAAAATGAATAAATTATAAGCATGCAGGCCTGAATAATTTAATTTGCAGAGAAAGATAAAGAATTTCAGCATAGAATAATGTATGATAGGGATGATGGTAAGTT…	2057	877	20	1543	26	1003	21	0.022805	0.0168503	0.0209372	0.289775	0.0128616	0.0143245	0.0184783	0.0152215	8 (gU<Ap<H)	gi|170092429|ref|XP_001877436.1| aminophospholipid-transporting P-type ATPase [Laccaria bicolor S238N-H82] >gi|164647295|gb|EDR11539.1| aminophospholipid-transporting P-type ATPase [Laccaria bicolor S238N-H82]	601	2.18187e-116	jgi|Mellp1|124106|CFO_fgenesh2_pg.13_105	327	1e-167	jgi|Mellp1|116126|estExt_fgenesh2_pg.C_130104	708	1.63119e-133		PGT_06808 hypothetical protein similar to calcium transporting ATPase (1473 aa)	233	1e-111	lcl|PTTG_01424T0 | PTTG_01424 | Puccinia triticina 1-1 BBBD Race 1 hypothetical protein (1334 aa)	691	6.49876e-128	PST130_8047_8	216	1e-80	gi|343556321|gb|AEEW01007099.1|_PST-130_PST130_7099,_whole_genome_shotgun_sequence	168	2e-40		No hits			No hits
Hv00215	AEQBcontig02412	AEQCcontig01646	AEQAcontig07094	AAaaTTCAAATGCaTTATCAATCAAACTTtCAAAcAAaTTCTATtATATATATAGAATTtaGTAAAAaGAAAaGAaAAAAAaCAAGTAATCAAAGGGAAGAAATTAAAATTTAGATTAAAAGAAAAACTGTCCCTCAACAAATACTACTCAGCTAAAGAAAAAAGCGGGGCAACTAACCAAAAGAAGCAAAaCAAAAAATTATTGCAGGGATGGTCAGTTGACAAAAaCAAAAACTAAGCAAAACATCAAGCAAATCAATCTATATGACATGTATCAGTTGCCCAAGAAATAAAGGGGGGATACTACTATAGGAATGAGAAATATGTTGAAATGCAAGAAAATATGGCATGATTGAATTTTATAAGATTGTAGTTATATGAAAAATATGCATATAACCC…	1505	1505	360	1480	154	1377	23	0.239203	0.104054	0.016703	0.5525	0.134906	0.0884569	0.0147414	0.0793682	9 (gU>Ap>H)	gi|58258569|ref|XP_566697.1| hypothetical protein CNA02870 [Cryptococcus neoformans var. neoformans JEC21] >gi|57222834|gb|AAW40878.1| hypothetical protein CNA02870 [Cryptococcus neoformans var. neoformans JEC21]	269	2.38781e-21	jgi|Mellp1|71105|estExt_fgenesh1_kg.C_70014	239	4e-69	jgi|Mellp1|51893|fgenesh1_pm.C_scaffold_7000013	523	1.03447e-52		PGT_13236 hypothetical protein (303 aa)	212	2e-55	lcl|PTTG_06324T0 | PTTG_06324 | Puccinia triticina 1-1 BBBD Race 1 hypothetical protein (297 aa)	404	9.23396e-40	PST130_3847_1	200	7e-52	No_hits				No hits			No hits
Hv00304	AEQBcontig02580	AEQCcontig02888	AEQAcontig08121	AAAAAAGTACAtAAACTTTaTCTGCATAAATAATCAtAATTTATAAATAATATCTATATGCTAGATGtGATCAGACAGTAAGGTATAAACATGCAAACATAGAGCCATAATCAAGAAAGTGTAGCATAATAACTGCACATTTAAATAGTATAATTGGATCGTGAAATAGGCGTAAAAGGTATGCTAGAATAACAACCAATGGAAAATAGTTAATAAAAAaTAAAGGAAGTGACGATAGATTTTTTTtAAATCTGGACAATCCAAGCACAACGAAATGCATGCTTCAAGACgTATAAGATTAGCGCACTGCGACAGATTATAAGATGCTTTTtACATCTAAATAGGCTAATAGATTTAATAAGTACGAAAaCTTTGAAACCTGAAGTGTAACAAGGGGAT…	1210	1210	31	579	7	999	9	0.0256198	0.0120898	0.00900901	0.270191	0.0144492	0.0102776	0.00795099	0.0108926	9 (gU>Ap>H)	no hits			No_hits			jgi|Mellp1|57465|fgenesh1_kg.C_scaffold_51000032	148	2.39147e-09	1	PGT_16874 hypothetical protein (430 aa)	48	6e-06	lcl|PTTG_02091T0 | PTTG_02091 | Puccinia triticina 1-1 BBBD Race 1 hypothetical protein (408 aa)	111	6.69432e-06	No_hits			No_hits				No hits			No hits
Hv00305	AEQBcontig02820	AEQCcontig02120	AEQAcontig08127	GGCCCTCTTCTTGCACTGCTCCCGCCCTCAATCTTGCTCTCACTTTTATCGGCAAGCATTACTCACTCAACCAACTTTGAAATTTTAAAACATGGGTGTTAGAGGGCAGAAGAAGCACATGAAGCGCATCGCCGCTCCAAGCTCATGGTTGCTAAACAAGCTTGGTGGTACCTACGCTCCTCGATCGAACCCTGGGCCCCACAAACTCAGAGAAAGTCTTCCGTTGGCAATTTTACTTCGTAATCGTCTTAAGTACGCAATGAATGGGCGTGAAGTTACATTGATTGTTGCACAGAGGTTGATCAAAGTTGACAATAAAGTTAGGACCGATCCTAAGTTTCCAACAGGATTCATGGATGTGATTAGCATAGCAGTTTCTGGAGAAAACTTCCGTATCAT…	1030	989	39	873	23	1001	32	0.0394338	0.0263459	0.031968	0.239363	0.02224	0.0223968	0.0282137	0.0242835	1 (gU=Ap<H)	gi|242211537|ref|XP_002471606.1| 40S ribosomal protein S4 [Postia placenta Mad-698-R] >gi|220729282|gb|EED83159.1| 40S ribosomal protein S4 [Postia placenta Mad-698-R]	1022	6.72903e-109	jgi|Mellp1|42942|estExt_Genewise1.C_120091	567	1e-162	jgi|Mellp1|105185|fgenesh2_pg.12_#_144	1227	1.47551e-134		PGT_02833 40S ribosomal protein S4-C (266 aa)	468	1e-132	lcl|PTTG_04832T0 | PTTG_04832 | Puccinia triticina 1-1 BBBD Race 1 hypothetical protein (253 aa)	1062	2.90525e-116	PST130_8745_3	441	1e-124	No_hits				No hits			No hits
Hv00306	AEQBcontig03244	AEQCcontig02040	AEQAcontig08144	GACTTTCCGtCTTtCTCCAACtCTTAGCCACTCGTCACCATGACCACCATCAGCAAGCGTaGGAAATTTGTAGCTGACGgTGTCTTCTATGCGGAGATTTCCGAATTCTTCACTCGAGAGCTAGCAGAAGAAGGATATTCTGGCTGTGAAGTCAGAGTCACACACGCTCGAACaGAAATCATTATTCGGGCTACGCATACTCAAGAAGTTCTTGGTCAGAAAGGTCGTAGGATTCGTGAATTGACGAGTTTGGTTCAAAAaCGTTTCAAATTTCCAGAGGGCAGTGTGGAGTTGTATGCCGAAAAaGTTCAGCAGAGAGGGCTCTGTGCTGTTGCTCAATGCGAATCCCTACGGTATAAACTGCTAGGGGGCCTGGCTGTCCGAAGAGCCTGCTATGGT…	996	753	16	931	16	996	24	0.0212483	0.0171858	0.0240964	0.394156	0.0119837	0.0146098	0.0212665	0.0159533	8 (gU<Ap<H)	gi|300110962|gb|EFJ02363.1| hypothetical protein SCHCODRAFT_84144 [Schizophyllum commune H4-8]	965	2.59136e-102	jgi|Mellp1|70763|estExt_fgenesh1_kg.C_30033	506	1e-144	jgi|Mellp1|102251|fgenesh2_pg.3_#_123	1119	4.69383e-122		PGT_18911 40S ribosomal protein S3-2 (266 aa)	445	1e-125	lcl|PTTG_00689T0 | PTTG_00689 | Puccinia triticina 1-1 BBBD Race 1 hypothetical protein (266 aa)	1130	3.61901e-124	PST130_18326_1	441	1e-124	gi|343545094|gb|AEEW01018326.1|_PST-130_PST130_18326,_whole_genome_shotgun_sequence	100	6e-20		No hits			No hits
Hv00380	AEQBcontig02091	AEQCcontig01476	AEQAcontig08866	GGCACCTCGCCTTTTTTTACCCTCCTACTGCACTTCAAATTRACTCCACTTTCTATCTTTGCCTTCATCCATCACCATGCACTCTTCACTCTTTGCACTTGCCTTTCTTTCAGCTCAGTACGTCTTTGCCAGTGATTTTAGAGTCACTGTCGGCATCTCTCAAATCAGTGGACAAGTTGGTCTCGGATTTGATCCCAACCGCATCGTCCCTTTGGTTGGTGATACCATAACCTTTTCTTGGCAGATTCCTTCTTACATTCAGAACCCAAAAACCGGGAGATACAGTGCAACTCAGGGAAGCTATGGTTCTCCCTGTAAACCCCTAGGTGGCGGCTTCGATAGTGGTCCCCAGACCACTGGACCTGAAAGCGCTGGAACCGCCCCAACGATGGTTTTCCA…	1019	977	226	907	85	837	7	0.23132	0.0937155	0.0083632	0.608807	0.130461	0.0796681	0.00738102	0.0725033	9 (gU>Ap>H)	gi|240107903|gb|EER26077.1| hypothetical protein CPC735_002450 [Coccidioides posadasii C735 delta SOWgp]	180	2.85019e-11	jgi|Mellp1|72584|estExt_fgenesh1_kg.C_360012	277	1e-74	jgi|Mellp1|53226|fgenesh1_pm.C_scaffold_36000007	570	2.2132e-58		PGT_00638 hypothetical protein (237 aa)	251	4e-67	lcl|PTTG_10201T0 | PTTG_10201 | Puccinia triticina 1-1 BBBD Race 1 predicted protein (233 aa)	588	2.62796e-61	PST130_8045_3	203	7e-53	No_hits				No hits			No hits
Hv00308	AEQBcontig02758	AEQCcontig02010	AEQAcontig08161	GTGGAGTTGGAGAACAAAAGTCCAAGAATCACAAAATTCATTTTGGTCCTCGTTTACATTTGTTTCCTTCCTTTCCTTCATCATTTCTCATTTCACTGTTCTATTGTCTTCTTCCTTTTCTCTTTCTCTTTCTTCTTCTTCTTTATCTCTATTTTCCTCTTCCTGTTTGTTTTCAACACTTGTCTTCGGTTTTCTCCTTTTCTCAATTTCAACCTTACCACTTACTACTCTCGATCACTAATATTGCCGATCAAAGTCTACCATTGTTACTCTGACTCCTATCACCATCATCATTCCTTCTCAATTTAAAGGGATCCACGACATGTCTCTTAATCCACTTCAAAGAAGCAAAGTTGATATCAGCGCCTTAAGCGAAGAAGAGCAAAAGCTATTCCGTCT…	1023	1022	43	955	32	993	16	0.0420744	0.0335079	0.0161128	0.405711	0.0237292	0.0284852	0.0142205	0.022145	2 (gU<Ap>H)	gi|299743425|ref|XP_001835763.2| hypothetical protein CC1G_07187 [Coprinopsis cinerea okayama7#130] >gi|298405648|gb|EAU86108.2| hypothetical protein CC1G_07187 [Coprinopsis cinerea okayama7#130]	299	4.55188e-25	jgi|Mellp1|102471|fgenesh2_pg.3_343	124	1e-33	jgi|Mellp1|102471|fgenesh2_pg.3_#_343	328	2.5609e-30		PGT_12636 hypothetical protein (261 aa)	132	3e-31	lcl|PTTG_00325T0 | PTTG_00325 | Puccinia triticina 1-1 BBBD Race 1 hypothetical protein (153 aa)	316	9.15342e-30	PST130_10872_4	130	4e-31	No_hits				No hits			No hits
Hv00309	AEQBcontig00016	AEQCcontig02172	AEQAcontig08168	GACTTGGGGATTTCAGTTTCTCATCTAACCGTTGCATCTTACATCCATATAAATTACTTGAAATCTATATCACCATGCCCTTCACCATTGATTTTAACCGCAAATGTATTATTGTCACCGGCGGAAACCGGGGTATCGGTCTTGCTCTTTCAAATGCTTGTGCCGAGGCGGGTGCCAATGTGGCAATCGTTTTtCACAGCTCGAAAGATGCTCATGATCGAGCAAGTGAAATCGCTAAAAAATACAATATCACTTGCAAAGCATATCAATGCGATGTAGGAAAACAAGAAGAGGTGCACGCACTTATCAAAAAGATCGATGGTGAAATGGGACCCATCCATGGATTGGTTGCTAATGCCGGAATCGCTGTTGCCAAGAGTGCGCTGGACTACAAGCGAG…	994	481	6	842	17	994	123	0.012474	0.02019	0.123742	0.889888	0.00703513	0.0171636	0.10921	0.0444696	8 (gU<Ap<H)	gi|6093715|sp|O00058.1|MTdehydrogenase_UROFA RecName: Full=Probable NADP-dependent mannitol dehydrogenase; Short=Mtdehydrogenase; AltName: Full=Mannitol 2-dehydrogenase [NADP+]; AltName: Full=Planta-induced rust protein 8 >gi|1764133|gb|AAB39878.1| PIG8 [Uromyces viciae-fabae]	1022	6.30231e-109	jgi|Mellp1|55312|fgenesh1_kg.C_scaffold_7000119	495	1e-140	jgi|Mellp1|55312|fgenesh1_kg.C_scaffold_7000119	1059	4.21742e-115		PGT_01366 hypothetical protein similar to PIG8 (255 aa)	368	1e-102	lcl|PTTG_06111T0 | PTTG_06111 | Puccinia triticina 1-1 BBBD Race 1 hypothetical protein (251 aa)	992	3.60541e-108	PST130_10170_3	323	4e-89	No_hits				No hits			No hits
Hv00310	AEQBcontig02804	AEQCcontig02749	AEQAcontig08195	TGAACTAAaCACTcTtAAAaTTTCATtGCGTGGGgAAAGTCACCTCTGGATAAACTAAATGGTGTAGCCAAATATTTGGACAAGTTGGgTGTTTTCTTGATTGCCTCAAGTAAAAGTTTgTCGACTTCTTTTTGATCCGCAATTTTATCTTCAGAAATTTTtGACtcttCATGTTCCCCAtGTTCTTcAAAAAACtCTTTtGCCTTGGCACgCTGCTCTCGAGTTTtCTTCGCTTTAgTAAaGTAAGAATCATCAATCTtCTTATCGACCTTGATAGAAGTAATGTCAACTTTGCTTTGAGTGGCAATTACATATGCTTGGTTAACACGACGTAAAGGTACACCATTAAGCTTATAGGGCCCAGATACTAGcAAAAGTCCACTGGCAAGCTTCTTAAgA…	993	993	12	618	7	987	19	0.0120846	0.0113269	0.0192503	0.528327	0.0068155	0.00962902	0.0169895	0.0111447	8 (gU<Ap<H)	gi|300111600|gb|EFJ03001.1| hypothetical protein SCHCODRAFT_63127 [Schizophyllum commune H4-8]	628	3.06486e-63	jgi|Mellp1|53640|fgenesh1_pm.C_scaffold_50000018	351	7e-97	jgi|Mellp1|67169|fgenesh1_pg.C_scaffold_50000051	883	1.07997e-94		PGT_00074 60S ribosomal protein L6-B (244 aa)	333	6e-92	lcl|PTTG_02627T0 | PTTG_02627 | Puccinia triticina 1-1 BBBD Race 1 hypothetical protein (251 aa)	808	7.81582e-87	PST130_8353_1	235	2e-62	No_hits				No hits			No hits
Hv00311	AEQBcontig02407	AEQCcontig01803	AEQAcontig08198	GGACATATGTGGGCTTTGGTTAATGGAGTGGCYCTTGCGAACCGCAACAAAACCATATTCCTTCTGGGATCTGACGGTTCCCAACAAGAGGGAAATGATGCTGAAGCTGCACGTTTAGCTAGTAGGCACAAAATCTTAATGTTAAGTTGTTGATCGACGACAATGACGTCACCATTGCTGGACATCCTAGTGAATACCTCAAGGGATTCGAGGTAGGAAAAACCCTCGAAGGCCACGGCCTCAAAGTGTTCCGCGCTGAAGGTGAAGACATTGATTCGCTCTGGCAAGGGCTCTGCTCCATCATCAATCACAGTGGACCAGCTGCACTAATCGCTAAGCGGGTGATGTGCCCTGGTATTGAAGGGCTTGAGGGAAGCAATCATGGCCATGATGTAATTC…	1557	1518	15	1156	21	986	16	0.00988142	0.0181661	0.0162272	0.400402	0.00557295	0.0154431	0.0143215	0.0117792	6 (gU<Ap=H)	gi|300105875|gb|EFI97279.1| hypothetical protein SCHCODRAFT_82266 [Schizophyllum commune H4-8]	1075	1.10712e-129	jgi|Mellp1|46148|estExt_Genewise1.C_970011	627	0	jgi|Mellp1|41044|e_gw1,97,4,1	1363	0		PGT_00656 hypothetical protein similar to transketolase (641 aa)	516	0	lcl|PTTG_09784T0 | PTTG_09784 | Puccinia triticina 1-1 BBBD Race 1 hypothetical protein (641 aa)	1326	0	PST130_8392_2	476	0	gi|343555028|gb|AEEW01008392.1|_PST-130_PST130_8392,_whole_genome_shotgun_sequence	94	6e-18		No hits			No hits
Hv00312	AEQBcontig03299	AEQCcontig02360	AEQAcontig08217	GgACAGCCCTTGCATTTCTTCCCCCTCGTCCCCATCTCTCTCTTTTtCCTcTCTTTTTAGCGGATAaTATCTCAAACCCATCTGCAAAAATCAACCAAAATGGCAGATCAGCTGACTGATGATCAGATCTCTGAGTTCAAGGAAGCCTTCAGCCTCTTTGACAAGGACGGAGATGGTTGCATTACCACCAAGGAGCTGGGgACAGTTATGAGGTCATTGGGACAAAACCCAACCGAGGCTGAGCTCCAGGATATGATCAATGAAGTTGATGCTGATGGAAATGGTACCATTGACTTTCCAGAGTTCCTCAACCTGATGGCTCGCAAGATGAAGGACACcGATTCTGAGGAGGAGCTCAAGGAAGCATTCCGTGTCTTTGACAAGGACCAAAACGGTTTC…	976	720	35	742	26	976	285	0.0486111	0.0350404	0.292008	0.892956	0.0274158	0.029788	0.257715	0.104973	1 (gU=Ap<H)	gi|242047002|ref|XP_002461247.1| hypothetical protein SORBIDRAFT_02g043510 [Sorghum bicolor] >gi|241924624|gb|EER97768.1| hypothetical protein SORBIDRAFT_02g043510 [Sorghum bicolor]	765	3.9205e-79	jgi|Mellp1|90594|EuGene.00380116	315	4e-86	jgi|Mellp1|53308|fgenesh1_pm.C_scaffold_38000025	681	2.79772e-71		PGT_11337 calmodulin (150 aa)	268	2e-72	lcl|PTTG_01815T0 | PTTG_01815 | Puccinia triticina 1-1 BBBD Race 1 hypothetical protein (150 aa)	685	1.40081e-72	PST130_15229_2	129	1e-30	No_hits				No hits			No hits
Hv00313	AEQBcontig03567	AEQCcontig01875	AEQAcontig08232	CGTCTAAAATACTGATAGCATTTACAGGAATCAATCACAACAATCAAACCACCTAAATGTAGTACTGTTGGATCTTTTAGTCTAAAAACTAAGTACATCTTGTACATCATGGCATCAAACAGAACGAAATCATCCGCATATATAGCAGATGAAATCTCATAATGCTATTTCAATTCTAACATTACGTTAATCCTATACTGTATAGCTTCATCGATCACCATATAGACATACAGAGAGAGAATAATGTTATAATTTACATTATTTAATGTCAACATAAGATCTGAGAAGAAATGATGCAAAGATAAGAAACCCATGGTCACCACGTTCGTGAGTTTTTTTATTCAACTTATTCTATACTAATGGATATGGTTTTCAGACAGCAGCAAAAGATTGTGTTGA…	1704	644	7	1060	7	978	8	0.0108696	0.00660377	0.00817996	0.220892	0.00613025	0.0056139	0.0072193	0.00632115	1 (gU=Ap<H)	gi|170107045|ref|XP_001884733.1| predicted protein [Laccaria bicolor S238N-H82] >gi|164640295|gb|EDR04561.1| predicted protein [Laccaria bicolor S238N-H82]	993	0	jgi|Mellp1|48387|estExt_Genewise1Plus.C_180121	378	0	jgi|Mellp1|86501|EuGene.00180155	1147	0		PGT_07578 clathrin associated protein AP47 (325 aa)	430	1e-170	lcl|PTTG_06931T0 | PTTG_06931 | Puccinia triticina 1-1 BBBD Race 1 hypothetical protein (320 aa)	1138	6.89152e-165	PST130_7578_4	450	1e-161	gi|343555842|gb|AEEW01007578.1|_PST-130_PST130_7578,_whole_genome_shotgun_sequence	143	8e-33		No hits			No hits
Hv06009	AEQBcontig01256			CCTTGAAGGGATGAAGGGTTTAACGCGTTTTGAGCAGGAGAAGAATTCACAAGAGTACACTTGAAAAACGATCCAGCAACAGGAGACCCCCATTGTGAATTTGCAGTTGGTAAATGAGGATCGACCTTCAACAAATTCCCAGACAAGTTTTGATATAACGGAATTATATTTTGAGAGAAAGAAAATTTCAATGGCTGCTTGTAAATCAAAATAATGAACCGATGCAGGTTTGGAGTGTGTATAGGATTAGGACTCCTGTAAGGAATGAGGGGCTTAACAGCAGAAGTTAGTGCGCCATCTCGCTCAGACCTGATCAAGTCCGACTGAAGCCAATAGATAGCACCTTTGCTAGAGCTTTGAGAACCACTGAGCTGATCCCCGTCAAACATGATTGCCATA…	878	878	179					0.203872	0	0	1	0.114981	0	0	0.0383269	3 (gU>Ap=H)	no hits			jgi|Mellp1|72535|estExt_fgenesh1_kg.C_340009	106	1e-33	jgi|Mellp1|53180|fgenesh1_pm.C_scaffold_34000012	314	8.69286e-29		PGT_06258 hypothetical protein (227 aa)	127	4e-30	lcl|PTTG_07960T0 | PTTG_07960 | Puccinia triticina 1-1 BBBD Race 1 hypothetical protein (222 aa)	322	1.49827e-30	PST130_21016_2	125	1e-29	No_hits				No hits			No hits
Hv00315	AEQBcontig03319	AEQCcontig00375	AEQAcontig08263	GAGTCATTTCCtGCTCTAGTCCTCCTGCTTCAGCTCCGCGGCCAACCTCCTCCGGCAaTCAGTAGTTCCCCAAAGTGATTTGTGGGCAGAGCAGAGGAAGCAGCAATGGAGACTGGGGgcATTGTATCtgCtgCAGCGAATTCTCGTGACCAAGATAAGATTCACACCGATGTCTTGCTTTTCAACCGCTGGTCCTACGATGACGTTCAGGTCAGTGACATTTCAGTGGATGATTATATtACTGCAACAGCTGCCAAGCACCCAACATACATGCCTCACACTGCTGGTCGGTACCAAGTTAAGCGCTTCAGAAAGGCACAGTGCCCAATTGTGGAGAGGCTGACCAACTCTCTGATGATGCATGGCCGAAACAACGGGAAGAAGCTGATGGCTGTTCGC…	968	721	11	480	12	968	34	0.0152566	0.025	0.035124	0.521175	0.00860446	0.0212526	0.030999	0.0202854	8 (gU<Ap<H)	gi|40748265|gb|AAR89617.1| 40S ribosomal protein S5 [Capsicum annuum]	811	1.54213e-86	jgi|Mellp1|52751|fgenesh1_pm.C_scaffold_22000046	286	6e-85	jgi|Mellp1|36551|e_gw1,22,111,1	618	1.38807e-65		PGT_05210 40S ribosomal protein S5 (205 aa)	265	4e-73	lcl|PTTG_00123T0 | PTTG_00123 | Puccinia triticina 1-1 BBBD Race 1 40s ribosomal protein s5 (210 aa)	620	4.76329e-65	PST130_19811_2	264	8e-73	No_hits				No hits			No hits
Hv00316	AEQBcontig02693	AEQCcontig02008	AEQAcontig08277	AGGATCTCAGTGAGCAGACTCATCCCCAGCAAGAACTCCTACCCACCGAATATTGTGTCTgTCTGCAGCGAAGACACGCTCAGCCTGCGGAGGAATCCACAGCCACTCATGCTCGCCACTCTCCGCCCTCGCCGCCTGCCCTCAAGCGCTTCCCTGTCTGTCTTCAACCATCTCTCGTCCATGTCTCAGCCAAAACCCTTCCACGCCCTCACTGCGCCCCTTGCTGACGGAAGCGTCTTCCCCTTCGACTCCACTCGTGGTAAAGTCGTCCTCATCGCTAATGTCGCAAGCCAGTGCGGCTTCACTCCCCAGTATGCTGGTCTCGAGCAACTCCACAAAAAGTATTCTCCCCAAGGATTAGTCGTCTTGGGCTTTCCTTGCAACCAGTTCGGTCAACAG…	1083	1083	35	952	40	962	11	0.0323176	0.0420168	0.0114345	0.647162	0.0182266	0.0357187	0.0100916	0.0213456	2 (gU<Ap>H)	gi|225690806|gb|ACO06089.1| glutathione peroxidase [Triticum aestivum]	488	6.04294e-47	jgi|Mellp1|53410|fgenesh1_pm.C_scaffold_42000014	272	4e-73	jgi|Mellp1|38576|e_gw1,42,64,1	470	9.48118e-47		PGT_06424 glutathione peroxidase (211 aa)	229	2e-60	lcl|PTTG_03162T0 | PTTG_03162 | Puccinia triticina 1-1 BBBD Race 1 KLLA0F06732p (185 aa)	478	1.61811e-48	PST130_22358_1	141	3e-34	No_hits				No hits			No hits
Hv00317	AEQBcontig03014	AEQCcontig02770	AEQAcontig08278	ACCCGCAAGCACTTGGATCGACTGCTTGTGTTTTCTTTTCCATCTTTGCCCTCCCACAAATCTTTAATCCCCCTTTCAAGATGGGTATTTCAAGAGACTCTCGTCACAAAAGATCTCACACCGGAGCGAAACGCGCTCAATACCGCAAGAAAAGGAAGTTTGAACTCGGTCGTCAAGCTGCTTCTACTAAACTCGGACCCAAGAGAATCCATCTTGTCCGTGTTCGTGGAGGAAACATCAAGCACCGAGCTTTGCGATTAGAAACCGGTAACTTTGCTTGGGGCTCCGAAAAAGTTACAAAGAAGACTAGAATCATTGCTGTCGTTTACAACTCTACTAACAACGAGTTGGTTCGGACAAACACATTAGTCAAAGGCGCTATCATCCAAATAGATGCAA…	1024	871	16	609	17	967	25	0.0183697	0.0279146	0.0258532	0.351795	0.0103602	0.0237304	0.0228169	0.0189692	6 (gU<Ap=H)	gi|242213751|ref|XP_002472702.1| 40S ribosomal protein S8 [Postia placenta Mad-698-R] >gi|220728210|gb|EED82109.1| 40S ribosomal protein S8 [Postia placenta Mad-698-R]	804	1.2592e-83	jgi|Mellp1|38944|e_gw1.46.40.1	268	6e-78	jgi|Mellp1|53533|fgenesh1_pm.C_scaffold_46000017	863	2.35286e-92		PGT_00820 40S ribosomal protein S8-B (204 aa)	313	6e-86	lcl|PTTG_05114T0 | PTTG_05114 | Puccinia triticina 1-1 BBBD Race 1 hypothetical protein (212 aa)	842	9.29818e-91	PST130_7126_5	325	2e-89	No_hits				No hits			No hits
Hv00318	AEQBcontig03032	AEQCcontig02424	AEQAcontig08279	ATAATCTTTGTATTTTAAAAGTCTGTTTATCAGAATCCTCTTCTAGAATTATAAAAAAAAACAATTGGATCAATCTCTAGACCCCCCAACTGTCCCAATATCTAATATCCAAAACAATGCAACCTCAAATTCATGAGCAGATTGARTCCAATTAGGCAAATACAGCAAGACGAACAATCATCTCAACTCATAGAAGAACACGTAAAAAACAAAGGGGGACCACTCATAAAACCYCATTTGGATGGTTTGATATTTCAAAATAATGAATTAAACATGTCATTCTTCTTACTTGATCTAATTTATCCAAAAATACTAATGACCGAACGCAGCTAATTTTTCTTGTAGAGGGGCGACAGTTGGATCAGCAAGTGCAGCTTTACGTGCTTTGAGCAATGCAAC…	1005	860	20	718	24	966	44	0.0232558	0.0334262	0.0455487	0.488609	0.0131159	0.0284158	0.0401994	0.0272437	8 (gU<Ap<H)	gi|12329977|emb|CAC24570.1| ribosomal protein L13A [Xanthophyllomyces dendrorhous]	652	5.18343e-66	jgi|Mellp1|57840|fgenesh1_kg.C_scaffold_69000011	298	2e-82	jgi|Mellp1|53995|fgenesh1_pm.C_scaffold_69000010	749	3.81269e-79		PGT_14845 60S ribosomal protein L16-B (203 aa)	353	5e-98	lcl|PTTG_06040T0 | PTTG_06040 | Puccinia triticina 1-1 BBBD Race 1 hypothetical protein (361 aa)	625	1.32466e-65	PST130_7380_5	350	4e-97	gi|343556040|gb|AEEW01007380.1|_PST-130_PST130_7380,_whole_genome_shotgun_sequence	54	3e-06		No hits			No hits
Hv00319	AEQBcontig03839	AEQCcontig01953	AEQAcontig08280	ACAGAACCACAAGCAAAATAACCACAGCAGCAAGAAAAAGACGTAAAGATAAGAAGTGACGTCATGACGTCGCTAATGAATCGTCTGATTTTGCGTATTCCACGTCATTTAACATCTTCCTTTCAGCCCTCCAAAGTCTTTCGATCCTTCTCTATTTCTCCTCCTCGTATGCTAGGCGATCCTCCGGAAATGGGAAAGTCTCCTTTTGTTGAATCCGCAGGAGCCAACCCTATGGAAAAATATAAAGTAGTATCGGAACAGTTGCATGATTATGGGGCCTACATTACATCATGCTTACCAAGATATGTACAACAGTTTAGTGTTTATAAAGACGAATTAACGTTGTACACCTTTCCAGAGGGCATAGTTCCTCTCCTAACATTTTTGCGGGATCACACT…	991	572	6	989	15	964	18	0.0104895	0.0151668	0.0186722	0.434914	0.00591591	0.0128934	0.0164793	0.0117629	8 (gU<Ap<H)	gi|71006324|ref|XP_757828.1| hypothetical protein UM01681,1 [Ustilago maydis 521] >gi|46097031|gb|EAK82264.1| hypothetical protein UM01681,1 [Ustilago maydis 521]	854	1.9064e-89	jgi|Mellp1|35287|e_gw1.13.79.1	451	1e-127	jgi|Mellp1|52307|fgenesh1_pm.C_scaffold_13000048	1013	9.10022e-110		PGT_06714 NAdehydrogenase-ubiquinone oxidoreductase sub unit (271 aa)	332	1e-91	lcl|PTTG_07896T0 | PTTG_07896 | Puccinia triticina 1-1 BBBD Race 1 hypothetical protein (278 aa)	986	1.78935e-107	PST130_12777_1	375	1e-104	No_hits				No hits			No hits
Hv00320	AEQBcontig04900	AEQCcontig02242	AEQAcontig08286	AAATTAATTCAAAGCAGATGACATAAAACTGGACGTCAAAATGAGGGAAAAATTCTTTCTAGCCAATTAATTATCTTGTAGCAGACCAGACAGACCGAAGAAGCTCATCCTTCGTAGCTAATCGATTAAGACTGTCATCGGCTTCTCCTTCCCGTCGCACGAATCCCGACAAGGCATAGGTCACATTTTTTCCGGGAATGGCTTTCCCTTCATCATCAACTTCTGCAACATTAATCTGGACGGAAGAGTGGTCCTTGGCAGTGATAAGTCTGTTAGTTGCGGCACACTTTCGAGGGACGTACAATTCAACAATGGTACCTTGATCGTTCTCCATGATAAGTCAAGTATTCGAGGTGAGATGCAGAAGGTTGATCAATTTAGAGCGAAATCCGTGTTTCA…	1322	399	17	806	45	960	34	0.0426065	0.0558313	0.0354167	0.467929	0.0240294	0.0474624	0.0312573	0.0342497	2 (gU<Ap>H)	gi|256728919|gb|EEU42274.1| predicted protein [Nectria haematococca mpVI 77-13-4]	392	1.09166e-35	jgi|Mellp1|53749|fgenesh1_pm.C_scaffold_55000015	192	5e-49	jgi|Mellp1|39565|e_gw1,55,49,1	447	5.74267e-44		PGT_02545 60S ribosomal protein L26 (135 aa)	217	8e-57	lcl|PTTG_06834T0 | PTTG_06834 | Puccinia triticina 1-1 BBBD Race 1 hypothetical protein (203 aa)	453	1.64105e-45	PST130_8889_2	167	4e-42	gi|343554531|gb|AEEW01008889.1|_PST-130_PST130_8889,_whole_genome_shotgun_sequence	78	3e-13		No hits			No hits
Hv00321	AEQBcontig02087	AEQCcontig01944	AEQAcontig08288	TATTGGGGAAACACAGACACACACACACACACACACACGGATCGGTGGATCGATCAGTGATCACCACTTTAACACAATGATGAATAATAACCTTCAACGACGTCTGGAACATCGAGTAGCTATTATCACAGGAGCGGGGAGTGGGATCGGATTAGAATCGAGTATCCTTTTCGCATCGGAACACTGTTTAGTGATTTTAGCGGATATTAATGTACCAGCGATTGAACAAACGGTCGATTATATTATTGAACGATATCCTGATTCACCTAAACCGATTGCAGTTAAGACGGATGTAGGTCGAGAGGAAGATGTGAAACAGTTGATTGATCAAGCGATTCAAGTGGGAGGCCGTCTTGATGTGATGTTTAACAATGCCGGGATTATGCATCCTGATGATAG…	1012	978	51	1002	42	965	24	0.0521472	0.0419162	0.0248705	0.352792	0.0294102	0.0356331	0.0219497	0.0289977	2 (gU<Ap>H)	gi|300111943|gb|EFJ03344.1| hypothetical protein SCHCODRAFT_83954 [Schizophyllum commune H4-8]	1019	1.4552e-108	jgi|Mellp1|112302|fgenesh2_pg.64_26	450	1e-144	jgi|Mellp1|40011|e_gw1,64,26,1	1132	1.49154e-123		PGT_08844 hypothetical protein similar to short chain dehydrogenase (287 aa)	445	1e-125	lcl|PTTG_07140T0 | PTTG_07140 | Puccinia triticina 1-1 BBBD Race 1 hypothetical protein (287 aa)	1143	1.14854e-125	PST130_9132_7	98	3e-21	No_hits				No hits			No hits
Hv00322	AEQBcontig02730	AEQCcontig03295	AEQAcontig08297	AGGaGAAAAATCTATTACATAATTTGACCATTGAATTtCTTtCTTTATCCTTTtAAGTACAAAaCACGAAATTCCAGGCCCAGGTAGATCGGCTGCCAAAATCAAGTACCAAAACTAACAAAATGCCCCCACCAGTGAATTTtCAGACAAACAACAAGTTCATCCGTCATCTTAATAGCCCCCAGCCCCTGGCGCTGTTTCGCCTTCTCTCTTCAAACTAaGTAAAAGTTCTTTGAAGCGACTCAAATCCCGGGTTGACTTGCCaCATGTCTTGCTTCTCGAGTCTTGCAACTCAAGCAGGTCAGCAATTCTTTGCCATGTGGTTCCCTGCACCAAAGCTTGTTCTTGTGAAGCAAGAAATGCTGCTTCTTGTTCTTTGTTTTTGGCAATGTTTTtAGC…	1049	1049	28	497	7	962	11	0.0266921	0.0140845	0.0114345	0.152772	0.0150539	0.0119733	0.0100916	0.0123729	9 (gU>Ap>H)	gi|169847794|ref|XP_001830606.1| clathrin light chain [Coprinopsis cinerea okayama7#130] >gi|116508342|gb|EAU91237.1| clathrin light chain [Coprinopsis cinerea okayama7#130]	317	3.88958e-27	jgi|Mellp1|103404|fgenesh2_pg.6_63	233	7e-66	jgi|Mellp1|103404|fgenesh2_pg.6_#_63	493	1.95888e-49		PGT_04511 hypothetical protein similar to clathrin light chain (261 aa)	240	5e-64	lcl|PTTG_02144T0 | PTTG_02144 | Puccinia triticina 1-1 BBBD Race 1 hypothetical protein (329 aa)	461	1.44643e-46	PST130_7326_7	248	2e-66	No_hits				No hits			No hits
Hv01710	AEQBcontig02561	AEQCcontig01832		TTTTTCCGTTTTtCTTTATAGTCTTGTATTTCTGAGCATTCATCTAACATTCCTGAACTGTTAGCTGCACTTTCAACTTTTGAACGCTCCTTTCGCATTTATTCACCAATATCATTGCACTAATTCTGTTGAATTGAGCAAATATTCAGTTTATTATTATGATTTCTTTAAATGCAATCTTCTTTTTAGTATGCTTTCTTGCCCACCTGGCCGTCGCCAATATATCACCCACTTTCCCGGTCACAGGCAGTAGCTGTGCTTGCTCTCAACCATGTCAAATTAAATGGATTGATTCTTCCGCTACTCCGTCTACGTCTACCCTTGGTGAAACTGCTATTGAGCTTGTTCAAGGTGATCCGGCAGCATTACAAACCGTTCAATTGATTGGCGGAGTATCTA…	1237	1237	245	1116	96			0.19806	0.0860215	0	0.614952	0.111702	0.0731273	0	0.0616099	9 (gU>Ap>H)	gi|300105065|gb|EFI96470.1| hypothetical protein SCHCODRAFT_85370 [Schizophyllum commune H4-8]	147	2.55224e-07	jgi|Mellp1|72270|estExt_fgenesh1_kg.C_270004	133	2e-38	jgi|Mellp1|52925|fgenesh1_pm.C_scaffold_27000003	339	1.74827e-31		PGT_10900 hypothetical protein (214 aa)	140	7e-34	lcl|PTTG_05773T0 | PTTG_05773 | Puccinia triticina 1-1 BBBD Race 1 hypothetical protein (213 aa)	293	5.40427e-27	PST130_20988_2	48	5e-06	No_hits				No hits			No hits
Hv00324	AEQBcontig03100	AEQCcontig02110	AEQAcontig08314	GATCTGGGGATCAATCGACCGCAAGAATTTATAAAGCGACCAAGATCATAAAGAAATGGGTTTTCGTGGTAATAATGTTCTTCACAGGAACCATTTCCGTAAAGATTGGCAAAAACGTGTGAAGACCTGGTTTGACCAGCCAGGTGCCAAGCTCAGAAGGAGAACTGCAAGAAAGACTAAAGCGGCTGCTGCTGGTGTGCGTCCAACTTCTCTTTTGCGACCTGCCGTTCGATGTCCGACCGTCCGATACAATCGCCGGGTTCGAGCTGGTCGTGGGTTTACAACTGCTGAACTTGCTTTAGCAGGTATCAGGAAGAAAGAAGCACTTTCGATTGGTGTCCCAGTTGATCATCGTCGTCGCAATCGCAGCGAAGAGTCTGTCTCTCTCAACGTCGAGCG…	957	824	22	880	31	955	22	0.026699	0.0352273	0.0230366	0.459615	0.0150578	0.0299469	0.0203312	0.0217786	2 (gU<Ap>H)	gi|242210011|ref|XP_002470850.1| 60S ribosomal protein L13 [Postia placenta Mad-698-R] >gi|220730077|gb|EED83940.1| 60S ribosomal protein L13 [Postia placenta Mad-698-R]	600	5.12514e-60	jgi|Mellp1|68577|fgenesh1_pg.C_scaffold_69000053	288	1e-106	jgi|Mellp1|40242|e_gw1,69,48,1	728	9.68657e-77		PGT_01572 60S ribosomal protein L13 (210 aa)	332	2e-91	lcl|PTTG_00212T0 | PTTG_00212 | Puccinia triticina 1-1 BBBD Race 1 60S ribosomal protein L13 (210 aa)	730	8.22291e-78	PST130_8153_5	326	5e-90	gi|343554605|gb|AEEW01008815.1|_PST-130_PST130_8815,_whole_genome_shotgun_sequence	56	8e-07		No hits			No hits
Hv00325	AEQBcontig02971	AEQCcontig02013	AEQAcontig08320	ACCTACAGTCTTCCCTTGTTGCCCGCACATTTTGGTGTCTTTGGTCTCcACCcAAAATTCAAATCGATAGACATGAACGTCTTCCTGGTCCGTGCACTCTCCAATCCTCTCCGCCATCGAGCGTCGGCCGTTTtGCCACTTGTCTCTCAACGCCCATACCATCCAAAGGTCATTGATCATTATGAGAATCCACGAAATGTCGGCTCTTTCTCTAAAACTGATCAAGGGGTCGGTACAGGTCTCGTCGGTGCTCCTGCTTGCGGTGATGTTATGAAGTTGCAAATCAAAGTCGATGATCATGGTGTTATTTCCGATGTAAAATTCAAAACTTTTGGCTGTGGTGCTGCAATCGCAAGCTCCTcTtATATGACTGAGCGGGTCAAAGGtATGACCCTCCAA…	959	895	45	948	34	959	18	0.0502793	0.035865	0.0187696	0.343254	0.0283567	0.030489	0.0165652	0.025137	4 (gU=Ap>H)	gi|300110491|gb|EFJ01892.1| hypothetical protein SCHCODRAFT_72304 [Schizophyllum commune H4-8]	612	2.09228e-61	jgi|Mellp1|50916|estExt_Genewise1Plus.C_810034	301	5e-82	jgi|Mellp1|40695|e_gw1,81,35,1	659	9.75486e-69		No_hits			lcl|PTTG_09011T0 | PTTG_09011 | Puccinia triticina 1-1 BBBD Race 1 hypothetical protein (199 aa)	579	2.66933e-60	PST130_7842_9	261	3e-70	No_hits				No hits			No hits
Hv00326	AEQBcontig03524	AEQCcontig02173	AEQAcontig08324	AGATCATTATTCAATATCTGCGCTTTCGCTTTCCTAAATCATCTCTAACATAATCTATCATCTATCATCTGACATTCTTCTTCATCTTTCTTTCTTCCTCTTCCTTCcTCTTTCTTTCTTTCTTTCCTCTTTCGTCATGGCCCTCAACAATCCAAAGAATCACGCTCAAACACTCAGTGCTGCGGCTGCTCCAAATCTCCCCGAGTTTGAAAAACAATTTGCCGTCAAATGTATTGAACAAGCTGAAACTTATTGGAGtcTTTTAGGGGCTGTGCACCCTAAATCCTTGAAACTGACAAAACATGATAATGAAATATTTGAAACTTTCAAagAATGTTTCCCAGATTTAGCTTTGAATGAGAACAGTTCATTGCAAAAaCTTGATGAAAATGCAATGAA…	957	657	12	837	16	957	10	0.0182648	0.0191159	0.0104493	0.457508	0.0103011	0.0162505	0.00922215	0.0119246	2 (gU<Ap>H)	gi|164657295|ref|XP_001729774.1| hypothetical protein MGL_3318 [Malassezia globosa CBS 7966] >gi|159103667|gb|EDP42560.1| hypothetical protein MGL_3318 [Malassezia globosa CBS 7966]	428	4.51071e-40	jgi|Mellp1|84721|EuGene.00110153	275	4e-74	jgi|Mellp1|104957|fgenesh2_pg.11_#_191	551	3.23961e-56		PGT_16112 hypothetical protein similar to DUF757 family protein (169 aa)	226	1e-59	lcl|PTTG_06243T0 | PTTG_06243 | Puccinia triticina 1-1 BBBD Race 1 conserved hypothetical protein (169 aa)	560	4.2428e-58	PST130_6823_9	160	4e-40	No_hits				No hits			No hits
Hv00327	AEQBcontig02765	AEQCcontig02116	AEQAcontig08325	tACATATTATTTTGGTTCgCTCATAAAaaTTTATTTCATAGCCTAGTCAGTGATTtACtAAAaCaCTTTtAtATAGAAaTAAACaGACAATACAACCTAGATATATaTAAACaGTTtatAAAGTAATgtGAATGACCCGCCtATACTATCCTATCCTATACTATCCTATACTATCCTATCCTATCCTATCCGCGGaTAAAAAaaTaGGGCTATgTTGGTATGTAGGTATTCATgAaGGGATCCGGgATCCGTCAGGTCATATAagTTAAGaTATGATAAACCCGATTCTAtCCAATAGCCAAACCTCATATTAtAATAATATATAATAGCCTTtGTAAATTAGAGTTAaGtAAAGTGGACGAaTtAAATTGATGGGGTAAATAaGCCGAAGTACGCAGC…	1018	1018	28	871	14	955	14	0.0275049	0.0160735	0.0146597	0.0618692	0.0155123	0.0136641	0.012938	0.0140382	3 (gU>Ap=H)	no hits			No_hits			No hits				No_hits			No hits			No_hits			No_hits				No hits			No hits
Hv00328	AEQBcontig02780	AEQCcontig01996	AEQAcontig08338	tATGATaCAAGAATGAATTTtCATAAAAAAGGAaTTAAAAAAaataTTtATTACAAGCCAAAGAGCAAAaCAtAACCCCCcTTTTTATATTGTCATACCACCTCCACCTCCTCTAACACCTAATGTGCCAGTCTTAGCATCAAATACACTTAATAAAGCAAATGTGGCATAAAaCAAAGCTACAGGATATCCCACTAAAACACGTTGCTCTGACATTCGCAAAACAGCTACAAAGATTCCTGAaGCAGAATAAGAGCACCAAAAGATTGAGATAGCCGAAAGAATATATCCGATTATTCCATCCATGCTTACGACAACGGTGACCAAACTAAGGAGTACCAAAGGTAAGAGACAATAACCCAATACGCTAGCGACTCGATAGGCATCGATACCAGTTTC…	1011	1011	19	963	16	947	13	0.0187933	0.0166147	0.0137276	0.268313	0.0105991	0.0141243	0.0121154	0.0122796	2 (gU<Ap>H)	gi|300103484|gb|EFI94891.1| hypothetical protein SCHCODRAFT_58663 [Schizophyllum commune H4-8]	480	4.60833e-46	jgi|Mellp1|76989|estExt_fgenesh1_pg.C_60277	423	1e-118	jgi|Mellp1|34038|e_gw1,6,199,1	607	1.12426e-62		PGT_13778 protein transport protein yip1 (270 aa)	359	1e-99	lcl|PTTG_00125T0 | PTTG_00125 | Puccinia triticina 1-1 BBBD Race 1 Yip1 domain-containing protein (270 aa)	591	1.17005e-61	PST130_8276_5	307	3e-84	gi|343552320|gb|AEEW01011100.1|_PST-130_PST130_11100,_whole_genome_shotgun_sequence	84	4e-15		No hits			No hits
Hv00329	AEQBcontig02096	AEQCcontig02300	AEQAcontig08339	CAATACATAATCATGATTCTATGCTTGTCCTAACAGAGCCACATATAATACAGTACGCATCATATATATCAACACCGAGGTAAATCACTTTCAGTCTTCAAAAATTAGGTTATATTATTAGAACACCTATAAAAAGGGACAATATGACTCAGAGTGAATATAACAAAAAWWGAAAAAAATAAGAGAGAGAGAGCTAATCAAAGTGAAGAGAAATAAAGTCCGATGAGAGGGAGACAGATCAATGGCAATTTGATTGACTTAAATCTAGCTAATAGCAAAAGAGAATTCAAGCAATCGACAGTTATCACATTGAACAAAAACATCGGGCAATGTAGGTGCAAAAAGAAAGAAAAAGAAACAGAAAAAAAATACATGATCATTTGATGATAAAAGTGTAGT…	961	941	134	766	47	947	24	0.142402	0.0613577	0.0253432	0.460376	0.0803121	0.0521605	0.0223669	0.0516132	9 (gU>Ap>H)	gi|2072023|gb|AAB53650.1| symbiosis-related protein [Laccaria bicolor]	599	6.7676e-60	jgi|Mellp1|50038|estExt_Genewise1Plus.C_480002	280	1e-75	jgi|Mellp1|39040|e_gw1,48,39,1	605	1.79025e-62		No_hits			No hits			PST130_9443_2	218	2e-57	gi|343553977|gb|AEEW01009443.1|_PST-130_PST130_9443,_whole_genome_shotgun_sequence	96	9e-19		No hits			No hits
Hv00330	AEQBcontig00849	AEQCcontig01581	AEQAcontig08368	CTTTTTCTTAATTCAAATTCAAATCCATACTTGCTCTACTAACTGGCAGTCAATGCACCCTTTGTCAGCCTAGGTATCCCCAGTGTTATGGGCATAAGCATATGTACTTAGCAATTTAGGTGTTATGTACATAGTCTAGTATATAATCCTATGGTGCGAGGTCATGCTTTCCCSGGTTCACTCCGGAGATAGCACTGACATTGCTACCATAGGTTATGGGCTGTCCCTGAACAACTGACGTTCTTGTATTATTCTCTCGGAACCAAGTGTGAATCCCGTGCTTGTCCCACGTTAAACGTGCCTCTCTTGGCGTCTATTAATTCTGGACGACCAAATCCAAATATTATTTCTTCTGCGTTTCATCATCCCGAAACACAGTCTAGGTACCGGGCATTTAAT…	1997	1925	64	1757	35	943	10	0.0332468	0.0199203	0.0106045	0.263441	0.0187506	0.0169344	0.00935906	0.0150147	9 (gU>Ap>H)	no hits			jgi|Mellp1|113384|fgenesh2_pg.83_9	48	3e-10	jgi|Mellp1|110506|fgenesh2_pg.45_#_10	125	2.05767e-06		PGT_00453 predicted protein (501 aa)	46	2e-07	lcl|PTTG_04719T0 | PTTG_04719 | Puccinia triticina 1-1 BBBD Race 1 hypothetical protein (512 aa)	118	1.14046e-09	PST130_10931_1	53	3e-07	No_hits				No hits			No hits
Hv00331	AEQBcontig02542	AEQCcontig01805	AEQAcontig08373	ATtATGTaTTAAATgACTTTTtCACtAATCtAAAaatAaTTTGAGCAACCATTGTACTAAGTTGTATACAAaTaTTAAGCAACCTCCATCTTTTAATGATAACCGTTtGTTTCaCCATGATGCTCGACATCATTtGTTTGtCCTTTTAAGATTtCTTtGCGAGCTGCGACGGCGGCTTGTAGGTTATGGAGCATAGCTCGCGTTGTGTCAAAATCCACGCAAGCATCTGTGATAGACACTCCATATTtCAAACCAGCTGGCCCCTCATTAGGAACGTCCTGCCTGCCTTCGTTGATATGCGATTCAATCATAACGCCGTGAATGGAATCTTCGCCTGCTCTAagCTGTTCGCAAATaTTTtCAAGAACTAAGGGTTGATTGCGATGATTTTtAGACGAA…	1266	1266	19	1153	22	940	11	0.0150079	0.0190807	0.0117021	0.471842	0.0084642	0.0162206	0.0103278	0.0116709	2 (gU<Ap>H)	gi|61676641|gb|AAX51844.1| 3-deoxy-7-phosphoheptulonate synthase [Paxillus involutus]	1188	5.15003e-128	jgi|Mellp1|88008|EuGene.00240065	379	0	jgi|Mellp1|107573|fgenesh2_pg.24_#_66	1399	2.20157e-154		PGT_14881 phospho- 2-dehydro-3-deoxyheptonate aldolase (374 aa)	528	1e-150	lcl|PTTG_06757T0 | PTTG_06757 | Puccinia triticina 1-1 BBBD Race 1 3-deoxy-7-phosphoheptulonate synthase (377 aa)	1358	1.78838e-150	PST130_8330_10	449	1e-127	gi|343554241|gb|AEEW01009179.1|_PST-130_PST130_9179,_whole_genome_shotgun_sequence	66	1e-09		No hits			No hits
Hv00332	AEQBcontig02906	AEQCcontig02365	AEQAcontig08374	CGTCATCAAGTAATCTCATTGTATAGTGACTGAGGAACAGTTGAATCTATCAAAATGTAAGTGGAGACTGTATAATAGCCCATTTACTATGAACAATGAGCAGGTACATGTGATAGGATTTATAGAATAATTGGGGGTAATTATAGACTAATCTCCATCATTAAAACACTTATGTGATGTGATACATGTATTACTAACGAATCCATTTATAAAATTTGATGTCATATGTATTCCTAGCACAGCAACACAATTTCTTAAATGATCCTCTTTCTAATAAATGAATCTTTGTTTCCCAATAGATTTGAAGGGAGATAAATGAAAAATAGATGAAATGGCCTAACATTAAGGCTGTGTTCATCAGTCAATCTTCTTAGATCTGAACTTATCCAGGAAAGCAGA…	946	942	61	735	23	941	27	0.0647558	0.0312925	0.0286929	0.179133	0.0365212	0.0266019	0.0253232	0.0294821	3 (gU>Ap=H)	gi|169861191|ref|XP_001837230.1| hypothetical protein CC1G_00366 [Coprinopsis cinerea okayama7#130] >gi|116501952|gb|EAU84847.1| hypothetical protein CC1G_00366 [Coprinopsis cinerea okayama7#130]	326	2.98238e-28	jgi|Mellp1|29874|gw1.3.248.1	138	3e-57	jgi|Mellp1|33316|e_gw1,3,248,1	439	3.1006e-43		PGT_16395 hypothetical protein similar to peripheral-type benzodiazepine receptor (205 aa)	182	1e-46	lcl|PTTG_07407T0 | PTTG_07407 | Puccinia triticina 1-1 BBBD Race 1 bzrp-prov protein (205 aa)	432	2.91253e-43	PST130_8801_4	123	8e-29	No_hits				No hits			No hits
Hv00333	AEQBcontig00103	AEQCcontig03291	AEQAcontig08376	GAGAAACTGGATCATTGTAAACAGGGTAAAAGATCTGTGGAAGAATACGTGAGCGACTTCCTCTCTCTGGTTTACAACATCGACTCCTCAGACTGTGACAGGGCCATTTGTTTTATAAAAGGTCTTTCTCCTACGGTGCAAAAATGTCACGCGCCACGTGACACTCGAGGCGAAATTAACTCAATAAATCAATAATATCGAGTCCTACATCTATACTCGAAGTGCAGAAAGCAATTCTCCATAGCAACTGCGATTTTTCCTTTGTGTACTTACTATTTAACTGCGCTAGCCTAAACTCTAAATCTAAATTAGTCAATCTCCCAATAGGGTACCTTAGTCCTTTTCAATAAGCGACGCACAGCGCTAGGATCAACGAAATAGTACAGTAGTAGTTTTTCA…	1043	448	70	491	3	924	11	0.15625	0.00610998	0.0119048	0.89785	0.0881223	0.00519412	0.0105067	0.0346077	5 (gU>Ap<H)	no hits			jgi|Mellp1|110762|fgenesh2_pg.47_28	50	3e-06	No hits				No_hits			No hits			PST130_12053_1	49	3e-06	No_hits				No hits			No hits
Hv00334	AEQBcontig02644	AEQCcontig01819	AEQAcontig08389	AGGCTGCACTTtATCcTCCcACCCCCccccTCTTCTAACAAAACATGTAAAGTACCATTTACAGCATATAATATGAAACATCTTATAATGCTGCTAGACAATGTAAATGGAGACAGAGAATCGAACAAGTTGATTGGCAAATATTATAATAAAGATTtGGGCCAAAAATACAGTACAAACCCGCCAGGGTTTTAATGAGTAAACTACTCATACCTTCTCCTCTGGgATACACGCTTAAAAGGTTCGTTTTAATAAGAAGGCATGCTGACACCAAGGGAATGGATAATCAATAATCAAACTAGAACCTATCTCTGCAAATAAACCTAAGATTGAAGATATAAAAAGAAATAATTTAAGGGAAGTATATATTTAAAACCCTCCTCATGAACAGCCTGCTCC…	1137	1137	80	1129	35	938	15	0.0703606	0.0310009	0.0159915	0.408083	0.0396822	0.026354	0.0141134	0.0267165	9 (gU>Ap>H)	gi|71019499|ref|XP_759980.1| GTP-binding protein Ypt1 [Ustilago maydis 521] >gi|46099486|gb|EAK84719.1| YPT1_NEUCR GTP-binding protein ypt1 [Ustilago maydis 521]	899	1.43527e-94	jgi|Mellp1|73536|estExt_fgenesh1_kg.C_810009	451	1e-127	jgi|Mellp1|58018|fgenesh1_kg.C_scaffold_81000009	979	9.6558e-106		PGT_17558 GTP-binding protein ypt1 (213 aa)	367	1e-102	lcl|PTTG_05460T0 | PTTG_05460 | Puccinia triticina 1-1 BBBD Race 1 hypothetical protein (150 aa)	635	1.07684e-66	PST130_19675_1	288	2e-78	gi|343543745|gb|AEEW01019675.1|_PST-130_PST130_19675,_whole_genome_shotgun_sequence	68	3e-10		No hits			No hits
Hv00335	AEQBcontig02111	AEQCcontig02105	AEQAcontig08396	GTCTAGAGAGTTTGATTAAGTGGTTTTGGACCTCTCTCAACCCCGTGGGATTTGATCGATCGTTTGGCAGTCAAAAAAGCCCCCTTCCCTTGACGTGAAGAATCCCTATCCCACTCTTTTCATTCTAAATCCCTTTTCTTTGATTTCTCCTCCTCTTCTTTTCGTTTTAATCTCTAGCCCCCTTATTTTGCCTTCACTTTTGCTCTTCCTCCGTCTCTCTTCTTCTGCCCTTCCTTCGCTGCATCATACCAGCCCTCTGGTGAATGCTCCGTATTGTCACACGCTCTTCGGCTCGTTTATTGTACACTTCACCCTCACATATCATGACTGGCAGTAAACTGTTTGTTGGTAACTTGGCTTGGACCACTGACACCAATAGTCTTACCAACTCTTTCAGCC…	1040	802	40	882	39	934	16	0.0498753	0.0442177	0.0171306	0.488404	0.0281288	0.0375897	0.0151188	0.0269458	2 (gU<Ap>H)	gi|169772913|ref|XP_001820925.1| hypothetical protein [Aspergillus oryzae RIB40] >gi|238490830|ref|XP_002376652.1| heterogeneous nuclear ribonucleoprotein G, putative [Aspergillus flavus NRRL3357] >gi|83768786|dbj|BAE58923.1| unnamed protein product [Aspergillus oryzae] >gi|220697065|gb|EED53406.1| heterogeneous nuclear ribonucleoprotein G, putative [Aspergillus flavus NRRL3357]	243	1.46041e-18	jgi|Mellp1|71659|estExt_fgenesh1_kg.C_140058	184	4e-49	jgi|Mellp1|35424|e_gw1,14,146,1	293	3.0055e-26		PGT_14960 hypothetical protein (180 aa)	168	3e-42	lcl|PTTG_00396T0 | PTTG_00396 | Puccinia triticina 1-1 BBBD Race 1 hypothetical protein (172 aa)	263	1.31132e-23	PST130_12071_16	130	4e-31	No_hits				No hits			No hits
Hv00409	AEQBcontig02477	AEQCcontig02830	AEQAcontig09199	GggAGCCTTATACGTTTTTTTttCCAGTAACATCACATTTAAAGCTGGGAAAGACTAACCATATTGAAGTTACTAGATATTGACTTATTTATTAATTTCTTCTCCATTCATTTTCCCGTTCAGTGCCAACTCCTTGTCAATCATTTCTCTCTATCTCTCTATTACAAGATGTTCATCGGTTTCATTCTTCCGGCACTTGCGCTGGTCAGCTTAATTCCAGCAACTCAGGCTCATGTTCGACACCTGTATGTTGGAGCGACACTCCAGTCTCCTACTCTCTCTGTTGGCTTTGGTATCAACATAACGAAGTATCCATTCCATATGTGGGAGGGAGGAGATGCTGGTGGTGATGCTCCTTTTtTTtCTAGAAGAATAGAATGGGTTGAAAATCCCCcTTAT…	1378	1378	271	593	5	785	13	0.196662	0.0084317	0.0165605	0.887406	0.110914	0.00716783	0.0146156	0.0442325	5 (gU>Ap<H)	gi|300102714|gb|EFI94122.1| hypothetical protein SCHCODRAFT_85893 [Schizophyllum commune H4-8]	254	1.16642e-19	jgi|Mellp1|73155|estExt_fgenesh1_kg.C_570005	213	2e-55	jgi|Mellp1|53772|fgenesh1_pm.C_scaffold_57000006	508	5.09676e-51		PGT_12330 hypothetical protein (309 aa)	202	2e-52	lcl|PTTG_02374T0 | PTTG_02374 | Puccinia triticina 1-1 BBBD Race 1 hypothetical protein (315 aa)	449	5.03844e-45	PST130_14684_1	149	1e-36	No_hits				No hits			No hits
Hv00337	AEQBcontig02578	AEQCcontig02205	AEQAcontig08402	TTGACTGCATCACGACGTTGAGCGGTTATTTTTTACGAGACCTTAAGTTTTCAGCGACGACTGATTAGGACGAAAGAGAAGATTAGGAGAGGGAAGAAGGAAGGAAGGATAAAGTGAGAGACTTAGGGAGAGAGCGACGGAAAAGAGGAAAGCTTCGGAGAGAAAGTTGGCGCCATTTTGGATAGCCTTTGCGTCAGAGAGAGGACGAATGGGAGGGGACAGATTGTTGAAGAGACCAGCGGCGAGTCTTGTTTCGTAGCGATGGAGTGACTGAGCGAGACCGACGCAGAGAGAGCGGAATGCGGGATGGTCCTGTGCTTGTCCCTTGATCCTGCTGGCGATCGGCTTGCTGAGTGTTTTGATGAGCAGCGAGACCACTTTGACTGAGGCCATTGCTTT…	1310	1210	32	829	36	928	22	0.0264463	0.0434258	0.0237069	0.555568	0.0149153	0.0369165	0.0209227	0.0242515	2 (gU<Ap>H)	gi|58265356|ref|XP_569834.1| hypothetical protein [Cryptococcus neoformans var. neoformans JEC21] >gi|134108801|ref|XP_776944.1| hypothetical protein CNBC0100 [Cryptococcus neoformans var. neoformans B-3501A] >gi|50259626|gb|EAL22297.1| hypothetical protein CNBC0100 [Cryptococcus neoformans var. neoformans B-3501A] >gi|57226066|gb|AAW42527.1| conserved hypothetical protein [Cryptococcus neoforman…	793	3.41688e-82	jgi|Mellp1|71096|estExt_fgenesh1_kg.C_70001	387	1e-108	jgi|Mellp1|34196|e_gw1,7,201,1	818	5.41908e-87		PGT_19779 NAdehydrogenase dehydrogenase flavoprotein 2, mitochondrial precursor (278 aa)	336	9e-93	lcl|PTTG_05556T0 | PTTG_05556 | Puccinia triticina 1-1 BBBD Race 1 hypothetical protein (232 aa)	680	7.72481e-72	PST130_18736_6	331	3e-91	gi|343553409|gb|AEEW01010011.1|_PST-130_PST130_10011,_whole_genome_shotgun_sequence	70	8e-11		No hits			No hits
Hv00338	AEQBcontig03071	AEQCcontig02122	AEQAcontig08407	CGTCTGTCACTTTTGTGGTTTGCAAACATAGACAGAACAATGACATGTGCAGTAAAACCAAATTTTGTACAACTTCTGCTAGAGAATGAAAGTAGAGTTAACTGCATGAACAATAGACATTGCAAAAGATTCAAAGTTGCAACTGAAAAGATGAATGTACTTGTGACATTTTGACCAATTGGTAAGATTTTTTGACTAGATTGGTAATTGCGGAGGAAAATCAAAATGTAAAACAAAATTGAAGTTCAAATCATGGAAGAATAGCAACACTACACAATGAATGAAACTTTTTATTCACACACAAGACGATTCAATGTATTCAAGTATCAATTATTTATTCATTCCAATTGTGATAATTCGGCGGAATATTCACAAATCAGAGCGCGGAGTTTTTCTGGA…	953	839	70	866	67	931	14	0.0834327	0.0773672	0.0150376	0.59881	0.0470546	0.0657703	0.0132716	0.0420321	2 (gU<Ap>H)	gi|169845581|ref|XP_001829510.1| thioredoxin [Coprinopsis cinerea okayama7#130] >gi|116509575|gb|EAU92470.1| thioredoxin [Coprinopsis cinerea okayama7#130]	270	9.39693e-22	jgi|Mellp1|49470|estExt_Genewise1Plus.C_340077	104	2e-35	jgi|Mellp1|109144|fgenesh2_pg.34_#_103	366	9.12884e-35		PGT_09137 hypothetical protein (186 aa)	75	3e-14	lcl|PTTG_02939T0 | PTTG_02939 | Puccinia triticina 1-1 BBBD Race 1 conserved hypothetical protein (184 aa)	181	3.74351e-14	PST130_9135_3	77	5e-15	gi|343548592|gb|AEEW01014828.1|_PST-130_PST130_14828,_whole_genome_shotgun_sequence	54	3e-06		No hits			No hits
Hv00339	AEQBcontig03289	AEQCcontig02483	AEQAcontig08415	ATGCTCTCCCCTCCCCCTTCTCCTTCCCCTCCAGCTGCTGTTCCTTCACCAGAACCCACTTCCTAAATGTGTAACAGTTTCAGAAACCACTAGCTTACGAACTTCCTCTTTACTCCAGGCAGTTGTTCCTCTTCTCATTTTATAAGAAAGCTCTTTGGGAACCCGTTCATTAGGTTTGGCATAATTTCTCATCATTTCGGTACTTTTCTCCTCAATCACACACACATCACAGTTGCTTCCACTTCCTAAATCATTAAAAATTCCTGCATATATTGCTTCGACTACTAAATCAATAGCAGCTTGACGTGACAGCTTGGGTCTCCATTTTGCTTCAAAGACTGACATAGCAGCCAATGATCCAGATCCCATAGTGACATAAGGAAGTTTATCTGATGATCC…	943	732	9	701	8	926	14	0.0122951	0.0114123	0.0151188	0.392678	0.00693422	0.00970163	0.0133432	0.00999302	8 (gU<Ap<H)	gi|164656220|ref|XP_001729238.1| hypothetical protein MGL_3705 [Malassezia globosa CBS 7966] >gi|159103128|gb|EDP42024.1| hypothetical protein MGL_3705 [Malassezia globosa CBS 7966]	912	3.32302e-96	jgi|Mellp1|71060|estExt_fgenesh1_kg.C_60049	488	1e-140	jgi|Mellp1|51842|fgenesh1_pm.C_scaffold_6000044	1047	9.72151e-114		PGT_07060 hypothetical protein similar to proteasome sub unit (294 aa)	449	1e-127	lcl|PTTG_02233T0 | PTTG_02233 | Puccinia triticina 1-1 BBBD Race 1 hypothetical protein (294 aa)	1091	1.11402e-119	PST130_5919_4	449	1e-127	No_hits				No hits			No hits
Hv00340	AEQBcontig03454	AEQCcontig02234	AEQAcontig08425	GTCCTTGAAATATCAAAATGCATTGTCAATGGCGCAAATAGCCCATCATTTCCCCTATACCTCCTTCATAACAATTACAAAACATGCCAAGTGCCATAATCTGGAACTTCGATAAGTGAGCACAAGTGATAGTTTCAAAAATAATGCCACATGGCAAACACCATGGGAAGTCACAAGGACAACTTAATTCCAAGTTACACTCCATCAGAAGTCACCATTACAAAGCTCATAGTGAATGTGGAAGGATGAAACATATTATTCTGACGGCAGTAAATCATATAATGCACATATGATAATTTCATTGGACAAAGGGGCACGCATATTTTCAGGTGATGAAAAATATAATTTTTGCATTAAAAGTTGATATAGAAAATTCTCATCGTGACAAGATTCCATCAA…	963	679	19	812	59	926	44	0.0279823	0.0726601	0.0475162	0.564737	0.0157816	0.0617687	0.0419359	0.0398287	2 (gU<Ap>H)	gi|155970649|gb|ABU41923.1| RplA [Dactylellina haptotyla]	762	8.50167e-79	jgi|Mellp1|103715|fgenesh2_pg.7_23	387	1e-108	jgi|Mellp1|95118|EuGene.00070023	842	5.90463e-90		PGT_01055 60S ribosomal protein L11 (220 aa)	266	6e-72	lcl|PTTG_06586T0 | PTTG_06586 | Puccinia triticina 1-1 BBBD Race 1 hypothetical protein (165 aa)	797	1.41181e-85	PST130_7802_1	171	2e-43	gi|343555618|gb|AEEW01007802.1|_PST-130_PST130_7802,_whole_genome_shotgun_sequence	96	9e-19		No hits			No hits
Hv00341	AEQBcontig04632	AEQCcontig02001	AEQAcontig08435	ACTCAGGCGGAACACTATCCGACTTGAGTCATCAAATCTAACGTACAAGCCTTGGTTTTTTGATAGACTCCCATCAATAGGATCAATGTAACTAAAGTTCCCGGCCTCTTTCACTTTAAATTCAGCACTTAGTTGTTCACCAACAAATCCTCCGCTCGTGATCCGGTTCTCTAGCTTGGTCATCATTTTCGTAGCACTTTCGGAATCTACCTCCTCATAATCATATCTTGAGAAAAAGGTACGGCCGTATTTCTTGTAGTGATCGAGCAAGACCCCTTTGATACCTTGGATGCCTTGTTTTTGAGCAGTAGCTAGGATCGAAAGCCATGCTACCACAGCCCATAATCCATCCTTTTCCCTAATATGGTCTGAGCCTGTCCCAAATGATTCTTCTCCACA…	1510	457	7	956	14	926	9	0.0153173	0.0146444	0.00971922	0.373524	0.00863869	0.0124492	0.00857779	0.00988857	2 (gU<Ap>H)	gi|58262320|ref|XP_568570.1| phosphoglucomutase [Cryptococcus neoformans var. neoformans JEC21] >gi|134118714|ref|XP_771860.1| hypothetical protein CNBN0410 [Cryptococcus neoformans var. neoformans B-3501A] >gi|50254464|gb|EAL17213.1| hypothetical protein CNBN0410 [Cryptococcus neoformans var. neoformans B-3501A] >gi|57230744|gb|AAW47053.1| phosphoglucomutase, putative [Cryptococcus neoformans va…	1752	0	jgi|Mellp1|47141|estExt_Genewise1Plus.C_60023	570	0	jgi|Mellp1|33961|e_gw1,6,58,1	1936	0		PGT_06082 phospho- glucomutase (562 aa)	743	0	lcl|PTTG_02168T0 | PTTG_02168 | Puccinia triticina 1-1 BBBD Race 1 hypothetical protein (562 aa)	1914	0	PST130_24980_1	420	1e-118	No_hits				No hits			No hits
Hv00342	AEQBcontig03807	AEQCcontig02315	AEQAcontig08438	ATATATATCTTTATATTGTTAATCCACATCATTCACTTTTATCATTACATTCAACCTATCTATTGGGTCTGCGCACCGTACCCTCTTAGTCCTTCAGCGAAACTCCATTCCGTAGGAGCACTTAAAGGCTCTGAAATTTCCACTCCATCAGCCGTTACATTGGCAATTTGATACTTATTCAAACTTCTAGCGTCTCGATAAAAGAGCACCTTCATACACTCCTGCAAAGCATTTCTAGCACCTTCAGCTGATAAATCTTTCTCACCACCAGTAGCATCATCAATCAATTTCCTAAGAATAGGTTGAGCGATATAACTCCCATAACCAGTAGCAATACTAGGACTTGAATATGTGGTTCCAAGTAAATCGACATAAGACAAAAATGGTTCTCCGGTTGAT…	927	576	14	758	14	925	15	0.0243056	0.0184697	0.0162162	0.190328	0.0137079	0.0157011	0.0143118	0.0145736	6 (gU<Ap=H)	gi|71023555|ref|XP_762007.1| hypothetical protein UM05860,1 [Ustilago maydis 521] >gi|46101572|gb|EAK86805.1| hypothetical protein UM05860,1 [Ustilago maydis 521]	772	5.50153e-80	jgi|Mellp1|47215|estExt_Genewise1Plus.C_60162	432	1e-121	jgi|Mellp1|47215|estExt_Genewise1Plus.C_60162	938	4.11428e-101		PGT_18823 proteasome sub unit beta type-4 precursor (265 aa)	296	7e-81	lcl|PTTG_06556T0 | PTTG_06556 | Puccinia triticina 1-1 BBBD Race 1 hypothetical protein (277 aa)	942	2.06969e-102	PST130_10963_2	368	1e-102	gi|343552306|gb|AEEW01011114.1|_PST-130_PST130_11114,_whole_genome_shotgun_sequence	54	3e-06		No hits			No hits
Hv00343	AEQBcontig02786	AEQCcontig01128	AEQAcontig08452	TcAaTAGTtCAaCTAtCgTTtACCAatGaaGGAAAAAgAAaTTCCTGCAGCGTAATCAAAGGATGCATCAAGAGCCCATCACTTGATTATAACCAACTATTCATTCAATCACAATATTTTAAAACATCTCGTGTGTTTTACAAGGCTGTAAGTTTATGAACAAAACTATTACGATTGTTTGAGCAAAAACACCATCTTTAGTTGTAAACTAAGATATTGAATTCTTTAGACACGTGTTCTTTCCCACCATAGGTAAACACCGCGTAATCAGCACCTTCAGGACATTTACCAGGGTGTACACTATCTTGATATTTCACTTGACAGAGaTAAAGTTTTCTTCCGTCTGCTTCTCTACCGCCTTCTACAGGCGTAACACCTTGCGGaTAAAATGCGCCTGAG…	1009	1009	29	448	13	923	16	0.0287413	0.0290179	0.0173348	0.422288	0.0162096	0.0246682	0.015299	0.0187256	2 (gU<Ap>H)	gi|300103189|gb|EFI94596.1| carbohydrate-binding module family 12 protein [Schizophyllum commune H4-8]	274	3.5174e-22	jgi|Mellp1|70599|estExt_fgenesh1_kg.C_20029	228	1e-78	jgi|Mellp1|51407|fgenesh1_pm.C_scaffold_2000015	476	1.72739e-47		PGT_17898 conserved hypothetical protein (339 aa)	241	3e-64	lcl|PTTG_03596T0 | PTTG_03596 | Puccinia triticina 1-1 BBBD Race 1 predicted protein (302 aa)	220	1.21489e-18	PST130_20702_8	246	5e-66	No_hits				No hits			No hits
Hv00344	AEQBcontig02774	AEQCcontig01052	AEQAcontig08458	aagccctcaaaccggaacatctcccgaatcttcctctgaacacttcgttgtctacagatctctccgacaccttgaatgcctgttttattactccagtgactgatcctcttgccagctaccgcctcgtcgcacgcgaGGTTgtGTATTCCCtGCAGCGGAcGtCTAGCGTtGaTCTtGGCCTGGAGTGTACGGgCAGACATGAGGTTGGTGATCTCGACACTCGAAATGTCACGGAAGATAAGGAGGGATGGGATTGGtCATTGTCCAATGTTAACTCAGAAAGCTACAACCCGGAAGATTTCAaGGACTCCCAAAGCTTCATCCCGGAAGATTTtAAGGATTCCCGTTTGGACAGTATCAGTCAaCTaGGACTAGAGAACaTGGATTGGTTAGAGGACC…	1012	1012	8	691	13	918	9	0.00790514	0.0188133	0.00980392	0.6212	0.00445836	0.0159933	0.00865254	0.0097014	2 (gU<Ap>H)	no hits			No_hits			No hits				No_hits			No hits			No_hits			No_hits				No hits			No hits
Hv00345	AEQBcontig02882	AEQCcontig02042	AEQAcontig08473	GGTGAAATTTAAATACATCGTCCGCATCAGATTAATTCATTCCTGAGCCACCCTGACGTTTTGTTGATTGGTCATGTCTCCCTCAACTACTGTCCCTACAGCTCAGGATGTTCTAGTTCCCGAAACTTTGCTGAAAAAGCGCAAAGTAAACGAGAAAAATCGTGAGGAAAAATTGGCCAAGGCCATTGAAGCAAGAAAGGCTCGCCGGTCGAAGAGGCAGGTTATTTTCAAGCGTGCAGAGCAATACGTTATAGAATACCGACGCAAGGAGCGACAGGAGATACGATTCCGCAGAGCTGCTAAGGCTGCCGGTGATTTCTATGTGCCTGCTGAACCTAAGGTCTACTTCGTCATCAGACTGAGGGGTATAAACGAGATTGCTCCAAAGCCCAGAAAGAT…	954	954	36	931	34	916	32	0.0377358	0.0365199	0.0349345	0.23078	0.0212824	0.0310457	0.0308318	0.02772	6 (gU<Ap=H)	gi|300108977|gb|EFJ00379.1| hypothetical protein SCHCODRAFT_74697 [Schizophyllum commune H4-8]	693	8.38172e-71	jgi|Mellp1|106248|fgenesh2_pg.17_55	469	1e-132	jgi|Mellp1|106248|fgenesh2_pg.17_#_55	721	6.24903e-76		PGT_02261 60S ribosomal protein L7-B (251 aa)	428	1e-120	lcl|PTTG_09820T0 | PTTG_09820 | Puccinia triticina 1-1 BBBD Race 1 60S ribosomal protein L7-C (251 aa)	789	1.17937e-84	PST130_20843_1	424	1e-119	gi|343542577|gb|AEEW01020843.1|_PST-130_PST130_20843,_whole_genome_shotgun_sequence	62	1e-08		No hits			No hits
Hv01405	AEQBcontig01548	AEQCcontig01519		CCcTTCTtACTTCCTCATTTCCTATcAAAGAAAGaTAAAGAAATAAACAGTCCTGATAAAAaTGGCTACAACTAGAACTCCCTTCTCTCGAATCTCTGCTAACAAATATGGCAGTACATCTTCTACTCTAATCTACATACCAATAACAAtAAAAAAAaTGTACTACACTTCGTCATCTCTTACCTCTAAAATTCTCTCAAAATTCTACCCcAACCAAGTaGAAAAAAATAAAaGaCTACAAaCAAAACcTAAaTAAATaacAAAAAaagaaaaaagaaaAAagAAGAAGAGgAAGAGGAAGAGGAAGAAAATAAATATATGAATATATTTTtATAATAAAGAACATGTTGATCATTCATTCTGTAAAAAAAACAGTAATTCAATCTACAATCGTAGACA…	2341	1842	354	2341	424			0.192182	0.181119	0	0.700784	0.108388	0.15397	0	0.0874526	2 (gU<Ap>H)	gi|71024507|ref|XP_762483.1| hypothetical protein UM06336,1 [Ustilago maydis 521] >gi|46097732|gb|EAK82965.1| hypothetical protein UM06336,1 [Ustilago maydis 521]	523	1.45614e-50	jgi|Mellp1|72137|estExt_fgenesh1_kg.C_240020	485	1e-137	jgi|Mellp1|52807|fgenesh1_pm.C_scaffold_24000015	999	1.11516e-107		PGT_07544 conserved hypothetical protein (448 aa)	402	1e-112	lcl|PTTG_09607T0 | PTTG_09607 | Puccinia triticina 1-1 BBBD Race 1 hypothetical protein (424 aa)	942	6.34641e-102	PST130_7394_5	320	1e-87	gi|343550851|gb|AEEW01012569.1|_PST-130_PST130_12569,_whole_genome_shotgun_sequence	58	5e-07		No hits			No hits
Hv00347	AEQBcontig02879	AEQCcontig01475	AEQAcontig08497	TTATTGGGGACCATCAATCCCCAAGAAAAAAATTAAAATACAATGTCTCATGGTAAACAATTCACACTTTACAGCCACAAGGGAGGCCCAAATGGATGGAAAGTAGCCGTTGTGCTCGAGGAGCTTGATCTCACTTATGAAACTATTTTCTTAGATTTCCAAAAAGGTGAACAGAAGCATGAGAGTCACACTAAATACAATCCCAATGGACGAATTCCAACCATCATTGATCACAAGAACAACGATTTTGTCTTGTGGGAAAGTTGTGCAATCTTGCAATATTTGACGGATAATTACGATAAGGAGGGAAAGCTGTCTGTTTCTAAGCCAGAAGATAAGTATCATGTTCTTCAATGGCTCTTCTTCCAAGCATCAGGTCAAGGACCTTACTTTGGACAA…	957	956	107	922	193	914	16	0.111925	0.209328	0.0175055	0.807449	0.0631236	0.17795	0.0154496	0.0855079	2 (gU<Ap>H)	gi|242219472|ref|XP_002475515.1| predicted protein [Postia placenta Mad-698-R] >gi|220725281|gb|EED79275.1| predicted protein [Postia placenta Mad-698-R]	756	4.19628e-78	jgi|Mellp1|90288|EuGene.00360073	383	1e-106	jgi|Mellp1|38135|e_gw1,36,82,1	831	1.10836e-88		PGT_01887 conserved hypothetical protein (237 aa)	121	3e-28	lcl|PTTG_08743T0 | PTTG_08743 | Puccinia triticina 1-1 BBBD Race 1 hypothetical protein (213 aa)	183	2.21425e-14	PST130_12193_4	120	4e-28	No_hits				No hits			No hits
Hv00348	AEQBcontig03063	AEQCcontig01879	AEQAcontig08508	ACCATCCTCTCAGCTGAAGATAAAATCTTGCTCAAGCGACGAGTCTTTGCTCTAAAACGAAACTCACTTCCTCCTGTTGTGACGCATAATATGGCTGATGATGCTGCTGATCCTATTCTTAATCAAATACGAAGAGTTCTAATTATTCAATCGATCAGAAGATCGTGTTAAGATAATCTTTCATCCTGAGTTTTTAAATGCCAATAATCCAATTTTGGGACTTGACTATGAAGAATTTGTGAGAGGGTGCCATCTTGGTGTGTTCCCATCCTACTATGAGCCTTGGGGTTATACTCCAGCAGAATGCACCGTCATGGGAGTACCCAGCATTACTACCAACTTATCAGGATTTGGTTGTTTTATGGATGAACTAATTGAAAATCCTCAGGACTACGGCAT…	1171	844	9	1059	15	909	10	0.0106635	0.0141643	0.0110011	0.399735	0.00601404	0.0120411	0.00970912	0.00925477	2 (gU<Ap>H)	gi|71004980|ref|XP_757156.1| hypothetical protein UM01009,1 [Ustilago maydis 521] >gi|46096786|gb|EAK82019.1| hypothetical protein UM01009,1 [Ustilago maydis 521]	889	1.64004e-109	jgi|Mellp1|50486|estExt_Genewise1Plus.C_610020	372	1e-165	jgi|Mellp1|68009|fgenesh1_pg.C_scaffold_61000026	1144	2.60988e-143		PGT_07651 glycogen synthase (722 aa)	464	1e-151	lcl|PTTG_06100T0 | PTTG_06100 | Puccinia triticina 1-1 BBBD Race 1 hypothetical protein (741 aa)	1122	3.13379e-143	PST130_28297_1	465	1e-151	No_hits				No hits			No hits
Hv00349	AEQBcontig02925	AEQCcontig01999	AEQAcontig08509	ATCaTGGCAagCaTAACCTtgAGGAGCAAAGgTTtATtCcTCAGTGCAATAACACTTGAAAAaaTtAAATCGACAAAACACAAAGGAGTAAGAACTCCCAAAGATATTCAGGCAAATAAACTCCATAGGCACGTGTTATGGTATGGGttttAAAAAaTTGCCGAGTTACTAGAACTACACATCACTCTGTAAAAtAATAATGCAAGCCATTCATACACTACATGTTTCAGGGAATGGAAGGAAACAGTAGTGGATGGCCAATACAATAAACGGAGTAACAATAAAAACAATTTGCCAGGATAAATGTAAGTTTAAGATAAGGGAGGATAAGGAGGGAACATGCAAAAAGACAATATCGCAACAAATGTTACTTGTGGGATAGATAAATCGGACCACAAA…	958	925	438	958	112	907	33	0.473514	0.11691	0.0363837	0.713055	0.267054	0.099386	0.0321108	0.13285	9 (gU>Ap>H)	no hits			No_hits			No hits				No_hits			No hits			No_hits			No_hits				No hits			No hits
Hv00350	AEQBcontig01620	AEQCcontig02104	AEQAcontig08513	CGGCAAAATGTTTTACGTTATATCTTAATTTAAAGATATCATGTGTATCAACTATATATTATTGTCACAACCGTGGTGAGGTAGATTCAATTATTAACCTTCCCTGCAGTTTTATCCCAACATGCACTCATCTCAGCTCAGCCCTGATGTTGATGTAATTAATCTAAGAGCATGAGGAATTTAGTGTACAAAATAATGTTTACGCTAATCCCCGATGTAAGAGGGACTTATTTTCTGGATAAAGGCAAAAAGCTATTTCTCTTTAAACGCATAAAACTATCAAATGGCTACATCTAAGCAGGCAACGAGAAGAGAAATGACAATCGAAGTGGGGTAGGCACATGCTAGTAGTAAAGAATACCAAATAAAAACTAGCTAATCGTTCTTTCATTCGGCTTC…	912	780	332	882	331	907	130	0.425641	0.375283	0.14333	0.489389	0.240054	0.31903	0.126497	0.228527	2 (gU<Ap>H)	gi|71019665|ref|XP_760063.1| histone H3 [Ustilago maydis 521] >gi|74701220|sp|Q4P7J7.3|H31_USTMA RecName: Full=Histone H3,1 >gi|46099709|gb|EAK84942.1| H3_EMENI Histone H3 [Ustilago maydis 521]	505	4.90482e-49	jgi|Mellp1|32353|e_gw1.1.496.1	300	1e-81	jgi|Mellp1|32495|e_gw1,1,449,1	507	3.82749e-51		PGT_11296 histone H3 (137 aa)	260	4e-70	lcl|PTTG_09149T0 | PTTG_09149 | Puccinia triticina 1-1 BBBD Race 1 hypothetical protein (137 aa)	518	2.97438e-53	PST130_5835_3	254	3e-68	gi|343534952|gb|AEEW01028468.1|_PST-130_PST130_28468,_whole_genome_shotgun_sequence	80	6e-14		No hits			No hits
Hv00351	AEQBcontig03047	AEQCcontig00738	AEQAcontig08517	GACGTCGTCTTTTCATTGGTCAACATGTCCCCACTATTCCGTGCCGCTCCCCTCCTTCCCCACTCTTTTCTTCGATCCTCATCCATCTCTAGATCTTCTATCTTCCTCAGACAGAATACCTTTAGTCTCTCCTTCTCAACCTCCCAAAAAGCCTACAGTGCTCATAGCCAGGAAGAATCTTATGCAGtcTTCAACGAAAGATATACTCAGTTTTTTGAAGGTGTCCAGGATCTGTTTGAGCTCCAACGTGGACTGAACAACTGTTTtGCGTATGATCTCGTTCCTGCAGTTTCTACTGTTGAAGCCGCTTTGAAAGCTGCACGTAGGGTCAACGATTTACCCACAGCTATCaGGgTgTTTGAAGGTTTGAAAGAAAaGGTGGAAAATAAATCTCAATAT…	909	847	13	708	25	909	14	0.0153483	0.0353107	0.0154015	0.65955	0.00865617	0.0300178	0.0135928	0.0174223	2 (gU<Ap>H)	gi|116199205|ref|XP_001225414.1| hypothetical protein CHGG_07758 [Chaetomium globosum CBS 148,51] >gi|88179037|gb|EAQ86505.1| hypothetical protein CHGG_07758 [Chaetomium globosum CBS 148,51]	376	4.43016e-34	jgi|Mellp1|57895|fgenesh1_kg.C_scaffold_73000007	107	1e-23	jgi|Mellp1|112884|fgenesh2_pg.73_#_26	483	2.31033e-48		PGT_19036 hypothetical protein (154 aa)	192	1e-49	lcl|PTTG_00348T0 | PTTG_00348 | Puccinia triticina 1-1 BBBD Race 1 hypothetical protein (153 aa)	475	2.86733e-48	PST130_10862_1	119	1e-27	No_hits				No hits			No hits
Hv00352	AEQBcontig02949	AEQCcontig02130	AEQAcontig08544	CACTTCTTTVATCCACATACATTTGAGTAGTCAACGATGGCTTTACTTCAGCCTTTGATTACTCAAACGGTTGCTCCTGTTGGTCGTCGTTTTGATCCTTACACGTCAAATGGTGGTACCATTCTAGCTATCTCTTCTAAAAATTTTGCAGTGATTGCTGGTGATACGAGACAGTCTGAAGGATATTCGATTCAAACACGTTATGCTCCTAAAGTATTTCAATTAACTGATCAGTGTTGCATTGCTGTTAATGGATTTGCGGCTGATGGCAAAGAGTTGATCAAGAGGATTAAACAAAGATTAGAGTGGTATCATCATACCCACTCTTCAGTTCCATCACTTCAATCCATTGCCAGGTTAATCCAAACCATGCTTTACGGTCGACGATTTTTCCCTTAT…	911	907	19	864	22	902	23	0.0209482	0.025463	0.0254989	0.268343	0.0118144	0.0216462	0.0225043	0.018655	6 (gU<Ap=H)	gi|299743502|ref|XP_001835816.2| proteasome subunit [Coprinopsis cinerea okayama7#130] >gi|298405683|gb|EAU85881.2| proteasome subunit [Coprinopsis cinerea okayama7#130]	737	6.11051e-76	jgi|Mellp1|73512|estExt_fgenesh1_kg.C_800007	512	1e-145	jgi|Mellp1|54127|fgenesh1_pm.C_scaffold_80000008	1063	1.28478e-115		PGT_12348 proteasome sub unit beta type-1-B (270 aa)	400	1e-112	lcl|PTTG_01712T0 | PTTG_01712 | Puccinia triticina 1-1 BBBD Race 1 hypothetical protein (293 aa)	1012	1.54443e-110	PST130_8873_1	142	1e-34	gi|343554547|gb|AEEW01008873.1|_PST-130_PST130_8873,_whole_genome_shotgun_sequence	98	2e-19		No hits			No hits
Hv00353	AEQBcontig02369	AEQCcontig01620	AEQAcontig08558	AAGCAGCTAATTTTATTATTATTAATACTTTAAAGGTACGTCCTTTCTACTTAATATTAATAATTATTGAAATCTGGCTCATGCTGAATACGTTTTAGATTTAAAAGTAATCCAATCTTTACAACCCTGGAATTTGTTACACTATTTTCGGAAATTTTTATTAAGACCGTAATTGAAGACCAAGATAAATGATAGAAAGGGGGGAAGAAAGAAAGCAACAGTTACGTTCAAGGTTTCAAATTAATATCTTAACAATGTTATGTCAAGAAGAAGAGAAAAACATATTTAAAAAACCTTGCGCAGATACAACTAGAAAAAATGGTTTGGAACACAAATCAAAACAACAATAAAGGAGAGGATATGGAAAAAAACTAAACACTATGAAAATCCACCACAACG…	1623	1601	146	1576	79	898	9	0.091193	0.0501269	0.0100223	0.41534	0.0514313	0.0426131	0.00884525	0.0342966	9 (gU>Ap>H)	gi|169860861|ref|XP_001837065.1| ribonucleotide reductase small subunit [Coprinopsis cinerea okayama7#130] >gi|116501787|gb|EAU84682.1| ribonucleotide reductase small subunit [Coprinopsis cinerea okayama7#130]	1403	8.42924e-153	jgi|Mellp1|49061|estExt_Genewise1Plus.C_280025	794	0	jgi|Mellp1|37345|e_gw1,28,43,1	1655	0		PGT_17235 ribonucleoside-diphosphate reductase sub unit M2 (381 aa)	660	0	lcl|PTTG_01550T0 | PTTG_01550 | Puccinia triticina 1-1 BBBD Race 1 hypothetical protein (374 aa)	1614	4.99886e-180	PST130_9393_3	534	1e-152	gi|343554027|gb|AEEW01009393.1|_PST-130_PST130_9393,_whole_genome_shotgun_sequence	74	4e-12		No hits			No hits
Hv00354	AEQBcontig02537	AEQCcontig02725	AEQAcontig08562	CCtGCTTCCTCTCGTTGAATGGTAAATTCGACCCCTTACTTGAATCCTCCTCTTTCTCCACATCAGCTTCATTTAAACTGAAATTCTTCAGTAACTCCACAGCTTCGGTTGAAATTTTTtCAATAGAATTGAAAaGaCTAGCAATATAATCcGGTTCAGCAAGTTtCCTATTAGCGACTCCTTTAACcAAaCTTTTAGTATCCCTAGGAACTTTAGTATCAGTAaTTAAAAATCTCAAATTCCTAAATCCTTTCAATTTAGATACCGTATCTTGCTTCTTACTATTGCCTGGCTCACTGACTTGCCCAAACTTGGgTTTTtGATAAaCTACTGCTCCGCCAAATGTAGATATAGTGTTATCAACTCCACTTGGATTTCCATGTAAAaTTTTTtCGCCCA…	1276	1276	16	626	7	898	7	0.0125392	0.0111821	0.0077951	0.335565	0.00707189	0.00950597	0.00687964	0.00781916	2 (gU<Ap>H)	gi|169859430|ref|XP_001836355.1| cystathionine beta-lyase [Coprinopsis cinerea okayama7#130] >gi|116502644|gb|EAU85539.1| cystathionine beta-lyase [Coprinopsis cinerea okayama7#130]	547	1.11211e-53	jgi|Mellp1|117125|estExt_fgenesh2_pg.C_300115	139	1e-110	jgi|Mellp1|37521|e_gw1,30,7,1	602	3.45993e-83		PGT_02797 cystathionine beta-lyase (933 aa)	267	6e-99	lcl|PTTG_09474T0 | PTTG_09474 | Puccinia triticina 1-1 BBBD Race 1 cystathionine beta-lyase (657 aa)	368	8.70781e-56	PST130_12665_1	280	1e-103	gi|343550755|gb|AEEW01012665.1|_PST-130_PST130_12665,_whole_genome_shotgun_sequence	60	7e-08		No hits			No hits
Hv00355	AEQBcontig03134	AEQCcontig02238	AEQAcontig08578	TTCtCTCTCCTCCTCGTCCCTTtCAGTCCACTATGCCCAAGAACAAaGGAAAaGGTGGCAAAAATCGTCGAAGAGGTAAAAACGAAAAaGAaTCCGAAAAACGCgAACTCGTCTTCAAAGAAGACGGTCAAGAATATGCTCAAGTAACCAAAATGCTTGGAAACGGTCGgcTCGAAGCCATGTGCTTTGATGGCGAAAAaCGTTtGGCTCACATTCGtGGGAAAATGCGTAAAAaGGTGTGGATCAACcAGGGTGATATCATCCTCATCTCCCTTCGTGACTTTCAAGATGGtAAAGCCGATGTCATTCAAAAGTatGCTaCCGATGAAGCCcGTAATcTTAaGgCATACGGCGAACTCCCTGAAaacGCtAAaaTCAaTGAAaCCGATACCTTTGgTC…	895	809	16	801	15	895	12	0.0197775	0.0187266	0.0134078	0.344535	0.0111542	0.0159196	0.0118332	0.012969	2 (gU<Ap>H)	gi|299749564|ref|XP_001836196.2| eukaryotic translation initiation factor 1A [Coprinopsis cinerea okayama7#130] >gi|298408494|gb|EAU85568.2| eukaryotic translation initiation factor 1A [Coprinopsis cinerea okayama7#130]	519	1.131e-50	jgi|Mellp1|90604|EuGene.00380126	246	2e-65	jgi|Mellp1|109754|fgenesh2_pg.38_#_138	596	1.76662e-61		PGT_19886 eukaryotic transcription initiation factor 1A (142 aa)	280	5e-76	lcl|PTTG_05041T0 | PTTG_05041 | Puccinia triticina 1-1 BBBD Race 1 eukaryotic translation initiation factor 1A (63 aa)	305	1.43739e-28	PST130_14874_2	156	8e-39	gi|343560110|gb|AEEW01003310.1|_PST-130_PST130_3310,_whole_genome_shotgun_sequence	68	2e-10		No hits			No hits
Hv00356	AEQBcontig02880	AEQCcontig02091	AEQAcontig08579	TATtGGGGAtGGCCGCTTTCAACGTTCCTCCTCCCACTTACGTCCATCCAGATGCTCAGCCTCTtCTTtCTTCTCAAAaCATCCACTCCAAGTCTCACCTTCCTTATtCACTTCCAAATGAAGATCCTCCTATCCACGATCCTTTCATCCCTCATTCCGTCTTCCAGTCCTCCATCGAAATCCGTCTCGCTTTCATTCGCAAAaTTTACTCCATCTTATTCATCCAAATCGCTTCTTCCGCTCTCATCGCTTCCTTTCTTCGTTTCAATCCTCCTCGTCTCTTTCTTCTCGCTCATCCTTCTCTCATCTTCTTACCCCTCATCGGCTCCCTCGTCTCCATGTTCATCCTTTATGCCAAACGCCATTCTTCTCCCGCTAATCTAGTCCTTCTCGCTATCT…	953	953	159	896	54	896	21	0.166842	0.0602679	0.0234375	0.55533	0.0940958	0.051234	0.020685	0.0553383	9 (gU>Ap>H)	gi|169848036|ref|XP_001830726.1| glutamate binding protein [Coprinopsis cinerea okayama7#130] >gi|116508200|gb|EAU91095.1| glutamate binding protein [Coprinopsis cinerea okayama7#130]	545	1.21594e-53	jgi|Mellp1|115498|estExt_fgenesh2_pg.C_50359	357	1e-98	jgi|Mellp1|51789|fgenesh1_pm.C_scaffold_5000074	763	8.42626e-81		PGT_09266 hypothetical protein similar to z-protein (287 aa)	313	7e-86	lcl|PTTG_03664T0 | PTTG_03664 | Puccinia triticina 1-1 BBBD Race 1 hypothetical protein (284 aa)	783	5.85315e-84	PST130_8174_6	272	1e-73	No_hits				No hits			No hits
Hv00258	AEQBcontig02564	AEQCcontig01777	AEQAcontig07596	ATCAACATACTTTGATATCTTTTCATCATTATTTGGAGAGATATACCAATTATAAAATACTAAAGGGCTTCTTAAACTTCTCAAGATAGGTTCAGTGCACAATGGAGAATGACATCAAGATCTTCAGACAAAGGGGAAAAAATCATTACTACGACATAAAGAGCAAGTAAACTATAACTATATAAATGCAATGCAACATTCAACTTAATACGGATATAACAATTAAGACTACTAATTAAGCCATCCTAAACTTGAGGAACTCTGACTGCAACACGTGAGTTGCTAGGATATATCAACGAAAATACGAAATTACTGGGTATGAAACATTCACGAAGAAATTTTTATTAAACTTAGTATTTTCGTAACATCTCCTGATTCAAGAATAAAAAAATATAGAGT…	1234	1229	194	1199	63	1144	18	0.157852	0.0525438	0.0157343	0.616611	0.0890258	0.0446677	0.0138864	0.0491933	9 (gU>Ap>H)	gi|154794524|gb|ABS86293.1| hesp-379-like protein [Melampsora medusae f. sp. deltoidis]	182	2.22246e-11	jgi|Mellp1|70587|estExt_fgenesh1_kg.C_20017	181	9e-46	jgi|Mellp1|32968|e_gw1,2,367,1	172	4.03576e-12		PGT_03709 hypothetical protein similar to hesp-379 (208 aa)	150	7e-37	lcl|PTTG_05972T0 | PTTG_05972 | Puccinia triticina 1-1 BBBD Race 1 hypothetical protein (197 aa)	158	2.42943e-11	PST130_7057_16	124	7e-29	No_hits				No hits			No hits
Hv00358	AEQBcontig02294	AEQCcontig03191	AEQAcontig08594	ATAGAtaTGATTCAaTCAgACTTaGAacTCCtaCAAaCCAaCCGCCgTCaCAACAAGAaCAACAaCACTaTTacTAAaCTTCTcACTgAgACctGTATaCAACaTCtAATTGGgAgTCaaaaaaaaaaaaaGAAGATTGACATTGATACGAATCCACAATCCATAGCATTTAGCATGAAATAATTCACATGTTCAGATTCTTTCATTATCACAATCGTTTCATATAGATTACCGAGTTCGAGTGTTGGAGGTTGATTTTCTCGAATCATGATGATTAGAGAGATTAGGATCATTTAGGGCTTCCAACAAAGATTCGAATAAAGCGGAAAGACCAGCGACAGCGAGCAGACGAAGATCATTTAATTTTTGATTAAAGAAAGGGATGAATTGTTGAGTGAT…	1818	1818	43	515	5	894	16	0.0236524	0.00970874	0.0178971	0.355476	0.0133395	0.00825345	0.0157952	0.0124627	5 (gU>Ap<H)	gi|134105977|ref|XP_777999.1| hypothetical protein CNBA0060 [Cryptococcus neoformans var. neoformans B-3501A] >gi|50260702|gb|EAL23352.1| hypothetical protein CNBA0060 [Cryptococcus neoformans var. neoformans B-3501A]	623	6.53692e-88	jgi|Mellp1|70784|estExt_fgenesh1_kg.C_30055	316	1e-123	jgi|Mellp1|54841|fgenesh1_kg.C_scaffold_3000059	714	4.50655e-110		PGT_00454 prohibitin-1 (315 aa)	291	1e-108	lcl|PTTG_10202T0 | PTTG_10202 | Puccinia triticina 1-1 BBBD Race 1 KLLA0D16302p (227 aa)	420	7.26608e-44	PST130_7178_5	288	1e-107	gi|343556242|gb|AEEW01007178.1|_PST-130_PST130_7178,_whole_genome_shotgun_sequence	98	5e-19		No hits			No hits
Hv00359	AEQBcontig02760	AEQCcontig03091	AEQAcontig08599	GGaGATGGCTTGGCTGCTTGAAGAAACTGcaCCAAAatGCCTGCTGGTtGCTGGGCCAAGGAGtGTTCTGTGCTGACTGATCTGTGCCAGACTTCCTGACCGTGCTCCACCGATGGATCCCGTcTTGCAGGAGGAGATCGACGTCCTCTGCTCGATCTTTCCTTCCGAGTTCTCTCAAATCTCCCTCTCTCAGTTCTCCCTTGCcGTGTCGCCTGATCCTTTGCCTTCCTTACCCAGTCTTCCTCCCTTCTCAcATGTCTTGCTCAACATCTCCACCACACCCGACTATCCTAACCAATTACCGGCTCTCTCTATCCACGACCCTTCCCAACTCCTTACTCCCGCCGATCTAGAATACTTGGAACTCTCTCTTATCCAATCTGGAAATGgaTACCTCGG…	1025	1025	21	533	12	889	6	0.0204878	0.0225141	0.00674916	0.593643	0.0115548	0.0191393	0.00595653	0.0122169	2 (gU<Ap>H)	gi|299753456|ref|XP_001833288.2| hypothetical protein CC1G_04267 [Coprinopsis cinerea okayama7#130] >gi|298410309|gb|EAU88561.2| hypothetical protein CC1G_04267 [Coprinopsis cinerea okayama7#130]	210	9.56039e-15	jgi|Mellp1|107594|fgenesh2_pg.24_87	153	3e-37	jgi|Mellp1|64137|fgenesh1_pg.C_scaffold_24000072	214	4.259e-17		PGT_07153 predicted protein (285 aa)	147	5e-36	No hits			PST130_21002_2	67	6e-12	No_hits				No hits			No hits
Hv00360	AEQBcontig03227	AEQCcontig02521	AEQAcontig08609	GACcTCCaCCTCAGCTTTTTtCGCTCTACAGACTCAATCATTTCCAACGTTTTGTTTGGCTGCTCTCTTCCCCTTTATTCATAACCATGAAGTTTTTCCTCCCAATTTTCGTATTTTTTTTttCATTGGCTACTGCTATAGAATATGACTACAAGCCGCACACTGAGAAAAACTGTAGTCCATTAGCAGGCCAGGTAGAAACCCAGGAGTTTTTGCATAATGTTACCGGTACCTGTGTGTCAATCAAGAAGTCGGAATATTCAAGTTTGAGTGTAAAAAAGCCAACCACTAATCTTGCTATCTATCTATACTGTGACCCTCACTGCTCAAACAAATCACACACTTTTATGATTGACAAGGCTCCAACAAAGTGTATTGGCCTAACGGATTATTGTCCAA…	890	759	39	689	33	890	96	0.0513834	0.0478955	0.107865	0.643314	0.0289794	0.0407162	0.0951974	0.0549643	8 (gU<Ap<H)	no hits			No_hits			No hits				No_hits			No hits			No_hits			No_hits				No hits			No hits
Hv00361	AEQBcontig02918	AEQCcontig02156	AEQAcontig08613	GTAACCACACAGTCAAAACTAATGGTAACAACTTCATATCATTTTTGGCTTTCAACTGTGCCAAGGAAGTTGAAATTTAATGAAAAAAAAATAATCCCATCATAGCTAATTGATGCACCCATCTCATCTAGATAACATTTCATGGCCTGGTCTAAAAAAAGAAGAAAAGCGCAGAATCCTTCTTCATCTTTCCCAAGTACCTTGTCCCAACTAGCCATTATAAACAAAAATACAAATTGCAAACAAGTGATTGAGTTACTGAGGCAGCAGCAGCCTCAATTCCACACCTGGCATTTTCTAAAACAAATTTACTTTACCACCCCTATAATGCAAAAATAAAAGCCAGGACATTACAACCCATTATAACTAAAAATACATTTTTATCGATCTTCTGCCCAC…	948	936	34	844	24	890	10	0.0363248	0.028436	0.011236	0.4424	0.0204866	0.0241736	0.0099164	0.0181922	2 (gU<Ap>H)	gi|242213009|ref|XP_002472335.1| S-phase kinase-associated protein 1A-like protein [Postia placenta Mad-698-R] >gi|220728612|gb|EED82503.1| S-phase kinase-associated protein 1A-like protein [Postia placenta Mad-698-R]	666	1.12024e-67	jgi|Mellp1|91262|EuGene.00410010	338	3e-93	jgi|Mellp1|53374|fgenesh1_pm.C_scaffold_41000004	733	2.51303e-77		PGT_17023 S-phase K-associated protein 1A (171 aa)	277	4e-75	lcl|PTTG_00176T0 | PTTG_00176 | Puccinia triticina 1-1 BBBD Race 1 hypothetical protein (266 aa)	647	3.41661e-68	PST130_21077_4	279	7e-76	gi|343542343|gb|AEEW01021077.1|_PST-130_PST130_21077,_whole_genome_shotgun_sequence	70	6e-11		No hits			No hits
Hv00362	AEQBcontig03102	AEQCcontig02175	AEQAcontig08618	GGCGTCACCCATTTGCGTAGTCAATCGATCTTCTCGCTTTGGCCATGGCTTCAGGTGACGGAGGAGCATACAGCTTTTCTCTCACTACTTTCTCTCCTTCTGGAAAGCTTGTCCAGATCGAACATGCGCTTGCTGCAGTGGGCCAAGGTACAACAAGTCTGGGCATTAAAGCATCCAATGGTATCGTTATCGCCACCGAAAAACGTGCTGCTTCTATCCTGGTCGATGATAGCATGATAGAGAAGGTCGCTTCTATTTGTCCAAACATTGGAATGGTCTATTCTGGTATGGGTCCTGACTATCGTGTACTTGTCACTCGGGCTCGGAAAGTCGCCCAATCTTACTGGAAGATTTTTGGTGAATATCCTCCCACTAGAGTACTCACCCAAGAGTTGGCCA…	883	825	21	843	45	879	9	0.0254545	0.0533808	0.0102389	0.76972	0.0143559	0.0453793	0.00903644	0.0229239	2 (gU<Ap>H)	gi|300111737|gb|EFJ03138.1| hypothetical protein SCHCODRAFT_63403 [Schizophyllum commune H4-8]	1008	2.18647e-107	jgi|Mellp1|117140|estExt_fgenesh2_pg.C_310056	481	1e-139	jgi|Mellp1|37587|e_gw1,31,65,1	1019	1.54276e-110		PGT_13263 proteasome sub unit alpha type-2 (251 aa)	442	1e-125	lcl|PTTG_07672T0 | PTTG_07672 | Puccinia triticina 1-1 BBBD Race 1 hypothetical protein (378 aa)	1024	5.97315e-112	PST130_13600_4	402	1e-113	No_hits				No hits			No hits
Hv00517	AEQBcontig01631	AEQCcontig01025	AEQAcontig10660	GATCCGCTGGCCAGTAAACCCTCAGaTCGCGTGaCAGCCAAGACCTCaGCCCAGGTGTGACcGCcTACGCTCATCGATCGTCGCTCGTCACACCCTGGTCTGTGGGTGTCGCTCTTCGTCAATCCGTCCTATATTGATCGTGCTTTTTTGGCTTCTCTCATTCATTCTTCTTTCTTATCTTTCTTATCTTATCTTCTCGTCTCTCTTCCCTCATGATCCCTGAAATTCGTCGGAAACTCGTCATTGTCGGCGATGGTGCCTGCGGAAAAACTTGTCTTTTAATCGTCTTTTCTAAAGGCACTTTTCCTGAGGTGTATGTTCCTACCGTCTTTGAAAATTATGTCGCTGATGTCGAAGTCGATGGCAAGCGGGTCGAACTCGCTTTGTGGGATACCGCCG…	842	754	112	842	54	626	7	0.148541	0.064133	0.0111821	0.550553	0.0837747	0.0545198	0.00986887	0.0493878	9 (gU>Ap>H)	gi|238577097|ref|XP_002388274.1| hypothetical protein MPER_12723 [Moniliophthora perniciosa FA553] >gi|215449408|gb|EEB89204.1| hypothetical protein MPER_12723 [Moniliophthora perniciosa FA553]	885	3.67174e-93	jgi|Mellp1|45703|estExt_Genewise1.C_680007	429	1e-120	jgi|Mellp1|53978|fgenesh1_pm.C_scaffold_68000003	941	1.60529e-101		PGT_11132 GTP-binding protein rho1 precursor (1257 aa)	281	3e-76	lcl|PTTG_03904T0 | PTTG_03904 | Puccinia triticina 1-1 BBBD Race 1 hypothetical protein (266 aa)	933	2.00877e-101	PST130_7960_9	357	2e-99	gi|343555460|gb|AEEW01007960.1|_PST-130_PST130_7960,_whole_genome_shotgun_sequence	86	8e-16		lcl|PGTG_25005T0 | PGTG_25005 | Puccinia graminis f. sp. tritici mitochondrion cytochrome-c oxidase, subunit 1 (178 aa)	119	7.82573e-13	No hits
Hv00364	AEQBcontig01520	AEQCcontig00956	AEQAcontig08640	AAATTgTcTTATTATTTCTCATCATatAgTTTtaTATACAtGCTtACTGCGGCGTACTTGAGTACATAACATTtCTTGCCTCACTCTTCCATTTGTTATAAGTGTCACACTCTTCTACTTCATTCTACCTTTGTCAGATGACTATCCTATACCATTACATTCACAAGTAGAATACAGACACTCTTCTCATAAATCATTTCTCTTCTGGCGGCTGTTGCTCTTATAAAACATCAACCTCCTTAAAAATTGAAATAAGAACTATACAACTTCTAGTTTGACGAGACGGACGCCTCTAAGAACTAATTACCCATCAACTTGAAAATTTTGTGTATAGCATCTTCGGACATAAATGTCTGTAAGTTTGAATATGTCTTACTAGATTCTTTGTTTGCTCTTTCA…	1177	1177	102	1092	47	885	10	0.086661	0.0430403	0.0112994	0.444209	0.0488753	0.0365888	0.00997242	0.0318122	9 (gU>Ap>H)	gi|156049711|ref|XP_001590822.1| hypothetical protein SS1G_08562 [Sclerotinia sclerotiorum 1980] >gi|154692961|gb|EDN92699.1| hypothetical protein SS1G_08562 [Sclerotinia sclerotiorum 1980]	644	5.5855e-65	No_hits			No hits				No_hits			No hits			No_hits			No_hits				No hits			No hits
Hv00365	AEQBcontig02311	AEQCcontig03310	AEQAcontig08648	GGTCCTTATCTTTCTTTCAATTTTCTTTCTTCCATTTGACGCAATTGCTGCTTACTTACTTGCAGGTTAACGGAAAGCAGTTTTCCCATTTTAAATAGGAGTGCATTTCTATCACATTTAGTTAATTTCTTGCCTTCAGCTTGTTTTTGACACATCCCTAAATCTTCAGTATCTTTCAATAATTATCATCTTTGAGATCTTGCGCGATCGATACCATACGAATAATTCAACATGGATCCTGAAACTGCTCGGCTTATTGCTGTCACACAGTCATACTTTGCTGCCATGTATGCGGTTGCTCTTTGGGATTGGATAATCAGTCTACCCAAAGAATATCGGCGTATCTGGAAGGCGCCGAATTCTCTCATTAAATATCTTTATTTTATGAATAGGTACTAT…	1780	1778	37	495	5	884	14	0.0208099	0.010101	0.0158371	0.309905	0.0117364	0.00858692	0.0139772	0.0114335	5 (gU>Ap<H)	gi|300112444|gb|EFJ03845.1| expressed protein [Schizophyllum commune H4-8]	375	1.52241e-33	jgi|Mellp1|84363|EuGene.00100126	411	1e-145	jgi|Mellp1|84363|EuGene.00100126	1031	1.57891e-111		PGT_14475 predicted protein (387 aa)	401	1e-112	No hits			PST130_10586_7	96	4e-20	No_hits				No hits			No hits
Hv00366	AEQBcontig03003	AEQCcontig02473	AEQAcontig08652	ACTAGGAAAAAAAAGGTAATGCATTGCATGTCCAGCTCCCAATCCAGCGATTCTAGCTTTAGCCGGTTGGTGTAAGCGTGCGAGTGCTTTTTGGTTCGTCAGACACAATGCAATTGGGAACCCTTGAATCCTGATTAAATTGACCGTTCGCAACTTATTTTATAGSATGGATGATCCATAAATCTCTTAAAACAATCGGGCAGGTTTTCCCATTGTAGACTTGAGATGAAGAGATTTAACGTTCTGCCAATTTTTCTTCAACAAAGATACTAAGAAGTTGATTGACAACATGGTGTTGGCAAGCAACTGATCCTCAGTCATTTCTACGTGACCAACTGCAACTCCTAGACAAAGAACCTTCTTGAGTTGGAATTTGATTGTGGATTTCAAATCCGTGAC…	885	877	19	703	9	883	24	0.0216648	0.0128023	0.0271801	0.539283	0.0122186	0.0108833	0.023988	0.0156966	5 (gU>Ap<H)	gi|300108573|gb|EFI99974.1| hypothetical protein SCHCODRAFT_65379 [Schizophyllum commune H4-8]	853	2.08218e-89	jgi|Mellp1|93158|EuGene.00570009	437	1e-129	jgi|Mellp1|93158|EuGene.00570009	914	2.33541e-98		PGT_04480 60S ribosomal protein L10a (362 aa)	398	1e-111	lcl|PTTG_02133T0 | PTTG_02133 | Puccinia triticina 1-1 BBBD Race 1 hypothetical protein (191 aa)	800	5.68575e-86	PST130_8556_1	350	3e-97	gi|343554864|gb|AEEW01008556.1|_PST-130_PST130_8556,_whole_genome_shotgun_sequence	74	3e-12		No hits			No hits
Hv00367	AEQBcontig03218	AEQCcontig02838	AEQAcontig08656	AGCACGCTTGCCTGCGCATtGCCcAACGTCATTTTCATCGAGGTCGAagCGGAGAGTTTTCCGGATGTGTCGGAAACTTTTGATATTGCCTCGGTTCCCTCTTTTGTCATCCTCCGCGGgCACAAGCTCCTCTCGAAAaTCATTGGCGCACATCTCTCCCAACTCAATTCCCAGGTCCACAAATTCGCCGCTCAAGATCCCTCTCCCTCTGCTCGCTATGAACCTTCAGCTAACACCGATAAAGCCCCTGAAATCCTAAATGGTCTGAATCCTCAGCTCAAACCaCTCCAGGAAACCGAAGAACAGGTCTTTGAACGtGTCGCAGTCTCATGAATCAATCCAAGGTTGTCCTTTTCATGAAGGGTAACcGTCAAACCCCACGAtGTGGCTTTTCGCAGC…	879	764	15	593	9	879	11	0.0196335	0.0151771	0.0125142	0.223325	0.011073	0.0129021	0.0110445	0.0116732	2 (gU<Ap>H)	gi|169860164|ref|XP_001836718.1| thioredoxin [Coprinopsis cinerea okayama7#130] >gi|116502235|gb|EAU85130.1| thioredoxin [Coprinopsis cinerea okayama7#130]	362	1.75772e-32	jgi|Mellp1|46976|estExt_Genewise1Plus.C_40175	175	3e-67	jgi|Mellp1|33493|e_gw1,4,129,1	390	2.87369e-58		PGT_04367 monothiol glutaredoxin-4 (272 aa)	156	3e-59	lcl|PTTG_02298T0 | PTTG_02298 | Puccinia triticina 1-1 BBBD Race 1 hypothetical protein (226 aa)	217	6.66709e-37	PST130_11013_4	158	3e-59	gi|343552407|gb|AEEW01011013.1|_PST-130_PST130_11013,_whole_genome_shotgun_sequence	54	3e-06		No hits			No hits
Hv00368	AEQBcontig04078	AEQCcontig02908	AEQAcontig08660	TGCTGCATTGTTGAGCGCTTTAATCATGGAATCATTGGAAGGTTGAGTGATTACTGATTGTGCTTCAAAATGTCGATTTACCGCATGGAAGATTTCATTGGCACTGTTAGGTAGAAGGATATGTGACCAAACTGATTTTGAAGTCTCATCCGAAAAAGAGAAATTGGAACGTTTTATCTTTTGAAGAATGGAGTCGACTTTTGAGAGGTGGGAGGATATATTGGTGAAAGGTTGGGATTGTATTGCGATGAGGTCTCTAAAAAGGGAAGCACGAAGGGTATGCGTAGATGCTTCGAATTTATTCATCAAGACATGGAAGGCTGTGAAACATGAGGCATCTTCATCTATATCAGATTGAAGTTTTCCCGGAATTGCATTGAAGATTATAGTCCAGCCAAG…	1168	529	10	566	7	881	6	0.0189036	0.0123675	0.00681044	0.293904	0.0106613	0.0105137	0.00601062	0.00906186	4 (gU=Ap>H)	no hits			jgi|Mellp1|66638|fgenesh1_pg.C_scaffold_45000010	58	5e-14	jgi|Mellp1|66638|fgenesh1_pg.C_scaffold_45000010	177	9.94809e-13		PGT_15048 predicted protein (288 aa)	50	2e-06	No hits			PST130_18367_3	54	6e-08	No_hits				No hits			No hits
Hv00369	AEQBcontig03501	AEQCcontig01160	AEQAcontig08696	GACTCACAAACTCcTCcTgTCTCCCGGCCCATAACTttCCCGAGctCTCTTCCGTCAATCTTTCgAATCTTTAACACTTTCGGAATTAATTAGTGAAATCTATGGCGGGCCGTGGcaaaaCTCTAGGTTCCGGAGCTGCGAAGAAGGCCCAGTCGAGGAGCAGCAAGGCCGGgCTTCAGTTTCCCGTTGGTCGTATCGCtCGGTTCCTTAAaGCCGGcAAATATGCCGAGCGTGTGGgTGCCGGAGCTCCCGTCtACCTCGCTGCGgTGCTTGAGTACCTTGCTGCTGAGGTGCTTGAGTTGGCTGGAAACGCAGCAAGGGACAACAAGAAGACCAGAATTGTGCCAAGGCAcATTCAGTTGGCTGTGAGGAACGATGAGGAGTTGAGCAAGCTTCTTG…	872	668	10	439	21	872	69	0.0149701	0.047836	0.0791284	0.644044	0.00844286	0.0406656	0.0698355	0.039648	8 (gU<Ap<H)	gi|224124196|ref|XP_002319269.1| histone 2 [Populus trichocarpa] >gi|222857645|gb|EEE95192.1| histone 2 [Populus trichocarpa]	444	5.38149e-42	jgi|Mellp1|51457|fgenesh1_pm.C_scaffold_2000065	201	7e-52	jgi|Mellp1|35907|e_gw1,17,172,1	308	4.26808e-28		PGT_16093 histone H2A.1 (134 aa)	171	2e-43	lcl|PTTG_04461T0 | PTTG_04461 | Puccinia triticina 1-1 BBBD Race 1 hypothetical protein (134 aa)	291	5.83284e-27	PST130_20495_2	171	2e-43	No_hits				No hits			No hits
Hv00370	AEQBcontig03038	AEQCcontig02304	AEQAcontig08714	GACGACCGTCCAATTCTTTCTTCAATCCTTCTTCTTCTTCTTCTTCCTCCTCTTTTTCTTCTTCTTCCTTTTTAAATTCCACTTCCCTTACATAATGCGCAAAACTACTCTTTTCGTCGCTGGTTTCGGTAAAATTAGAGCTAAAGATCTCGCTTATGAGTTTGAGAGATTCGGAAGACTTGTTCGTTGCGATATCCCCGCTCCAAAAAGCGCTACTGCTAAATCCTATGCATTTGTCGAATTTGAAGATGATCGTGATGCTGCCGATGCCTACTATGAAATGCACGGACGTCGAATAGATGGCGACACATTAAATGTTCAATGGGCTAAAAACGCTCCTTCCTCCTCTTGGCGTTACGAGCGTCGTTCTCGTTCCCCAATTGGAGGGAGCAGTAGGCG…	871	855	23	768	22	868	33	0.0269006	0.0286458	0.0380184	0.423188	0.0151715	0.024352	0.0335535	0.024359	8 (gU<Ap<H)	gi|296416089|ref|XP_002837713.1| hypothetical protein [Tuber melanosporum Mel28] >gi|295633596|emb|CAZ81904.1| unnamed protein product [Tuber melanosporum]	243	1.0919e-18	jgi|Mellp1|62352|fgenesh1_pg.C_scaffold_14000054	218	2e-65	jgi|Mellp1|105571|fgenesh2_pg.14_#_70	353	2.58336e-33		PGT_09124 hypothetical protein (193 aa)	231	3e-61	lcl|PTTG_02928T0 | PTTG_02928 | Puccinia triticina 1-1 BBBD Race 1 hypothetical protein (191 aa)	350	8.40309e-34	PST130_11375_4	117	4e-27	gi|343554067|gb|AEEW01009353.1|_PST-130_PST130_9353,_whole_genome_shotgun_sequence	58	2e-07		No hits			No hits
Hv00371	AEQBcontig02468	AEQCcontig01741	AEQAcontig08717	GTAATTAAATAAATTGATGGTTGGTCTTTTATTTAATTTAATTTATTTATTTGTAGGACGTGTGTTTTCAGATGTAATGATAGAGTAAAATTTTTAACATTAAAAATGAAATCAAGATGAAAATTTATGTACGGAGTACTATGTAGTTGATGATTGGTCGTACGTATGATGACAATGTATTAGGATAGACAGAAAAGTCCATTGACCCAGCTGTTGTTATCTGTTGACTATCTAAGTACCAGCCATACCCGATATTCCAACAGCTTCACGTATTCTGGCAATGTCACTAGGAGTGAGCCACTCTTTACTGGCCGTAAACCAATGTTCCCACATCATTCTAGCGTTTTCTTCACCAGGGCCAGAAAGACTGAATGAACTGTTAAGAAAATCTCGAGCACC…	1866	1399	31	1248	17	871	5	0.0221587	0.0136218	0.00574053	0.330771	0.0124971	0.01158	0.00506636	0.00971448	4 (gU=Ap>H)	gi|170099728|ref|XP_001881082.1| predicted protein [Laccaria bicolor S238N-H82] >gi|164643761|gb|EDR08012.1| predicted protein [Laccaria bicolor S238N-H82]	275	6.34179e-22	jgi|Mellp1|46591|estExt_Genewise1Plus.C_20174	153	6e-71	jgi|Mellp1|32750|e_gw1,2,297,1	648	4.31688e-67		PGT_16233 conserved hypothetical protein (311 aa)	270	2e-72	lcl|PTTG_00456T0 | PTTG_00456 | Puccinia triticina 1-1 BBBD Race 1 hypothetical protein (279 aa)	470	2.63933e-47	PST130_8815_6	212	3e-55	No_hits				No hits			No hits
Hv00372	AEQBcontig03153	AEQCcontig04017	AEQAcontig08744	ATAAAGGCTCGCAGCAGTTGGAATtCCGCTCCAATTTATtAGAACTCCCTTGTGATGAAATCCAATGCCATCAAACTCCCcAGCCCAGAAGATTGAACAAAGAAGTAGGAGAGAAGCTACAACTCCGCTGGCAGAAATATAAgAAaGGATGCTCATGTTGTTCAACCAAACAGTAGgCAGTATTATAAGGCCAACCATGAtAACAAAGCTCTCTCTTCCTCCGATTTTAAGACCcccAATTTCGAAaTTGACATCAGGGAGcAAGTtGtATAAATTATCTCCTTCAAGAATCAAGAAACCGGTTGCCACCATATAGAGTtCAGTATTCATTACAATGGATACAAGTGCTCTTCCTTTTGCCCCAAATGCGCGCTCACCGATATCcGGGTAGCTCCTTAT…	850	800	7	277	6	850	12	0.00875	0.0216606	0.0141176	0.560515	0.00493485	0.0184138	0.0124597	0.0119361	2 (gU<Ap>H)	gi|296082909|emb|CBI22210.3| unnamed protein product [Vitis vinifera]	698	1.81016e-71	jgi|Mellp1|94434|EuGene.00060094	47	2e-05	jgi|Mellp1|34004|e_gw1,6,234,1	169	5.3883e-12		PGT_16456 conserved hypothetical protein (735 aa)	91	5e-19	No hits			PST130_10326_3	76	1e-14	No_hits				No hits			No hits
Hv00668	AEQBcontig02809	AEQCcontig02133	AEQAcontig13030	tATtGGgggAGCGCGCGCTCCTTCCGCTTGACAATCATGTTCCTTCTTTCGTCTCCTTCCCTCCTCGTTGCCATCCTGGCTCTCACTCAAAATGCATATTCAATATCTCCCCTTTTCCGCACTCAAACTTCCTCTGTCATTTCCACACCACGCAACATCCACACATCCACACTCTGGTCTTTTGATGACTGCGGCCTTCCGTCAGATGCAATTATCATTGAGGACTTTTCTTTAAAGCCCGACCCCCCTGTTCCAGGCAAAAATCTCACCATCACAGCCACTGGTACAGTCAACCAGAGAATCGAAGATGGTGCCTATAGTGATGTTGTTGTTAAATTGGGCTCCTTTATCAAGTTACTGCAGAAGCGATTTGACGTTTGTGATGAGCTTCGTAAGGCT…	990	990	147	857	24	494	10	0.148485	0.0280047	0.0202429	0.712045	0.0837429	0.0238069	0.0178656	0.0418051	9 (gU>Ap>H)	gi|58266156|ref|XP_570234.1| vacuole protein [Cryptococcus neoformans var. neoformans JEC21] >gi|73621321|sp|Q5KIR9.1|NPC2_CRYNE RecName: Full=Phosphatidylglycerol/phosphatidylinositol transfer protein; Short=PG/PI-TP; Flags: precursorursor >gi|57226467|gb|AAW42927.1| vacuole protein, putative [Cryptococcus neoformans var. neoformans JEC21]	442	1.1333e-41	jgi|Mellp1|123976|SHA_fgenesh2_pg.4_176	252	4e-67	jgi|Mellp1|92352|EuGene.00040157	544	2.20145e-55		PGT_07000 phospho- tidylglycerol/phospho- tidylinositolTransfer protein precursor (203 aa)	196	1e-50	lcl|PTTG_05750T0 | PTTG_05750 | Puccinia triticina 1-1 BBBD Race 1 hypothetical protein (198 aa)	485	2.22313e-49	PST130_20857_1	162	2e-40	No_hits				No hits			No hits
Hv00374	AEQBcontig04471	AEQCcontig02492	AEQAcontig08747	GCACGTCTCAACCCTAGTTAGGTTTCGAGTGCCTGGTGAGAGTCGAGTTCGCCTGGTTTTCCCCCTACTTTCGCCGCTTTCGATCGACATCTCCTCAAGATAAACAACCAATCCACTTGCGGCCATGGGACGATTTCAGGAATATCAAGTCATCGGGCGTAAGCTTCCAACTGAAAAAGACTTGGAGCCCAAGCTATTTCGCATGCGTATTTTTGCACCCAACGTGGTGGTGGCCAAATCTCGTTTCTGGTATTTTTTGAGGCAGCTGCGGAAAGTTAAAAAGGCATCTGGTGAAGTGGTGGCAATCAACTTGATTCACGAGAAGAAGCCCCTCAAGGTCAAAAACTTTGGCATTTGGTTGCGTTATGATTCTCGTTCAGGGACACACAACATGTACAA…	942	470	9	701	12	863	18	0.0191489	0.0171184	0.0208575	0.330105	0.0107997	0.0145524	0.018408	0.0145867	8 (gU<Ap<H)	gi|242206289|ref|XP_002469001.1| 60S ribosomal protein L18A [Postia placenta Mad-698-R] >gi|242217107|ref|XP_002474356.1| 60S ribosomal protein L20A [Postia placenta Mad-698-R] >gi|220726524|gb|EED80471.1| 60S ribosomal protein L20A [Postia placenta Mad-698-R] >gi|220732095|gb|EED85934.1| 60S ribosomal protein L18A [Postia placenta Mad-698-R]	697	2.81674e-71	jgi|Mellp1|72927|estExt_fgenesh1_kg.C_470009	354	5e-98	jgi|Mellp1|57315|fgenesh1_kg.C_scaffold_47000009	767	2.84116e-81		PGT_10949 60S ribosomal protein L20 (223 aa)	249	1e-66	lcl|PTTG_00142T0 | PTTG_00142 | Puccinia triticina 1-1 BBBD Race 1 hypothetical protein (173 aa)	762	1.5655e-81	PST130_12557_12	297	2e-81	gi|343550863|gb|AEEW01012557.1|_PST-130_PST130_12557,_whole_genome_shotgun_sequence	78	2e-13		No hits			No hits
Hv00375	AEQBcontig02357	AEQCcontig01579	AEQAcontig08773	GGGAGCTTCACTTAACTTCCTCACTACTTGCTTCTCTTTTTTTCCGCCTTTCAAACCAACTTAATAGATTTCTGGACCCTTTTTCTCTGTCTTTTTCTTTTCTCTTCTTTCTTTCCTTTCTTACTCCCACCAAGTACAAGTATAACCATACTTTGAATTTACAGTCTATTCATATTCACTTTCACTTTCACTTTCACATTTCCTTTGGTTWTTTTCGTTTTCTTTCTCTCTCAATTTCGTCGCCCATCTTTAATATCTTTTAGATCTTCTTCGCTGCAACTTATATCTCGTGCTCATTTCCTTCTCTCATTCATTCTTCTTTCTCTACAAGTCTCTACTTTGCTTTTTATATCATCTTCTTCATCATGAAAGCCATCATTCTTGTCGGCGGATTTGGTA…	1821	1651	32	1763	66	858	10	0.0193822	0.0374362	0.011655	0.698485	0.0109312	0.0318247	0.0102862	0.0176807	2 (gU<Ap>H)	gi|58264888|ref|XP_569600.1| mannose-1-phosphate guanylyltransferase [Cryptococcus neoformans var. neoformans JEC21] >gi|74686398|sp|Q5KKH2.1|MPG1_CRYNE RecName: Full=Mannose-1-phosphate guanyltransferase; AltName: Full=GTP-mannose-1-phosphate guanylyltransferase; AltName: Full=GDP-mannose pyrophosphorylase >gi|57225832|gb|AAW42293.1| mannose-1-phosphate guanylyltransferase, putative [Cryptococcu…	1338	3.35376e-145	jgi|Mellp1|73277|estExt_fgenesh1_kg.C_630001	794	0	jgi|Mellp1|39977|e_gw1,63,18,1	1566	1.48985e-173		PGT_11653 mannose-1-phosphate guanyltransferase (365 aa)	660	0	lcl|PTTG_06073T0 | PTTG_06073 | Puccinia triticina 1-1 BBBD Race 1 hypothetical protein (365 aa)	1563	4.67416e-174	PST130_8370_4	660	0	gi|343555050|gb|AEEW01008370.1|_PST-130_PST130_8370,_whole_genome_shotgun_sequence	54	6e-06		No hits			No hits
Hv00376	AEQBcontig04812	AEQCcontig03474	AEQAcontig08777	AAAAGGGAGgAAAaTGAaGACCATGATTCAAAAAGGCACTATGTGGTTCACTTAaCAaacATCTAaTATGTCAAAACAATATCTCCAACATTATAATATATAGACACAAAAAGCAATGTATATAAAATGGGCATAAAaGAAATTAGTTTATCTATTAAGCCAAAaGGGgTTTTCTTTtGAAAAAAAAaaTAAAaaTAAAAAAagAGGGGGgCAGGACGTCACATGAAAGCAGATTCTtAATTtCAAGACATTTGtGTAtAGcATGAATAAAAAGACAAGCCTCAAAAAaTGACAATCGAAtaTAAAAGGCAAATCAGgAAAACAAcGAAAAGtAAAACtAGATTTGTTAAACAGtGAAAAaGACCAAAAAGCATAAAAAAAaGAAAAGAGGTAATTCAC…	858	432	10	476	8	858	5	0.0231481	0.0168067	0.00582751	0.438405	0.0130552	0.0142875	0.00514312	0.0108286	4 (gU=Ap>H)	no hits			jgi|Mellp1|94139|EuGene.00660029	56	4e-08	jgi|Mellp1|112480|fgenesh2_pg.66_#_54	116	7.62089e-06		PGT_18712 predicted protein (203 aa)	85	4e-17	No hits			PST130_757_2	104	3e-23	No_hits				No hits			No hits
Hv00377	AEQBcontig01487	AEQCcontig00974	AEQAcontig08821	GGGTTCCTCTCGGAGAACATATCTGACGCTGTTCTTATAGGTTATGGGCCTTCCCGTTCTATAGGACCGTCCTTTGCCGTACTGTGTTAGTCCCACACGAAAGCATCGTAATTCCCATTCCAAGCCTTATTCTCTGAACCCCGCTTTGAAAGCGTTACCATCTTCCTTTTCCAAACGACTCCTCCATTTCCACCAATAACGGATGCCATCCAATCCTTCTCATTCCGATACTCCTGATCCTTTTCAGTCAAGACCGCGCGTTCTAAGAGAACGTCCCACTACTAGGCGTGACGCTAAAACTTTCACTCCTACTCATCGTTCCTCGTCTACTCCACCTCGACCTTCTTTTCCTTCCAGCTCACACACTCCTTTCRAACCATCCACTCCAGAGCCATCACA…	1601	1599	68	1111	22	849	8	0.0425266	0.019802	0.00942285	0.390937	0.0239843	0.0168338	0.00831622	0.0163781	9 (gU>Ap>H)	no hits			jgi|Mellp1|112735|fgenesh2_pg.70_17	35	1e-07	jgi|Mellp1|66638|fgenesh1_pg.C_scaffold_45000010	141	2.21001e-08		PGT_00453 predicted protein (501 aa)	55	9e-08	lcl|PTTG_04719T0 | PTTG_04719 | Puccinia triticina 1-1 BBBD Race 1 hypothetical protein (512 aa)	133	2.64691e-08	PST130_18367_3	66	3e-11	No_hits				No hits			No hits
Hv00378	AEQBcontig02125	AEQCcontig02608	AEQAcontig08833	TATTGGGGACTGCTGCTTCATCATCTTCAGTTTTTTCAAACTTAACCAAAGTTTGAGAACAATAATTACTGTAGCCATCCTTAACTCTCCTCCGCACGAATAACGTTCCCCATATATATTTCTCTTTACCTGAACCCGTGATCATTATGCTACAAATGAAATTCCTATCTGTCTTGTGTCTACTCTTGAGTTCATTTGTCAATTTCTCCCTTCTTGGTGATATATATGTGTACAACGAGCACGGTTGTGCTGGCCAACCCCAATATTTCCCATTTGATGACAGTAAAGGCGATAAACAAGCTTGTAATCAAGTAAACGGAAGCTTTCATCCAGGCGCAAAATTTACGGCCTCGCCGGAATATAGAATAGGTTGCTACGCTCACTTTTACCATGATGCTA…	856	699	28	662	118	850	31	0.0400572	0.178248	0.0364706	0.834423	0.0225916	0.151529	0.0321875	0.0687695	2 (gU<Ap>H)	no hits			No_hits			No hits				No_hits			No hits			No_hits			No_hits				No hits			No hits
Hv00379	AEQBcontig03143	AEQCcontig03843	AEQAcontig08842	CGgATAAAtgtACGTTTCATTgTAATTATACAGTTTGAAAGACAcAGTTCATGGCAAGAAAACAATTTAAACGAAGTAACTGGAAGCACTGAGAACATTAAATTCCCCTAACCAAgTATCAGCCTTTCTTCCAGATTCCATATGcaTTACCAAGTCAATAAAGTACATTGCACATGTTACTTTTTGGAAGCACCAGGTCCggaaaaCTTCAGGCACCGCTTGCATATAGACGcGTCCACTCCTTAGCtGTTTCAACAGCTTCAGCCTCATTTGACTTCCAATGCTTTGCAATGTTTTCGGAAaGTGGGTCATCCGGGTTTGGAGCgCTCAGAAGAGCTTGAATGCTTAAAAGTACAGTTCGGATCTGAAGAGCGGgACTCCATTTGTCTTTGAGAATAT…	840	800	27	417	12	840	30	0.03375	0.028777	0.0357143	0.330003	0.0190344	0.0244635	0.03152	0.025006	8 (gU<Ap<H)	gi|297839753|ref|XP_002887758.1| ubiquitin-conjugating enzyme 1 [Arabidopsis lyrata subsp. lyrata] >gi|71040675|gb|AAZ20286.1| ubiquitin-conjugating enzyme 1 [Arachis hypogaea] >gi|217075352|gb|ACJ86036.1| unknown [Medicago truncatula] >gi|255628881|gb|ACU14785.1| unknown [Glycine max] >gi|255641415|gb|ACU20984.1| unknown [Glycine max] >gi|297333599|gb|EFH64017.1| ubiquitin-conjugating enzyme 1 […	795	9.95273e-83	jgi|Mellp1|117469|estExt_fgenesh2_pg.C_380140	270	1e-72	jgi|Mellp1|38349|e_gw1,38,80,1	584	3.97723e-60		PGT_11345 ubiquitin-conjugating enzyme E2 (152 aa)	228	2e-60	lcl|PTTG_07506T0 | PTTG_07506 | Puccinia triticina 1-1 BBBD Race 1 ubiquitin-conjugating enzyme E (155 aa)	559	4.6602e-58	PST130_20107_1	126	6e-30	No_hits				No hits			No hits
Hv01643	AEQBcontig02405	AEQCcontig01810		AACATTACAAGCTAAAAAAAAGTTCTCATCATAATGTCATTACAATAGTTCCAACTTCACAATCCTCAATAGTAAGCCCCCCCCCTCCTCCACCTTCTTTACATTTCTTCCTTGAAAAGGGTTCAATGATCATACACACCTAAATATCTCTCTCCCTTTTCAAAAGAATAATAAAATAAAATAAAAAACCTTTCCATTATGAAAATTGAGTAATTAATTGAATGTGATTATCAAAAAAATCTAAATTGGTAAAATTGAAAAATGGTCAAAAAAAGATGTAACTTGTAAACCAGTTAAATCAACCAATGTTCATTCTCCCGCTATCATGCCCTACCTTCCCTTTGCACAGAAGCAAACAATAAAATGTAAATTTATATATATATAAGATTATTAGATTTA…	1520	1518	214	1145	98			0.140975	0.0855895	0	0.53553	0.0795075	0.0727601	0	0.0507559	4 (gU=Ap>H)	gi|58261034|ref|XP_567927.1| nucleus protein [Cryptococcus neoformans var. neoformans JEC21] >gi|57230008|gb|AAW46410.1| nucleus protein, putative [Cryptococcus neoformans var. neoformans JEC21]	257	5.9633e-20	jgi|Mellp1|116059|estExt_fgenesh2_pg.C_120111	321	7e-88	jgi|Mellp1|105154|fgenesh2_pg.12_#_113	639	3.7092e-66		PGT_16718 hypothetical protein (296 aa)	284	7e-77	lcl|PTTG_02065T0 | PTTG_02065 | Puccinia triticina 1-1 BBBD Race 1 predicted protein (284 aa)	544	5.45509e-56	PST130_7271_2	274	4e-74	No_hits				No hits			No hits
Hv00381	AEQBcontig02523	AEQCcontig02283	AEQAcontig08880	GTtGaGTGTCGGCCaTCTGAaGATTGTCCGCTCtcAGGCGCAAGTCGCAGCTCAAGAGCCCACTCACTCACTCTCACTCGCTCTCAAATGCCTCACTCCCATCCCACCCTACAGCACCCTAAGCCTCTCCCTCCACCCGTACCCGTCCAGCTGCCGTCTTCGCCTACTCCCACACCCCCcAacAATCCCTACGCTCCTTtCTCCCATTCCTATCCGCAGCATCAACTGCAACATCCCTTCTATTCTCATCCTCATTCATATCAACAACAACATCTTCAAGATGCTCcTCCCCCTCCCTTCATCGTCGATAATCCTACCGCTCAAATCGGTATCCAGTTTGGTCACCAGGCCATGAAGGCCGGCTCTCAATATGTAGAACgtAataTCTCCAGATACTTG…	1305	1305	20	776	6	838	9	0.0153257	0.00773196	0.0107399	0.23691	0.00864342	0.00657298	0.00947856	0.00823165	5 (gU>Ap<H)	gi|58264802|ref|XP_569557.1| ER to Golgi transport-related protein [Cryptococcus neoformans var. neoformans JEC21] >gi|57225789|gb|AAW42250.1| ER to Golgi transport-related protein, putative [Cryptococcus neoformans var. neoformans JEC21]	693	1.3422e-70	jgi|Mellp1|44749|estExt_Genewise1.C_380098	491	1e-143	jgi|Mellp1|38321|e_gw1,38,42,1	1076	6.54313e-117		PGT_11274 hypothetical protein similar to Yif1b protein (381 aa)	369	1e-102	No hits			PST130_8896_2	70	9e-13	No_hits				No hits			No hits
Hv00382	AEQBcontig03438	AEQCcontig02800	AEQAcontig08881	CGTCTGCATGGGAATCTATTAGTGAATTTCATAAAATAGCAAAAGTAAGGAATAAAGAATCAAGAATCAAGAGGCATAATGAAATCATATAGGGTCTATATATTTAGAAAACACATTGGTTAATTGATGATGGAAGATGTTCAKAAGTAAAACACTTTTTTTTAATTTCAAAAWAGACGACTCTGTTTTTCTTTGTTTTAGATACATAGGTTTAGATTTTTTTGTTCTTTTCACGTGCTTCATTGACGAAAAAGCCTTCATCAAGTTTCACGAAATAAATTCTTGAATAAGTTAGTAATCAGTAATAAATTGATATCCTACTAAAGAGGAACTGATGATCAAAGCTATATGTGAGATACCATGAAAGGAGCCCCATAAACGCTTGCCAGGTTGGCCAGA…	840	684	11	603	38	839	13	0.0160819	0.0630182	0.0154946	0.805217	0.0090699	0.0535721	0.0136749	0.025439	2 (gU<Ap>H)	gi|171692151|ref|XP_001911000.1| hypothetical protein [Podospora anserina S mat+] >gi|170946024|emb|CAP72825.1| unnamed protein product [Podospora anserina S mat+]	286	1.05412e-23	jgi|Mellp1|110434|fgenesh2_pg.44_67	194	6e-50	jgi|Mellp1|110434|fgenesh2_pg.44_#_67	415	1.5803e-40		PGT_04975 predicted protein (222 aa)	152	1e-37	lcl|PTTG_05874T0 | PTTG_05874 | Puccinia triticina 1-1 BBBD Race 1 hypothetical protein (248 aa)	366	1.12289e-35	PST130_15084_1	174	3e-44	No_hits				No hits			No hits
Hv00383	AEQBcontig01300	AEQCcontig00643	AEQAcontig08882	AGCCAGTCACCATGTTGTCTTGTGAATTTCAAAaTGAGAATCTATCTTTTTACATGATACACACTACATTAAACCTTCTTAGCCATACTACCATCATGGTTGTAGTCTGGTGCAAAGGTCAGAGACATAACTATCAACGGCAACACTTTGCTAaTCCTTGCAAGATAACGTTTCGATAGCCAAAAAaaCCaTATTtGGCTGGCATGTGTATGCTACAATTACTGCcTCAAGGgAAAAAAaaTtCcTACTtGCTGCAACATATCCAAAAAAaTTCAATTTTTtCTATGACTAACATTTATGGAGCCTCTAAaGCCAGTCTTAAAAaTTGCTCATAAGACATCTGAaCCCATCCATCTCGATCGGTATCAAGTtGTTGGAATGATTCTgtAAGGGACTTAA…	830	472	29	190	16	830	15	0.0614407	0.0842105	0.0180723	0.687055	0.0346515	0.0715878	0.0159499	0.0407297	2 (gU<Ap>H)	gi|300104447|gb|EFI95853.1| hypothetical protein SCHCODRAFT_57277 [Schizophyllum commune H4-8]	653	2.88255e-66	jgi|Mellp1|117078|estExt_fgenesh2_pg.C_290115	250	2e-98	jgi|Mellp1|56687|fgenesh1_kg.C_scaffold_29000047	803	1.57589e-85		PGT_12296 conserved hypothetical protein (325 aa)	286	6e-78	lcl|PTTG_02401T0 | PTTG_02401 | Puccinia triticina 1-1 BBBD Race 1 hypothetical protein (350 aa)	737	1.04988e-78	PST130_28214_1	189	1e-48	No_hits				No hits			No hits
Hv00384	AEQBcontig03420	AEQCcontig03911	AEQAcontig08884	GGGGGGAAACCAAAATTCATCTTCATCACCACCACTTGCGCTCTCCTCATCATCCGCCACCATGCAGATTTTTGTCAAGACACTCACCGGAAAAACTATCACTCTCGAAGTCGAATCATCTGACACTATCGATAATGTCAAAACAAAAATCCAAGATAAGGAAGGCATTCCTCCTGATCAACAGCGCTTAATCTTCGCCGGAAAACAATTAGAGGATGGAAGAACCTTGGCTGATTACAACATCCAAAAGGAATCTACCCTCCACTTGGTCCTTCGTTTGCGTGGCGGTATCATTGAACCCTCACTCAAAGCTTTGGCGTCAAGTTACAATTGTGAAAAAATGATTTGCCGAAAGTGCTATGCTCGTTTGTGCCCAAGAGCAACAAACTGTCGGAAACG…	840	687	14	384	8	838	16	0.0203785	0.0208333	0.0190931	0.266367	0.0114931	0.0177105	0.0168508	0.0153515	6 (gU<Ap=H)	gi|242802397|ref|XP_002483963.1| ubiquitin UbiA, putative [Talaromyces stipitatus ATCC 10500] >gi|218717308|gb|EED16729.1| ubiquitin UbiA, putative [Talaromyces stipitatus ATCC 10500]	624	6.70695e-63	jgi|Mellp1|40604|e_gw1.79.9.1	223	1e-58	jgi|Mellp1|54118|fgenesh1_pm.C_scaffold_79000005	629	2.40732e-65		PGT_09913 60S ribosomal protein L40 (205 aa)	253	4e-68	lcl|PTTG_05179T0 | PTTG_05179 | Puccinia triticina 1-1 BBBD Race 1 hypothetical protein (140 aa)	499	4.22476e-51	PST130_8931_3	250	4e-67	gi|343542756|gb|AEEW01020664.1|_PST-130_PST130_20664,_whole_genome_shotgun_sequence	105	9e-22		No hits			No hits
Hv00385	AEQBcontig04421	AEQCcontig01100	AEQAcontig08892	GTTGATTAGCCAACATTTGGCATCAACCTTATCCATACGTTGGGCTAACATGGAGGCATATTTTGAAGGATGCAAAACAATGAAAGGTTGACCAAAGCAGGTGGAGAAAGTGGGGGTTGGCTCTACAACTCCATCTTCAGTGCCGGGAGTTTTAGATGTATAACCCATCAAAAAACCAATACTGAGCTTGGGCTCTGGTGAGAAGTGAGACCGGTGGAAGAATTCCATAGGCATCGCAAGTCAAATAAACAATATTTGAAGGTTGAGAAGTGGATAAGCAAGGGATTTTGGCGTTCGGGATGAACTCAATTGGATATGCACAACGGGTGTTTTCAGTAATGCTGGCATCATCATAGCATGGCTCTCTTGTGTCGCCATCGTAAACAACGTTTTCCAAAA…	934	480	3	721	16	837	5	0.00625	0.0221914	0.00597372	0.786112	0.00352489	0.018865	0.00527216	0.00922069	2 (gU<Ap>H)	gi|71022093|ref|XP_761277.1| hypothetical protein UM05130,1 [Ustilago maydis 521] >gi|46097771|gb|EAK83004.1| hypothetical protein UM05130,1 [Ustilago maydis 521]	880	2.28693e-140	jgi|Mellp1|43190|estExt_Genewise1.C_150098	457	0	jgi|Mellp1|116300|estExt_fgenesh2_pg.C_150160	992	2.83574e-164		PGT_18873 phospho- enolpyruvate carboxykinase (579 aa)	391	1e-167	lcl|PTTG_01458T0 | PTTG_01458 | Puccinia triticina 1-1 BBBD Race 1 phosphoenolpyruvate carboxykinase (579 aa)	1011	3.47226e-167	PST130_8567_2	389	1e-164	gi|343554853|gb|AEEW01008567.1|_PST-130_PST130_8567,_whole_genome_shotgun_sequence	76	9e-13		No hits			No hits
Hv00386	AEQBcontig03011	AEQCcontig01820	AEQAcontig08904	GATTGACGGGTTTCCTTGAGATTACTTTGGCTTAAATATCGCCGTCATTTATACTTTTTCTCTCCAAATCTTGCCCTTCTTTTCTTTCCTCTTCTTTCCGAAGCGATGCCTGTGCCCACTGCAGAGCTTCCCATCTTGGAGGCCCTCATCAACATTCGCGCCAGACTAACTAAACTTAAAAAAGAATCGCTCAGAATACATTCGCGCTGTGGATGTGATGCGGATCTATGCCGCTGTTATCAAGCAAGTTAACAAACTTAATGAAGTCCGGGATGAGGCAAGTGTTCATCCACCTACTGGACGTGATGATCATCTACTGGAGCAAACCCAGTCTTCGTCGCATCATGAACTCCACTCCAGCAATCGTCTTGATACAACACTCAATGATGTATTTCAGCT…	1515	872	10	1127	13	834	8	0.0114679	0.011535	0.00959233	0.304255	0.0064677	0.009806	0.0084658	0.0082465	2 (gU<Ap>H)	gi|71015654|ref|XP_758834.1| hypothetical protein UM02687,1 [Ustilago maydis 521] >gi|46098624|gb|EAK83857.1| hypothetical protein UM02687,1 [Ustilago maydis 521]	1187	1.58814e-134	jgi|Mellp1|105138|fgenesh2_pg.12_97	509	0	jgi|Mellp1|84965|EuGene.00120099	1517	3.01786e-176		PGT_16757 hypothetical protein similar to conserved fungal protein (470 aa)	668	0	lcl|PTTG_02078T0 | PTTG_02078 | Puccinia triticina 1-1 BBBD Race 1 hypothetical protein (339 aa)	1228	2.36611e-138	PST130_3527_1	179	2e-45	gi|343544764|gb|AEEW01018656.1|_PST-130_PST130_18656,_whole_genome_shotgun_sequence	98	4e-19		No hits			No hits
Hv00387	AEQBcontig01733	AEQCcontig01121	AEQAcontig08913	AAGTAGAGAGAGAGAGAAAGGAGGGAGAGTCAACATCTAGAATATATACATATATATATGTATATATCAAAAAAAAATCAAGTCAATACCAATACCAATACCAATTTATGAGTCAATCTAGCAGGTAACCCATACTTGATGATAATCCAAATGAATCGGCCCGACATCTGTTGTATACTTTGTAGTTACATGCATTTATGTGAGGGATGGAACATTACAAGTCACCGCCAAAGCGACAGACGTGACCATGTTTTTGATTTGAGCAAACAAAAAAACACACGAAATGAAATAATGCAAGCCAACTGAGTGACAAATAAATGCAGCCTTCCAAAACCCACGACCCCAACTAAAGCAAAAGCTACTCTTCACCCTAAAACTTCCAGTTTTTGCTTTTTCTTT…	1038	742	34	482	17	835	11	0.0458221	0.0352697	0.0131737	0.447061	0.0258429	0.029983	0.0116265	0.0224841	2 (gU<Ap>H)	gi|300101013|gb|EFI92424.1| hypothetical protein SCHCODRAFT_61466 [Schizophyllum commune H4-8]	448	2.46191e-42	jgi|Mellp1|116908|estExt_fgenesh2_pg.C_250178	396	1e-110	jgi|Mellp1|107880|fgenesh2_pg.25_#_181	769	1.90871e-81		PGT_15479 predicted protein (202 aa)	248	9e-67	lcl|PTTG_07979T0 | PTTG_07979 | Puccinia triticina 1-1 BBBD Race 1 predicted protein (215 aa)	665	3.17267e-70	PST130_8853_5	205	1e-53	gi|343554567|gb|AEEW01008853.1|_PST-130_PST130_8853,_whole_genome_shotgun_sequence	78	2e-13		No hits			No hits
Hv00388	AEQBcontig02973	AEQCcontig03660	AEQAcontig08919	CATAAAATTCAGKTTGTGCCTTGATAAGCTCGAGTAAGGCTTGGGTTGGTTCAGGATCATTCAAGACTCGTTTCATAAGTCCAATGGCCTCTTCAGTGGCAGAAACAAGTTTTTCTTCAGCATTTTCGACATCCAGCCTTGCTTGATCGACTTTTGGGCCAGCGACCACGCCTCCTGATGTGGCAGATTTTAAAACCATACGAGCCGAGTCAAGAGCCAGCCTAGTCGACCTGACATTCTGCCGACTCTTCATGGCAGCTTGAATTCTAACGTTGAGATTTGACTGCCAAACATGCAGAAACTTTTCACGGATCACCTCGTCTTGCTCTAATCGTTGTTCACCGATTTGGTCTTGAGTTGCTGCATACAGTTTTAAAATCTGGCCCAGGGGGTGTTCTG…	907	898	10	455	10	831	14	0.0111359	0.021978	0.0168472	0.474211	0.00628043	0.0186836	0.0148686	0.0132776	2 (gU<Ap>H)	gi|170093718|ref|XP_001878080.1| predicted protein [Laccaria bicolor S238N-H82] >gi|164646534|gb|EDR10779.1| predicted protein [Laccaria bicolor S238N-H82]	632	9.09701e-64	jgi|Mellp1|50237|estExt_Genewise1Plus.C_520065	239	4e-90	jgi|Mellp1|111329|fgenesh2_pg.52_#_78	821	1.47273e-87		PGT_07030 predicted protein (331 aa)	340	5e-94	lcl|PTTG_02250T0 | PTTG_02250 | Puccinia triticina 1-1 BBBD Race 1 hypothetical protein (331 aa)	809	5.31987e-87	PST130_12280_1	346	6e-96	No_hits				No hits			No hits
Hv00389	AEQBcontig04292	AEQCcontig02211	AEQAcontig08926	GGAGACAAGTCTTCTTGGTACCCTCCTGGTCATGGTGACTTATATGATGCTCTCACCAATTCAGGGTTATTGGACCAACTCTTAGCCACTGGCAAAGAATACATATTCGTTAGCAACTCGGATAATTTAGGAGCTGTTGTAGACACTAAAATCATGCAGTATATGGTTGACAGCCAGGCTGAATTTATCATGGAAGTAACAGACAAGACAAAAGCTGATGTTAAGGGTGGTACCCTTATTGACTATGACGGAACAGTTCGATTGCTTGAAATTGCTCAAGTTCCTAACGACCMCGTGGAAGATTTCAAATCGGTTCGCAAATTCAAAATCTTCAATACTAACAATTTATGGGTCAATTTAAAAGCTCTCAAAAGCATTATGGACAATGATGGCATGGAA…	1160	495	5	826	11	831	11	0.010101	0.0133172	0.0132371	0.289592	0.0056968	0.011321	0.0116825	0.00956677	6 (gU<Ap=H)	gi|300103130|gb|EFI94537.1| hypothetical protein SCHCODRAFT_69673 [Schizophyllum commune H4-8]	1205	4.86061e-130	jgi|Mellp1|44407|estExt_Genewise1.C_330019	661	0	jgi|Mellp1|37858|e_gw1,33,36,1	1419	9.43948e-157		PGT_17649 UTP-glucose-1-phosphate uridylyltransferase 2 (517 aa)	537	1e-153	lcl|PTTG_09867T0 | PTTG_09867 | Puccinia triticina 1-1 BBBD Race 1 UTP-glucose-1-phosphate uridylyltransferase (517 aa)	1383	2.0283e-153	PST130_8008_5	535	1e-153	gi|343555412|gb|AEEW01008008.1|_PST-130_PST130_8008,_whole_genome_shotgun_sequence	119	8e-26		No hits			No hits
Hv00390	AEQBcontig01532	AEQCcontig00951	AEQAcontig08932	ATTTGATATCAAGAACCCCCCAATAATTTGTTTATATGAAAACGTTATCCTTCGTTCTCCATGTGGCTTACACTTCTCTTACTGCTGCATCTTCTCAACATATCGGATTAGGGCTCTACTTGAAGAAATTTGCAGCTAGTTCTATTCTCCTAATCATTGCAGCATGTACAGTTCCCAATACTTCGTTTTCTTTTCGAATCATCCGGCTTGCTAATTTTTTTCGTATTAGTACCATTGATATTAGACCTATCTTTCAACAAAGTATCAACCTTTAATCATCCATTGCATGATTTTCACTTGACTGCATTTGGGTGGAATCTTCTCGTAAGAGCTATTGATATTTGTCTTGTAACTTGGCAAGACCGTCAGCCTGCTAAATGGATGAAACCAACGGCTTCT…	1379	1084	31	1215	42	830	11	0.0285978	0.0345679	0.013253	0.575197	0.0161287	0.0293863	0.0116966	0.0190705	2 (gU<Ap>H)	no hits			jgi|Mellp1|86997|EuGene.00010325	70	6e-26	jgi|Mellp1|114895|estExt_fgenesh2_pg.C_10346	156	1.22127e-22		PGT_11167 predicted protein (427 aa)	116	3e-48	lcl|PTTG_10270T0 | PTTG_10270 | Puccinia triticina 1-1 BBBD Race 1 predicted protein (426 aa)	260	4.32829e-43	PST130_20364_5	119	9e-67	No_hits				No hits			No hits
Hv00391	AEQBcontig03858	AEQCcontig01791	AEQAcontig08968	aGGAGAgAgAaCATCTGGCcAATcATCCtGGGTGGATATACTGATTGAATATCAGACAAAGCATTTCCATCTTTTCGTtGGCTCTTCATCTCTCAAAaTGTCCCAAGGCCAGGCACATTCCACTCCACGCACTCTATTtGACAAGATATGGGACGCACATGTtGTAGTCCCACCTGAGACTCCAAACGGCCAGGCCCTGATTTACATTGATGgTCAATtAGTCCACGAaGTtaCTtCCCCACAGGCTTTtGCTGGTCTACGAGCTGCTAATCGAACGGTCCGACGCCcTGATtGCaCTTTGGcTACctGTGATCACAATGTCCCAacTGATGACAGAAGtAAaGTTACCtCcGTAGCTGAATTCATCAAAGAAGCGGATTCtAGGGTTCAGGTtGTCAC…	1174	564	5	1174	17	824	16	0.00886525	0.0144804	0.0194175	0.497906	0.00499985	0.0123099	0.0171371	0.0114823	8 (gU<Ap<H)	gi|170091982|ref|XP_001877213.1| predicted protein [Laccaria bicolor S238N-H82] >gi|164648706|gb|EDR12949.1| predicted protein [Laccaria bicolor S238N-H82]	1016	4.08504e-108	jgi|Mellp1|44992|estExt_Genewise1.C_450065	497	1e-149	jgi|Mellp1|49951|estExt_Genewise1Plus.C_450067	1136	6.28659e-124		PGT_03290 3-isopropylmalate dehydratase (757 aa)	422	1e-118	lcl|PTTG_04282T0 | PTTG_04282 | Puccinia triticina 1-1 BBBD Race 1 hypothetical protein (757 aa)	1092	1.135e-119	PST130_4220_1	354	2e-98	No_hits				No hits			No hits
Hv00392	AEQBcontig04815	AEQCcontig02946	AEQAcontig08990	GGGGGGGGGGATATAATATATATTTAATAGGTCTCCTGGTTGAGTATGTTGTAGATCGAGTTAGCGTGTAGGATGGTATAGTGTAATGAAAAATCCTGTGGGTAGTGGGAAAAGATACTGTCAACTAATAGATGCTCTATATGGTGATGGTGTCAAAGAGGATTATATAGTATATACTATATATATATTTTATAGTAGTCATATGAGCTATCAGTACATAAGGTACGCTAGCAATGCTATGAATCGTATGACACAGCACCCAAACTTTTATCGGACAGTGTCCTAGAGACAGTGTTCATGATAATAGAGCAGCGGTTAAATGGTCCACTGTTTACGGGCCTAACGGATACTTAAACCTGGATGTAAAAAATATCTTATAATCATATCAATTTAGTTGAT…	1236	432	6	565	7	818	10	0.0138889	0.0123894	0.0122249	0.190984	0.0078331	0.0105323	0.0107892	0.0097182	6 (gU<Ap=H)	no hits			No_hits			No hits				No_hits			No hits			No_hits			gi|343556803|gb|AEEW01006617.1|_PST-130_PST130_6617,_whole_genome_shotgun_sequence	66	1e-09	1	lcl|PGTG_25016T0 | PGTG_25016 | Puccinia graminis f. sp. tritici mitochondrion cytochrome c oxidase subunit 3 (277 aa)	96	4.70475e-07	lcl|PTTG_30001T0 | PTTG_30001 | Puccinia triticina 1-1 BBBD Race 1 mito cytochrome c oxidase subunit 3 (277 aa)	96	4.35984e-07
[truncated: 8,842 more rows]
[truncated: 60 more columns]
