# Supplementary material for: Overview of the functional virulent genome of the coffee leaf rust pathogen Hemileia vastatrix with an emphasis on early stages of infection
Source: Front Plant Sci. 2014 Mar 14;5:88. doi: 10.3389/fpls.2014.00088 (PMC3953675; doi:10.3389/fpls.2014.00088)
Supplement: Supplementary file 1 [file Presentation1.ZIP › 81604_Azinheira_Data_Sheet_5.xlsx]

## Sheet: SD5
SD5. Hemileia vastratrix genes showing homology to pathogenicity genes recorded in the Pathogen-Host Interaction (PHI) database
Hv gene	PHI hit reference	PHI hit e-value	PHI hit Organism	PHI hit Gene name	PHI hit Gene code	PHI hit Phenotype of mutant	PHI hit Citation	Ra (gU)	Ra (Ap)	Ra (H)	TCDB_blastp_hit family	CAZymes	Secretion prediction	KOG description (general)	KOG description (specific)
Hv01385	PHI:105	3e-63	Candida albicans	phospholipase B	PLB1	Reduced virulence	Leidich SD, Ibrahim AS, Fu Y, Koul A, Jessup C, Vitullo J, Fonzi W, Mirbod F, Nakashima S, Nozawa Y, Ghannoum MA. (1998) Cloning and disruption of caPLB1, a phospholipase B gene involved in the pathogenicity of Candida albicans. J Biol Chem 273:26078-26086	0.0281236	0.00801986	0				[Lipid transport and metabolism]	Lysophospholipase
Hv01576	PHI:106	1e-139	Candida albicans	catalase	Cat1	Reduced virulence	Wysong DR, Christin L, Sugar AM, Robbins PW, Diamond RD. (1998) Cloning and sequencing of a Candida albicans catalase gene and effects of disruption of this gene. Infect Immun 66:1953-1961	0.0129007	0.020979	0				[Inorganic ion transport and metabolism]	Catalase
Hv00473	PHI:1063	5e-22	Magnaporthe oryzae	nonhistone protein 6	mnh6	Reduced virulence	Lu JP, Feng XX, Liu XH, Lu Q, Wang HK, Lin FC. (2007) Mnh6, a nonhistone protein, is required for fungal development and pathogenicity of Magnaporthe grisea. Fungal Genet Biol 44:819-829	0.0181421	0	0				[Transcription, Replication, recombination and repair, Chromatin structure and dynamics]	Nucleosome-binding factor SPN, POB3 subunit,
Hv04402	PHI:1064	5e-74	Magnaporthe oryzae	trehalose-6-phosphate synthase subunit 1	tps1	Loss of pathogenicity	Foster AJ, Jenkinson JM, Talbot NJ. (2003) Trehalose synthesis and metabolism are required at different stages of plant infection by Magnaporthe grisea. EMBO J 22:225-235	0	0	0.0110715		Glycosyltransferase		[Carbohydrate transport and metabolism]	Trehalose-6-phosphate synthase component TPS1 and related subunits
Hv00172	PHI:144	4e-15	Trichoderma virens	Chitinase	Cht42	Reduced virulence	Baek JM, Howell CR, Kenerley CM. (1999) The role of an extracellular chitinase from Trichoderma virens Gv29-8 in the biocontrol of Rhizoctonia solani. Curr Genet 35:41-50	0.00941818	0.0452273	0.01361		Glycoside Hydrolase	score 3	[Carbohydrate transport and metabolism]	Chitinase
Hv03707	PHI:144	9e-11	Trichoderma virens	Chitinase	Cht42	Reduced virulence	Baek JM, Howell CR, Kenerley CM. (1999) The role of an extracellular chitinase from Trichoderma virens Gv29-8 in the biocontrol of Rhizoctonia solani. Curr Genet 35:41-50	0	0	0.0211645		Glycoside Hydrolase		[Carbohydrate transport and metabolism]	Chitinase
Hv04371	PHI:144	8e-15	Trichoderma virens	Chitinase	Cht42	Reduced virulence	Baek JM, Howell CR, Kenerley CM. (1999) The role of an extracellular chitinase from Trichoderma virens Gv29-8 in the biocontrol of Rhizoctonia solani. Curr Genet 35:41-50	0	0	0.00797712		Glycoside Hydrolase		[Carbohydrate transport and metabolism]	Chitinase
Hv04379	PHI:144	2e-10	Trichoderma virens	Chitinase	Cht42	Reduced virulence	Baek JM, Howell CR, Kenerley CM. (1999) The role of an extracellular chitinase from Trichoderma virens Gv29-8 in the biocontrol of Rhizoctonia solani. Curr Genet 35:41-50	0	0	0.00739162		Glycoside Hydrolase		[Carbohydrate transport and metabolism]	Chitinase
Hv09158	PHI:144	1e-17	Trichoderma virens	Chitinase	Cht42	Reduced virulence	Baek JM, Howell CR, Kenerley CM. (1999) The role of an extracellular chitinase from Trichoderma virens Gv29-8 in the biocontrol of Rhizoctonia solani. Curr Genet 35:41-50	0	0.00795979	0		Glycoside Hydrolase		[Carbohydrate transport and metabolism]	Chitinase
Hv00898	PHI:146	9e-15	Colletotrichum trifolii	catalytic subunit of cyclic AMP-dependent protein kinase	PKAC	Loss of pathogenicity	Yang Z, Dickman MB. (1999) Colletotrichum trifolii mutants disrupted in the catalytic subunit of cAMP-dependent protein kinase are nonpathogenic. Mol Plant Microbe Interact 12:430-439	0.0137139	0	0.00999663	Organic Solute Transporter (OST) Family			[Extracellular structures]	Ultrahigh sulfur keratin-associated protein
Hv01431	PHI:146	2e-35	Colletotrichum trifolii	catalytic subunit of cyclic AMP-dependent protein kinase	PKAC	Loss of pathogenicity	Yang Z, Dickman MB. (1999) Colletotrichum trifolii mutants disrupted in the catalytic subunit of cAMP-dependent protein kinase are nonpathogenic. Mol Plant Microbe Interact 12:430-439	0.0099694	0.00731588	0	Plant Plasmodesmata (PPD) Family			[Cell cycle control, cell division, chromosome partitioning]	Serine/threonine protein kinase
Hv01797	PHI:158	4e-43	Ustilago maydis		ukc1	Reduced virulence	Dürrenberger F, Kronstad J. (1999) The ukc1 gene encodes a protein kinase involved in morphogenesis, pathogenicity and pigment formation in Ustilago maydis. Mol Gen Genet 261:281-289	0.0107912	0.00521537	0				[General function prediction only]	NDR and related serine/threonine kinases
Hv06491	PHI:158	8e-25	Ustilago maydis		ukc1	Reduced virulence	Dürrenberger F, Kronstad J. (1999) The ukc1 gene encodes a protein kinase involved in morphogenesis, pathogenicity and pigment formation in Ustilago maydis. Mol Gen Genet 261:281-289	0.00705567	0	0				[Signal transduction mechanisms]	Rho-associated, coiled-coil containing protein kinase,
Hv00480	PHI:177	3e-38	Stagonospora nodorum	ornithine decarboxylase	odc	Reduced virulence	Bailey A, Mueller E, Bowyer P. (2000) Ornithine decarboxylase of Stagonospora (Septoria) nodorum is required for virulence toward wheat. J Biol Chem 275:14242-14247	0.0151008	0.0193206	0.00654718				[Amino acid transport and metabolism]	Ornithine decarboxylase
Hv02072	PHI:177	1e-37	Stagonospora nodorum	ornithine decarboxylase	odc	Reduced virulence	Bailey A, Mueller E, Bowyer P. (2000) Ornithine decarboxylase of Stagonospora (Septoria) nodorum is required for virulence toward wheat. J Biol Chem 275:14242-14247	0.00475534	0.00633225	0				[Amino acid transport and metabolism]	Ornithine decarboxylase
Hv01681	PHI:182	1e-90	Cryptococcus neoformans		RAS1	Loss of pathogenicity	Alspaugh JA, Cavallo LM, Perfect JR, Heitman J. (2000) RAS1 regulates filamentation, mating and growth at high temperature of Cryptococcus neoformans. Mol Microbiol 36:352-365	0.0152987	0.0123204	0	Nuclear t-RNA exporter (t-Exporter) Family			[General function prediction only]	Ras-related GTPase
Hv00199	PHI:184	2e-17	Candida albicans	repressed by TUP1	RBT4	Reduced virulence	Braun BR, Head WS, Wang MX, Johnson AD. (2000) Identification and characterization of TUP1-regulated genes in Candida albicans. Genetics 156:31-44	0.449731	0.275378	0.0279329			score 3	[Function unknown]	Defense-related protein containing SCP domain
Hv01432	PHI:188	6e-11	Cochliobolus carbonum		SNF1	Reduced virulence	Tonukari NJ, Scott-Craig JS, Walton JD. (2000) The Cochliobolus carbonum SNF1 gene is required for cell wall-degrading enzyme expression and virulence on maize. Plant Cell 12:237-248	0.0109158	0.0155983	0				[Cell cycle control, cell division, chromosome partitioning]	Serine/threonine protein kinase
Hv01562	PHI:188	1e-23	Cochliobolus carbonum		SNF1	Reduced virulence	Tonukari NJ, Scott-Craig JS, Walton JD. (2000) The Cochliobolus carbonum SNF1 gene is required for cell wall-degrading enzyme expression and virulence on maize. Plant Cell 12:237-248	0.00816603	0.00550675	0				[Signal transduction mechanisms]	Serine/threonine protein kinase
Hv07209	PHI:188	9e-07	Cochliobolus carbonum		SNF1	Reduced virulence	Tonukari NJ, Scott-Craig JS, Walton JD. (2000) The Cochliobolus carbonum SNF1 gene is required for cell wall-degrading enzyme expression and virulence on maize. Plant Cell 12:237-248	0.00443209	0	0				[Signal transduction mechanisms]	Serine/threonine protein kinase
Hv04515	PHI:200	1e-73	Fusarium oxysporum	argininosuccinate lyase	Arg1	Reduced virulence	Namiki F, Matsunaga M, Okuda M, Inoue I, Nishi K, Fujita Y, Tsuge T. (2001) Mutation of an arginine biosynthesis gene causes reduced pathogenicity in Fusarium oxysporum f. sp. melonis. Mol Plant Microbe Interact 14:580-584	0	0	0.0102385				[Amino acid transport and metabolism]	Argininosuccinate lyase
Hv09417	PHI:200	3e-21	Fusarium oxysporum	argininosuccinate lyase	Arg1	Reduced virulence	Namiki F, Matsunaga M, Okuda M, Inoue I, Nishi K, Fujita Y, Tsuge T. (2001) Mutation of an arginine biosynthesis gene causes reduced pathogenicity in Fusarium oxysporum f. sp. melonis. Mol Plant Microbe Interact 14:580-584	0	0.0146255	0				[Amino acid transport and metabolism]	Argininosuccinate lyase
Hv01548	PHI:204	6e-14	Candida albicans	adenylyl cyclase	CDC35	Loss of pathogenicity	Rocha CR, Schröppel K, Harcus D, Marcil A, Dignard D, Taylor BN, Thomas DY, Whiteway M, Leberer E. (2001) Signaling through adenylyl cyclase is essential for hyphal growth and virulence in the pathogenic fungus Candida albicans. Mol Biol Cell 12:3631-3643	0.0136386	0.00817409	0				[Signal transduction mechanisms]	Protein phosphatase 1, regulatory subunit, and related proteins
Hv01449	PHI:212	6e-37	Candida albicans	histidine kinase	Cos1/Chik1	Reduced virulence	Selitrennikoff CP, Alex L, Miller TK, Clemons KV, Simon MI, Stevens DA. (2001) COS-l, a putative two-component histidine kinase of Candida albicans, is an in vivo virulence factor. Med Mycol 39:69-74	0.0143325	0.0101324	0				[Signal transduction mechanisms]	Sensory transduction histidine kinase
Hv00208	PHI:213	5e-43	Cryptococcus neoformans	Cyclophilin A	Cpa1	Reduced virulence	Wang P, Cardenas ME, Cox GM, Perfect JR, Heitman J. (2001) Two cyclophilin A homologs with shared and distinct functions important for growth and virulence of Cryptococcus neoformans. EMBO Rep 2:511-518	0.0428854	0.0278922	0.0143556			score 3	[Posttranslational modification, protein turnover, chaperones]	Peptidyl-prolyl cis-trans isomerase
Hv00414	PHI:213	2e-57	Cryptococcus neoformans	Cyclophilin A	Cpa1	Reduced virulence	Wang P, Cardenas ME, Cox GM, Perfect JR, Heitman J. (2001) Two cyclophilin A homologs with shared and distinct functions important for growth and virulence of Cryptococcus neoformans. EMBO Rep 2:511-518	0.0108161	0.0377063	0.0540108				[Posttranslational modification, protein turnover, chaperones]	Cyclophilin type peptidyl-prolyl cis-trans isomerase
Hv00609	PHI:213	2e-38	Cryptococcus neoformans	Cyclophilin A	Cpa1	Reduced virulence	Wang P, Cardenas ME, Cox GM, Perfect JR, Heitman J. (2001) Two cyclophilin A homologs with shared and distinct functions important for growth and virulence of Cryptococcus neoformans. EMBO Rep 2:511-518	0.0285963	0.00726586	0.00995368				[Posttranslational modification, protein turnover, chaperones]	Peptidyl-prolyl cis-trans isomerase
Hv00076	PHI:226	1e-39	Colletotrichum lagenarium		Pex6	Loss of pathogenicity	Kimura A, Takano Y, Furusawa I, Okuno T. (2001) Peroxisomal metabolic function is required for appressorium-mediated plant infection by Colletotrichum lagenarium. Plant Cell 13:1945-1957	0.00648695	0.0147728	0.0366461	Endoplasmic Reticular Retrotranslocon (ER-RT) Family			[Posttranslational modification, protein turnover, chaperones]	26S proteasome regulatory complex, ATPase RPT2,
Hv00198	PHI:226	7e-44	Colletotrichum lagenarium		Pex6	Loss of pathogenicity	Kimura A, Takano Y, Furusawa I, Okuno T. (2001) Peroxisomal metabolic function is required for appressorium-mediated plant infection by Colletotrichum lagenarium. Plant Cell 13:1945-1957	0.00763171	0.0134686	0.0136693	Endoplasmic Reticular Retrotranslocon (ER-RT) Family			[Posttranslational modification, protein turnover, chaperones]	26S proteasome regulatory complex, ATPase RPT4,
Hv00499	PHI:226	9e-11	Colletotrichum lagenarium		Pex6	Loss of pathogenicity	Kimura A, Takano Y, Furusawa I, Okuno T. (2001) Peroxisomal metabolic function is required for appressorium-mediated plant infection by Colletotrichum lagenarium. Plant Cell 13:1945-1957	0.00997681	0.00684465	0.00827399	Endoplasmic Reticular Retrotranslocon (ER-RT) Family			[Posttranslational modification, protein turnover, chaperones]	AAA+-type ATPase containing the peptidase M41 domain
Hv00835	PHI:226	5e-44	Colletotrichum lagenarium		Pex6	Loss of pathogenicity	Kimura A, Takano Y, Furusawa I, Okuno T. (2001) Peroxisomal metabolic function is required for appressorium-mediated plant infection by Colletotrichum lagenarium. Plant Cell 13:1945-1957	0.00745651	0	0.0641473	Endoplasmic Reticular Retrotranslocon (ER-RT) Family			[Posttranslational modification, protein turnover, chaperones]	26S proteasome regulatory complex, ATPase RPT1,
Hv01121	PHI:226	1e-35	Colletotrichum lagenarium		Pex6	Loss of pathogenicity	Kimura A, Takano Y, Furusawa I, Okuno T. (2001) Peroxisomal metabolic function is required for appressorium-mediated plant infection by Colletotrichum lagenarium. Plant Cell 13:1945-1957	0	0.0140901	0.0130214	Endoplasmic Reticular Retrotranslocon (ER-RT) Family			[Posttranslational modification, protein turnover, chaperones]	26S proteasome regulatory complex, ATPase RPT5,
Hv02241	PHI:226	3e-13	Colletotrichum lagenarium		Pex6	Loss of pathogenicity	Kimura A, Takano Y, Furusawa I, Okuno T. (2001) Peroxisomal metabolic function is required for appressorium-mediated plant infection by Colletotrichum lagenarium. Plant Cell 13:1945-1957	0.00745352	0.00498108	0	Endoplasmic Reticular Retrotranslocon (ER-RT) Family			[Posttranslational modification, protein turnover, chaperones]	26S proteasome regulatory complex, ATPase RPT3,
Hv04506	PHI:226	1e-65	Colletotrichum lagenarium		Pex6	Loss of pathogenicity	Kimura A, Takano Y, Furusawa I, Okuno T. (2001) Peroxisomal metabolic function is required for appressorium-mediated plant infection by Colletotrichum lagenarium. Plant Cell 13:1945-1957	0	0	0.00608662	Endoplasmic Reticular Retrotranslocon (ER-RT) Family			[Posttranslational modification, protein turnover, chaperones]	AAA+-type ATPase
Hv05067	PHI:226	8e-19	Colletotrichum lagenarium		Pex6	Loss of pathogenicity	Kimura A, Takano Y, Furusawa I, Okuno T. (2001) Peroxisomal metabolic function is required for appressorium-mediated plant infection by Colletotrichum lagenarium. Plant Cell 13:1945-1957	0	0	0.011996	Endoplasmic Reticular Retrotranslocon (ER-RT) Family			[Posttranslational modification, protein turnover, chaperones]	26S proteasome regulatory complex, ATPase RPT5,
Hv00870	PHI:235	1e-130	Cryptococcus neoformans	vesicular proton pump	Vph1	Reduced virulence	Erickson T, Liu L, Gueyikian A, Zhu X, Gibbons J, Williamson PR. (2001) Multiple virulence factors of Cryptococcus neoformans are dependent on VPH1. Mol Microbiol 42:1121-1131	0.00601582	0	0.00513116	H+- or Na+-translocating F-type, V-type and A-type ATPase (F-ATPase) Superfamily			[Energy production and conversion]	Vacuolar H+-ATPase V0 sector, subunit a,
Hv01534	PHI:244	1e-129	Colletotrichum lindemuthianum	ATPase	clap1	Loss of pathogenicity	Parisot D, Dufresne M, Veneault C, Laugé R, Langin T. (2002) clap1, a gene encoding a copper-transporting ATPase involved in the process of infection by the phytopathogenic fungus Colletotrichum lindemuthianum. Mol Genet Genomics 268:139-151	0.0153896	0.0103812	0	P-type ATPase (P-ATPase) Superfamily			[Inorganic ion transport and metabolism]	Cation transport ATPase
Hv07365	PHI:244	5e-30	Colletotrichum lindemuthianum	ATPase	clap1	Loss of pathogenicity	Parisot D, Dufresne M, Veneault C, Laugé R, Langin T. (2002) clap1, a gene encoding a copper-transporting ATPase involved in the process of infection by the phytopathogenic fungus Colletotrichum lindemuthianum. Mol Genet Genomics 268:139-151	0.00235976	0	0	P-type ATPase (P-ATPase) Superfamily			[Inorganic ion transport and metabolism]	Cation transport ATPase
Hv06883	PHI:245	1e-15	Claviceps purpurea	mitogen-activated protein kinase	Cpmk1	Loss of pathogenicity	Mey G, Oeser B, Lebrun MH, Tudzynski P. (2002) The biotrophic, non-appressorium-forming grass pathogen Claviceps purpurea needs a Fus3/Pmk1 homologous mitogen-activated protein kinase for colonization of rye ovarian tissue. Mol Plant Microbe Interact 15:303-312	0.00900931	0	0				[RNA processing and modification]	U4/U6-associated splicing factor PRP4
Hv00298	PHI:249	2e-55	Magnaporthe oryzae	cyclophilin	Cyp1	Reduced virulence	Viaud MC, Balhadère PV, Talbot NJ. (2002) A Magnaporthe grisea cyclophilin acts as a virulence determinant during plant infection. Plant Cell 14:917-930	0.00542291	0.0137855	0.22438				[Posttranslational modification, protein turnover, chaperones]	Cyclophilin type peptidyl-prolyl cis-trans isomerase
Hv02067	PHI:249	6e-16	Magnaporthe oryzae	cyclophilin	Cyp1	Reduced virulence	Viaud MC, Balhadère PV, Talbot NJ. (2002) A Magnaporthe grisea cyclophilin acts as a virulence determinant during plant infection. Plant Cell 14:917-930	0.014242	0.0284951	0				[Posttranslational modification, protein turnover, chaperones]	Similar to cyclophilin-type peptidyl-prolyl cis-trans isomerase
Hv00508	PHI:254	1e-108	Fusarium oxysporum		Fow1	Reduced virulence	Inoue I, Namiki F, Tsuge T. (2002) Plant colonization by the vascular wilt fungus Fusarium oxysporum requires FOW1, a gene encoding a mitochondrial protein. Plant Cell 14:1869-1883	0.0175947	0.0450925	0.0138986	Mitochondrial Carrier (MC) Family			[Energy production and conversion]	Mitochondrial tricarboxylate/dicarboxylate carrier proteins
Hv00125	PHI:256	3e-15	Magnaporthe oryzae		Gas1	Reduced virulence	Xue C, Park G, Choi W, Zheng L, Dean RA, Xu JR. (2002) Two novel fungal virulence genes specifically expressed in appressoria of the rice blast fungus. Plant Cell 14:2107-2119	0.164187	0.109228	0.0305267			score 3	No hits (>e-5)
Hv00489	PHI:256	2e-12	Magnaporthe oryzae		Gas1	Reduced virulence	Xue C, Park G, Choi W, Zheng L, Dean RA, Xu JR. (2002) Two novel fungal virulence genes specifically expressed in appressoria of the rice blast fungus. Plant Cell 14:2107-2119	0.168828	0.10603	0.00683095			homol to Mlp SP (<e-30)	No hits (>e-5)
Hv00409	PHI:257	1e-11	Magnaporthe oryzae		Gas2	Reduced virulence	Xue C, Park G, Choi W, Zheng L, Dean RA, Xu JR. (2002) Two novel fungal virulence genes specifically expressed in appressoria of the rice blast fungus. Plant Cell 14:2107-2119	0.110914	0.0578533	0.0146156			homol to Mlp SP (<e-30)	No hits (>e-5)
Hv05821	PHI:261	1e-104	Leptosphaeria maculans	isocitrate lyase	Icl1	Reduced virulence	Idnurm A, Howlett BJ. (2002) Isocitrate lyase is essential for pathogenicity of the fungus Leptosphaeria maculans to canola (Brassica napus). Eukaryot Cell 1:719-724	0.0551723	0	0				[Energy production and conversion]	Isocitrate lyase
Hv01804	PHI:267	4e-67	Candida albicans	Multiple Drug Resistance-associated Protein	Mlt1	Reduced virulence	Theiss S, Kretschmar M, Nichterlein T, Hof H, Agabian N, Hacker J, Köhler GA. (2002) Functional analysis of a vacuolar ABC transporter in wild-type Candida albicans reveals its involvement in virulence. Mol Microbiol 43:571-584	0.0120485	0.00726586	0	ATP-binding Cassette (ABC) Superfamily			[Secondary metabolites biosynthesis, transport and catabolism]	Multidrug resistance-associated protein/mitoxantrone resistance protein, ABC superfamily,
Hv00026	PHI:269	6e-72	Ustilago maydis		Ras2	Loss of pathogenicity	Lee N, Kronstad JW. (2002) ras2 Controls morphogenesis, pheromone response, and pathogenicity in the fungal pathogen Ustilago maydis. Eukaryot Cell 1:954-966	0.0108007	0.0127835	0.0189798	Nuclear t-RNA exporter (t-Exporter) Family			[General function prediction only]	Ras-related GTPase
Hv00517	PHI:270	2e-82	Candida albicans	GTP-binding protein rho1 precursor	Rho1	Loss of pathogenicity	Smith SE, Csank C, Reyes G, Ghannoum MA, Berlin V. (2002) Candida albicans RHO1 is required for cell viability in vitro and in vivo. FEMS Yeast Res 2:103-111	0.0837747	0.0545198	0.00986887	Nuclear t-RNA exporter (t-Exporter) Family		score 3	[General function prediction only]	Ras-related small GTPase, Rho type,
Hv00429	PHI:274	1e-11	Cryptococcus neoformans	UDP-glucuronic acid decarboxylase 1	usx1	Loss of pathogenicity	Moyrand F, Klaproth B, Himmelreich U, Dromer F, Janbon G. (2002) Isolation and characterization of capsule structure mutant strains of Cryptococcus neoformans. Mol Microbiol 45:837-849	0.0104441	0.0094943	0.00947715				[Carbohydrate transport and metabolism]	GDP-mannose 4,6 dehydratase
Hv09117	PHI:274	3e-22	Cryptococcus neoformans	UDP-glucuronic acid decarboxylase 1	usx1	Loss of pathogenicity	Moyrand F, Klaproth B, Himmelreich U, Dromer F, Janbon G. (2002) Isolation and characterization of capsule structure mutant strains of Cryptococcus neoformans. Mol Microbiol 45:837-849	0	0.00617136	0				[Carbohydrate transport and metabolism, Cell wall/membrane/envelope biogenesis]	dTDP-glucose 4-6-dehydratase/UDP-glucuronic acid decarboxylase
Hv01956	PHI:275	5e-37	Cryptococcus neoformans	Alternative oxidase	aox1	Reduced virulence	Akhter S, McDade HC, Gorlach JM, Heinrich G, Cox GM, Perfect JR. (2003) Role of alternative oxidase gene in pathogenesis of Cryptococcus neoformans. Infect Immun 71:5794-5802	0.00866454	0.0142766	0				No hits (>e-5)
Hv00471	PHI:281	9e-49	Candida albicans	Septin	cdc10	Reduced virulence	Warenda AJ, Kauffman S, Sherrill TP, Becker JM, Konopka JB. (2003) Candida albicans septin mutants are defective for invasive growth and virulence. Infect Immun 71:4045-4051	0.00774702	0.0055928	0.0116126				[Cell cycle control, cell division, chromosome partitioning, Nuclear structure, Intracellular trafficking, secretion, and vesicular transport]	Septin family protein (P-loop GTPase)
Hv00654	PHI:281	1e-111	Candida albicans	Septin	cdc10	Reduced virulence	Warenda AJ, Kauffman S, Sherrill TP, Becker JM, Konopka JB. (2003) Candida albicans septin mutants are defective for invasive growth and virulence. Infect Immun 71:4045-4051	0.0112395	0.0152323	0.0123558				[Cell cycle control, cell division, chromosome partitioning, Signal transduction mechanisms, Cytoskeleton]	Septin CDC10 and related P-loop GTPases
Hv00673	PHI:281	1e-40	Candida albicans	Septin	cdc10	Reduced virulence	Warenda AJ, Kauffman S, Sherrill TP, Becker JM, Konopka JB. (2003) Candida albicans septin mutants are defective for invasive growth and virulence. Infect Immun 71:4045-4051	0.00551843	0.00876397	0.0089691				[Cell cycle control, cell division, chromosome partitioning, Nuclear structure, Intracellular trafficking, secretion, and vesicular transport]	Septin family protein (P-loop GTPase)
Hv01688	PHI:282	8e-45	Candida albicans	Septin	cdc11	Reduced virulence	Warenda AJ, Kauffman S, Sherrill TP, Becker JM, Konopka JB. (2003) Candida albicans septin mutants are defective for invasive growth and virulence. Infect Immun 71:4045-4051	0.00932203	0.0131721	0				[Cell cycle control, cell division, chromosome partitioning, Nuclear structure, Intracellular trafficking, secretion, and vesicular transport]	Septin family protein (P-loop GTPase)
Hv01266	PHI:305	0	Magnaporthe oryzae	isocitrate lyase	icl1	Reduced virulence	Wang ZY, Thornton CR, Kershaw MJ, Debao L, Talbot NJ. (2003) The glyoxylate cycle is required for temporal regulation of virulence by the plant pathogenic fungus Magnaporthe grisea. Mol Microbiol 47:1601-1612	0.0496199	0.0243915	0				[Energy production and conversion]	Isocitrate lyase
Hv00286	PHI:308	1e-165	Ustilago maydis	MAP kinase	kpp6	Reduced virulence	Brachmann A, Schirawski J, Müller P, Kahmann R. (2003) An unusual MAP kinase is required for efficient penetration of the plant surface by Ustilago maydis. EMBO J 22:2199-2210	0.0296562	0.0235536	0.0117006				[Signal transduction mechanisms]	Mitogen-activated protein kinase
Hv07317	PHI:310	2e-21	Mycosphaerella graminicola	ATP-binding cassette transporter	MgAtr4	Reduced virulence	Stergiopoulos I, Zwiers LH, De Waard MA. (2003) The ABC transporter MgAtr4 is a virulence factor of Mycosphaerella graminicola that affects colonization of substomatal cavities in wheat leaves. Mol Plant Microbe Interact 16:689-698	0.00693422	0	0	ATP-binding Cassette (ABC) Superfamily			[Secondary metabolites biosynthesis, transport and catabolism]	Pleiotropic drug resistance proteins (PDR1-15), ABC superfamily,
Hv09267	PHI:310	8e-11	Mycosphaerella graminicola	ATP-binding cassette transporter	MgAtr4	Reduced virulence	Stergiopoulos I, Zwiers LH, De Waard MA. (2003) The ABC transporter MgAtr4 is a virulence factor of Mycosphaerella graminicola that affects colonization of substomatal cavities in wheat leaves. Mol Plant Microbe Interact 16:689-698	0	0.0068974	0	ATP-binding Cassette (ABC) Superfamily			[Secondary metabolites biosynthesis, transport and catabolism]	Transporter, ABC superfamily (Breast cancer resistance protein),
Hv00968	PHI:311	1e-08	Magnaporthe oryzae	G-protein beta subunit	MGB1	Loss of pathogenicity	Nishimura M, Park G, Xu JR. (2003) The G-beta subunit MGB1 is involved in regulating multiple steps of infection-related morphogenesis in Magnaporthe grisea. Mol Microbiol 50:231-243	0.00837222	0	0.0115619				[Function unknown]	mRNA splicing factor
Hv02022	PHI:311	5e-92	Magnaporthe oryzae	G-protein beta subunit	MGB1	Loss of pathogenicity	Nishimura M, Park G, Xu JR. (2003) The G-beta subunit MGB1 is involved in regulating multiple steps of infection-related morphogenesis in Magnaporthe grisea. Mol Microbiol 50:231-243	0.00866333	0.00644996	0	Peroxisomal Protein Importer (PPI) Family			[General function prediction only]	G-protein beta subunit
Hv07113	PHI:316	1e-08	Phytophthora infestans	G-protein beta subunit	Pigpb1	Reduced virulence	Latijnhouwers M, Govers F. (2003) A Phytophthora infestans G-protein beta subunit is involved in sporangium formation. Eukaryot Cell 2:971-977	0.00315662	0	0	Peroxisomal Protein Importer (PPI) Family			[Chromatin structure and dynamics]	Nucleosome remodeling factor, subunit CAF1/NURF55/MSI1,
Hv01698	PHI:317	6e-59	Aspergillus fumigatus	Ras-related protein	RhbA	Reduced virulence	Panepinto JC, Oliver BG, Fortwendel JR, Smith DL, Askew DS, Rhodes JC. (2003) Deletion of the Aspergillus fumigatus gene encoding the Ras-related protein RhbA reduces virulence in a model of Invasive pulmonary aspergillosis. Infect Immun 71:2819-2826	0.00841766	0.00795979	0				[General function prediction only]	Ras-related GTPase
Hv08904	PHI:319	3e-25	Ustilago maydis		sql2	Reduced virulence	Müller P, Katzenberger JD, Loubradou G, Kahmann R. (2003) Guanyl nucleotide exchange factor Sql2 and Ras2 regulate filamentous growth in Ustilago maydis. Eukaryot Cell 2:609-617	0	0.0103531	0				[Signal transduction mechanisms]	Ras1 guanine nucleotide exchange factor
Hv00039	PHI:323	2e-26	Verticillium fungicola	beta-1,6-glucanase	VfGlu1	Reduced virulence	Amey RC, Mills PR, Bailey A, Foster GD. (2003) Investigating the role of a Verticillium fungicola beta-1,6-glucanase during infection of Agaricus bisporus using targeted gene disruption. Fungal Genet Biol 39:364-375	0.00706451	0.020724	0.0270462		Glycoside Hydrolase		No hits (>e-5)
Hv00707	PHI:323	8e-26	Verticillium fungicola	beta-1,6-glucanase	VfGlu1	Reduced virulence	Amey RC, Mills PR, Bailey A, Foster GD. (2003) Investigating the role of a Verticillium fungicola beta-1,6-glucanase during infection of Agaricus bisporus using targeted gene disruption. Fungal Genet Biol 39:364-375	0.0308707	0.0107361	0.0149904		Glycoside Hydrolase	score 3	No hits (>e-5)
Hv01567	PHI:323	1e-08	Verticillium fungicola	beta-1,6-glucanase	VfGlu1	Reduced virulence	Amey RC, Mills PR, Bailey A, Foster GD. (2003) Investigating the role of a Verticillium fungicola beta-1,6-glucanase during infection of Agaricus bisporus using targeted gene disruption. Fungal Genet Biol 39:364-375	0.0227107	0.01031	0		Glycoside Hydrolase		No hits (>e-5)
Hv01613	PHI:323	1e-23	Verticillium fungicola	beta-1,6-glucanase	VfGlu1	Reduced virulence	Amey RC, Mills PR, Bailey A, Foster GD. (2003) Investigating the role of a Verticillium fungicola beta-1,6-glucanase during infection of Agaricus bisporus using targeted gene disruption. Fungal Genet Biol 39:364-375	0.0116525	0.0165192	0		Glycoside Hydrolase	homol to Mlp SP (<e-30)	No hits (>e-5)
Hv01173	PHI:324	2e-53	Cryptococcus neoformans	Adenylyl cyclase-associated protein	aca1	Loss of pathogenicity	Bahn YS, Hicks JK, Giles SS, Cox GM, Heitman J. (2004) Adenylyl cyclase-associated protein Aca1 regulates virulence and differentiation of Cryptococcus neoformans via the cyclic AMP-protein kinase A cascade. Eukaryot Cell 3:1476-1491	0	0.00898903	0.00919333				[Cytoskeleton, Signal transduction mechanisms]	Adenylate cyclase-associated protein (CAP/Srv2p)
Hv01719	PHI:329	8e-14	Botrytis cinerea	tetraspanin	BcPLS1	Loss of pathogenicity	Gourgues M, Clergeot PH, Veneault C, Cots J, Sibuet S, Brunet-Simon A, Levis C, Langin T, Lebrun MH. (2002) A new class of tetraspanins in fungi. Biochem Biophys Res Commun 297:1197-1204; Veneault-Fourrey C, Lambou K, Lebrun MH. (2006) Fungal Pls1 tetraspanins as key factors of penetration into host plants: a role in re-establishing polarized growth in the appressorium? FEMS Microbiol Lett 256:17…	0.0240093	0.0165069	0				[General function prediction only]	Tetraspanin family integral membrane protein
Hv08827	PHI:332	2e-11	Colletotrichum lagenarium	adenylate cyclase	cac1	Loss of pathogenicity	Yamauchi J, Takayanagi N, Komeda K, Takano Y, Okuno T. (2004) cAMP-pKA signaling regulates multiple steps of fungal infection cooperatively with Cmk1 MAP kinase in Colletotrichum lagenarium. Mol Plant Microbe Interact 17:1355-1365	0	0.0223008	0				[Signal transduction mechanisms]	Protein phosphatase 1, regulatory subunit, and related proteins
Hv07174	PHI:334	6e-59	Cochliobolus heterostrophus	G-protein beta subunit	cgb1	Loss of pathogenicity	Ganem S, Lu SW, Lee BN, Chou DY, Hadar R, Turgeon BG, Horwitz BA. (2004) G-protein beta subunit of Cochliobolus heterostrophus involved in virulence, asexual and sexual reproductive ability, and morphogenesis. Eukaryot Cell 3:1653-1663	0.00872701	0	0			score 3	[General function prediction only]	G-protein beta subunit
Hv09349	PHI:337	1e-43	Fusarium oxysporum	chitin synthase export chaperone	chs7	Reduced virulence	Martín-Udíroz M, Madrid MP, Roncero MI. (2004) Role of chitin synthase genes in Fusarium oxysporum. Microbiology 150:3175-3187	0	0.00534657	0				No hits (>e-5)
Hv01533	PHI:338	5e-69	Ustilago maydis	B-type cyclin	clb2	Reduced virulence	García-Muse T, Steinberg G, Perez-Martín J. (2004) Characterization of B-type cyclins in the smut fungus Ustilago maydis: roles in morphogenesis and pathogenicity. J Cell Sci 117:487-506	0.0152367	0.00864932	0				[Cell cycle control, cell division, chromosome partitioning]	Cyclin B and related kinase-activating proteins
Hv01729	PHI:338	1e-57	Ustilago maydis	B-type cyclin	clb2	Reduced virulence	García-Muse T, Steinberg G, Perez-Martín J. (2004) Characterization of B-type cyclins in the smut fungus Ustilago maydis: roles in morphogenesis and pathogenicity. J Cell Sci 117:487-506	0.00974906	0.0071079	0			score 3	[Cell cycle control, cell division, chromosome partitioning]	Cyclin B and related kinase-activating proteins
Hv00334	PHI:339	9e-63	Colletotrichum lindemuthianum	SEC4-like Rab/GTPase	clpt1	Reduced virulence	Dumas B, Borel C, Herbert C, Maury J, Jacquet C, Balsse R, Esquerré-Tugayé MT. (2001) Molecular characterization of CLPT1, a SEC4-like Rab/GTPase of the phytopathogenic fungus Colletotrichum lindemuthianum which is regulated by the carbon source. Gene 272:219-225	0.0396822	0.026354	0.0141134	Nuclear t-RNA exporter (t-Exporter) Family			[Signal transduction mechanisms, Intracellular trafficking, secretion, and vesicular transport]	GTPase Rab1/YPT1, small G protein superfamily, and related GTP-binding proteins
Hv07140	PHI:342	3e-38	Cryphonectria parasitica	MAP kinase	CpMK1	Reduced virulence	Park SM, Choi ES, Kim MJ, Cha BJ, Yang MS, Kim DH. (2004) Characterization of HOG1 homologue, CpMK1, from Cryphonectria parasitica and evidence for hypovirus-mediated perturbation of its phosphorylation in response to hypertonic stress. Mol Microbiol 51:1267-1277	0.00534075	0	0				[Signal transduction mechanisms]	Mitogen-activated protein kinase
Hv00643	PHI:350	5e-10	Magnaporthe oryzae	Extracellular matrix protein	Emp1	Reduced virulence	Ahn N, Kim S, Choi W, Im KH, Lee YH. (2004) Extracellular matrix protein gene, EMP1, is required for appressorium formation and pathogenicity of the rice blast fungus, Magnaporthe grisea. Mol Cells 17:166-173	0.249784	0.178576	0.0138713	Nuclear Pore Complex (NPC) Family		score 3	[Cell wall/membrane/envelope biogenesis]	Chitinase
Hv00283	PHI:352	2e-44	Ustilago maydis	Glyoxaloxidase 1	glo1	Loss of pathogenicity	Leuthner B, Aichinger C, Oehmen E, Koopmann E, Müller O, Müller P, Kahmann R, Bölker M, Schreier PH. (2005) A H2O2-producing glyoxal oxidase is required for filamentous growth and pathogenicity in Ustilago maydis. Mol Genet Genomics 272:639-650	0.033839	0.0105323	0.00819461				No hits (>e-5)
Hv00843	PHI:352	7e-61	Ustilago maydis	Glyoxaloxidase 1	glo1	Loss of pathogenicity	Leuthner B, Aichinger C, Oehmen E, Koopmann E, Müller O, Müller P, Kahmann R, Bölker M, Schreier PH. (2005) A H2O2-producing glyoxal oxidase is required for filamentous growth and pathogenicity in Ustilago maydis. Mol Genet Genomics 272:639-650	0.0059744	0	0.0118094				No hits (>e-5)
Hv00942	PHI:352	3e-24	Ustilago maydis	Glyoxaloxidase 1	glo1	Loss of pathogenicity	Leuthner B, Aichinger C, Oehmen E, Koopmann E, Müller O, Müller P, Kahmann R, Bölker M, Schreier PH. (2005) A H2O2-producing glyoxal oxidase is required for filamentous growth and pathogenicity in Ustilago maydis. Mol Genet Genomics 272:639-650	0.00431345	0	0.00703235				No hits (>e-5)
Hv01321	PHI:352	1e-126	Ustilago maydis	Glyoxaloxidase 1	glo1	Loss of pathogenicity	Leuthner B, Aichinger C, Oehmen E, Koopmann E, Müller O, Müller P, Kahmann R, Bölker M, Schreier PH. (2005) A H2O2-producing glyoxal oxidase is required for filamentous growth and pathogenicity in Ustilago maydis. Mol Genet Genomics 272:639-650	0.0506898	0.0232861	0				No hits (>e-5)
Hv02249	PHI:352	2e-14	Ustilago maydis	Glyoxaloxidase 1	glo1	Loss of pathogenicity	Leuthner B, Aichinger C, Oehmen E, Koopmann E, Müller O, Müller P, Kahmann R, Bölker M, Schreier PH. (2005) A H2O2-producing glyoxal oxidase is required for filamentous growth and pathogenicity in Ustilago maydis. Mol Genet Genomics 272:639-650	0.00500207	0.0174679	0				No hits (>e-5)
Hv06436	PHI:36	8e-50	Magnaporthe oryzae		cpkA	Loss of pathogenicity	Mitchell TK, Dean RA. (1995) The cAMP-dependent protein kinase catalytic subunit is required for appressorium formation and pathogenesis by the rice blast pathogen Magnaporthe grisea. Plant Cell 7:1869-1878; Thines E, Weber RW, Talbot NJ. (2000) MAP kinase and protein kinase A-dependent mobilization of triacylglycerol and glycogen during appressorium turgor generation by Magnaporthe grisea. Plant…	0.022674	0	0				[General function prediction only, Signal transduction mechanisms]	Ribosomal protein S6 kinase and related proteins
Hv00227	PHI:362	3e-34	Aspergillus fumigatus	homoaconitase	lysF	Loss of pathogenicity	Liebmann B, Mühleisen TW, Müller M, Hecht M, Weidner G, Braun A, Brock M, Brakhage AA. (2004) Deletion of the Aspergillus fumigatus lysine biosynthesis gene lysF encoding homoaconitase leads to attenuated virulence in a low-dose mouse infection model of invasive aspergillosis. Arch Microbiol 181:378-383	0.014233	0.0102013	0.00936048				[Amino acid transport and metabolism]	3-isopropylmalate dehydratase (aconitase superfamily)
Hv04900	PHI:362	2e-21	Aspergillus fumigatus	homoaconitase	lysF	Loss of pathogenicity	Liebmann B, Mühleisen TW, Müller M, Hecht M, Weidner G, Braun A, Brock M, Brakhage AA. (2004) Deletion of the Aspergillus fumigatus lysine biosynthesis gene lysF encoding homoaconitase leads to attenuated virulence in a low-dose mouse infection model of invasive aspergillosis. Arch Microbiol 181:378-383	0	0	0.00469446				[Energy production and conversion, Amino acid transport and metabolism]	Aconitase/homoaconitase (aconitase superfamily)
Hv00717	PHI:365	0	Stagonospora nodorum	malate synthase	mls1	Loss of pathogenicity	Solomon PS, Lee RC, Wilson TJG, Oliver RP. (2004) Pathogenicity of Stagonospora nodorum requires malate synthase. Mol Microbiol 53:1065-1073	0.0117032	0.0388398	0.00764121				[Energy production and conversion]	Malate synthase
Hv06585	PHI:382	1e-107	Ustilago maydis	serine/threonine kinase	smu1	Reduced virulence	Smith DG, Garcia-Pedrajas MD, Hong W, Yu ZY, Gold SE, Perlin MH. (2004) An ste20 homologue in Ustilago maydis plays a role in mating and pathogenicity. Eukaryot Cell 3:180-189	0.0105942	0	0				[Signal transduction mechanisms]	p21-activated serine/threonine protein kinase
Hv01668	PHI:383	5e-18	Candida albicans	secreted Cu/Zn superoxide dismutase	sod5	Reduced virulence	Martchenko M, Alarco AM, Harcus D, Whiteway M. (2004) Superoxide dismutases in Candida albicans: Transcriptional regulation and functional characterization of the hyphal-induced SOD5 gene. Mol Biol Cell 15:456-467	0.127235	0.0673714	0				[Inorganic ion transport and metabolism]	Cu2+/Zn2+ superoxide dismutase SOD1
Hv04533	PHI:383	2e-10	Candida albicans	secreted Cu/Zn superoxide dismutase	sod5	Reduced virulence	Martchenko M, Alarco AM, Harcus D, Whiteway M. (2004) Superoxide dismutases in Candida albicans: Transcriptional regulation and functional characterization of the hyphal-induced SOD5 gene. Mol Biol Cell 15:456-467	0	0	0.00749747			score 3	[Inorganic ion transport and metabolism]	Cu2+/Zn2+ superoxide dismutase SOD1
Hv01065	PHI:384	1e-37	Cryptococcus neoformans var. grubii	chimeric spermidine synthase/saccharopine dehydrogenase	spe3-lys9	Reduced virulence	Kingsbury JM, Yang Z, Ganous TM, Cox GM, McCusker JH. (2004) Novel chimeric spermidine synthase-saccharopine dehydrogenase gene (SPE3-LYS9) in the human pathogen Cryptococcus neoformans. Eukaryot Cell 3:752-763	0	0.00750976	0.00873821				[Amino acid transport and metabolism]	Lysine-ketoglutarate reductase/saccharopine dehydrogenase
Hv00432	PHI:385	1e-140	Trichoderma virens	G protein alpha subunit	tgaA	Reduced virulence	Mukherjee PK, Latha J, Hadar R, Horwitz BA. (2004) Role of two G-protein alpha subunits, TgaA and TgaB, in the antagonism of plant pathogens by Trichoderma virens. Appl Environ Microbiol 70:542-549	0.0655073	0.0345249	0.012024				[Cell cycle control, cell division, chromosome partitioning, Signal transduction mechanisms]	G-protein alpha subunit (small G protein superfamily)
Hv00077	PHI:387	7e-55	Cryptococcus neoformans	UDP-glucose dehydrogenase	ugd1	Loss of pathogenicity	Bar-Peled M, Griffith CL, Ory JJ, Doering TL. (2004) Biosynthesis of UDP-GlcA, a key metabolite for capsular polysaccharide synthesis in the pathogenic fungus Cryptococcus neoformans. Biochem J 381:131-136	0.00664067	0.0104062	0.0259576				[Carbohydrate transport and metabolism, Signal transduction mechanisms]	UDP-glucose/GDP-mannose dehydrogenase
Hv02288	PHI:387	4e-54	Cryptococcus neoformans	UDP-glucose dehydrogenase	ugd1	Loss of pathogenicity	Bar-Peled M, Griffith CL, Ory JJ, Doering TL. (2004) Biosynthesis of UDP-GlcA, a key metabolite for capsular polysaccharide synthesis in the pathogenic fungus Cryptococcus neoformans. Biochem J 381:131-136	0.00798089	0.00899582	0				[Carbohydrate transport and metabolism, Signal transduction mechanisms]	UDP-glucose/GDP-mannose dehydrogenase
Hv01932	PHI:402	2e-25	Ustilago maydis	serine/threonine/tyrosine kinase	fuz7	Loss of pathogenicity	Banuett F, Herskowitz I. (1994) Identification of fuz7, a Ustilago maydis MEK/MAPKK homolog required for a-locus-dependent and -independent steps in the fungal life cycle. Genes Dev 8:1367-1378	0.00452998	0.00779913	0				[Signal transduction mechanisms]	Mitogen-activated protein kinase kinase (MAP2K)
Hv00302	PHI:405	7e-21	Magnaporthe oryzae	P-type ATPase	pde1	Reduced virulence	Balhadère PV, Talbot NJ. (2001) PDE1 encodes a P-type ATPase involved in appressorium-mediated plant infection by the rice blast fungus Magnaporthe grisea. Plant Cell 13:1987-2004	0.0128616	0.0143245	0.0184783	P-type ATPase (P-ATPase) Superfamily			[General function prediction only]	P-type ATPase
Hv00373	PHI:406	1e-163	Ustilago maydis	MAP kinase	ubc3	Reduced virulence	Mayorga ME, Gold SE. (1999) A MAP kinase encoded by the ubc3 gene of Ustilago maydis is required for filamentous growth and full virulence. Mol Microbiol 34:485-497	0.0139304	0.010856	0.0122436			score 3	[Signal transduction mechanisms]	Mitogen-activated protein kinase
Hv01813	PHI:417	3e-43	Magnaporthe oryzae	MAP kinase kinase	mst7	Loss of pathogenicity	Zhao XH, Kim Y, Park G, Xu JR. (2005) A mitogen-activated protein kinase cascade regulating infection-related morphogenesis in Magnaporthe grisea. Plant Cell 17:1317-1329	0.0145356	0.0137483	0				[Signal transduction mechanisms]	Mitogen-activated protein kinase kinase (MAP2K)
Hv00184	PHI:419	8e-26	Candida albicans	cell surface hydrophobicity-associated protein	csh1	Reduced virulence	Singleton DR, Masuoka J, Hazen KC. (2001) Cloning and analysis of a Candida albicans gene that affects cell surface hydrophobicity. J Bacteriol 183:3582-3588	0.00604071	0.02419	0.0180449	Voltage-gated K+ Channel beta-subunit (Kv beta) Family			[Energy production and conversion]	Voltage-gated shaker-like K+ channel, subunit beta/KCNAB,
Hv00427	PHI:419	7e-15	Candida albicans	cell surface hydrophobicity-associated protein	csh1	Reduced virulence	Singleton DR, Masuoka J, Hazen KC. (2001) Cloning and analysis of a Candida albicans gene that affects cell surface hydrophobicity. J Bacteriol 183:3582-3588	0.0200974	0.0327478	0.0152773				[Energy production and conversion]	Voltage-gated shaker-like K+ channel, subunit beta/KCNAB,
Hv04218	PHI:419	8e-25	Candida albicans	cell surface hydrophobicity-associated protein	csh1	Reduced virulence	Singleton DR, Masuoka J, Hazen KC. (2001) Cloning and analysis of a Candida albicans gene that affects cell surface hydrophobicity. J Bacteriol 183:3582-3588	0	0	0.117675	Voltage-gated K+ Channel beta-subunit (Kv beta) Family			[Energy production and conversion]	Voltage-gated shaker-like K+ channel, subunit beta/KCNAB,
Hv00297	PHI:420	3e-67	Cryptococcus gattii	manganese superoxide dismutase	sod2	Loss of pathogenicity	Narasipura SD, Chaturvedi V, Chaturvedi S. (2005) Characterization of Cryptococcus neoformans variety gattii SOD2 reveals distinct roles of the two superoxide dismutases in fungal biology and virulence. Mol Microbiol 55:1782-1800	0.0149099	0.0363428	0.0261112			homol to Mlp SP (<e-30)	[Inorganic ion transport and metabolism]	Manganese superoxide dismutase
Hv01268	PHI:420	7e-42	Cryptococcus gattii	manganese superoxide dismutase	sod2	Loss of pathogenicity	Narasipura SD, Chaturvedi V, Chaturvedi S. (2005) Characterization of Cryptococcus neoformans variety gattii SOD2 reveals distinct roles of the two superoxide dismutases in fungal biology and virulence. Mol Microbiol 55:1782-1800	1.31814	0.528314	0				[Inorganic ion transport and metabolism]	Manganese superoxide dismutase
Hv00044	PHI:423	2e-74	Cryptococcus neoformans var. grubii	virulence associated DEAD box protein 1	vad1	Reduced virulence	Panepinto J, Liu L, Ramos J, Zhu X, Valyi-Nagy T, Eksi S, Fu J, Jaffe HA, Wickes B, Williamson PR. (2005) The DEAD-box RNA helicase Vad1 regulates multiple virulence-associated genes in Cryptococcus neoformans. J Clin Invest 115:632-641	0.00921895	0.0071079	0.0187432	Nuclear mRNA Exporter (mRNA-E) Family			[Translation, ribosomal structure and biogenesis]	Predicted ATP-dependent RNA helicase FAL1, involved in rRNA maturation, DEAD-box superfamily
Hv00078	PHI:423	4e-65	Cryptococcus neoformans var. grubii	virulence associated DEAD box protein 1	vad1	Reduced virulence	Panepinto J, Liu L, Ramos J, Zhu X, Valyi-Nagy T, Eksi S, Fu J, Jaffe HA, Wickes B, Williamson PR. (2005) The DEAD-box RNA helicase Vad1 regulates multiple virulence-associated genes in Cryptococcus neoformans. J Clin Invest 115:632-641	0.0106778	0.0165605	0.0107848	Nuclear mRNA Exporter (mRNA-E) Family			[RNA processing and modification]	ATP-dependent RNA helicase
Hv00459	PHI:423	3e-69	Cryptococcus neoformans var. grubii	virulence associated DEAD box protein 1	vad1	Reduced virulence	Panepinto J, Liu L, Ramos J, Zhu X, Valyi-Nagy T, Eksi S, Fu J, Jaffe HA, Wickes B, Williamson PR. (2005) The DEAD-box RNA helicase Vad1 regulates multiple virulence-associated genes in Cryptococcus neoformans. J Clin Invest 115:632-641	0.00686588	0.0101471	0.00883822	Nuclear mRNA Exporter (mRNA-E) Family			[RNA processing and modification]	ATP-dependent RNA helicase
Hv07443	PHI:436	2e-30	Cryptococcus neoformans var. neoformans	prolyl isomerase	ess1	Reduced virulence	Ren P, Rossettini A, Chaturvedi V, Hanes SD. (2005) The Ess1 prolyl isomerase is dispensable for growth but required for virulence in Cryptococcus neoformans. Microbiology 151:1593-1605	0.00483069	0	0				[Posttranslational modification, protein turnover, chaperones]	Peptidyl-prolyl cis-trans isomerase
Hv00176	PHI:440	3e-33	Candida albicans	calcium/manganese P-type ATPase	pmr1	Reduced virulence	Bates S, MacCallum DM, Bertram G, Munro CA, Hughes HB, Buurman ET, Brown AJ, Odds FC, Gow NA. (2005) Candida albicans Pmr1p, a secretory pathway P-type Ca2+/Mn2+-ATPase, is required for glycosylation and virulence. J Biol Chem 280:23408-23415	0.0206458	0.0114323	0.00859461	P-type ATPase (P-ATPase) Superfamily			[Inorganic ion transport and metabolism]	Plasma membrane H+-transporting ATPase
Hv00402	PHI:440	8e-39	Candida albicans	calcium/manganese P-type ATPase	pmr1	Reduced virulence	Bates S, MacCallum DM, Bertram G, Munro CA, Hughes HB, Buurman ET, Brown AJ, Odds FC, Gow NA. (2005) Candida albicans Pmr1p, a secretory pathway P-type Ca2+/Mn2+-ATPase, is required for glycosylation and virulence. J Biol Chem 280:23408-23415	0.00531224	0.00749358	0.00555069	P-type ATPase (P-ATPase) Superfamily			[Inorganic ion transport and metabolism]	Plasma membrane H+-transporting ATPase
Hv01557	PHI:440	3e-43	Candida albicans	calcium/manganese P-type ATPase	pmr1	Reduced virulence	Bates S, MacCallum DM, Bertram G, Munro CA, Hughes HB, Buurman ET, Brown AJ, Odds FC, Gow NA. (2005) Candida albicans Pmr1p, a secretory pathway P-type Ca2+/Mn2+-ATPase, is required for glycosylation and virulence. J Biol Chem 280:23408-23415	0.0216515	0.0131619	0	P-type ATPase (P-ATPase) Superfamily			[Inorganic ion transport and metabolism]	Na+/K+ ATPase, alpha subunit,
Hv01610	PHI:440	8e-09	Candida albicans	calcium/manganese P-type ATPase	pmr1	Reduced virulence	Bates S, MacCallum DM, Bertram G, Munro CA, Hughes HB, Buurman ET, Brown AJ, Odds FC, Gow NA. (2005) Candida albicans Pmr1p, a secretory pathway P-type Ca2+/Mn2+-ATPase, is required for glycosylation and virulence. J Biol Chem 280:23408-23415	0.0108966	0.0169537	0	P-type ATPase (P-ATPase) Superfamily			[Inorganic ion transport and metabolism]	Calcium transporting ATPase
Hv03780	PHI:440	5e-20	Candida albicans	calcium/manganese P-type ATPase	pmr1	Reduced virulence	Bates S, MacCallum DM, Bertram G, Munro CA, Hughes HB, Buurman ET, Brown AJ, Odds FC, Gow NA. (2005) Candida albicans Pmr1p, a secretory pathway P-type Ca2+/Mn2+-ATPase, is required for glycosylation and virulence. J Biol Chem 280:23408-23415	0	0	0.0137661	P-type ATPase (P-ATPase) Superfamily			[Inorganic ion transport and metabolism]	Plasma membrane H+-transporting ATPase
Hv01076	PHI:442	1e-172	Fusarium graminearum	methionine synthase	msy1	Reduced virulence	Seong K, Hou ZM, Tracy M, Kistler HC, Xu JR. (2005) Random insertional mutagenesis identifies genes associated with virulence in the wheat scab fungus Fusarium graminearum. Phytopathology 95:744-750	0	0.0373087	0.0062965				[Amino acid transport and metabolism]	Methionine synthase II (cobalamin-independent)
Hv01133	PHI:447	2e-07	Aspergillus fumigatus	methylcitrate synthase	mcsA	Reduced virulence	Maerker C, Rohde M, Brakhage AA, Brock M. (2005) Methylcitrate synthase from Aspergillus fumigatus. Propionyl-CoA affects polyketide synthesis, growth and morphology of conidia. FEBS J 272:3615-3630	0	0.0119733	0.00451822				[Energy production and conversion]	Citrate synthase
Hv08833	PHI:447	2e-96	Aspergillus fumigatus	methylcitrate synthase	mcsA	Reduced virulence	Maerker C, Rohde M, Brakhage AA, Brock M. (2005) Methylcitrate synthase from Aspergillus fumigatus. Propionyl-CoA affects polyketide synthesis, growth and morphology of conidia. FEBS J 272:3615-3630	0	0.0074245	0				[Energy production and conversion]	Citrate synthase
Hv06645	PHI:449	3e-86	Claviceps purpurea	Cdc42-like GTP-binding protein	cdc42	Reduced virulence	Scheffer J, Chen CB, Heidrich P, Dickman MB, Tudzynski P. (2005) A CDC42 homologue in Claviceps purpurea is involved in vegetative differentiation and is essential for pathogenicity. Eukaryot Cell 4:1228-1238	0.00483217	0	0	Nuclear t-RNA exporter (t-Exporter) Family			[General function prediction only]	Ras-related small GTPase, Rho type,
Hv00616	PHI:497	2e-72	Cryptococcus neoformans var. grubii	mitogen-activated protein kinase	hog1	Reduced virulence	Bahn YS, Kojima K, Cox GM, Heitman J. (2005) Specialization of the HOG pathway and its impact on differentiation and virulence of Cryptococcus neoformans. Mol Biol Cell 16:2285-2300	0.0111642	0.00769823	0.00846986				[Signal transduction mechanisms]	Mitogen-activated protein kinase
Hv00175	PHI:508	2e-15	Alternaria alternata		Aft1-1	Loss of pathogenicity	Hatta R, Ito K, Hosaki Y, Tanaka T, Tanaka A, Yamamoto M, Akimitsu K, Tsuge T. (2002) A conditionally dispensable chromosome controls host-specific pathogenicity in the fungal plant pathogen Alternaria alternata. Genetics 161:59-70	0.0133177	0.0206193	0.0168407	Proposed Fatty Acid Transporter (FAT) Family			[Lipid transport and metabolism]	Acyl-CoA synthetase
Hv01805	PHI:509	6e-15	Alternaria alternata		Aft3-1	Loss of pathogenicity	Hatta R, Ito K, Hosaki Y, Tanaka T, Tanaka A, Yamamoto M, Akimitsu K, Tsuge T. (2002) A conditionally dispensable chromosome controls host-specific pathogenicity in the fungal plant pathogen Alternaria alternata. Genetics 161:59-70	0.00517944	0.00840499	0				[Lipid transport and metabolism]	Enoyl-CoA hydratase
Hv09528	PHI:515	2e-29	Ustilago maydis	serine/threonine protein kinase B-related	ukb1	Reduced virulence	Abramovitch RB, Yang G, Kronstad JW. (2002) The ukb1 gene encodes a putative protein kinase required for bud site selection and pathogenicity in Ustilago maydis. Fungal Genet Biol 37:98-108	0	0.0116453	0				[General function prediction only, Signal transduction mechanisms]	Ribosomal protein S6 kinase and related proteins
Hv01536	PHI:524	1e-57	Ustilago maydis	G1 cyclin	cln1	Loss of pathogenicity	Castillo-Lluva S, Pérez-Martín J. (2005) The induction of the mating program in the phytopathogen Ustilago maydis is controlled by a G1 cyclin. Plant Cell 17:3544-3560	0.0222864	0.0109163	0				[Cell cycle control, cell division, chromosome partitioning]	Cyclin B and related kinase-activating proteins
Hv01550	PHI:528	2e-06	Ustilago maydis	p21-activated kinase	cla4	Loss of pathogenicity	Leveleki L, Mahlert M, Sandrock B, Bölker M. (2004) The PAK family kinase Cla4 is required for budding and morphogenesis in Ustilago maydis. Mol Microbiol 54:396-406	0.00997069	0.0121816	0				[Signal transduction mechanisms]	PH domain protein Melted
Hv01737	PHI:528	5e-20	Ustilago maydis	p21-activated kinase	cla4	Loss of pathogenicity	Leveleki L, Mahlert M, Sandrock B, Bölker M. (2004) The PAK family kinase Cla4 is required for budding and morphogenesis in Ustilago maydis. Mol Microbiol 54:396-406	0.0093505	0.0125425	0				[Signal transduction mechanisms]	Tyrosine kinase specific for activated (GTP-bound) p21cdc42Hs
Hv01754	PHI:528	6e-08	Ustilago maydis	p21-activated kinase	cla4	Loss of pathogenicity	Leveleki L, Mahlert M, Sandrock B, Bölker M. (2004) The PAK family kinase Cla4 is required for budding and morphogenesis in Ustilago maydis. Mol Microbiol 54:396-406	0.0052269	0.00803068	0				[Intracellular trafficking, secretion, and vesicular transport]	Vesicle coat complex COPII, subunit SEC31,
Hv05440	PHI:528	6e-19	Ustilago maydis	p21-activated kinase	cla4	Loss of pathogenicity	Leveleki L, Mahlert M, Sandrock B, Bölker M. (2004) The PAK family kinase Cla4 is required for budding and morphogenesis in Ustilago maydis. Mol Microbiol 54:396-406	0	0	0.00588373				No hits (>e-5)
Hv00437	PHI:565	0	Aspergillus fumigatus	chitin synthase G	chsG	Reduced virulence	Mellado E, Aufauvre-Brown A, Gow NA, Holden DW. (1996) The Aspergillus fumigatus chsC and chsG genes encode class III chitin synthases with different functions. Mol Microbiol 20:667-679	0.0123356	0.02011	0.0121732		Glycosyltransferase		[Cell wall/membrane/envelope biogenesis]	Chitin synthase/hyaluronan synthase (glycosyltransferases)
Hv01594	PHI:594	4e-75	Magnaporthe oryzae	carnitine acetyl-transferase	crat1	Loss of pathogenicity	Ramos-Pamplona M, Naqvi NI. (2006) Host invasion during rice-blast disease requires carnitine-dependent transport of peroxisomal acetyl-CoA. Mol Microbiol 61:61-75	0.0114342	0.0160716	0	Carnitine O-Acyl Transferase (CrAT) Family			[Lipid transport and metabolism]	Carnitine O-acyltransferase CRAT
Hv01988	PHI:594	8e-54	Magnaporthe oryzae	carnitine acetyl-transferase	crat1	Loss of pathogenicity	Ramos-Pamplona M, Naqvi NI. (2006) Host invasion during rice-blast disease requires carnitine-dependent transport of peroxisomal acetyl-CoA. Mol Microbiol 61:61-75	0.00660595	0.00930772	0	Carnitine O-Acyl Transferase (CrAT) Family			[Lipid transport and metabolism]	Carnitine O-acyltransferase CRAT
Hv07400	PHI:594	1e-08	Magnaporthe oryzae	carnitine acetyl-transferase	crat1	Loss of pathogenicity	Ramos-Pamplona M, Naqvi NI. (2006) Host invasion during rice-blast disease requires carnitine-dependent transport of peroxisomal acetyl-CoA. Mol Microbiol 61:61-75	0.00356951	0	0	Carnitine O-Acyl Transferase (CrAT) Family			[Lipid transport and metabolism]	Carnitine O-acyltransferase CROT
Hv01523	PHI:595	1e-36	Stagonospora nodorum	delta-aminolevulinic acid synthase	als1	Reduced virulence	Solomon PS, Jörgens CI, Oliver RP. (2006) Delta-aminolaevulinic acid synthesis is required for virulence of the wheat pathogen Stagonospora nodorum. Microbiology 152:1533-1538	0.0184033	0.0163231	0				[Posttranslational modification, protein turnover, chaperones]	Serine palmitoyltransferase
Hv00191	PHI:598	8e-92	Leptosphaeria maculans	3-ketoacyl-CoA thiolase	Thiol	Reduced virulence	Elliott CE, Howlett BJ. (2006) Overexpression of a 3-ketoacyl-CoA thiolase in Leptosphaeria maculans causes reduced pathogenicity on Brassica napus. Mol Plant Microbe Interact 19:588-596	0.0354706	0.0509406	0.013835				[Lipid transport and metabolism]	3-oxoacyl CoA thiolase
Hv01658	PHI:598	8e-47	Leptosphaeria maculans	3-ketoacyl-CoA thiolase	Thiol	Reduced virulence	Elliott CE, Howlett BJ. (2006) Overexpression of a 3-ketoacyl-CoA thiolase in Leptosphaeria maculans causes reduced pathogenicity on Brassica napus. Mol Plant Microbe Interact 19:588-596	0.00855698	0.011358	0				[Lipid transport and metabolism]	Acetyl-CoA acetyltransferase
Hv06565	PHI:75	1e-141	Cryptococcus neoformans	G-protein alpha subunit	Gpa1	Reduced virulence	Alspaugh JA, Perfect JR, Heitman J. (1997) Cryptococcus neoformans mating and virulence are regulated by the G-protein alpha subunit GPA1 and cAMP. Genes Dev 11:3206-3217	0.0101565	0	0				[Cell cycle control, cell division, chromosome partitioning, Signal transduction mechanisms]	G-protein alpha subunit (small G protein superfamily)
Hv07328	PHI:80	8e-19	Candida albicans	topoisomerase I	Top1	Reduced virulence	Jiang W, Gerhold D, Kmiec EB, Hauser M, Becker JM, Koltin Y. (1997) The topoisomerase I gene from Candida albicans. Microbiology 143:377-386	0.00812321	0	0				[Replication, recombination and repair]	DNA topoisomerase I
Hv07632	PHI:80	3e-40	Candida albicans	topoisomerase I	Top1	Reduced virulence	Jiang W, Gerhold D, Kmiec EB, Hauser M, Becker JM, Koltin Y. (1997) The topoisomerase I gene from Candida albicans. Microbiology 143:377-386	0.00935517	0	0				[Replication, recombination and repair]	DNA topoisomerase I
Hv06782	PHI:859	2e-74	Magnaporthe oryzae	NADPH oxidase isoform 2	nox2	Loss of pathogenicity	Egan MJ, Wang ZY, Jones MA, Smirnoff N, Talbot NJ. (2007) Generation of reactive oxygen species by fungal NADPH oxidases is required for rice blast disease. Proc Natl Acad Sci USA 104:11772-11777	0.00572157	0	0	Phagocyte (gp91phox) NADPH Oxidase Family			[Inorganic ion transport and metabolism, Secondary metabolites biosynthesis, transport and catabolism]	Ferric reductase, NADH/NADPH oxidase and related proteins,
Hv01546	PHI:864	4e-07	Aspergillus fumigatus	zinc-responsiveness transcriptional activator	zafA	Loss of pathogenicity	Moreno MA, Ibrahim-Granet O, Vicentefranqueira R, Amich J, Ave P, Leal F, Latgé JP, Calera JA. (2007) The regulation of zinc homeostasis by the ZafA transcriptional activator is essential for Aspergillus fumigatus virulence. Mol Microbiol 64:1182-1197	0.0132379	0.0103882	0				[Transcription]	Transcriptional repressor SALM
Hv01556	PHI:864	6e-22	Aspergillus fumigatus	zinc-responsiveness transcriptional activator	zafA	Loss of pathogenicity	Moreno MA, Ibrahim-Granet O, Vicentefranqueira R, Amich J, Ave P, Leal F, Latgé JP, Calera JA. (2007) The regulation of zinc homeostasis by the ZafA transcriptional activator is essential for Aspergillus fumigatus virulence. Mol Microbiol 64:1182-1197	0.0208593	0.0144853	0				[Transcription]	C2H2-type Zn-finger protein
Hv02318	PHI:89	2e-13	Cryptococcus neoformans	calcineurin	Cna1	Loss of pathogenicity	Odon A, Muir S, Lim E, Toffaletti DL, Perfect J, Heitman J. (1997) Calcineurin is required for virulence of Cryptococcus neoformans. EMBO J 16:2576-2589	0.008905	0.0132829	0				[General function prediction only]	Serine-threonine phosphatase 2A, catalytic subunit,
Hv08802	PHI:89	6e-67	Cryptococcus neoformans	calcineurin	Cna1	Loss of pathogenicity	Odon A, Muir S, Lim E, Toffaletti DL, Perfect J, Heitman J. (1997) Calcineurin is required for virulence of Cryptococcus neoformans. EMBO J 16:2576-2589	0	0.00548455	0				[General function prediction only]	Serine-threonine phosphatase 2B, catalytic subunit,
Hv09196	PHI:89	9e-06	Cryptococcus neoformans	calcineurin	Cna1	Loss of pathogenicity	Odon A, Muir S, Lim E, Toffaletti DL, Perfect J, Heitman J. (1997) Calcineurin is required for virulence of Cryptococcus neoformans. EMBO J 16:2576-2589	0	0.00665444	0				No hits (>e-5)
Hv04947	PHI:96	2e-18	Candida albicans	fatty acid synthase	Fas2	Loss of pathogenicity	Zhao XJ, McElhaney-Feser GE, Bowen WH, Cole MF, Broedel SE Jr, Cihlar RL. (1996) Requirement for the Candida albicans FAS2 gene for infection in a rat model of oropharyngeal candidiasis. Microbiology 142:2509-2514	0	0	0.011253				No hits (>e-5)
Hv07293	PHI:98	2e-73	Ustilago maydis	class IV chitin synthase	UmChs5	Reduced virulence	Xoconostle-Cázares B, Specht CA, Robbins PW, Liu Y, León C, Ruiz-Herrera J. (1997) Umchs5, a gene coding for a class IV chitin synthase in Ustilago maydis. Fungal Genet Biol 22:199-208	0.00458523	0	0		Glycosyltransferase		[Cell wall/membrane/envelope biogenesis]	Chitin synthase/hyaluronan synthase (glycosyltransferases)
