# Supplementary material for: Overview of the functional virulent genome of the coffee leaf rust pathogen Hemileia vastatrix with an emphasis on early stages of infection
Source: Front Plant Sci. 2014 Mar 14;5:88. doi: 10.3389/fpls.2014.00088 (PMC3953675; doi:10.3389/fpls.2014.00088)
Supplement: Supplementary file 1 [file Presentation1.ZIP › 81604_Azinheira_Data_Sheet_6.xlsx]

## Sheet: SD6
SD6. Details on the four Hemileia vastatrix genes showing homology to the RTP1 gene
RTP1						Ra (gU)_normalized	Ra (Ap)_normalized	Ra (H)_normalized		Mlp_tblastx			Pg_tblastx			Ps_tblastx			EST_tblastx			NCBI_nr/nt_blastn			Similarity
Gene	Previous references for Hemileia vastatrix	gU	Ap	H		gU	Ap	H	ExpProfile_normalized to the average of the best 105 Tau values _2	hit	score	e-value	hit	score	e-value	hit	score	e-value	hit	score	e-value	hit	score	e-value		Hv00303	Hv00357	Hv01043	Hv04304
Hv00303	contig10582 (Fernandez et al., 2012)	AEQBcontig02138	AEQCcontig01809	AEQAcontig08119	00303	0.0322276	0.150586	0.0131988	2 (gU<Ap>H)	jgi|Mellp1|123524|DJO_EuGene.00230130	39	7e-06	PGT_18022 hypothetical protein (214 aa)	65	4e-11	PST130_10165_7	67	9e-12	GW685635 Melampsora occidentalis	40	8e-06	gi|154794741|gb|ABS86407.1| rust transferred protein [Melampsora occidentalis]	183	1.58346e-11	Hv00303		33% (1e-5)	56% (4e-50)	25% (6e-5)
Hv00357		AEQBcontig02800	AEQCcontig02035	AEQAcontig08590	00357	0.0214958	0.0336765	0.0236929	2 (gU<Ap>H)	jgi|Mellp1|123523|DJO_e_gw1.31.73.1	117	5e-31	PGT_18022 hypothetical protein (214 aa)	131	4e-31	PST130_7686_8	125	2e-29	PTTG_03497T0 Puccinia triticina	120	2e-34	gi|154794739|gb|ABS86406.1| rust transferred protein [Melampsora medusae f. sp. deltoidis]	325	4.24622e-28	Hv00357	31% (1e-5)		41% (4e-9)	42% (5e-26)
Hv01043	contig22018 (Fernandez et al., 2012)		AEQCcontig01997	AEQAcontig07793	01043	0	0.100845	0.133945	8 (gU<Ap<H)	jgi|Mellp1|123524|DJO_EuGene.00230130	38	2e-08	PGT_17520 predicted protein (285 aa)	77	1e-14	PST130_10165_7	75	2e-14	PTTG_03497T0 Puccinia triticina	50	3e-14	gi|154794741|gb|ABS86407.1| rust transferred protein [Melampsora occidentalis]	195	5.60587e-13	Hv01043	54% (4e-50)	44% (8e-10)		39% (6e-5)
Hv04304	RTP1 (Vieira et al., 2012)			AEQAcontig06809	04304	0	0	0.0181235	1 (gU=Ap<H)	jgi|Mellp1|123932|DJO_fgenesh2_pg.17_151	103	1e-28	PGT_18022 hypothetical protein (214 aa)	124	1e-28	PST130_7686_8	121	6e-28	DR010243 Uromyces fabae	119	4e-32	gi|78482808|emb|CAI96535.1| rust transferred protein [Uromyces viciae-fabae]	305	1.73607e-25	Hv04304	30% (6e-5)	53% (4e-27)	60% (3e-6)
