# Supplementary material for: Overview of the functional virulent genome of the coffee leaf rust pathogen Hemileia vastatrix with an emphasis on early stages of infection
Source: Front Plant Sci. 2014 Mar 14;5:88. doi: 10.3389/fpls.2014.00088 (PMC3953675; doi:10.3389/fpls.2014.00088)
Supplement: Supplementary file 1 [file Presentation1.ZIP › 81604_Azinheira_Data_Sheet_7.XLSX]

## Sheet: SD7
SD7. Homology searches between Melampsora lini HESP and Avr genes and the Hemileia vastatrix ESTs
	blastn			tblastx
Melampsora lini gene	hit	score	e-value	hit	score	e-value
gi|188107952|gb|EU642503.1| Melampsora lini haplotype Lu5avirulence protein AvrP123-like gene, complete sequence	No_hits			No_hits
gi|188107950|gb|EU642502.1| Melampsora lini haplotype Lu4avirulence protein AvrP123 gene, complete cds barret et al MBE 2006	No_hits			No_hits
gi|188107948|gb|EU642501.1| Melampsora lini haplotype Lu3avirulence protein AvrP123 gene, complete cds barret et al MBE 2006	No_hits			No_hits
gi|188107946|gb|EU642500.1| Melampsora lini haplotype Lu2avirulence protein AvrP123 gene, complete cds barret et al MBE 2006	No_hits			No_hits
gi|188107944|gb|EU642499.1| Melampsora lini haplotype Lu1avirulence protein AvrP123 gene, complete cds barret et al MBE 2006	No_hits			No_hits
gi|188107942|gb|EU642498.1| Melampsora lini haplotype Lm7avirulence protein AvrP123 gene, complete cds barret et al MBE 2006	No_hits			No_hits
gi|188107940|gb|EU642497.1| Melampsora lini haplotype Lm6avirulence protein AvrP123 gene, complete cds barret et al MBE 2006	No_hits			No_hits
gi|188107938|gb|EU642496.1| Melampsora lini haplotype Lm5avirulence protein AvrP123 gene, complete cds barret et al MBE 2006	No_hits			No_hits
gi|188107934|gb|EU642494.1| Melampsora lini haplotype Lm3avirulence protein AvrP123 gene, complete cds barret et al MBE 2006	No_hits			No_hits
gi|188107936|gb|EU642495.1| Melampsora lini haplotype Lm4avirulence protein AvrP123 gene, complete cds barret et al MBE 2006	No_hits			No_hits
gi|188107932|gb|EU642493.1| Melampsora lini haplotype Lm2avirulence protein AvrP123 gene, complete cds barret et al MBE 2006	No_hits			No_hits
gi|188107930|gb|EU642492.1| Melampsora lini haplotype Lm1avirulence protein AvrP123 gene, complete cds barret et al MBE 2006	No_hits			No_hits
gi|188107920|gb|EU642491.1| Melampsora lini haplotype Lu3avirulence protein AvrP4 gene, complete cds barret et al MBE 2006	No_hits			No_hits
gi|188107918|gb|EU642490.1| Melampsora lini haplotype Lu2avirulence protein AvrP4 gene, complete cds barret et al MBE 2006	No_hits			No_hits
gi|188107916|gb|EU642489.1| Melampsora lini haplotype Lu1avirulence protein AvrP4 gene, complete cds barret et al MBE 2006	No_hits			No_hits
gi|188107914|gb|EU642488.1| Melampsora lini haplotype Lm13avirulence protein AvrP4 gene, complete cds barret et al MBE 2006	No_hits			No_hits
gi|188107912|gb|EU642487.1| Melampsora lini haplotype Lm12avirulence protein AvrP4 gene, complete cds barret et al MBE 2006	No_hits			No_hits
gi|188107910|gb|EU642486.1| Melampsora lini haplotype Lm11avirulence protein AvrP4 gene, complete cds barret et al MBE 2006	No_hits			No_hits
gi|188107908|gb|EU642485.1| Melampsora lini haplotype Lm10avirulence protein AvrP4 gene, complete cds barret et al MBE 2006	No_hits			No_hits
gi|188107906|gb|EU642484.1| Melampsora lini haplotype Lm9avirulence protein AvrP4 gene, complete cds barret et al MBE 2006	No_hits			No_hits
gi|188107904|gb|EU642483.1| Melampsora lini haplotype Lm8avirulence protein AvrP4 gene, complete cds barret et al MBE 2006	No_hits			No_hits
gi|188107902|gb|EU642482.1| Melampsora lini haplotype Lm7avirulence protein AvrP4 gene, complete cds barret et al MBE 2006	No_hits			No_hits
gi|188107900|gb|EU642481.1| Melampsora lini haplotype Lm6avirulence protein AvrP4 gene, complete cds barret et al MBE 2006	No_hits			No_hits
gi|188107898|gb|EU642480.1| Melampsora lini haplotype Lm5avirulence protein AvrP4 gene, complete cds barret et al MBE 2006	No_hits			No_hits
gi|188107896|gb|EU642479.1| Melampsora lini haplotype Lm4avirulence protein AvrP4 gene, complete cds barret et al MBE 2006	No_hits			No_hits
gi|188107894|gb|EU642478.1| Melampsora lini haplotype Lm3avirulence protein AvrP4 gene, complete cds barret et al MBE 2006	No_hits			No_hits
gi|188107892|gb|EU642477.1| Melampsora lini haplotype Lm2avirulence protein AvrP4 gene, complete cds barret et al MBE 2006	No_hits			No_hits
gi|188107890|gb|EU642476.1| Melampsora lini haplotype Lm1avirulence protein AvrP4 gene, complete cds barret et al MBE 2006	No_hits			No_hits
gi|157072582|gb|EF639314.1| Melampsora lini genotype allele 2avrP4-like protein gene, complete sequence Van der Merwe et al,PBS2009	No_hits			No_hits
gi|157072581|gb|EF639313.1| Melampsora lini genotype allele 2avrP4-like protein gene, complete sequence Van der Merwe et al,PBS2009	No_hits			No_hits
gi|157072579|gb|EF639311.1| Melampsora lini genotype allele 1avrP4-like protein gene, complete sequence Van der Merwe et al,PBS2009	No_hits			No_hits
gi|157072580|gb|EF639312.1| Melampsora lini genotype allele 2avrP4-like protein gene, complete sequence Van der Merwe et al,PBS2009	No_hits			No_hits
gi|157072578|gb|EF639310.1| Melampsora lini genotype allele 1avrP4-like protein gene, complete sequence Van der Merwe et al,PBS2009	No_hits			No_hits
gi|157072577|gb|EF639309.1| Melampsora lini genotype allele 1avrP4-like protein gene, complete sequence Van der Merwe et al,PBS2009	No_hits			No_hits
gi|157072564|gb|EF639296.1| Melampsora lini avrP4-like protein gene, complete sequence Van der Merwe et al,PBS 2009	No_hits			No_hits
gi|95115899|gb|DQ507820.1| Melampsora lini AvrL567-E mRNA,complete cds dodds et al, PNAS 2006	No_hits			No_hits
gi|83026496|gb|DQ279890.1| Melampsora lini hesp-C49 mRNA,complete cds Catanzariti et al, plant cell 2006	Hv02637	86	6e-17	Hv09653	53	8e-08
gi|83026494|gb|DQ279889.1| Melampsora lini hesp-C66 mRNA,complete cds Catanzariti et al, plant cell 2006	Hv02637	63	3e-10	No_hits
gi|83026492|gb|DQ279888.1| Melampsora lini hesp-C63 mRNA,complete cds Catanzariti et al, plant cell 2006	Hv02637	95	1e-19	Hv09653	63	7e-11
gi|83026490|gb|DQ279886.1| Melampsora lini hesp-c55 mRNA,complete cds Catanzariti et al, plant cell 2006	No_hits			No_hits
gi|83026488|gb|DQ279887.1| Melampsora lini hesp-C61 mRNA,complete cds Catanzariti et al, plant cell 2006	Hv09653	112	1e-24	Hv09653	64	8e-11
gi|83026486|gb|DQ279885.1| Melampsora lini hesp-937 mRNA,complete cds Catanzariti et al, plant cell 2006	No_hits			No_hits
gi|83026484|gb|DQ279884.1| Melampsora lini hesp-897 mRNA,complete cds Catanzariti et al, plant cell 2006	No_hits			No_hits
gi|83026482|gb|DQ279883.1| Melampsora lini hesp-767 mRNA,complete cds Catanzariti et al, plant cell 2006	Hv02637	60	2e-09	Hv09298	91	1e-19
gi|83026480|gb|DQ279882.1| Melampsora lini hesp-735 mRNA,complete cds Catanzariti et al, plant cell 2006	No_hits			No_hits
gi|83026478|gb|DQ279881.1| Melampsora lini hesp-642 mRNA,complete cds Catanzariti et al, plant cell 2006	No_hits			No_hits
gi|83026476|gb|DQ279880.1| Melampsora lini hesp-570 mRNA,complete cds Catanzariti et al, plant cell 2006	No_hits			No_hits
gi|83026474|gb|DQ279879.1| Melampsora lini hesp-417 mRNA,complete cds Catanzariti et al, plant cell 2006	Hv02637	62	8e-10	No_hits
gi|83026472|gb|DQ279878.1| Melampsora lini hesp-379 mRNA,complete cds Catanzariti et al, plant cell 2006	No_hits			Hv00258	182	1e-46
gi|83026470|gb|DQ279877.1| Melampsora lini hesp-376 mRNA,complete cds Catanzariti et al, plant cell 2006	No_hits			No_hits
gi|83026468|gb|DQ279876.1| Melampsora lini hesp-327 mRNA,complete cds Catanzariti et al, plant cell 2006	No_hits			No_hits
gi|83026466|gb|DQ279875.1| Melampsora lini hesp-270 mRNA,partial cds Catanzariti et al, plant cell 2006	No_hits			No_hits
gi|83026464|gb|DQ279874.1| Melampsora lini hesp-178 mRNA,complete cds Catanzariti et al, plant cell 2006	Hv02637	62	9e-10	Hv01506	68	2e-12
gi|83026462|gb|DQ279873.1| Melampsora lini strain CH5 AvrP123mRNA, complete cds Catanzariti et al, plant cell 2006	Hv01572	52	1e-06	No_hits
gi|83026460|gb|DQ279872.1| Melampsora lini strain CH5 AvrM-EmRNA, complete cds Catanzariti et al, plant cell 2006	No_hits			No_hits
gi|83026458|gb|DQ279871.1| Melampsora lini strain CH5 AvrM-DmRNA, complete cds Catanzariti et al, plant cell 2006	No_hits			No_hits
gi|83026456|gb|DQ279870.1| Melampsora lini strain CH5 AvrMgene, complete cds Catanzariti et al, plant cell 2006	No_hits			No_hits
gi|83026452|gb|DQ279868.1| Melampsora lini strain WA AvrP4-WAgene, complete cds Catanzariti et al, plant cell 2006	No_hits			No_hits
gi|83026448|gb|DQ279866.1| Melampsora lini strain CH5 AvrM-Cgene, complete cds Catanzariti et al, plant cell 2006	No_hits			No_hits
gi|83026446|gb|DQ279865.1| Melampsora lini strain CH5 AvrM-Bgene, complete cds Catanzariti et al, plant cell 2006	No_hits			No_hits
gi|83026444|gb|DQ279864.1| Melampsora lini strain CH5 AvrM-Agene, complete cds Catanzariti et al, plant cell 2006	No_hits			No_hits
gi|45504834|gb|AY510103.1| Melampsora lini AvrL567 virulence gene locus, complete sequence dodds et al, plant cell 2004	Hv01621	66	9e-10	Hv01621	174	1e-126
gi|95115913|gb|DQ507827.1| Melampsora lini AvrL567-L gene,complete cds dodds et al, PNAS 2006	No_hits			No_hits
gi|95115911|gb|DQ507826.1| Melampsora lini AvrL567-K gene,complete cds dodds et al, PNAS 2006	No_hits			No_hits
gi|95115909|gb|DQ507825.1| Melampsora lini AvrL567-J gene,complete cds dodds et al, PNAS 2006	No_hits			No_hits
gi|95115907|gb|DQ507824.1| Melampsora lini AvrL567-I gene,complete cds dodds et al, PNAS 2006	No_hits			No_hits
gi|95115905|gb|DQ507823.1| Melampsora lini AvrL567-H gene,complete cds dodds et al, PNAS 2006	No_hits			No_hits
gi|95115903|gb|DQ507822.1| Melampsora lini AvrL567-G gene,complete cds dodds et al, PNAS 2006	No_hits			No_hits
gi|95115901|gb|DQ507821.1| Melampsora lini AvrL567-F gene,complete cds dodds et al, PNAS 2006	No_hits			No_hits
gi|95115897|gb|DQ507819.1| Melampsora lini AvrL567-D gene,complete cds dodds et al, PNAS 2006	No_hits			No_hits
gi|83026454|gb|DQ279869.1| Melampsora lini strain CH5 avrP4gene, complete cds Catanzariti et al, plant cell 2006	No_hits			No_hits
gi|83026450|gb|DQ279867.1| Melampsora lini strain CH5 AvrP4gene, complete cds Catanzariti et al, plant cell 2006	No_hits			No_hits
