# Supplementary material for: Overview of the functional virulent genome of the coffee leaf rust pathogen Hemileia vastatrix with an emphasis on early stages of infection
Source: Front Plant Sci. 2014 Mar 14;5:88. doi: 10.3389/fpls.2014.00088 (PMC3953675; doi:10.3389/fpls.2014.00088)
Supplement: Supplementary file 1 [file Presentation1.ZIP › 81604_Azinheira_Data_Sheet_8.XLSX]

## Sheet: SD8
SD8. Details on the four Hemileia vastatrix genes showing homology to the HESP genes
HESP						Ra (gU)_normalized	Ra (Ap)_normalized	Ra (H)_normalized		Mlp_tblastx			Pg_tblastx			Ps_tblastx			EST_tblastx			NCBI_nr/nt_blastn
Gene	Putative homology	gU	Ap	H		gU	Ap	H	ExpProfile_normalized to the average of the best 105 Tau values _2	hit	score	e-value	hit	score	e-value	hit	score	e-value	hit	score	e-value	hit	score	e-value
Hv01506	HESP-178	AEQBcontig02080	AEQCcontig01940		01506	0.0647363	0.0781315	0	2 (gU<Ap>H)	jgi|Mellp1|33341|e_gw1.3.274.1	69	5e-12	PGT_08664 hypothetical protein (162 aa)	57	9e-09	PST130_8811_3	59	2e-09	jgi|Mellp1|33341|e_gw1.3.274.1 Melampsora larici-populina	69	3e-11	gi|300105598|gb|EFI97002.1| expressed protein [Schizophyllum commune H4-8]	170	4.6048e-10
Hv04456	HESP-178			AEQAcontig08178	04456	0	0	0.0133317	1 (gU=Ap<H)	jgi|Mellp1|61157|fgenesh1_pg.C_scaffold_8000159	62	1e-09	PGT_08664 hypothetical protein (162 aa)	56	2e-08	PST130_8811_3	49	2e-06	jgi|Mellp1|61157|fgenesh1_pg.C_scaffold_8000159 Melampsora larici-populina	62	7e-09	gi|300105598|gb|EFI97002.1| expressed protein [Schizophyllum commune H4-8]	172	2.3048e-10
Hv00258	HESP-379	AEQBcontig02564	AEQCcontig01777	AEQAcontig07596	00258	0.0890258	0.0446677	0.0138864	9 (gU>Ap>H)	jgi|Mellp1|70587|estExt_fgenesh1_kg.C_20017	181	9e-46	PGT_03709 hypothetical protein similar to hesp-379 (208 aa)	150	7e-37	PST130_7057_16	124	7e-29	GW680522 Melampsora medusae f. sp. deltoidis	189	2e-47	gi|154794524|gb|ABS86293.1|hesp-379-like protein [Melampsora medusae f. sp. deltoidis]	182	2.22246e-11
Hv09298	HESP-767		AEQCcontig03387		09298	0	0.0208615	0	2 (gU<Ap>H)	jgi|Mellp1|42266|estExt_Genewise1.C_60062	91	6e-19	PGT_04510 hypothetical protein similar to hesp-767 (86 aa)	72	1e-13	PST130_7453_2	54	2e-08	jgi|Mellp1|42266|estExt_Genewise1.C_60062 Melampsora larici-populina	91	4e-18	gi|259484890|tpe|CBF81497.1|TPA: conserved hypothetical protein [Aspergillus nidulans FGSC A4]	348	1.96316e-31
