# Supplementary material for: Overview of the functional virulent genome of the coffee leaf rust pathogen Hemileia vastatrix with an emphasis on early stages of infection
Source: Front Plant Sci. 2014 Mar 14;5:88. doi: 10.3389/fpls.2014.00088 (PMC3953675; doi:10.3389/fpls.2014.00088)
Supplement: Supplementary file 1 [file Presentation1.ZIP › 81604_Azinheira_Data_Sheet_9.XLSX]

## Sheet: SD9
SD9. Number of Hemileia vastatrixgenes encoding Carbohydrate Active enZymes (CAZymes) and modules, compared to the number of orthologues in Melampsora larici-populina and Puccinia graminis f. sp. tritici
CAZY CATEGORY	FAMILY	DESCRIPTION	Hv	Mlp	Pg	Hv genes
Carbohydrate-binding modules
	CBM12	Carbohydrate-Binding Module Family 12 protein	2	1	1	Hv00241	Hv00343
	CBM21	Carbohydrate-Binding Module Family 21 protein	1	1	1	Hv08496
	CBM43	Glycoside Hydrolase Family 72 / Carbohydrate-Binding Module Family 43 protein	0	1	1
	CBM48	Carbohydrate-Binding Module Family 48 protein	0	2	3
Carbohydrate esterases
	CE1	Carbohydrate Esterase Family 1 protein	0	1	2
	CE4	Carbohydrate Esterase Family 4 protein	11	19	18	Hv00242	Hv00524	Hv00568	Hv00752	Hv01058	Hv01202	Hv01565	Hv01571	Hv01601	Hv04962	Hv05169
	CE5	Carbohydrate Esterase Family 5 protein	0	12	0
	CE8	Carbohydrate Esterase Family 8 protein	2	4	7	Hv01031	Hv01037
	CE16	Carbohydrate Esterase Family 16 protein	1	1	1	Hv00223
Glycoside Hydrolases
	GH2	Glycoside Hydrolase Family 2 protein	0	4	10
	GH3	Glycoside Hydrolase Family 3 protein	0	3	2
	GH5	Glycoside Hydrolase Family 5 protein	16	29	27
	GH7	Glycoside Hydrolase Family 7 protein	0	8	8
	GH9	Glycoside Hydrolase Family 9 protein	0	1	0
	GH10	Glycoside Hydrolase Family 10 protein	4	6	5	Hv04676	Hv08836	Hv09494	Hv09557
	GH12	Glycoside Hydrolase Family 12 protein	1	10	3	Hv06516
	GH13	Glycoside Hydrolase Family 13 protein	3	7	5	Hv06487	Hv06719	Hv07070
	GH15	Glycoside Hydrolase Family 15 protein	0	4	3
	GH16	Glycoside Hydrolase Family 16 protein	8	11	9	Hv00566	Hv01290	Hv01295	Hv01379	Hv01552	Hv01566	Hv06520	Hv07711
	GH17	Glycoside Hydrolase Family 17 protein	2	2	2	Hv00686	Hv06063
	GH18	Glycoside Hydrolase Family 18 protein	7	15	17	Hv00172	Hv03707	Hv04371	Hv04379	Hv05274	Hv07594	Hv09158
	GH20	Glycoside Hydrolase Family 20 protein	0	3	2
	GH23	Glycoside Hydrolase Family 23 protein	1	1	1
	GH26	Glycoside Hydrolase Family 26 protein	2	5	5
	GH27	Glycoside Hydrolase Family 27 protein	4	7	12
	GH28	Glycoside Hydrolase Family 28 protein	0	3	1
	GH31	Glycoside Hydrolase Family 31 protein	1	3	2
	GH32	Glycoside Hydrolase Family 32 protein	2	2	2
	GH35	Glycoside Hydrolase Family 35 protein	0	1	1
	GH36	Glycoside Hydrolase Family 36 protein	0	0	1
	GH37	Glycoside Hydrolase Family 37 protein	3	3	3
	GH38	Glycoside Hydrolase Family 38 protein	1	1	1
	GH43	Glycoside Hydrolase Family 43 protein	2	8	2
	GH47	Glycoside Hydrolase Family 47 protein	2	13	14
	GH51	Glycoside Hydrolase Family 51 protein	2	3	0
	GH61	Glycoside Hydrolase Family 61 protein	2	2	3
	GH63	Glycoside Hydrolase Family 63 protein	1	1	1
	GH65	Glycoside Hydrolase Family 65 protein	0	0	1
	GH71	Glycoside Hydrolase Family 71 protein	1	5	4
	GH72	Glycoside Hydrolase Family 72 / Carbohydrate-Binding Module Family 43 protein	0	1	1
	GH76	Glycoside Hydrolase Family 76 protein	1	3	7
	GH79	Glycoside Hydrolase Family 79 protein	1	2	1
	GH81	Glycoside Hydrolase Family 81 protein	0	2	1
	GH85	Glycoside Hydrolase Family 85 protein	0	2	1
	GH92	Glycoside Hydrolase Family 92 protein	1	2	0
Polysaccharide lyases
	PL1	Polysaccharide Lyase Family 1 protein	1	4	4
	PL14	Polysaccharide Lyase Family 14 protein	0	2	0
Glycosyltransferases
	GT1	Glycosyltransferase Family 1 protein	0	6	8
	GT2	Glycosyltransferase Family 2 protein	9	14	16
	GT3	Glycosyltransferase Family 3 protein	2	1	2
	GT4	Glycosyltransferase Family 4 protein	1	5	4
	GT8	Glycosyltransferase Family 8 protein	0	3	1
	GT10	Glycosyltransferase Family 10 protein	0	0	1
	GT15	Glycosyltransferase Family 15 protein	0	2	2
	GT18	Glycosyltransferase Family 18 protein	0	2	0
	GT20	Glycosyltransferase Family 20 protein	2	2	2
	GT21	Glycosyltransferase Family 21 protein	0	1	2
	GT22	Glycosyltransferase Family 22 protein	1	3	4
	GT24	Glycosyltransferase Family 24 protein	1	1	1
	GT25	Glycosyltransferase Family 25 protein	1	0	2
	GT31	Glycosyltransferase Family 31 protein	4	5	5
	GT32	Glycosyltransferase Family 32 protein	2	4	5
	GT33	Glycosyltransferase Family 33 protein	0	1	1
	GT39	Glycosyltransferase Family 39 protein	4	3	3
	GT41	Glycosyltransferase Family 41 protein	0	1	1
	GT43	Glycosyltransferase Family 43 protein	2	0	3
	GT48	Glycosyltransferase Family 48 protein	1	8	1
	GT49	Glycosyltransferase Family 49 protein	2	1	2
	GT50	Glycosyltransferase Family 50 protein	0	1	1
	GT57	Glycosyltransferase Family 57 protein	2	2	2
	GT58	Glycosyltransferase Family 58 protein	1	1	1
	GT59	Glycosyltransferase Family 59 protein	0	1	0
	GT66	Glycosyltransferase Family 66 protein	1	1	1
	GT69	Glycosyltransferase Family 69 protein	0	1	2
	GT71	Glycosyltransferase Family 71 protein	0	2	1
	GT76	Glycosyltransferase Family 76 protein	0	1	1
	GT90	Glycosyltransferase Family 90 protein	7	9	8
Expansins
	EXPN	Protein distantly related to plant expansins	2	9	7
